# Supplementary material for: Comparative Analysis of Long Non-Coding RNA Expression and Immune Response in Mild and Severe COVID-19
Source: Front Mol Biosci. 2022 Apr 27;9:835590. doi: 10.3389/fmolb.2022.835590 (PMC9094366; doi:10.3389/fmolb.2022.835590)
Supplement: Supplementary file 1 [file Table3.XLSX]

## Sheet: Sheet1
COVID-19 Patients
Group	Gender	Age	Disease	Days from symptom onset to hospitalization	Days from hospitalization to sampling
Mild	male	55	COVID-19	3	2
Mild	male	44	COVID-19	7	3
Mild	male	51	COVID-19	4	2
Mild	male	54	COVID-19	5	2
Mild	female	53	COVID-19	3	2
Mild	male	46	COVID-19	5	4
Mild	female	47	COVID-19	10	4
Mild	male	56	COVID-19	6	2
Mild	male	29	COVID-19	10	2
Mild	male	46	COVID-19	5	4
Mild	female	47	COVID-19	5	5
Mild	female	64	COVID-19	7	7
Mild	male	66	COVID-19	5	2
Mild	male	66	COVID-19	10	2
Mild	male	59	COVID-19	5	6
Mild	female	67	COVID-19	10	2
Mild	male	30	COVID-19	3	17
Mild	male	51	COVID-19	4	10
Mild	male	39	COVID-19	10	9
Mild	female	59	COVID-19	5	2
Mild	male	13	COVID-19	3	2
Mild	female	64	COVID-19	7	9
Mild	female	48	COVID-19	4	2
Mild	male	70	COVID-19	4	2
Mild	female	45	COVID-19	10	10
Mild	male	37	COVID-19	6	NA
Severe	female	39	COVID-19	10	2
Severe	female	83	COVID-20	4	NA
Severe	male	51	COVID-19	8	1
Severe	male	54	COVID-19	5	9
Severe	female	81	COVID-20	10	1
Severe	male	74	COVID-19	10	1
Severe	female	37	COVID-19	10	11
Severe	male	83	COVID-20	6	1
Severe	male	90	COVID-21	9	1
Severe	male	62	COVID-19	10	12
Severe	male	73	COVID-19	7	5
Severe	male	72	COVID-19	8	16
Severe	male	60	COVID-19	7	4
