# Supplementary material for: Comparative Analysis of Long Non-Coding RNA Expression and Immune Response in Mild and Severe COVID-19
Source: Front Mol Biosci. 2022 Apr 27;9:835590. doi: 10.3389/fmolb.2022.835590 (PMC9094366; doi:10.3389/fmolb.2022.835590)
Supplement: Supplementary file 2 [file Table2.XLS]

## Sheet: up_C_vs_Normal
# Fold Change cut-off: 2.0 # P-value cut-off: 0.05 # Condition pairs: C_vs_Normal # Column A: ProbeName it represents probe name. # Column B: P-value, P-value calculated from unpaired t-test. # Column C: FDR, FDR is calculated from Benjamini Hochberg FDR. # Column D: Fold Change, the absolute ratio (no log scale) of normalized intensities between two conditions. # Column E: Regulation, it depicts…
C_vs_Normal 2.0 fold up regulated mRNAs
	P-value and FDR		Fold change and Regulation		Annotations																									Group--Raw Intensity		Group--Normalized Intensity		Raw Intensity										Normalized Intensity
ProbeName	P-value	FDR	Fold Change	Regulation	Transcript_ID	GeneID	GeneSymbol	type	DHS_type	Canonical	Locus	chrom	strand	txStart	txEnd	CancerName	DiseaseName	TF	associated_cell_or_tissue	Subcellular_Localization	source	description	RNAlength	Sequence	TIR_conservation	exon_conservation	TraitName	eQTL_cis_correlated_mRNA_geneID	refseqID	group-C(raw)	group-Normal(raw)	group-C(normalized)	group-Normal(normalized)	[C20, C](raw)	[C45, C](raw)	[C67, C](raw)	[C69, C](raw)	[C92, C](raw)	[N30, Normal](raw)	[N51, Normal](raw)	[N53, Normal](raw)	[N54, Normal](raw)	[N57, Normal](raw)	[C20, C](normalized)	[C45, C](normalized)	[C67, C](normalized)	[C69, C](normalized)	[C92, C](normalized)	[N30, Normal](normalized)
ASHG19AP1B111762899V5	1.34969e-05	0.000597824	33.1933	up	ENST00000370251	ENSG00000063587	ZNF275	protein_coding	DHS_promoter	Yes	chrX:152599613-152618384:+	chrX	+	152599613	152618384			Yes	male_genital_duct	Ribosome;Cytosol;Insoluble Fraction;Cell Membrane	GENCODE	zinc finger protein 275 [Source:HGNC Symbol;Acc:HGNC:13069]	6320	TCCGTGTGTGTCTCTTTTGGGCGTTCCTGTTTTAAATCCTGCCTTGGTCCCTCACCTGGC					NM_001080485	12285.9	524.251	12.7674	7.71458	8386.43	9046.04	26208.4	12963.1	4825.68	1621.19	355.274	122.782	115.513	406.5	12.4426	12.8045	12.8414	12.8057	12.9429	9.53431
ASHG19AP1B108075874V5	0.0134579	0.0353113	2.65064	up	ENST00000415914	ENSG00000177683	THAP5	protein_coding	DHS_promoter	Yes	chr7:108202671-108210167:-	chr7	-	108202671	108210167			Yes		Nucleus;Cytoplasm;Insoluble Fraction	GENCODE	THAP domain containing 5 [Source:HGNC Symbol;Acc:HGNC:23188]	3306	TGTAAAGTGAACTGTTTCCTGTATAAAGTTCTCATCTTAATGAACCTATGAGAGTGTTGT	conserved	conserved			NM_001130475	149.861	82.0308	7.43174	6.0254	128.516	130.969	254.535	163.863	71.4213	91.5714	90.298	84.1045	70.2819	73.8983	7.5136	7.72751	8.07139	7.85697	5.98924	6.87827
ASHG19AP1B100152259V5	0.0418476	0.083128	2.17763	up	ENCT00000227083	CATG00000043842	CATG00000043842.1	protein_coding	DHS_enhancer	Yes	chr2:96829818-96831395:+	chr2	+	96829818	96831395						FANTOM5CAT	At least 1 of the 10 top ranked transcript is CPAT coding and max ORF size >=300, NOT annotated as nonCoding in GENCODE	1578	ACCAGGGGAACTACAGGAAAAATATCAACATAAAAATGGATATAGTCGACCGGACGTAGT	conserved	unconserved				38.2016	25.6183	5.52939	4.40663	18.4542	35.0944	75.8382	21.7143	39.907	17.026	36.0456	35.5106	25.6498	13.8595	5.24314	5.89463	6.43473	5.18586	4.88857	5.24472
ASHG19AP1B113233304V5	5.94029e-07	0.000186095	4.08102	up	ENST00000238823	ENSG00000119812	FAM98A	protein_coding	DHS_promoter	Yes	chr2:33808725-33824429:-	chr2	-	33808725	33824429					Cytosol;Insoluble Fraction	GENCODE	family with sequence similarity 98 member A [Source:HGNC Symbol;Acc:HGNC:24520]	2816	AATGGCTGGAGGTGTGCTTTGTGTGAAAGGTGAGCAATAAAGTATCTGTTAAGTTCTCTC					NM_015475	2332.82	701.334	10.9117	8.88278	2084	1818.65	4296.91	2358.3	1106.23	1354.43	590.089	482.888	477.096	602.169	10.7761	10.9495	11.0676	10.9382	10.8271	9.36367
ASHG19AP1B132431533V5	0.00264215	0.0114221	2.20196	up	uc002vjs.1	ENSG00000280537	AC068946.1	protein_coding		No	chr2:220032652-220033824:-	chr2	-	220032652	220033824					Nucleus	knownGene	Homo sapiens solute carrier family 23 (nucleobase transporters), member 3 (SLC23A3), transcript variant 2, mRNA.	509	CCAGGAGGTGGGTATCTGGAGGTGTCCGGGGCAGTGGTAGTATCTGGGCTGCTGCAGGGC						94.1387	71.5283	6.89919	5.76041	39.8136	54.6398	131.345	93.2319	151.663	21.2534	119.927	58.6343	60.3682	97.4582	6.15604	6.53206	7.22462	7.12329	7.45996	5.46378
ASHG19AP1B100180621V5	0.000464941	0.00395842	9.33595	up	ENST00000530162	ENSG00000254466	OR4D10	protein_coding		Yes	chr11:59240788-59246834:+	chr11	+	59240788	59246834						GENCODE	olfactory receptor family 4 subfamily D member 10 [Source:HGNC Symbol;Acc:HGNC:15173]	2482	TATACTCTGTGGCCTGTGAGTTTCTACAAATGACAAAAACACATTAAGCTACTTTAAGCT					NM_001004705	191.9	22.3492	7.35201	4.12922	45.7009	143.709	581.576	102.442	86.0727	6.92665	31.4657	32.5686	13.6807	27.1042	6.31384	7.84048	9.0165	7.24169	6.34755	4.32725
ASHG19AP1B107479709V5	9.53312e-05	0.00161252	8.09668	up	ENST00000538183	ENSG00000112096	SOD2	protein_coding	DHS_promoter	Yes	chr6:160090089-160114360:-	chr6	-	160090089	160114360		Adenocarcinoma;Albuminuria;Alcoholic Intoxication;Extrinsic allergic alveolitis;Alzheimer's Disease;Amyotrophic Lateral Sclerosis;Anemia;Sideroblastic anemia;Aortic Diseases;Rheumatoid Arthritis;Asphyxia Neonatorum;Atherosclerosis;Autoimmune Diseases;Bipolar Disorder;Bladder Neoplasm;Brain Neoplasms;Non-Small Cell Lung Carcinoma;Renal Cell Carcinoma;Squamous cell carcinoma;Cardiomyopathy, Dilated…		eosinophil	Ribosome;Cytosol;Cytoplasm	GENCODE	superoxide dismutase 2 [Source:HGNC Symbol;Acc:HGNC:11180]	14266	CCTATAATCTTCTGTCATTTTCACTGAGTTTCCATGGGAAAGGAATAGTAAATAATGGGT					NM_000636	430.726	63.3608	8.67144	5.65411	237.299	319.399	946.451	488.264	162.215	55.3599	102.398	57.0659	44.253	57.7277	8.23179	8.84304	9.54018	9.15385	7.58832	6.40535
ASHG19AP1B100060338V5	3.35637e-05	0.000915456	17.0143	up	ENST00000380079	ENSG00000127954	STEAP4	protein_coding	DHS_promoter	Yes	chr7:87900207-87936206:-	chr7	-	87900207	87936206		Liver Cirrhosis, Experimental;Prostatic Neoplasms		neutrophil	Nucleus;Cytoplasm	GENCODE	STEAP4 metalloreductase [Source:HGNC Symbol;Acc:HGNC:21923]	9988	GTGTATTGCAATGTCACTATGTACCCCATAAATATGTATAATTATCGTGTGTCAATTAAA	conserved	conserved			NM_024636	6310.52	377.487	12.097	8.00835	2745.54	4275.25	10959.5	5072.44	8499.82	459.618	586.052	264.114	174.619	403.034	11.1262	11.95	11.9349	11.7787	13.6953	8.35885
ASHG19AP1B102426542V5	0.000804889	0.00545703	3.78516	up	ENST00000345496	ENSG00000184787	UBE2G2	protein_coding	DHS_promoter	Yes	chr21:46188495-46221934:-	chr21	-	46188495	46221934					Ribosome;Cytosol;Chromatin;Insoluble Fraction;Cell Membrane	GENCODE	ubiquitin conjugating enzyme E2 G2 [Source:HGNC Symbol;Acc:HGNC:12483]	3566	TTTCCCTGCCCTGCAGTGTGTGTCCCTTTGTCGTATTGTCAGAGGAGCCTGTGGCCACTG					NM_003343	1385.82	580.47	10.3938	8.47344	1377.12	1060.83	1839.96	1701.89	949.293	961.225	725.55	218.206	225.914	771.458	10.2798	10.3008	10.1966	10.5765	10.6152	9.04419
ASHG19AP1B100171910V5	0.000660113	0.0048442	2.82351	up	uc003jcn.4	CR749689	CR749689	protein_coding		Yes	chr5:1567597-1568684:-	chr5	-	1567597	1568684						knownGene	Homo sapiens mRNA; cDNA DKFZp547D135 (from clone DKFZp547D135).	1088	CCTGCCACATTCCTCTTGCTGAGATAGTGAAAATAGTAATCAATAAATACTGAGGGAACT						2543.53	1093.85	11.0443	9.54677	1204.04	1933.7	4593.45	2906.11	2080.33	2244.92	999.029	660.764	622.133	942.414	10.1253	11.0131	11.1366	11.1765	11.7698	9.8226
ASHG19AP1B120139155V5	7.60719e-05	0.00142939	2.92879	up	ENST00000380492	ENSG00000130150	MOSPD2	protein_coding	DHS_promoter	Yes	chrX:14891563-14940449:+	chrX	+	14891563	14940449				neutrophil	Cytosol;Insoluble Fraction;Nucleoplasm	GENCODE	motile sperm domain containing 2 [Source:HGNC Symbol;Acc:HGNC:28381]	4163	AGCAGGATTACTGAAAATTCACTATAAAATCAAAGGCATCTAAACGTTTGTACTTGTCTT	conserved	conserved			NM_152581	675.5	349.028	9.58702	8.03672	812.092	664.863	661.191	605.122	634.233	358.383	298.098	338.386	361.486	388.784	9.67367	9.73443	9.15143	9.4074	9.96817	8.12375
ASHG19AP1B100236256V5	0.00921816	0.0268937	2.03698	up	ENST00000533244	ENSG00000173992	CCS	protein_coding	DHS_promoter	Yes	chr11:66360292-66373490:+	chr11	+	66360292	66373490		Hepatitis, Chronic		reticulocyte	Ribosome;Nucleus	GENCODE	copper chaperone for superoxide dismutase [Source:HGNC Symbol;Acc:HGNC:1613]	1430	GCCGCCACCGTCCAGGAACAGAAAGCCGAGGGGTTACTAAGGCAACCAGGAGCCCGACGG	conserved	unconserved			NM_005125	358.564	317.409	8.71719	7.69076	401.456	222.349	556.548	314.977	297.492	613.605	226.803	253.195	255.907	237.537	8.85631	8.40157	8.96985	8.63922	8.71898	8.63188
ASHG19AP1B100066260V5	2.57038e-05	0.000803852	12.4512	up	uc001htg.2	AX748369	AX748369	protein_coding		Yes	chr1:229050380-229052954:-	chr1	-	229050380	229052954				chorionic_membrane_mesenchymal_stem_cell		knownGene	Homo sapiens cDNA FLJ36611 fis, clone TRACH2016080.	2575	TGGAGGTGAACAAGCTAGTAACAAACAAAAGCCAATGTGTGTATGTGTATGTTTGTATAC						173.521	22.2939	7.83979	4.20158	129.536	183.879	206.056	145.805	202.328	29.1918	23.9507	17.0069	21.7946	19.5253	7.52478	8.1597	7.80425	7.70485	8.00536	5.78436
ASHG19AP1B100009658V5	0.0335063	0.0698577	4.08719	up	ENCT00000210876	CATG00000040187	CATG00000040187.1	protein_coding		Yes	chr19:7106521-7107908:-	chr19	-	7106521	7107908						FANTOM5CAT	At least 1 of the 10 top ranked transcript is CPAT coding and max ORF size >=300, NOT annotated as nonCoding in GENCODE	1388	CTTCCCTGCTCTCTTTCCTGTATCTTGTTCAGTGTGGGCCTCTTCTTTGCTGCCTCCACC	unconserved	unconserved				54057.5	23359.1	14.6161	12.585	48132.1	41984.8	93349.1	57545.7	29275.9	103609	4804.17	1442.85	1316.77	5622.46	14.5023	14.6159	14.312	14.554	15.0962	15.1939
ASHG19AP1B104657336V5	0.0451689	0.088183	2.32159	up	ENST00000323327	ENSG00000179133	C10orf67	protein_coding	DHS_promoter	Yes	chr10:23605666-23633774:-	chr10	-	23605666	23633774				pituitary_gland	Nucleus;Cytoplasm	GENCODE	chromosome 10 open reading frame 67 [Source:HGNC Symbol;Acc:HGNC:28716]	2799	GGAATGTACCAGCCACTGTGAAACCAAACATTGAGATACTCTGGATGTGCTGAAGGTAGC	unconserved	conserved			NM_153714	20.4499	10.5666	4.35208	3.13697	7.70301	18.118	14.2692	5	57.1594	5.35762	15.3435	5	12.7802	14.352	4.21566	4.99435	4.22931	2.74799	5.57309	3.66835
ASHG19AP1B100167614V5	0.0244094	0.0545983	2.56776	up	ENST00000284288	ENSG00000154143	PANX3	protein_coding	DHS_enhancer	Yes	chr11:124481386-124490252:+	chr11	+	124481386	124490252				substantia_nigra	Nucleus	GENCODE	pannexin 3 [Source:HGNC Symbol;Acc:HGNC:20573]	1667	CCCCAGAGAGCAAGTGAGGCAATCTGGCAAAAGATTAATAAAGATGTAAACCCCTGGAAA	conserved	conserved	Abnormality of the nervous system		NM_052959	18.6677	9.13048	4.58409	3.22358	10.1397	25.7839	10.083	11.8238	35.5082	10.3371	13.5216	9.68853	7.10517	5	4.52374	5.45914	3.83772	4.43845	4.66141	4.74391
ASHG19AP1B128332920V5	0.0159222	0.0397617	4.25441	up	HBMT00000586443	CATG00000030411	CATG00000030411.1	protein_coding	DHS_promoter	Yes	chr17:1531838-1536949:+	chr17	+	1531838	1536949						FANTOM5CAT	At least 1 of the 10 top ranked transcript is CPAT coding and max ORF size >=300, NOT annotated as nonCoding in GENCODE	5112	ATATGGACAAAGTTGTATACTATGTCATTGCTTATTGTATCAAAACAGATCAGAACAACC	conserved	conserved				70.8963	30.9449	6.47381	4.38485	68.7612	62.7231	112.8	60.0828	50.1139	62.7923	37.5257	27.7117	11.2773	15.4173	6.78837	6.7226	6.99737	6.54025	5.32045	6.51914
ASHG19AP1B118276195V5	0.00214844	0.00999673	7.80574	up	ENST00000379453	ENSG00000171873	ADRA1D	protein_coding	DHS_promoter	Yes	chr20:4201278-4229721:-	chr20	-	4201278	4229721				spleen	Insoluble Fraction;Cell Membrane	GENCODE	adrenoceptor alpha 1D [Source:HGNC Symbol;Acc:HGNC:280]	2728	CTGGTTCCCTTTCTTCTTTGTCCTGCCGCTCGGCTCCTTGTTCCCGCAGCTGAAGCCATC	conserved	conserved			NM_000678	3309.29	1273.09	11.3359	8.3714	4565.34	2322.98	4869.07	3394.85	1394.2	4862.06	595.233	148.664	154.117	605.393	11.7469	11.2193	11.1809	11.3483	11.1843	10.5522
ASHG19AP1B114937258V5	1.12409e-05	0.000562665	2.97832	up	ENST00000330938	ENSG00000183255	PTTG1IP	protein_coding	DHS_promoter	Yes	chr21:46269500-46293752:-	chr21	-	46269500	46293752			Yes		Ribosome;Endoplasmic reticulum	GENCODE	PTTG1 interacting protein [Source:HGNC Symbol;Acc:HGNC:13524]	2760	GCTCTGCACGCTGGGGAGTTTGTTGGGTGAACTTTGAGGCGCTGATCATCACCATGTCGG	conserved	unconserved			NM_004339	371.134	185.052	8.7117	7.1372	350.948	310.411	571.301	407.062	215.95	117.285	252.428	167.031	169.562	218.955	8.69042	8.81103	8.99838	8.93961	8.11908	7.10246
ASHG19AP1B139869420V5	0.000167376	0.0022118	3.03909	up	ENST00000318683	ENSG00000179913	B3GNT3	protein_coding	DHS_promoter	Yes	chr19:17905919-17923891:+	chr19	+	17905919	17923891				small_intestine	Ribosome;Insoluble Fraction	GENCODE	UDP-GlcNAc:betaGal beta-1,3-N-acetylglucosaminyltransferase 3 [Source:HGNC Symbol;Acc:HGNC:13528]	2226	GAGCAGGTAGAGGGGCAGAGGCGGGACTGTCGTCTGGGGGAGCCGCCCAGGAGGCTCCTC	unconserved	conserved	squamous cell carcinoma;cancer biomarker measurement		NM_014256	107.14	56.3958	7.145	5.54136	92.99	86.4457	149.805	78.0941	128.365	54.9699	67.4731	50.5882	52.9613	55.9866	7.13483	7.16922	7.39333	6.89483	7.1328	6.39842
ASHG19AP1B124003172V5	0.00663274	0.0214596	2.9662	up	ENST00000518632	ENSG00000174417	TRHR	protein_coding	DHS_enhancer	Yes	chr8:110098850-110131796:+	chr8	+	110098850	110131796		Constipation;Umbilical hernia;Hypothyroidism;Neonatal Jaundice;Macroglossia;Sleep disturbances;Growth retardation;Feeding difficulties;Dyschezia;Growth delay;Global developmental delay;Growth failure;Poor growth;Coarse facial features;Large posterior fontanelle;Generalized hypotonia;Prolonged neonatal jaundice;Cognitive delay;Thyroid Hormone Resistance Syndrome;Very poor growth;Mental and motor r…		nervous_system		GENCODE	thyrotropin releasing hormone receptor [Source:HGNC Symbol;Acc:HGNC:12299]	1660	AATCAGGCAGCGCTACAGAGGATAAGGGGGATGGAACTGCTGCAATAAAGGTGGGCGCTG	conserved	conserved	Growth abnormality			52.2464	25.1253	5.94096	4.37234	16.1228	47.1279	67.0488	23.4931	107.439	10.3627	25.6081	38.8777	28.7447	22.0333	5.07649	6.31451	6.24649	5.2878	6.77951	4.74625
ASHG19AP1B119934100V5	2.81189e-05	0.000825535	4.54937	up	ENST00000303296	ENSG00000110422	HIPK3	protein_coding	DHS_promoter	Yes	chr11:33279133-33378569:+	chr11	+	33279133	33378569			Yes	neutrophil	Cytosol;Ribosome;Insoluble Fraction;Cell Membrane	GENCODE	homeodomain interacting protein kinase 3 [Source:HGNC Symbol;Acc:HGNC:4915]	7408	TGGAATGGGAGCCAGGAAGAGAGGAAATAAATGCTTTCAGTTGGAGTAATTCATTACAGA	conserved	conserved			NM_005734	106.482	36.5729	7.11751	4.93185	63.8804	93.259	162.058	97.0307	116.18	16.8504	43.7812	46.1965	43.7742	32.2623	6.70283	7.26938	7.50139	7.17642	6.93755	5.23452
ASHG19AP1B129364492V5	0.000293468	0.00305752	3.86751	up	ENST00000549706	ENSG00000039987	BEST2	protein_coding	DHS_promoter	Yes	chr19:12862516-12869220:+	chr19	+	12862516	12869220				colon		GENCODE	bestrophin 2 [Source:HGNC Symbol;Acc:HGNC:17107]	2183	GCGGGGAGTGGAGGGCTTGGAAGGCTGGAGGGGAACGGAGAGAGGAAAGCCCCCACCCGG	conserved	conserved				126.044	51.9798	7.35858	5.40718	59.8333	121.465	158.468	92.2271	198.224	24.7768	68.8408	57.2802	68.3607	40.6405	6.62568	7.62552	7.46911	7.10841	7.9642	5.62026
ASHG19AP1B100348837V5	0.0194215	0.046226	2.07888	up	ENST00000302539	ENSG00000006071	ABCC8	protein_coding	DHS_promoter	Yes	chr11:17414432-17498392:-	chr11	-	17414432	17498392		Arthrogryposis;Blepharoptosis;Cerebellar Ataxia;Colorectal Neoplasms;Comatose;Dehydration;Diabetes Mellitus;Diabetes Mellitus, Insulin-Dependent;Diabetes Mellitus, Non-Insulin-Dependent;Diarrhea;Drowsiness;Epilepsy;Epilepsies, Myoclonic;Fetal Growth Retardation;Glycosuria;Congenital Heart Defects;Hepatomegaly;Hyperglycemia;Hyperhidrosis disorder;Hypoglycemia;Hypoglycemic coma;Infant, Small for Ge…		neuroendocrine_gland	Cytosol;Nucleus	GENCODE	ATP binding cassette subfamily C member 8 [Source:HGNC Symbol;Acc:HGNC:59]	4924	CCCCTGCCTGGGTTTTCTAACTGTAAATCACTTGTAAATAAATAGATTTGATTATTTCCT	conserved	conserved	autism spectrum disorder;schizophrenia;type 2 diabetes mellitus;Autism		NM_001287174	479.612	458.759	9.03996	7.98415	544.824	309.498	729.74	522.896	291.101	1048.24	378.046	158.868	219.77	488.869	9.20143	8.80937	9.26916	9.23795	8.68189	9.12068
ASHG19AP1B122608994V5	0.00674695	0.0217054	2.55653	up	ENST00000409642	ENSG00000150556	LYPD6B	protein_coding	DHS_promoter	Yes	chr2:149894981-150071776:+	chr2	+	149894981	150071776				olfactory_epithelial_cell		GENCODE	LY6/PLAUR domain containing 6B [Source:HGNC Symbol;Acc:HGNC:27018]	1577	GGAGCCTGACAACCACATTCTCCTTCTCAAGATATAAGAGTTCGGACCGCCCAGCACACA					NM_177964	116.42	66.4761	7.04224	5.68805	30.8636	69.2057	244.583	88.7761	148.671	18.2332	92.6459	58.0044	76.404	87.0931	5.85227	6.85452	8.02194	7.06295	7.41952	5.31287
ASHG19AP1B132938424V5	0.00341858	0.0135624	2.08469	up	ENST00000259808	ENSG00000137275	RIPK1	protein_coding	DHS_promoter	Yes	chr6:3068658-3115419:+	chr6	+	3068658	3115419				eosinophil	Ribosome;Cytosol;Insoluble Fraction;Cell Membrane	GENCODE	receptor interacting serine/threonine kinase 1 [Source:HGNC Symbol;Acc:HGNC:10019]	4160	CGGAGAAGGGCGCGGGTACAGCTCTGCCGGGGGGGGAAAAAGTGGTACCATTTTGGGCGT	unconserved	conserved	cholesterol embolism;high density lipoprotein cholesterol measurement;Cholesterol HDL		NM_001354930	78.6942	64.3135	6.70168	5.64184	39.378	78.8518	75.5813	68.6891	130.971	16.1323	83.341	81.9937	70.4639	69.6367	6.14433	7.04136	6.43085	6.7213	7.17055	5.19051
ASHG19AP1B127411590V5	0.0019323	0.00932287	4.79403	up	NM_001330340	ENSG00000136682	CBWD2	protein_coding		No	chr2:114195268-114253781:+	chr2	+	114195268	114253781				pineal_body		Refseq		2070	ACATGAAATAAAAGGTTATGACTGTTATTGATGTTGATGTTGACGACCTGATCACCTGGC					NM_001330340	56.7069	16.5718	6.09427	3.83303	101.617	53.8413	37.8359	45.8883	44.3516	14.1532	25.3844	12.8882	15.9428	14.4904	7.23782	6.51006	5.45035	6.18087	5.09226	5.05977
ASHG19AP1B110500875V5	0.0147405	0.0376385	2.48205	up	ENST00000361183	ENSG00000198898	CAPZA2	protein_coding	DHS_promoter	Yes	chr7:116502527-116562103:+	chr7	+	116502527	116562103				neutrophil	Ribosome;Cytoplasm	GENCODE	capping actin protein of muscle Z-line subunit alpha 2 [Source:HGNC Symbol;Acc:HGNC:1490]	5182	GTAACCCTAAAATTGATGTCTTTTGGTTTATGAAATCAGTAATTTTTGATATTTCCCCAG	conserved	conserved			NM_006136	12967.2	3365.1	13.0293	11.7178	11775.4	12182.2	18597.8	12569.8	9710.74	5616.88	4217.96	2696.04	1845.23	2449.4	12.8721	13.1829	12.4584	12.7837	13.8496	10.6922
ASHG19AP1B100160347V5	0.000339954	0.00331458	2.32708	up	ENST00000333861	ENSG00000182791	CCDC87	protein_coding	DHS_promoter	Yes	chr11:66357647-66360554:-	chr11	-	66357647	66360554				testis	Insoluble Fraction;Nucleous	GENCODE	coiled-coil domain containing 87 [Source:HGNC Symbol;Acc:HGNC:25579]	2908	GCCTAGTAGTCCCATTATGTCAAGCCTTGCACAATACAAGCCAAATCTCCTATATCAAAA	conserved	conserved			NM_018219	50.8846	36.636	6.02454	4.80601	27.4571	31.5233	74.7871	55.3539	65.3015	9.31977	62.3109	26.8262	29.6314	55.0918	5.71222	5.7442	6.4147	6.42875	5.82281	4.63369
ASHG19AP1B119327781V5	0.000435886	0.00382483	6.56931	up	ENST00000531221	ENSG00000162747	FCGR3B	protein_coding		Yes	chr1:161593780-161601246:-	chr1	-	161593780	161601246		Lupus Nephritis;Dermatitis, Allergic Contact;Granulomatosis with polyangiitis			Nucleus;Nucleoplasm	GENCODE	Fc fragment of IgG receptor IIIb [Source:HGNC Symbol;Acc:HGNC:3620]	1589	GGGGAAAGGCTGTTTACTCCCTCCTGTCTAGTCGGCTTGGTCCCTTTAGGGCTCCGGATA	unconserved	conserved			NM_001244753	933.547	232.904	9.96313	7.24739	508.846	831.829	915.008	1032.48	1379.57	85.132	441.62	111.918	130.483	395.365	9.12964	10.0054	9.50586	10.0084	11.1663	6.80812
ASHG19AP1B112013099V5	0.0216781	0.0500752	2.02594	up	ENST00000283148	ENSG00000115652	UXS1	protein_coding	DHS_promoter	Yes	chr2:106709759-106810795:-	chr2	-	106709759	106810795		Craniofacial Abnormalities			Ribosome;Endoplasmic reticulum	GENCODE	UDP-glucuronate decarboxylase 1 [Source:HGNC Symbol;Acc:HGNC:17729]	2099	TGGGGCAACTTCGTTAATATGAGCTTTCTACTCAACAGGTCTATCCAGGAAAATGGTGAA					NM_001253875	80.1102	61.9615	6.68364	5.66505	87.8451	86.9154	84.6212	82.5218	58.6475	60.6504	75.8671	51.2045	59.5688	62.5165	7.0714	7.17615	6.58694	6.96583	5.61788	6.48941
ASHG19AP1B120854211V5	3.86236e-06	0.000371318	7.9737	up	ENST00000644371	ENSG00000011198	ABHD5	protein_coding	DHS_promoter	Yes	chr3:43732362-43764217:+	chr3	+	43732362	43764217		Alopecia;Cerebellar Ataxia;Ectropion;Sensorineural Hearing Loss (disorder);Hematological Disease;Hepatomegaly;Mental Retardation;Myopathy;Nystagmus;Strabismus;Congenital Nonbullous Ichthyosiform Erythroderma;Muscle Weakness;Congenital small ears;Subcapsular cataract;Triglyceride storage disease with ichthyosis;Low intelligence;Abnormality of blood and blood-forming tissues;Mental deficiency;Poor …		eosinophil	Ribosome;Cytosol;Insoluble Fraction	GENCODE	abhydrolase domain containing 5 [Source:HGNC Symbol;Acc:HGNC:21396]	5366	TGTTCAGTAAATGCTGCTGTTGTTCTTAGGGAAGGCTACTCTGGGTGTTGTGGCCGCCAT	unconserved	conserved			NM_016006	1344.59	236.258	10.3812	7.38596	949.522	1384.45	1895.98	1347.8	1145.21	284.511	347.883	192.87	146.01	210.015	9.85887	10.6124	10.2363	10.3172	10.8812	7.91329
ASHG19AP1B107105228V5	0.0486776	0.0932888	2.3126	up	ENST00000371677	ENSG00000244687	UBE2V1	protein_coding	DHS_promoter	No	chr20:48697661-48732491:-	chr20	-	48697661	48732491				reticulocyte	Chromatin;Nucleoplasm	GENCODE	ubiquitin conjugating enzyme E2 V1 [Source:HGNC Symbol;Acc:HGNC:12494]	2459	TGCTGCATCGAGTTGTGAGGATTAAAAGTTGGATGTAACGGCTTGCAATCCTATGAGGTT	conserved	conserved			NM_199144	12.0278	8.07156	3.96822	2.75871	15.8231	18.9234	5	9.27088	11.1214	5	10.5298	5	10.0069	9.82112	5.05577	5.04957	2.62015	4.17969	2.93594	2.70371
ASHG19AP1B100260645V5	0.000362594	0.00344398	3.11153	up	ENST00000263354	ENSG00000105402	NAPA	protein_coding	DHS_promoter	Yes	chr19:47990894-48018497:-	chr19	-	47990894	48018497				eosinophil	Ribosome;Cytosol	GENCODE	NSF attachment protein alpha [Source:HGNC Symbol;Acc:HGNC:7641]	1839	AGCGCCGTTCGCCGGTATGTGCGCATGCGTTGAGGTCTCTTGACGCCGATTGGGGGGTCA	conserved	unconserved			NM_003827	26.9546	16.489	5.09413	3.45651	12.1563	16.3499	37.3519	30.0311	38.8838	5	27.9375	9.68249	15.8342	23.9908	4.73908	4.85633	5.42953	5.60738	4.83835	2.70371
ASHG19AP1B118276634V5	0.0102299	0.0289349	2.36951	up	ENST00000392687	ENSG00000172292	CERS6	protein_coding	DHS_promoter	Yes	chr2:169312759-169631644:+	chr2	+	169312759	169631644		Substance-Related Disorders	Yes	common_myeloid_progenitor	Endoplasmic reticulum;Ribosome;Insoluble Fraction	GENCODE	ceramide synthase 6 [Source:HGNC Symbol;Acc:HGNC:23826]	6851	AAGGCTGGGAAGTGGAACCCTTTACATGTGTCCAAGGATGATCGAAGTGATATTGAGTCT					NM_001256126	56.887	33.8156	6.03235	4.78776	12.5888	42.7915	92.2782	35.8637	100.913	14.1224	56.9118	25.1172	35.2501	37.6766	4.77837	6.1773	6.70578	5.84321	6.6571	5.0576
ASHG19AP1B116458142V5	0.0191775	0.0458193	2.63269	up	ENST00000347635	ENSG00000093000	NUP50	protein_coding	DHS_promoter	Yes	chr22:45559722-45583896:+	chr22	+	45559722	45583896				neutrophil	Ribosome;Cytosol;Insoluble Fraction;Cell Membrane	GENCODE	nucleoporin 50 [Source:HGNC Symbol;Acc:HGNC:8065]	5233	CGAGCCGTGTGAATTCACTAGGAAACATGTAATAAAGTCATGGAAGAGAAAATCGTGTGT					NM_007172	1026.69	537.433	10.0472	8.65069	850.564	1214.57	1326.87	1013.04	728.384	487.312	659.469	790.046	519.873	230.464	9.73295	10.4533	9.87706	9.98751	10.1853	8.4181
ASHG19AP1B100219096V5	0.0321115	0.067609	4.36568	up	uc001hqe.2	AK055856	AK055856	protein_coding	DHS_enhancer	Yes	chr1:226723319-226730469:-	chr1	-	226723319	226730469				melanocyte		knownGene	Homo sapiens cDNA FLJ31294 fis, clone KIDNE2007810, weakly similar to DEOXYURIDINE 5'-TRIPHOSPHATE NUCLEOTIDOHYDROLASE (EC 3.6.1.23).	3331	ATATCATTTGCTTATTATATCTATATTGCCATATACGTGGGATAAAGGTTGTTCACCCTT	unconserved	unconserved				180.116	110.993	7.61724	5.49104	315.521	214.175	148.357	148.38	74.1483	381.026	65.8892	26.1832	26.9939	54.8738	8.56245	8.35587	7.38049	7.72942	6.05799	8.18586
ASHG19AP1B102019523V5	0.0196841	0.0466736	3.18906	up	ENST00000354886	ENSG00000139974	SLC38A6	protein_coding	DHS_promoter	Yes	chr14:61447832-61550430:+	chr14	+	61447832	61550430				adult_endothelial_progenitor_cell	Endoplasmic reticulum	GENCODE	solute carrier family 38 member 6 [Source:HGNC Symbol;Acc:HGNC:19863]	1730	TCATCAGATCAAGTCGACTCGCTCCTCTCCTTCCAGGCCCTGGTGAAGTACGGAATGCCG					NM_001172702	833.634	385.717	9.60722	7.93409	535.592	600.086	936.405	1712.29	383.796	37.2185	530.286	277.368	321.716	761.999	9.18286	9.6049	9.52959	10.5868	9.13196	6.01564
ASHG19AP1B100028672V5	0.00168924	0.00854022	4.76187	up	ENST00000612661	ENSG00000277443	MARCKS	protein_coding	DHS_promoter	Yes	chr6:114178541-114184648:+	chr6	+	114178541	114184648		Rheumatoid Arthritis;Adenoid Cystic Carcinoma;Salivary Gland Neoplasms		eosinophil	Ribosome;Insoluble Fraction;Cell Membrane	GENCODE	myristoylated alanine rich protein kinase C substrate [Source:HGNC Symbol;Acc:HGNC:6759]	4268	CCTCTGGGTTATAATAATCATTTGATCCAATTCCTATTGCTTGTAAAATAAAGTTTTACC	conserved	conserved			NM_002356	2777.25	1157.53	11.2907	9.03914	2560.16	2647.16	3535.86	2298.56	2844.5	3550.65	897.73	585.519	337.712	416.058	11.0478	11.3895	10.8764	10.9101	12.2296	10.2503
ASHG19AP1B100049386V5	0.00178539	0.00885868	2.69733	up	ENST00000221419	ENSG00000104824	HNRNPL	protein_coding	DHS_promoter	Yes	chr19:39327028-39340973:-	chr19	-	39327028	39340973		Stomach Neoplasms;Mammary Neoplasms	Yes		Ribosome;Insoluble Fraction	GENCODE	heterogeneous nuclear ribonucleoprotein L [Source:HGNC Symbol;Acc:HGNC:5045]	2471	GAAAGACTGGCAGAAAGCGACCACCTATAAGGAGTGTCTCAGACAAACAAGGGCGGGCCC					NM_001533	30.1967	16.0992	5.12737	3.69584	8.14694	15.0457	54.1722	29.0379	44.5806	5.66509	22.2617	17.3272	17.3036	17.9381	4.28098	4.74851	5.94491	5.56021	5.10225	3.83468
ASHG19AP1B127343070V5	0.000595204	0.00455955	5.00518	up	uc001qxr.3	ENSG00000165685	TMEM52B	protein_coding	DHS_enhancer	No	chr12:10331557-10344403:+	chr12	+	10331557	10344403				classical_monocyte		knownGene	Homo sapiens transmembrane protein 52B (TMEM52B), mRNA.	2833	AGGGGAGGGTTTCAAAGAGCAAGAAGGGGTTGTTAGTCACACGGAGAGAGAAGAAAGGAG	conserved	conserved				174.692	50.6694	7.70481	5.38138	45.2845	181.801	275.974	138.526	231.873	32.7037	76.9218	55.2413	46.4694	42.0106	6.30506	8.14758	8.17374	7.64082	8.25682	5.89192
ASHG19AP1B119550281V5	0.0085713	0.0255606	2.14605	up	ENST00000200652	ENSG00000197208	SLC22A4	protein_coding	DHS_promoter	Yes	chr5:131630136-131679899:+	chr5	+	131630136	131679899		Rheumatoid Arthritis;Coxsackievirus Infections;Enterovirus Infections;Inflammatory Bowel Diseases;Myocarditis	Yes	eosinophil	Endoplasmic reticulum;Nucleus;Nucleous	GENCODE	solute carrier family 22 member 4 [Source:HGNC Symbol;Acc:HGNC:10968]	2201	GGAATGACTCTTCCAGAAACCTTAGAGCAGATGCAGAAAGTGAAATGGTTCAGATCTGGG	conserved	conserved	inflammatory bowel disease;multiple sclerosis;asthma;Crohn s disease;Glomerulosclerosis;Arteriosclerosis;Sclerosis of metaphyses of the upper limbs;Gastrointestinal inflammation;Fibrinogen		NM_003059	679.012	453.859	9.55679	8.45511	385.481	605.539	909.031	756.914	738.095	385.36	570.735	529.642	417.347	366.212	8.79943	9.61881	9.49755	9.65526	10.2129	8.19543
ASHG19AP1B123863548V5	0.0298033	0.0636865	4.53529	up	ENST00000379246	ENSG00000164398	ACSL6	protein_coding	DHS_promoter	No	chr5:131289598-131347779:-	chr5	-	131289598	131347779		Psychotic Disorders;Schizoaffective Disorder;Schizophrenia;Amphetamine-Related Disorders		reticulocyte	Nucleus;Insoluble Fraction	GENCODE	acyl-CoA synthetase long chain family member 6 [Source:HGNC Symbol;Acc:HGNC:16496]	2622	TGCTCCCCCTTCCAGCCGGTTTCCGCAGAATGCCAGAGTTTGTCCTCTCACTTCTGGAGA	conserved	conserved	bipolar disorder;schizophrenia;Bipolar affective disorder		NM_001205250	25130.5	19167.3	13.5335	11.3523	23876.8	19622.2	50748	25551.9	5853.78	89401.7	1954.34	761.714	841.989	2876.7	13.6427	13.6892	13.581	13.5543	13.2003	14.3435
ASHG19AP1B100207587V5	0.0219402	0.0505137	3.24516	up	ENST00000315099	ENSG00000178750	STX19	protein_coding	DHS_promoter	Yes	chr3:93733213-93747454:-	chr3	-	93733213	93747454				major_salivary_gland		GENCODE	syntaxin 19 [Source:HGNC Symbol;Acc:HGNC:19300]	1158	GAGTACTGTGTTGTTGGTGCTGTCCATGCTGTAGCTCAAAATAAAGAAGCTATTTTAAAA	conserved	conserved			NM_001001850	493.971	343.714	9.113	7.41471	323.002	398.128	875.4	378.228	495.097	672.39	510.403	81.4786	75.3077	378.991	8.59389	9.11091	9.46121	8.84922	9.54976	8.71581
ASHG19AP1B114806287V5	0.00274216	0.0117021	11.5195	up	ENST00000381020	ENSG00000165556	CDX2	protein_coding		Yes	chr13:28536274-28545276:-	chr13	-	28536274	28545276			Yes	intestine	Cytosol;Ribosome	GENCODE	caudal type homeobox 2 [Source:HGNC Symbol;Acc:HGNC:1806]	4053	CGCGCTGCGCCTCGACGTCTCCAACCATTGGTGTCTGTGTCATTACTAATAGAGTCTTGT	conserved	conserved			NM_001265	72479.4	19004.8	14.7518	11.2258	53700.3	61732.6	159052	77440.8	10471.3	89665.3	1817.11	855.357	1006.06	1680.03	14.6373	15.0845	15.1799	14.9095	13.9476	14.3653
ASHG19AP1B100008906V5	0.000754484	0.00523338	3.64775	up	ENST00000372441	ENSG00000204052	LRRC73	protein_coding	DHS_promoter	Yes	chr6:43474707-43478424:-	chr6	-	43474707	43478424				testis		GENCODE	leucine rich repeat containing 73 [Source:HGNC Symbol;Acc:HGNC:21375]	2121	GTATGGACCTTAGGAACGGGGAAGGATGGAAGAATGGGCAGAAGCAGCAGTAACCGTGCC	conserved	conserved			NM_001012974	49.2442	19.198	5.82359	3.95659	16.3353	26.7405	89.3255	28.2838	85.536	6.10611	28.8379	21.8924	24.4771	14.6765	5.09152	5.506	6.66024	5.52443	6.33577	4.04392
ASHG19AP1B111703457V5	0.0209461	0.0487687	2.68674	up	ENCT00000133492	CATG00000021028	CATG00000021028.1	protein_coding	DHS_promoter	Yes	chr14:50356245-50361064:-	chr14	-	50356245	50361064						FANTOM5CAT	At least 1 of the 10 top ranked transcript is CPAT coding and max ORF size >=300, NOT annotated as nonCoding in GENCODE	4820	TCCCCAACCCCACCTCTCTATTTTTGGGACAAGGTCTCGCTCTGTCACCAAGGCTGCAGT	conserved	conserved				1044.26	1060.27	9.89226	8.4664	1049.25	774.705	1943.23	1027.51	426.62	3883.58	394.575	246.436	292.681	484.059	9.96991	9.9171	10.2586	10.0022	9.31342	10.335
ASHG19AP1B118477226V5	0.0150342	0.0382042	3.10404	up	ENST00000379958	ENSG00000205413	SAMD9	protein_coding	DHS_promoter	Yes	chr7:92728829-92747336:-	chr7	-	92728829	92747336		Calcinosis;Conjunctivitis;Fetal Growth Retardation;Gingivitis;Influenza;Intestinal Diseases;Skin Abnormalities;Dermatologic disorders;Urogenital Abnormalities;Congenital hypoplasia of adrenal gland;Conjunctivitis, recurrent;Tumoral Calcinosis, Normophosphatemic, Familial;MYELODYSPLASTIC SYNDROME;Infection;Autosomal recessive predisposition		neutrophil		GENCODE	sterile alpha motif domain containing 9 [Source:HGNC Symbol;Acc:HGNC:1348]	6852	TCACCCTGGAAGTGAGACTTCTTCGGTTTCTTCTAGAGTCAGTTTGGTATCAGAATGGCA	unconserved	conserved			NM_017654	32.2721	16.8773	5.13142	3.49728	73.1086	11.9546	27.3729	23.9157	25.0088	5	23.8772	11.864	17.3794	26.2659	6.86092	4.45924	5.02097	5.30871	4.00727	2.70371
ASHG19AP1B100236694V5	0.0289802	0.0623176	2.02026	up	ENST00000565886	ENSG00000260001	TGFBR3L	protein_coding	DHS_promoter	Yes	chr19:7981030-7983982:+	chr19	+	7981030	7983982				pituitary_gland		GENCODE	transforming growth factor beta receptor 3 like [Source:HGNC Symbol;Acc:HGNC:44152]	1260	GTGGTCGGGTCACTTTTCCCGGAGGCCTAAAGGGCAGCGCGCGTTTTCTCTCCTTTGGGC	conserved	conserved			NM_001195259	53.6076	50.3147	6.05263	5.03809	26.7442	30.5259	92.7158	56.632	61.4203	6.42045	81.1503	25.113	40.958	97.9314	5.68408	5.69745	6.71205	6.46111	5.70848	4.16681
ASHG19AP1B124485384V5	3.21832e-05	0.000892777	2.67371	up	ENST00000265132	ENSG00000106927	AMBP	protein_coding	DHS_enhancer	Yes	chr9:116822407-116840752:-	chr9	-	116822407	116840752		Carcinoma, Transitional Cell;Neoplasm Invasiveness;Acute kidney injury;Chemical and Drug Induced Liver Injury		hepatobiliary_system	Cytoplasm	GENCODE	alpha-1-microglobulin/bikunin precursor [Source:HGNC Symbol;Acc:HGNC:453]	1434	TGCAGAGAGTACTGCGGTGTCCCTGGTGATGGTGATGAGGAGCTGCTGCGCTTCTCCAAC	unconserved	conserved			NM_001633	358.596	228.346	8.78045	7.36161	300.311	312.478	441.185	390.01	348.994	127.825	357.998	166.235	157.758	331.913	8.50293	8.81787	8.7037	8.89029	8.98748	7.17705
ASHG19AP1B117139148V5	0.00109812	0.00660035	4.20693	up	ENST00000458573	ENSG00000170807	LMOD2	protein_coding	DHS_promoter	Yes	chr7:123295861-123304344:+	chr7	+	123295861	123304344		Psychotic Disorders;Schizophrenia;Nonorganic psychosis		skeletal_muscle_tissue		GENCODE	leiomodin 2 [Source:HGNC Symbol;Acc:HGNC:6648]	2346	AGCAATTCGGGGAAGCAGCATAAAACAGCTAAAGCGGGTGGAAGTTCCAGAAGCCCTGCG					NM_207163	32.0426	11.458	5.17544	3.10267	5.54537	23.5387	54.7401	23.8336	52.5555	5	21.6481	13.3215	11.1701	6.15034	3.86225	5.33549	5.95877	5.30418	5.41649	2.70371
ASHG19AP1B100039898V5	6.48459e-05	0.0013163	8.72864	up	ENST00000355377	ENSG00000103528	SYT17	protein_coding	DHS_promoter	Yes	chr16:19179571-19279656:+	chr16	+	19179571	19279656				middle_temporal_gyrus		GENCODE	synaptotagmin 17 [Source:HGNC Symbol;Acc:HGNC:24119]	3081	ATGTCTGGTGTGATGGGGAGCTATTTATTGAAATTAAAGATTATTTATTTGTGCCATGCA					NM_016524	187.689	29.1174	7.68516	4.5594	63.4685	140.606	374.735	233.054	126.583	18.0035	48.0247	20.3165	21.6745	37.5677	6.69467	7.81387	8.52249	8.29232	7.10246	5.30063
ASHG19AP1B100019188V5	0.00564703	0.0192075	2.10747	up	HBMT00001544126	CATG00000112881	CATG00000112881.1	protein_coding	DHS_promoter	Yes	chrX:153735201-153737280:+	chrX	+	153735201	153737280						FANTOM5CAT	At least 1 of the 10 top ranked transcript is CPAT coding and max ORF size >=300, NOT annotated as nonCoding in GENCODE	2080	AACAAAGCAGGGGTGAAGTAAGTCAGGCTGGGGGTCTAGCTGCATGGATGAGGCCAACCT	unconserved	conserved	alcohol dependence;Abnormality of the nervous system;Alcoholism			84.6264	62.6268	6.75062	5.67511	65.8857	50.9212	76.2782	54.5709	175.476	29.592	79.1153	76.5648	63.2031	64.6587	6.73868	6.42962	6.44283	6.40947	7.73249	5.79769
ASHG19AP1B129776055V5	0.00824575	0.0249169	2.18072	up	ENST00000219596	ENSG00000103313	MEFV	protein_coding	DHS_enhancer	Yes	chr16:3292028-3306627:-	chr16	-	3292028	3306627		Abdominal Pain;Arthralgia;Arthritis;Arthritis, Psoriatic;Behcet Syndrome;Chest Pain;Confusion;Constipation;Diarrhea;Epilepsy;Ergotism;Erysipelas;Fatigue;Fever;Flushing;Gastrointestinal Hemorrhage;Hemiparesis;Hepatomegaly;Leukocytosis;Leukoplakia, Oral;Meningitis;Nausea and vomiting;Nephrotic Syndrome;Orchitis;Pericarditis;Familial Mediterranean Fever;Peritonitis;Pleurisy;Proteinuria;Kidney Failur…	Yes	myeloid_leukocyte	Nucleus;Cytoplasm	GENCODE	MEFV, pyrin innate immunity regulator [Source:HGNC Symbol;Acc:HGNC:6998]	3499	GGAAATCCAGAACATTCGGTCACCGGAAGGCCACCAGACACGGCTGCGAGTCCCCGCTGC	conserved	conserved	cholesterol embolism;high density lipoprotein cholesterol measurement;Cholesterol HDL		NM_000243	813.199	485.458	9.71011	8.58531	492.726	802.508	1305.51	907.303	557.947	307.02	411.694	514.036	653.366	541.176	9.09433	9.96303	9.86053	9.86869	9.76399	7.9841
ASHG19AP1B114413211V5	4.32605e-05	0.00107186	3.94529	up	ENST00000355303	ENSG00000131620	ANO1	protein_coding	DHS_promoter	Yes	chr11:69924408-70035634:+	chr11	+	69924408	70035634				male_genital_duct	Cytosol	GENCODE	anoctamin 1 [Source:HGNC Symbol;Acc:HGNC:21625]	4790	TGGCGGGGGTGAAATTGACTGACAAAGTGAAGCTGACATGGAGAGATCGGTTCCCAGCCT					NM_018043	110.431	44.8919	7.13342	5.15328	44.6439	88.9595	175.041	92.8792	150.631	17.3657	72.6294	32.5199	38.1315	63.8128	6.28758	7.20845	7.60417	7.11851	7.44836	5.26272
ASHG19AP1B110101318V5	5.20645e-05	0.00118046	7.05933	up	ENST00000367385	ENSG00000151414	NEK7	protein_coding	DHS_promoter	Yes	chr1:198126093-198291550:+	chr1	+	198126093	198291550		Weight Gain		eosinophil	Insoluble Fraction	GENCODE	NIMA related kinase 7 [Source:HGNC Symbol;Acc:HGNC:13386]	4149	AACTGAATTGCATGTTAGGAGAGAAAATGAAACATGATGGTTTTGAATGGCTAAAGGTTT					NM_133494	339.318	77.9803	8.70662	5.88709	349.138	443.071	274.374	318.532	311.473	86.6478	121.589	77.3887	47.7781	56.4979	8.68387	9.24334	8.16376	8.65013	8.79199	6.82514
ASHG19AP1B120788410V5	0.0426227	0.0842714	2.0267	up	ENST00000455584	ENSG00000251537	AC005324.3	protein_coding		Yes	chr17:15474805-15554967:-	chr17	-	15474805	15554967				corneal_epithelial_cell	Nucleus	GENCODE	novel tripartite motif-containing 16 (TRIM16) and CMT1A duplicated region transcript 1 (CDRT1) protein	5514	GCATGGTGGGGAAGTACGAGCGCTGCCTGATGGCCTTCAAGCATCCCAAACTAGAACTAA	conserved	conserved				29.2218	25.9804	5.11355	4.09442	12.9916	15.2435	31.1746	16.489	70.2103	5	33.0793	24.7636	32.8662	34.1928	4.81898	4.76571	5.18492	4.83815	5.96	2.70371
ASHG19AP1B121393798V5	4.90716e-05	0.0011473	2.88435	up	ENST00000357742	ENSG00000140563	MCTP2	protein_coding	DHS_promoter	Yes	chr15:94841495-95027181:+	chr15	+	94841495	95027181		Schizophrenia;Unipolar Depression;Major Depressive Disorder;Chromosome 15q26-Qter Deletion Syndrome		neutrophil		GENCODE	multiple C2 and transmembrane domain containing 2 [Source:HGNC Symbol;Acc:HGNC:25636]	7555	TCTAAATCTTATCATCCCGTGTCTGTTTTTCTTCATGTTGTATCTCACTGGGTTGCTTTC					NM_018349	128.063	79.4479	7.39844	5.87019	98.9203	135.092	164.081	114.141	128.078	26.2366	127.581	55.9866	55.2247	132.21	7.2007	7.7672	7.51729	7.37827	7.12874	5.67628
ASHG19AP1B103827990V5	0.000299656	0.00309713	8.41287	up	ENST00000345617	ENSG00000068024	HDAC4	protein_coding	DHS_promoter	Yes	chr2:239969864-240322643:-	chr2	-	239969864	240322643		Bladder Neoplasm;Mental Depression;Contact Dermatitis;Eczema;Enophthalmos;Epilepsy;Umbilical hernia;Mental Retardation;Muscle hypotonia;Obesity;Schizophrenia;Seizures;Syndactyly of fingers;Frontal bossing;Brachydactyly;Cocaine-Related Disorders;Round face;Syndactyly of the toes;Accessory nipple;Familial primary pulmonary hypertension;Malignant mesothelioma;Short stature;Upward slant of palpebral …	Yes	pituitary_gland	Ribosome;Nucleus;Chromatin;Nucleous;Nucleoplasm	GENCODE	histone deacetylase 4 [Source:HGNC Symbol;Acc:HGNC:14063]	8976	TTGTCTGTCTGTCTCTGTCTTGAAGCTCAGCCAAGAAACTTTCCCGTGTCACGCCTGCGT					NM_006037	8640.49	2514.68	12.4714	9.39876	8012.98	6883.85	16372.1	6907.33	5026.19	10051.1	862.516	402.247	396.209	861.396	12.409	12.4915	12.3279	12.1195	13.009	11.2112
ASHG19AP1B116105030V5	5.35065e-05	0.00118853	3.82634	up	ENST00000455884	ENSG00000186952	TMEM232	protein_coding	DHS_promoter	Yes	chr5:109755805-110062366:-	chr5	-	109755805	110062366				middle_temporal_gyrus	Cytosol	GENCODE	transmembrane protein 232 [Source:HGNC Symbol;Acc:HGNC:37270]	2501	AAAGCTGGAGTCTGTGAAAAAGCAAGTTCTACATTTCACTGTAAGGGAACATCCTTCTGT					NM_001039763	19.3101	7.74531	4.66077	2.72481	9.40891	27.7738	18.7989	13.6424	26.9265	5	11.1072	5	8.64422	8.97509	4.43706	5.56086	4.55223	4.61086	4.14286	2.70371
ASHG19AP1B100164736V5	0.0104998	0.0294644	3.09346	up	ENST00000431635	ENSG00000117395	EBNA1BP2	protein_coding	DHS_promoter	Yes	chr1:43629846-43638241:-	chr1	-	43629846	43638241					Ribosome;Cytosol;Insoluble Fraction	GENCODE	EBNA1 binding protein 2 [Source:HGNC Symbol;Acc:HGNC:15531]	1503	TTTTTCTGCCTTTTCCTTTGTACCCTCACTGCTACCAGCTCCTTCTGGCGACCCCCAGGT	conserved	conserved			NM_001159936	871.638	518.427	9.694	8.06478	448.345	557.407	1952.23	682.198	718.014	1185.81	519.169	151.973	163.125	572.057	8.97907	9.52387	10.2645	9.53698	10.1656	9.23443
ASHG19AP1B100547583V5	0.00127242	0.00720692	3.58309	up	ENST00000610540	ENSG00000102547	CAB39L	protein_coding		Yes	chr13:49882791-49987887:-	chr13	-	49882791	49987887				substantia_nigra	Cytoplasm	GENCODE	calcium binding protein 39 like [Source:HGNC Symbol;Acc:HGNC:20290]	3692	CCGGGCAGCACAGTAGGAGGACTGAGGAGGGAGGAAGTAAAAGGGAGCTGTGACTGTGGT					NM_001287338	250.143	102.324	8.16138	6.32018	98.7871	184.33	487.576	150.698	329.326	85.3885	148.7	104.933	91.379	81.2219	7.19975	8.16443	8.81392	7.74968	8.87912	6.81124
ASHG19AP1B100083673V5	0.00243965	0.0108489	2.18061	up	ENST00000421952	ENSG00000181418	DDN	protein_coding		Yes	chr12:49388932-49393092:-	chr12	-	49388932	49393092			Yes	telencephalon	Nucleus;Insoluble Fraction;Cell Membrane	GENCODE	dendrin [Source:HGNC Symbol;Acc:HGNC:24458]	3749	GAGGATTTAATGCGATAATGTATGTAAAGCGCCTTGCACACTGCCTGGCACACAGTAGGC	conserved	conserved	major depressive disorder;bipolar disorder;Depression;Bipolar affective disorder		NM_015086	77.8095	57.6202	6.66233	5.5376	46.4421	83.861	113.637	68.3773	76.7304	20.5244	63.5006	67.2604	76.3816	60.4338	6.33228	7.12676	7.0088	6.71629	6.12754	5.43166
ASHG19AP1B100048564V5	0.000663815	0.00486548	3.48771	up	ENST00000371083	ENSG00000079739	PGM1	protein_coding	DHS_promoter	Yes	chr1:64088764-64125892:+	chr1	+	64088764	64125892		Myocardial Ischemia;Glycogen Storage Disease XIV		skeletal_muscle_tissue	Ribosome;Endoplasmic reticulum;Cytosol;Cytoplasm	GENCODE	phosphoglucomutase 1 [Source:HGNC Symbol;Acc:HGNC:8905]	2657	GGAGATGGGCGGTACTTTAATAAATCAGCAATAGAAACAATAGTGCAGATGGCAGCTGCC					NM_001172818	159.81	70.5532	7.63352	5.83124	50.1896	132.818	218.422	147.485	250.136	37.7707	101.368	63.5031	65.9194	84.2047	6.41487	7.7463	7.88248	7.72164	8.40234	6.03106
ASHG19AP1B123572320V5	0.0199552	0.0471626	10.2475	up	ENST00000382040	ENSG00000134321	RSAD2	protein_coding	DHS_promoter	Yes	chr2:7017796-7038370:+	chr2	+	7017796	7038370		Influenza;Myocardial Ischemia		myeloid_cell	Insoluble Fraction	GENCODE	radical S-adenosyl methionine domain containing 2 [Source:HGNC Symbol;Acc:HGNC:30908]	3519	TACCTTATTCTGGATGAATATATGCGCTTTCTGAACTGTAGAAAGGGACGGAAGGACCCT	conserved	conserved			NM_080657	230.878	14.7078	6.96506	3.60786	697.227	57.1724	12.1763	31.7978	356.018	28.8135	12.2754	9.49459	8.94965	14.0057	9.48488	6.59584	4.04636	5.68198	9.01625	5.77063
ASHG19AP1B124048259V5	6.61188e-06	0.000449955	2.96819	up	ENST00000399949	ENSG00000182957	SPATA13	protein_coding		No	chr13:24844826-24878042:+	chr13	+	24844826	24878042				eosinophil	Cytosol;Nucleus	GENCODE	spermatogenesis associated 13 [Source:HGNC Symbol;Acc:HGNC:23222]	3026	TCTGGAGTCTGGAAAGCCTTCACTTGGTTTCTTCAGATGGAGGTACTGAGCCCTCTGCCT					NM_001286795	204.637	113.207	8.04043	6.47084	204.998	199.913	229.222	210.048	179.002	75.2394	160.794	111.471	109.557	108.971	8.06145	8.27287	7.94056	8.1627	7.76457	6.69383
ASHG19AP1B100150569V5	0.000291515	0.00304942	2.91396	up	ENST00000327157	ENSG00000178257	PRM3	protein_coding	DHS_enhancer	Yes	chr16:11367075-11367498:-	chr16	-	11367075	11367498				testis		GENCODE	protamine 3 [Source:HGNC Symbol;Acc:HGNC:13732]	424	GTGAGTCAGGATAACTTCTCCTTGTCATCAGCGGGCGAGGAAGAGGAGGAAGAGGAGGAG	conserved	conserved			NM_021247	20.5853	11.6231	4.67635	3.13337	7.51101	21.7214	19.0412	10.6056	44.0471	5	16.516	6.31247	17.1326	13.1546	4.18677	5.2289	4.56852	4.31938	5.0782	2.70371
ASHG19AP1B117022615V5	0.00513437	0.0180169	2.11786	up	ENST00000285381	ENSG00000164879	CA3	protein_coding	DHS_promoter	Yes	chr8:86351056-86361269:+	chr8	+	86351056	86361269		Liver Cirrhosis, Experimental;Obesity;Pneumoconiosis		skeletal_muscle_tissue	Nucleus;Insoluble Fraction	GENCODE	carbonic anhydrase 3 [Source:HGNC Symbol;Acc:HGNC:1374]	1753	GCGAGTTCCAGATTTTCCTTGATGCATTGGACAAGATTAAGACAAAGGGCAAGGAGGCGC	conserved	conserved			NM_005181	19.1037	13.4332	4.53852	3.45591	12.9321	6.46083	33.1985	10.5222	32.4048	5.6616	25.1544	9.36944	11.6722	15.3082	4.81268	3.80811	5.26934	4.31258	4.48989	3.8332
ASHG19AP1B104711579V5	8.25787e-05	0.00149543	6.64175	up	ENST00000335185	ENSG00000186714	CCDC73	protein_coding	DHS_promoter	Yes	chr11:32623792-32816187:-	chr11	-	32623792	32816187				testis	Nucleus	GENCODE	coiled-coil domain containing 73 [Source:HGNC Symbol;Acc:HGNC:23261]	3849	TGGTGTGGATGATGTTGGAAAGGATATTGGACCAGATACTACCAGCATTAACAGAGTTGC	conserved	conserved			NM_001008391	41.357	7.0555	5.56025	2.82869	11.3818	18.1521	75.6505	41.5915	60.0094	5.04816	8.65931	5	9.1423	7.42775	4.66016	4.99722	6.43163	6.05019	5.66203	3.50198
ASHG19AP1B117023910V5	0.0109004	0.030303	2.50736	up	ENST00000296350	ENSG00000163975	MELTF	protein_coding	DHS_promoter	Yes	chr3:196728611-196756687:-	chr3	-	196728611	196756687		osteosarcoma		major_salivary_gland	Nucleus;Nucleous	GENCODE	melanotransferrin [Source:HGNC Symbol;Acc:HGNC:7037]	3963	GCCCGACACCAACATCTTCACCGTGTATGGACTGCTGGACAAGGCCCAGGACCTGTTTGG	unconserved	unconserved			NM_005929	67.8321	39.6813	6.28846	4.9623	12.5645	57.3061	116.568	55.2541	97.4676	10.8954	58.0752	27.9695	41.9357	59.5308	4.77543	6.60043	7.0476	6.42646	6.5924	4.796
ASHG19AP1B114975849V5	5.26481e-05	0.0011819	4.09022	up	ENST00000642603	ENSG00000187554	TLR5	protein_coding		Yes	chr1:223282748-223316624:-	chr1	-	223282748	223316624		Legionnaires' Disease;Lupus Erythematosus, Systemic;Prostatic Neoplasms		adult_endothelial_progenitor_cell	Cytosol	GENCODE	toll like receptor 5 [Source:HGNC Symbol;Acc:HGNC:11851]	4267	AGCTGGGATTACAGATTGATGTTCATGTTCCTGACACTACTACAAGATTCATACTCCTGA	unconserved	conserved			NM_003268	129.752	49.543	7.36692	5.33474	71.7461	72.351	150.886	183.405	170.369	18.058	68.3245	55.4871	57.116	48.7293	6.84049	6.92097	7.40203	7.99355	7.67755	5.30418
ASHG19AP1B134841285V5	0.0125683	0.0334966	3.32506	up	MICT00000198768	CATG00000049937	CATG00000049937.1	protein_coding	DHS_enhancer	Yes	chr2:129126440-129136661:-	chr2	-	129126440	129136661						FANTOM5CAT	At least 1 of the 10 top ranked transcript is CPAT coding and max ORF size >=300, NOT annotated as nonCoding in GENCODE	7566	CCCGTGGCTTGGGCAGGGTCTCAAGGAGGTGCGTTGAACAGCCGGTTCTGCTGACATTCT	conserved	conserved				33.1754	18.8233	5.23355	3.50017	5.26879	21.8763	34.781	44.3259	59.6251	5	29.7308	5	22.5112	31.8746	3.80929	5.2384	5.33519	6.13587	5.64901	2.70371
ASHG19AP1B100054953V5	0.0447272	0.0875181	4.65741	up	ENST00000342537	ENSG00000179627	ZBTB42	protein_coding	DHS_promoter	Yes	chr14:105267250-105271049:+	chr14	+	105267250	105271049		LETHAL CONGENITAL CONTRACTURE SYNDROME 6	Yes		Insoluble Fraction;Cell Membrane	GENCODE	zinc finger and BTB domain containing 42 [Source:HGNC Symbol;Acc:HGNC:32550]	3800	AATGGGTGCTGTCTTCCTCTTTTCACATCATGGCGACAGTAATAAAGCCCACCTCCAGTG	conserved	conserved			NM_001137601	24500.9	16461.4	12.7356	10.5161	7092.91	5601.67	95265.9	11965	2578.93	78759.9	1051.55	731.654	773.732	990.023	12.2851	12.2376	14.3544	12.7239	12.0769	13.848
ASHG19AP1B107445386V5	0.00149406	0.00794407	2.2902	up	ENST00000235329	ENSG00000116688	MFN2	protein_coding	DHS_promoter	Yes	chr1:12040369-12073565:+	chr1	+	12040369	12073565		Anosmia;Arthralgia;Color vision defect;Contracture;Contracture of joint;Cardiomegaly;Hepatomegaly;Insulin Resistance;Lipoma;Optic Atrophy;Pain;Paresthesia;Babinski Reflex;Spastic Paraplegia, Hereditary;Curvature of spine;Tinnitus;Foot-drop;Scotoma, Central;Joint stiffness;Proximal muscle weakness;Absent reflex;Abnormal color vision;Romberg's sign positive;Reflex, Deep Tendon, Absent;Absent tendon…		eosinophil	Ribosome;Insoluble Fraction;Cell Membrane	GENCODE	mitofusin 2 [Source:HGNC Symbol;Acc:HGNC:16877]	4539	AGCTGCTCAGGAATAAAGCCGGTTGGTTGGACAGTGAGCTCAACATGTTCACACACCAGT					NM_014874	134.332	92.8338	7.4046	6.20913	89.714	100.339	186.806	180.893	113.909	51.3111	105.853	106.226	110.951	89.8285	7.09669	7.3683	7.68571	7.97571	6.89661	6.33228
ASHG19AP1B114401313V5	0.0249427	0.0554859	2.26432	up	ENST00000244513	ENSG00000124557	BTN1A1	protein_coding	DHS_enhancer	Yes	chr6:26501449-26510650:+	chr6	+	26501449	26510650				male_genital_duct		GENCODE	butyrophilin subfamily 1 member A1 [Source:HGNC Symbol;Acc:HGNC:1135]	2895	TTTGTACCCTGTTCCTTTCTCTGCGCCCTCCTGTTTCTCCCTTGCCTGGAAGTCATTCCA	conserved	conserved			NM_001732	20209.7	9963.32	13.3776	12.1985	17010.9	13098.6	42812	19696.8	8430.37	35317.5	4922.57	1482.59	1594.65	6499.31	13.2827	13.2524	13.3762	13.2925	13.6842	12.5113
ASHG19AP1B129087275V5	0.00101448	0.00629862	2.92423	up	ENST00000221485	ENSG00000104888	SLC17A7	protein_coding	DHS_promoter	Yes	chr19:49932658-49944808:-	chr19	-	49932658	49944808		Bipolar Disorder;Learning Disorders;Memory Disorders;Schizophrenia;Seizures;Anhedonia		nervous_system	Endoplasmic reticulum;Chromatin;Nucleous;Nucleoplasm	GENCODE	solute carrier family 17 member 7 [Source:HGNC Symbol;Acc:HGNC:16704]	2973	AGGAGGAGTTTCGGAAGCTAGCGGGTCGTGCTCTCGGGAAGCTGCACCGCCTTCTGGAGA	conserved	conserved			NM_020309	37.5737	20.7762	5.48932	3.94127	8.6443	30.2868	48.8328	33.5084	66.596	5.34131	34.7995	14.1472	21.3109	28.2822	4.3438	5.68408	5.80053	5.75433	5.86388	3.66002
ASHG19AP1B109054979V5	3.35451e-05	0.000915456	3.25158	up	ENST00000297293	ENSG00000164715	LMTK2	protein_coding	DHS_promoter	Yes	chr7:97736197-97838945:+	chr7	+	97736197	97838945		Prostatic Neoplasms		eosinophil	Nucleus;Insoluble Fraction	GENCODE	lemur tyrosine kinase 2 [Source:HGNC Symbol;Acc:HGNC:17880]	8946	CCGACGAAGAAGGTGGTGGCTTTGAGTGGGATGATGACTTCTCCCCAGATCCTTTTATGT	conserved	conserved	prostate cancer;Prostatic Neoplasms		NM_014916	395.102	203.278	8.86421	7.16307	335.675	333.288	533.294	466.598	306.655	199.133	288.207	123.912	123.381	281.756	8.63771	8.89157	8.92085	9.10045	8.77046	7.57459
ASHG19AP1B139596170V5	0.000161217	0.00216505	2.6483	up	ENST00000620284	ENSG00000278023	RDM1	protein_coding		Yes	chr17:34245070-34257777:-	chr17	-	34245070	34257777				testis		GENCODE	RAD52 motif containing 1 [Source:HGNC Symbol;Acc:HGNC:19950]	1177	GCAATGCTGGGGCGAGGGTTAGCCGCGCAGGTGCGGTGAAGGGAGGATGGCGGAGTTGGT	unconserved	unconserved	iron metabolism disease;ferritin measurement;Abnormality of iron homeostasis		NM_145654	32.5377	20.9261	5.33763	3.93256	16.2059	18.8339	54.9676	25.4969	47.1844	5.09823	36.0437	15.4869	21.2038	26.7978	5.08275	5.04327	5.96507	5.39265	5.20439	3.52711
ASHG19AP1B101562069V5	0.000162883	0.00218097	4.70579	up	ENST00000324068	ENSG00000077274	CAPN6	protein_coding	DHS_enhancer	Yes	chrX:110488331-110513751:-	chrX	-	110488331	110513751				chorion		GENCODE	calpain 6 [Source:HGNC Symbol;Acc:HGNC:1483]	3568	CCAAAGGTGGTCTGATCTGCTGTTCCATTGAGTCTCCCAATCAGGAGGAGCAAGAAGTTG	conserved	conserved			NM_014289	202785	30773.8	16.8777	14.6432	191895	199208	320295	207359	95168.1	104642	22259.8	5665.05	5858.71	15443.5	16.9962	17.0526	17.2311	16.754	16.3545	15.2517
ASHG19AP1B136855285V5	8.9559e-05	0.00155962	4.00264	up	ENST00000509479	ENSG00000196782	MAML3	protein_coding	DHS_promoter	Yes	chr4:140637907-141075338:-	chr4	-	140637907	141075338		Adenoid Cystic Carcinoma;Congenital Heart Defects;Sarcoma;Sinonasal undifferentiated carcinoma	Yes	capillary_endothelial_cell	Insoluble Fraction	GENCODE	mastermind like transcriptional coactivator 3 [Source:HGNC Symbol;Acc:HGNC:16272]	6844	GCGGCGAGCAGTTGATCATTGTGATGGTGGCAGGAGCAGCGGCGGCAGCGGCAGCCCAGC	conserved	conserved	congenital heart disease;Aortic dilatation		NM_018717	290.271	122.922	8.49188	6.49093	210.549	251.128	365.335	351.967	272.374	176.628	145.213	89.0122	93.7985	109.961	8.09756	8.54719	8.49289	8.76064	8.56113	7.47275
ASHG19AP1B109849078V5	0.000815741	0.00549574	3.66719	up	ENST00000380455	ENSG00000124588	NQO2	protein_coding	DHS_promoter	Yes	chr6:3000231-3029103:+	chr6	+	3000231	3029103		Agranulocytosis;Alcoholic Intoxication, Chronic;Bone Marrow Diseases;Contact Dermatitis;Liver Cirrhosis, Experimental;Memory Disorders;Psychotic Disorders;Schizophrenia;Nonorganic psychosis;Mammary Neoplasms		classical_monocyte	Ribosome;Cytosol;Cytoplasm	GENCODE	N-ribosyldihydronicotinamide:quinone reductase 2 [Source:HGNC Symbol;Acc:HGNC:7856]	10084	ACAAGTTGCTGACAGTGGATTGGCAAGCGAGAGTGGAACCTTAGGCTGCGTTGGCATCAA					NM_000904	77.9873	30.2207	6.5419	4.66723	61.8986	37.3163	98.269	131.424	61.0289	13.1423	42.4974	30.3406	34.8793	30.2436	6.66411	5.98583	6.7954	7.5682	5.69597	4.98364
ASHG19AP1B100302334V5	0.0108194	0.0301332	7.93561	up	ENST00000414043	ENSG00000108509	CAMTA2	protein_coding	DHS_promoter	Yes	chr17:4871292-4890407:-	chr17	-	4871292	4890407			Yes		Endoplasmic reticulum;Nucleus;Cell Membrane;Nucleous;Nucleoplasm	GENCODE	calmodulin binding transcription activator 2 [Source:HGNC Symbol;Acc:HGNC:18807]	4589	CTCCCATCTGTTCCCCGAGGAGGGCGGGGGGCTCAGGCTGGAGCCAGAGCGGTAGATGGG					NM_001171167	31319.5	14523.2	13.5008	10.5125	56550.6	17939.3	46294.5	33641.8	2171.12	68750.6	1490.79	663.5	659.516	1051.85	14.7039	13.6063	13.4729	13.8947	11.8263	13.5142
ASHG19AP1B100037971V5	0.000146483	0.00205212	18.8391	up	ENST00000593319	ENSG00000269630	AC015989.2	protein_coding		Yes	chr18:60505640-60505948:-	chr18	-	60505640	60505948						GENCODE		309	GCTGGGGTTCTTACTTCCTCTTAGAATTTTTACTTAAGATTTTACTTAGGAATTTTTACT						739.411	46.039	9.19571	4.96005	268.144	324.806	1752.84	1082.18	269.084	63.5359	69.8483	14.9229	20.4469	61.4411	8.38004	8.86324	10.1413	10.0586	8.53536	6.53225
ASHG19AP1B100057723V5	0.00022267	0.00260021	4.29264	up	ENST00000265018	ENSG00000047662	FAM184B	protein_coding	DHS_promoter	Yes	chr4:17630929-17783135:-	chr4	-	17630929	17783135		Substance-Related Disorders		nervous_system		GENCODE	family with sequence similarity 184 member B [Source:HGNC Symbol;Acc:HGNC:29235]	6622	GATGAGGCTGGCAAATTAAATGGAACTATGATAGGGACCATCTTACTGTATCTGTCAGAT	conserved	conserved	lung cancer		NM_015688	73.1115	25.0399	6.52027	4.4184	32.9596	38.6636	83.0484	70.9531	139.933	14.5949	27.309	28.5113	25.434	29.3505	5.93222	6.03643	6.56072	6.76614	7.30583	5.08988
ASHG19AP1B108246850V5	0.00828539	0.0250034	2.35835	up	ENST00000414429	ENSG00000235109	ZSCAN31	protein_coding	DHS_promoter	Yes	chr6:28292517-28324048:-	chr6	-	28292517	28324048		Psychotic Disorders;Schizophrenia;Nonorganic psychosis	Yes	thyroid_gland	Nucleus;Cytoplasm;Cytosol;Insoluble Fraction	GENCODE	zinc finger and SCAN domain containing 31 [Source:HGNC Symbol;Acc:HGNC:14097]	3551	ACCCCAGGCATCCAAACCATGACAGTTCCATCAGCTCTCCAAATGAGACTTTGGGATTCC	unconserved	conserved	lung cancer;bipolar disorder;schizophrenia;Bipolar affective disorder		NM_001135215	59.747	44.502	6.22823	4.99045	19.2451	47.8085	64.479	60.5263	106.676	6.01957	61.5537	44.3426	42.0908	68.5034	5.29741	6.33981	6.18848	6.5507	6.76473	4.00517
ASHG19AP1B104867582V5	0.00188866	0.00919182	2.29102	up	ENST00000341376	ENSG00000001167	NFYA	protein_coding	DHS_promoter	Yes	chr6:41040684-41067715:+	chr6	+	41040684	41067715		Lung Neoplasms	Yes	neutrophil	Cytosol;Insoluble Fraction;Cell Membrane	GENCODE	nuclear transcription factor Y subunit alpha [Source:HGNC Symbol;Acc:HGNC:7804]	3811	ACCCTCCAGGTAGTCCAAGGGCAGCCATTAATGGTGCAGGTCAGTGGAGGCCAGCTAATC					NM_002505	51.231	34.8048	6.072	4.87601	28.6076	42.1687	67.9898	49.4755	67.9134	20.3484	41.5528	43.8819	38.1843	30.0567	5.7624	6.15663	6.26486	6.27811	5.898	5.42194
ASHG19AP1B102078045V5	2.59621e-05	0.000804399	17.6477	up	ENST00000369878	ENSG00000148842	CNNM2	protein_coding	DHS_promoter	Yes	chr10:104678050-104849978:+	chr10	+	104678050	104849978		Cardiac Arrhythmia;Dizziness;Epilepsy;Headache;Kidney Diseases;Mental Retardation;Schizophrenia;Seizures;Tetany;Vertigo;Hypomagnesemia;Muscle Weakness;Low intelligence;Small head;Global developmental delay;Mental deficiency;Poor school performance;Cognitive delay;HYPOMAGNESEMIA 6, RENAL;Intellectual Disability;Mental and motor retardation;Dull intelligence;Autosomal recessive predisposition;HYPOM…		neuron_projection_bundle	Ribosome;Endoplasmic reticulum;Chromatin	GENCODE	cyclin and CBS domain divalent metal cation transport mediator 2 [Source:HGNC Symbol;Acc:HGNC:103]	15857	AGCAGCAGGTTCTCCAGGTGAAAATAAGTCCCCTCCTCGCCCATGTGGCTTGAATCACTC					NM_017649	25876.4	2830.6	13.6968	9.55542	26870.7	25332.9	41404.6	27008.3	8765.52	11401.9	760.498	433.745	490.804	1066.01	13.7782	14.0106	13.3394	13.6165	13.7395	11.3296
ASHG19AP1B118988527V5	0.000128461	0.00190076	2.6174	up	ENST00000614167	ENSG00000128408	RIBC2	protein_coding	DHS_promoter	Yes	chr22:45809572-45828376:+	chr22	+	45809572	45828376		Mammary Neoplasms		testis		GENCODE	RIB43A domain with coiled-coils 2 [Source:HGNC Symbol;Acc:HGNC:13241]	1478	GGCAGAAGCGGGTCTTCAACGCCAGAAACAGGATAATTGGGGGAGACACTGAAGCCTGGG	conserved	conserved			NM_015653	23.4594	13.7516	4.88803	3.49989	8.36685	15.7866	25.565	25.0079	42.5705	5.57612	19.3725	13.5969	12.4087	17.8038	4.31094	4.81243	4.93548	5.36794	5.01336	3.78577
ASHG19AP1B141175696V5	0.0318091	0.0672216	2.21417	up	ENST00000361837	ENSG00000162062	TEDC2	protein_coding		Yes	chr16:2510081-2514964:+	chr16	+	2510081	2514964				common_myeloid_progenitor	Ribosome;Nucleus;Nucleous	GENCODE	tubulin epsilon and delta complex 2 [Source:HGNC Symbol;Acc:HGNC:25849]	1662	TTCCCTCCCGGAAGGGGCGTGGCTCTTCAGAGGCGGCAAATTGCAAGGAGACGCCGCCGC					NM_025108	72.5944	50.1414	6.50021	5.35344	56.6965	69.9582	108.346	81.3691	46.6026	59.317	51.4679	37.2392	47.0858	55.5971	6.55877	6.87069	6.93904	6.94741	5.18512	6.46929
ASHG19AP1B100215780V5	0.000410702	0.00369864	3.94008	up	ENST00000296503	ENSG00000164104	HMGB2	protein_coding	DHS_promoter	Yes	chr4:174252846-174256276:-	chr4	-	174252846	174256276		Obesity;Adenocarcinoma of lung (disorder);Liver carcinoma	Yes	reticulocyte	Ribosome;Cytoplasm;Insoluble Fraction	GENCODE	high mobility group box 2 [Source:HGNC Symbol;Acc:HGNC:5000]	1889	GCGGGGACTATCTGGGTTTGAATAATCGTCAGAACCAATCAGATTAGTGGGGATGTGGCC	conserved	conserved			NM_002129	86.2477	33.7554	6.76885	4.79063	39.7916	61.378	144.548	86.7428	98.7784	31.0539	50.0459	21.4062	28.8304	37.4406	6.15553	6.69155	7.34635	7.03267	6.61815	5.83978
ASHG19AP1B112185321V5	0.039138	0.0788401	2.25591	up	ENST00000368364	ENSG00000135547	HEY2	protein_coding	DHS_promoter	Yes	chr6:126070726-126082415:+	chr6	+	126070726	126082415		Astrocytoma;Hypertrophic Cardiomyopathy;Carcinoma, Pancreatic Ductal;Brugada Syndrome (disorder);Mammary Neoplasms	Yes	spinal_cord		GENCODE	hes related family bHLH transcription factor with YRPW motif 2 [Source:HGNC Symbol;Acc:HGNC:4881]	2678	CGAGACCATCGACGTGGGGAGCGAGAACAATTACTCGGGGCAAAGTACTAGCTCTGTGAT	conserved	conserved	Abnormal atrioventricular conduction		NM_012259	19.8076	8.86457	4.33979	3.16608	5	16.0441	19.9586	9.09526	48.9399	5.98943	9.42442	8.29019	10.8037	9.81509	2.81492	4.83025	4.624	4.15767	5.27213	3.99101
ASHG19AP1B132368807V5	0.00194859	0.00936913	2.19964	up	ENST00000319349	ENSG00000175832	ETV4	protein_coding	DHS_promoter	Yes	chr17:41605212-41623800:-	chr17	-	41605212	41623800		Neoplasm Metastasis;Prostatic Neoplasms;Ewings sarcoma;Mammary Neoplasms	Yes	trabecular_meshwork_cell	Cytosol	GENCODE	ETS variant 4 [Source:HGNC Symbol;Acc:HGNC:3493]	2429	GGCTCACAACTGTCTGCTGCGCCCGAAAAACAAGTCGGTGCGCTGGGGACCCGGGGCCGG	conserved	conserved			NM_001079675	23.2627	17.4228	4.86179	3.72452	6.69474	22.2333	29.8909	21.2986	36.196	5.56824	32.1736	11.7168	16.5403	21.1151	4.06216	5.26103	5.13118	5.15896	4.69562	3.78169
ASHG19AP1B124538737V5	0.000237125	0.00269484	6.67542	up	ENST00000382496	ENSG00000112902	SEMA5A	protein_coding	DHS_promoter	Yes	chr5:9035138-9546187:-	chr5	-	9035138	9546187		Alcoholic Intoxication, Chronic;Autistic Disorder;Cri-du-Chat Syndrome;Fetal Growth Retardation;Orbital separation excessive;Infant, Small for Gestational Age;Muscle hypotonia;Severe mental retardation (I.Q. 20-34);Curvature of spine;Cri du chat;Round face;Byzanthine arch palate;High pitched voice;Short stature;Downward slant of palpebral fissure;Small head;Short neck;Small hand;Congenital Epican…		epithelial_cell_of_amnion	Cytosol	GENCODE	semaphorin 5A [Source:HGNC Symbol;Acc:HGNC:10736]	11762	CTGTGGCAAGATCCAGTAGCGTAGAAGAGAAAAGGTGTGGAGAGTTCAACATGTTCCACA	conserved	conserved			NM_003966	55.2658	13.1481	5.98984	3.25098	9.37702	41.1556	78.0496	63.5662	84.1806	5	18.0632	7.15639	19.1789	16.3418	4.43244	6.123	6.47363	6.61766	6.30247	2.70371
ASHG19AP1B115112371V5	1.28667e-05	0.000590184	2.68586	up	MICT00000196970	CATG00000049669	CATG00000049669.1	protein_coding	DHS_enhancer	Yes	chr2:113443737-113450181:-	chr2	-	113443737	113450181						FANTOM5CAT	At least 1 of the 10 top ranked transcript is CPAT coding and max ORF size >=300, NOT annotated as nonCoding in GENCODE	3035	GGAAGGAGGTGGGGCTGCTGCATCTGGGAAAAGGAGTAAATGCTGAGAGGACCCTAGAGA	unconserved	unconserved				194.137	122.145	7.93777	6.51239	156.152	166.62	308.67	157.875	181.366	51.8494	202.332	99.8919	96.0833	160.571	7.75173	8.03267	8.30204	7.8095	7.79293	6.34209
ASHG19AP1B106062131V5	0.00399534	0.0151272	3.82942	up	ENST00000415385	ENSG00000065559	MAP2K4	protein_coding	DHS_promoter	Yes	chr17:11924151-12047147:+	chr17	+	11924151	12047147				eosinophil	Insoluble Fraction	GENCODE	mitogen-activated protein kinase kinase 4 [Source:HGNC Symbol;Acc:HGNC:6844]	3856	TCTGTGAAAAGGCACAAAGTAAACGCAAAGCACTGAAGTTGAATTTTGCAAATCCACCTT					NM_001281435	30.8921	14.1105	5.29551	3.35838	21.4095	37.232	34.5031	39.3594	21.9567	5	12.1897	19.7014	18.1279	15.5334	5.42343	5.98373	5.3243	5.97025	3.77582	2.70371
ASHG19AP1B100131264V5	1.01324e-05	0.000538322	10.9466	up	ENST00000377103	ENSG00000178726	THBD	protein_coding	DHS_promoter	Yes	chr20:23026270-23030378:-	chr20	-	23026270	23030378		Disseminated Intravascular Coagulation;Hyperalgesia;Acute Promyelocytic Leukemia;Liver Cirrhosis, Experimental;Myocardial Infarction;Pulmonary Embolism;Purpura, Thrombotic Thrombocytopenic;Respiratory Distress Syndrome, Adult;Stomach Neoplasms;Thrombosis;Adverse reaction to drug;Deep Vein Thrombosis;Thrombophilia;Neuropathy, Painful;HEMOLYTIC UREMIC SYNDROME, ATYPICAL, SUSCEPTIBILITY TO, 6;Atypic…		atrioventricular_valve	Chromatin;Nucleous	GENCODE	thrombomodulin [Source:HGNC Symbol;Acc:HGNC:11784]	4109	TAACCATAACAACTTCATATATGAGGACTTGTGTCTCTGTGCTTTTAAATGCATAAATGC	conserved	conserved			NM_000361	866.555	118.878	9.88651	6.43411	876.98	1006.74	616.24	1021.21	811.601	137.595	197.585	86.6391	74.2807	98.2894	9.7701	10.2308	9.07699	9.99686	10.3578	7.24442
ASHG19AP1B111569301V5	0.00126306	0.00718041	2.36486	up	ENST00000439696	ENSG00000185650	ZFP36L1	protein_coding	DHS_promoter	Yes	chr14:69254379-69259957:-	chr14	-	69254379	69259957			Yes	eosinophil	Cytosol	GENCODE	ZFP36 ring finger protein like 1 [Source:HGNC Symbol;Acc:HGNC:1107]	3190	TGACTAATCTTGCCTGGGTTTGTGTAGGTCTGCAGGAAGGAAGGCTGAAAAAGCGGACGA	conserved	conserved	inflammatory bowel disease;celiac disease;multiple sclerosis;juvenile rheumatoid arthritis;type 1 diabetes mellitus;Glomerulosclerosis;Rheumatoid arthritis;Arteriosclerosis;Sclerosis of metaphyses of the upper limbs;Gastrointestinal inflammation;Type 1 diabetes;Celiac disease		NM_004926	28224.2	7057.32	13.4389	12.1972	12594.1	15050.5	82065.2	25797.4	5613.66	22899.8	4110.38	2881.05	2405.05	2990.34	12.9395	13.4137	14.1319	13.5684	13.1412	12.0117
ASHG19AP1B100007882V5	0.000181395	0.00231768	5.0971	up	ENST00000325602	ENSG00000181631	P2RY13	protein_coding		Yes	chr3:151044100-151047336:-	chr3	-	151044100	151047336				neutrophil		GENCODE	purinergic receptor P2Y13 [Source:HGNC Symbol;Acc:HGNC:4537]	2764	GTAACTGATGTATATATCTGAAAGGAGAGATTGTTTCATTGTGCAATCAATAAATGTTTG	unconserved	conserved			NM_176894	44085.5	6607.7	14.0352	11.6855	16309.9	23582.4	127243	41559.7	11732.5	23598.9	3610.53	2226.24	1478.65	2124.23	13.233	13.9233	14.7715	14.1482	14.1001	12.046
ASHG19AP1B135057380V5	7.1986e-05	0.00138852	3.71854	up	ENST00000293879	ENSG00000161996	WDR90	protein_coding	DHS_promoter	Yes	chr16:699417-717830:+	chr16	+	699417	717830				testis	Cytosol;Nucleus;Nucleous	GENCODE	WD repeat domain 90 [Source:HGNC Symbol;Acc:HGNC:26960]	5488	GCCGTGGGGGCTGTGTCGGAGCTGAGGTGCAAGGGCTCAGGCGCCAGTTCTGTGTTCATG					NM_145294	245.975	93.834	8.09844	6.2037	127.713	182.796	506.494	249.132	163.739	49.3715	133.364	87.8987	80.6586	117.877	7.50738	8.15278	8.85708	8.36844	7.6065	6.29618
ASHG19AP1B100111163V5	2.75886e-05	0.000819094	5.17183	up	ENST00000300504	ENSG00000167139	TBC1D21	protein_coding	DHS_enhancer	Yes	chr15:74165968-74181555:+	chr15	+	74165968	74181555				testis		GENCODE	TBC1 domain family member 21 [Source:HGNC Symbol;Acc:HGNC:28536]	1207	GGGGCACTGGAGTGAGGGAGTAGATAAAACAGCTGCAATATAAACAGTCCTCTGGAATAA	conserved	conserved			NM_153356	176.209	53.7012	7.83641	5.46573	96.6168	175.077	227.643	132.542	249.163	34.8278	79.1495	57.9187	45.3468	51.2633	7.17558	8.09608	7.93356	7.58061	8.39622	5.95016
ASHG19AP1B100103776V5	0.00367585	0.0142228	2.71789	up	ENST00000375650	ENSG00000204388	HSPA1B	protein_coding	DHS_promoter	Yes	chr6:31795512-31798032:+	chr6	+	31795512	31798032		Atherosclerosis;Single major depressive episode;Schizophrenia;Dermatologic disorders;Unipolar Depression;Muscular Dystrophy, Facioscapulohumeral;Arsenic Poisoning;Carcinoma, Pancreatic Ductal;Major Depressive Disorder;Mammary Neoplasms		atrioventricular_valve	Nucleus;Insoluble Fraction;Cell Membrane	GENCODE	heat shock protein family A (Hsp70) member 1B [Source:HGNC Symbol;Acc:HGNC:5233]	2521	GCTTGGCGAAAACACTACAAAGGCTGGGAATGTATGTTTTTATAATTTGTTTATTTAAAT	conserved	conserved	complement deficiency		NM_005346_5	1358.27	630.223	10.2612	8.8187	2334.42	1776.48	973.23	1155.33	551.881	963.97	801.093	468.65	490.483	426.918	10.932	10.9147	9.57117	10.1381	9.74996	9.04658
ASHG19AP1B112934204V5	0.000276136	0.00295217	4.53515	up	ENST00000378069	ENSG00000069535	MAOB	protein_coding	DHS_promoter	Yes	chrX:43625858-43741693:-	chrX	-	43625858	43741693		Alcoholic Intoxication, Chronic;Alzheimer's Disease;Anemia, Megaloblastic;Autistic Disorder;Bipolar Disorder;Colonic Neoplasms;Mental Depression;Depressive disorder;Endometriosis;Hepatic Encephalopathy;Huntington Disease;Hypotension;Parkinson Disease;Pheochromocytoma;Schizophrenia;Unipolar Depression;Mood Disorders;Major Depressive Disorder;Plaque, Amyloid		mast_cell	Endoplasmic reticulum;Cytoplasm	GENCODE	monoamine oxidase B [Source:HGNC Symbol;Acc:HGNC:6834]	2566	TGACTCAATATGGAAGGGTTCTACGCCAGCCAGTGGACAGGATTTACTTTGCAGGCACCG					NM_000898	72.0179	23.0099	6.47763	4.29648	35.54	69.9742	134.059	57.2858	63.2303	15.5218	25.2884	19.3583	25.1757	29.7055	6.02511	6.8713	7.25158	6.47637	5.7638	5.15115
ASHG19AP1B132583117V5	0.00237256	0.0106522	2.35198	up	ENST00000388820	ENSG00000136378	ADAMTS7	protein_coding	DHS_promoter	Yes	chr15:79051545-79103773:-	chr15	-	79051545	79103773		Polycystic Ovary Syndrome;Coronary Artery Disease		synovial_cell	Nucleus	GENCODE	ADAM metallopeptidase with thrombospondin type 1 motif 7 [Source:HGNC Symbol;Acc:HGNC:223]	5490	CCTGCGGCAGAGGTGTGCAGAGGCAGAATGTGTACTGCTTGGAGCGGCAGGCAGGGCCCG					NM_014272	17.6524	11.7418	4.38358	3.1497	8.49755	9.30922	18.4819	5.89914	46.0744	5	16.7233	13.028	11.6345	12.3232	4.32816	4.17174	4.5313	3.72238	5.16432	2.70371
ASHG19AP1B103694790V5	1.67057e-05	0.000648593	23.5875	up	ENST00000374531	ENSG00000243444	PALM2	protein_coding	DHS_promoter	No	chr9:112403068-112708983:+	chr9	+	112403068	112708983				middle_temporal_gyrus		GENCODE	paralemmin 2 [Source:HGNC Symbol;Acc:HGNC:15845]	4492	CCTCACCTGAGAGACAACGTGCATGTGTGTGCTTCATTCTCTCCAAGAACTTGCTTTTCC	conserved	conserved			NM_001037293	1311.27	73.1348	10.1818	5.62187	558.938	1035.5	2559.35	1591.88	810.691	124.55	92.1693	27.0381	36.8783	85.0375	9.23402	10.273	10.5475	10.5009	10.3537	7.15358
ASHG19AP1B115539089V5	0.00470768	0.0169787	4.14302	up	ENST00000247182	ENSG00000126778	SIX1	protein_coding		Yes	chr14:61110133-61116180:-	chr14	-	61110133	61116180		Congenital Abnormality;Branchioma;Cholesteatoma;Cleft Palate;Deafness;Hearing Loss, Partial;Conductive hearing loss;Sensorineural Hearing Loss (disorder);Hip Dislocation, Congenital;Polycystic Kidney Diseases;Vesico-Ureteral Reflux;Hearing Loss, Mixed Conductive-Sensorineural;Congenital malrotation of intestine;Malrotation of kidney;Stenosis of nasolacrimal duct;Microdontia (disorder);Byzanthine …	Yes	intervertebral_cartilage		GENCODE	SIX homeobox 1 [Source:HGNC Symbol;Acc:HGNC:10887]	3996	ACTCAGGATAACAGGATTGGCTTGCTTGTGCTTTGTAAAATATTGTTCCCCAGGGAGAAT	conserved	conserved	optic nerve disease;smallpox;refractive error;optic disc size measurement;Primary open angle glaucoma;Glaucoma Open Angle		NM_005982	52.1183	17.6641	5.75378	3.70309	13.6694	23.3797	116.601	21.7987	85.1429	7.08307	30.9616	5	15.5503	29.7254	4.87853	5.3258	7.04792	5.19063	6.32601	4.36333
ASHG19AP1B100000072V5	0.000144464	0.00203482	3.96031	up	HBMT00000306813	CATG00000008930	CATG00000008930.1	protein_coding		Yes	chr12:51685452-51686132:+	chr12	+	51685452	51686132						FANTOM5CAT	At least 1 of the 10 top ranked transcript is CPAT coding and max ORF size >=300, NOT annotated as nonCoding in GENCODE	681	AAGAGGACTGGAGACTGTAGCTGTTCGAACTGGGGGAGAAATGACTAAAGAGCGCCTGCT	conserved	conserved				151.735	58.3894	7.58236	5.59675	90.7791	133.04	237.087	165.141	132.628	49.5042	60.8026	69.1885	54.9627	57.4891	7.11178	7.74854	7.98752	7.86745	7.19651	6.29914
ASHG19AP1B100270547V5	0.00737963	0.023051	6.57614	up	ENST00000359678	ENSG00000198130	HIBCH	protein_coding	DHS_promoter	Yes	chr2:191069360-191184771:-	chr2	-	191069360	191184771		Dystonia;Epilepsy;Muscle hypotonia;Myoclonus;Nystagmus;Degenerative polyarthritis;Seizures;Strabismus;Tetralogy of Fallot;Congenital anomaly of spine;Agenesis of corpus callosum;Feeding difficulties;Cerebellar Dysmetria;Aminoaciduria;Congenital anomaly of face;Beta-Hydroxyisobutyryl CoA Deacylase Deficiency;Dysmorphic facies;Global developmental delay;Congenital Epicanthus;facial deformity;Loss o…			Cytosol;Insoluble Fraction	GENCODE	3-hydroxyisobutyryl-CoA hydrolase [Source:HGNC Symbol;Acc:HGNC:4908]	1939	CTCTCCCTCAACTATTTCCTCCAGGCGTCGTTCTTGCCCCGCCCTTCCCCGTCGCGTAGC					NM_014362	65850.2	21598.3	14.7976	12.0804	63579.7	45967.1	125918	71183.8	22602.1	98651	3012.3	1154.22	1249.23	3924.94	14.8806	14.7057	14.7575	14.8116	14.8327	14.8519
ASHG19AP1B112327019V5	9.27346e-07	0.000195929	3.7552	up	ENST00000318967	ENSG00000143624	INTS3	protein_coding	DHS_promoter	Yes	chr1:153700543-153747284:+	chr1	+	153700543	153747284					Nucleus;Chromatin;Insoluble Fraction;Nucleous;Nucleoplasm	GENCODE	integrator complex subunit 3 [Source:HGNC Symbol;Acc:HGNC:26153]	5235	AGCCAGAATGTCTTTTGTGCTGGAGTGTCTGCTGGCATTTGCCCCGTGCATGTATAGCTT	conserved	conserved			NM_023015	246.019	103.884	8.26616	6.35727	202.82	186.205	385.546	187.761	267.764	63.7467	141.694	97.3101	103.938	112.734	8.05001	8.17764	8.555	8.02194	8.52621	6.53668
ASHG19AP1B100031787V5	0.0200926	0.0473714	4.29384	up	ENST00000242208	ENSG00000122641	INHBA	protein_coding	DHS_enhancer	Yes	chr7:41724712-41742706:-	chr7	-	41724712	41742706		Fibroid Tumor;Pre-Eclampsia;Uterine Neoplasms;Liver Failure, Acute;ovarian adenocarcinoma		omentum_preadipocyte	Cytosol;Nucleus	GENCODE	inhibin subunit beta A [Source:HGNC Symbol;Acc:HGNC:6066]	6064	CAGCAACGCCTGATAGCTTCTTTGGCCTTATGTTAAATAAAAAGACCTGTTTGGGATGTA	conserved	conserved			NM_002192	89.6842	23.2771	6.36901	4.26674	97.9266	221.673	55.9218	47.4222	25.4773	9.37078	34.4918	18.8163	23.7712	29.9353	7.19114	8.39836	5.98794	6.2247	4.04288	4.64052
ASHG19AP1B100141552V5	0.00307712	0.0126382	3.02376	up	ENST00000339355	ENSG00000188396	TCTEX1D4	protein_coding		Yes	chr1:45271585-45272347:-	chr1	-	45271585	45272347				eosinophil		GENCODE	Tctex1 domain containing 4 [Source:HGNC Symbol;Acc:HGNC:32315]	763	CTCTACTGCGAGTGAGGGGGAGTCCAATTCTGCAAAATTGTTTATTATCCTAGGAGGAGG	unconserved	conserved			NM_001013632	120.891	58.9791	7.20057	5.60423	108.741	167.628	147.09	112.427	68.5692	36.7655	81.1386	65.1417	53.5205	58.3293	7.3186	8.04326	7.36849	7.35743	5.91507	6.00386
ASHG19AP1B100132796V5	0.00159753	0.00828256	20.2099	up	ENST00000394014	ENSG00000213416	KRTAP4-12	protein_coding	DHS_enhancer	Yes	chr17:39279343-39280419:-	chr17	-	39279343	39280419				visceral_preadipocyte		GENCODE	keratin associated protein 4-12 [Source:HGNC Symbol;Acc:HGNC:16776]	1077	GCCTCCTCTTGCTGCTAAATCTCTGCTGTGAACACACCACTTCCTTATTACGTCCTTTCC	conserved	conserved			NM_031854	25610.9	8862.1	13.6787	9.34166	25410	22530.3	45647.8	24839.9	9626.62	42121.9	762.441	189.498	297.934	938.735	13.7237	13.848	13.4547	13.5217	13.8451	12.7314
ASHG19AP1B113369186V5	0.000240699	0.00270638	3.0963	up	ENST00000260197	ENSG00000137642	SORL1	protein_coding	DHS_promoter	Yes	chr11:121322912-121504402:+	chr11	+	121322912	121504402		Alzheimer's Disease;Cholestasis;Neoplasm Invasiveness;Chemical and Drug Induced Liver Injury		eosinophil	Nucleus;Endoplasmic reticulum	GENCODE	sortilin related receptor 1 [Source:HGNC Symbol;Acc:HGNC:11185]	10904	ACGGGGCTCATGGACATGAAGATTTTCTACAAGGGGAAGAACACTGGAAGCAATGCCTGT	conserved	conserved	Rheumatoid arthritis		NM_003105	629.575	270.852	9.30959	7.67905	321.165	539.996	1251.81	639.529	395.372	242.821	309.397	302.519	254.23	245.295	8.58763	9.48488	9.82793	9.46394	9.1836	7.76016
ASHG19AP1B110931642V5	0.00271876	0.0116372	3.96443	up	ENST00000447887	ENSG00000117859	OSBPL9	protein_coding	DHS_promoter	Yes	chr1:52082764-52254141:+	chr1	+	52082764	52254141				neutrophil	Insoluble Fraction	GENCODE	oxysterol binding protein like 9 [Source:HGNC Symbol;Acc:HGNC:16386]	2940	CCAGTCTTCTGGTATCTCTCCAGTTCTTGAATTTTCAAAAATAATTGGTTTGGATTCAGG					NM_148909	44.3252	23.47	5.79703	3.80991	34.3759	28.4291	64.4698	57.3784	36.9729	5	37.1324	11.3629	18.446	45.4088	5.98644	5.59431	6.18837	6.47882	4.73719	2.70371
ASHG19AP1B123996797V5	0.0155011	0.0390482	3.88039	up	ENST00000325812	ENSG00000176605	C14orf177	protein_coding	DHS_enhancer	Yes	chr14:99177950-99184103:+	chr14	+	99177950	99184103				testis		GENCODE	chromosome 14 open reading frame 177 [Source:HGNC Symbol;Acc:HGNC:26375]	1289	ACCCTCATGGAGATCTCAGGGTGTAGAGGCAAGCACTGAAGGCCCATGATCAGCCGTGGG	unconserved	conserved			NM_182560	31.1655	7.51389	4.7496	2.79339	6.36751	19.0937	54.657	5	70.7094	5	8.64694	10.6909	7.1955	6.03613	4.00935	5.06108	5.95666	2.74799	5.9729	2.70371
ASHG19AP1B117301090V5	0.00586793	0.0197665	2.01806	up	ENST00000329342	ENSG00000197172	MAGEA6	protein_coding		No	chrX:151867214-151870825:+	chrX	+	151867214	151870825					Ribosome;Cytoplasm	GENCODE	MAGE family member A6 [Source:HGNC Symbol;Acc:HGNC:6804]	1740	GGGGAGGGAAGACAGTATCTTCGGGGATCCCAAGAAGCTGCTCACCCAATATTTCGTGCA	unconserved	unconserved			NM_005363	16.3612	14.4617	4.38187	3.3689	7.99861	7.48656	12.344	17.9538	36.0228	5	16.6345	15.2111	17.4094	18.0538	4.2606	3.95074	4.06278	4.94693	4.68828	2.70371
ASHG19AP1B116098828V5	0.00736571	0.0230273	2.39297	up	ENST00000331373	ENSG00000185900	POMK	protein_coding	DHS_promoter	Yes	chr8:42948661-42978577:+	chr8	+	42948661	42978577		Walker-Warburg congenital muscular dystrophy;MUSCULAR DYSTROPHY, CONGENITAL, 1C;MUSCULAR DYSTROPHY-DYSTROGLYCANOPATHY (CONGENITAL WITH MENTAL RETARDATION), TYPE B, 1;MUSCULAR DYSTROPHY-DYSTROGLYCANOPATHY (CONGENITAL WITH MENTAL RETARDATION), TYPE B, 2;MUSCULAR DYSTROPHY-DYSTROGLYCANOPATHY (CONGENITAL WITH BRAIN AND EYE ANOMALIES), TYPE A, 12;MUSCULAR DYSTROPHY-DYSTROGLYCANOPATHY (CONGENITAL WITH …			Ribosome;Insoluble Fraction	GENCODE	protein-O-mannose kinase [Source:HGNC Symbol;Acc:HGNC:26267]	1865	CCTGGATGGAGACCTGAGCTGGAGAAGGAGATGCGCTTGGGAGGAAATTGCAGAGGCCGT	unconserved	conserved			NM_032237	28.8319	21.9492	5.11539	3.85659	13.4794	15.7215	34.9882	15.5643	64.4059	5	30.2071	17.4022	25.061	32.0759	4.86262	4.80702	5.34372	4.76744	5.79617	2.70371
ASHG19AP1B127634051V5	2.16347e-06	0.000309529	4.3496	up	ENST00000594710	ENSG00000269067	ZNF728	protein_coding		Yes	chr19:23158270-23185978:-	chr19	-	23158270	23185978				pineal_body		GENCODE	zinc finger protein 728 [Source:HGNC Symbol;Acc:HGNC:32463]	2015	AGCCCTGGAATATGAAGAGACATGAGCTGGTGAAAGAACCGCCAGTTATATGTTCTCATT	unconserved	unconserved			NM_001267716	376.304	132.833	8.793	6.67212	238.871	275.558	600.366	356.286	410.439	77.5007	187.115	114.004	120.515	165.028	8.23999	8.65826	9.04621	8.77385	9.24671	6.72035
ASHG19AP1B111470743V5	0.0142528	0.0367627	2.40405	up	ENST00000309050	ENSG00000174456	C12orf76	protein_coding		Yes	chr12:110478965-110505500:-	chr12	-	110478965	110505500				testis	Cytosol	GENCODE	chromosome 12 open reading frame 76 [Source:HGNC Symbol;Acc:HGNC:33790]	1964	TGGGAAAAGGAAGTGAGGAGGGTGATGTGAGAGCTTGAGGGGGAGGTCAGAAGGTCAGAG					NM_207435	36.5967	22.1677	5.3644	4.09893	8.92821	24.609	22.6563	33.6886	93.1013	5.53272	26.1612	25.3541	27.2233	26.5672	4.37779	5.39287	4.78259	5.76076	6.50799	3.76349
ASHG19AP1B100219166V5	3.02868e-06	0.000337973	46.6349	up	MICT00000217507	CATG00000054736	CATG00000054736.1	protein_coding	DHS_enhancer	Yes	chr20:36974981-36979506:-	chr20	-	36974981	36979506						FANTOM5CAT	At least 1 of the 10 top ranked transcript is CPAT coding and max ORF size >=300, NOT annotated as nonCoding in GENCODE	996	CAAAGCTGTGTTCTGTTGGCTGGTGGAGGACCTCACTACCACAAATAACATGCCCAGGGC	unconserved	conserved				2038.12	34.3569	10.1193	4.57592	475.257	1213.98	6947.77	1054.61	498.983	5.3806	58.8948	25.9604	30.5455	51.003	9.04816	10.4525	11.5042	10.0291	9.56236	3.68072
ASHG19AP1B100227732V5	0.0145324	0.0372851	2.44992	up	ENST00000376221	ENSG00000204518	AADACL4	protein_coding	DHS_enhancer	Yes	chr1:12704566-12727097:+	chr1	+	12704566	12727097				lower_urinary_tract	Nucleus	GENCODE	arylacetamide deacetylase like 4 [Source:HGNC Symbol;Acc:HGNC:32038]	1575	TCAAAGCCCCAACATATAAGATCTGTGCAGAATAAATGCCAACAACTGGTCATACCGTCA	unconserved	conserved			NM_001013630	16.7702	10.6087	4.24376	2.95102	5	14.941	17.1612	19.0252	27.7235	5	18.0204	5	12.8121	12.2108	2.81492	4.73858	4.44307	5.02481	4.1974	2.70371
ASHG19AP1B136638034V5	1.28687e-05	0.000590184	7.40093	up	ENST00000319217	ENSG00000107186	MPDZ	protein_coding	DHS_promoter	Yes	chr9:13105703-13279589:-	chr9	-	13105703	13279589		Alcoholic Intoxication, Chronic;Communicating Hydrocephalus;Epilepsy;Mental Retardation;Seizures;Alcohol abuse;ACUTE ALCOHOL WITHDRAWAL;Alcohol withdrawal syndrome;Low intelligence;Alcohol Withdrawal Seizures;Mental deficiency;Poor school performance;Cortical gyral simplification;Prenatal onset;Intellectual Disability;Dull intelligence;Autosomal recessive predisposition;Increased head circumferen…		pineal_body	Nucleus;Insoluble Fraction	GENCODE	multiple PDZ domain crumbs cell polarity complex component [Source:HGNC Symbol;Acc:HGNC:7208]	7722	AGTTTCTCAGTCACGCGTGAGTGTCTGTGCGTTTTGATCCGAAGCTCCTCGCCGGGTCGT					NM_001330637	47.2435	11.3837	5.87798	2.99027	19.36	47.1744	82.2137	34.1929	53.2767	5	15.7885	5	10.9305	20.1994	5.30508	6.31672	6.5455	5.78005	5.44255	2.70371
ASHG19AP1B100194545V5	0.000165241	0.00220282	3.51888	up	ENST00000257017	ENSG00000134594	RAB33A	protein_coding	DHS_promoter	Yes	chrX:129305623-129318844:+	chrX	+	129305623	129318844				neuron_projection_bundle	Cytoplasm	GENCODE	RAB33A, member RAS oncogene family [Source:HGNC Symbol;Acc:HGNC:9773]	1258	GCATAATGCTGACACCTGCTTGTTTCCATACAAATTGATATCAAAATAAAATTTGTATAG	conserved	conserved			NM_004794	571.641	240.339	9.23852	7.4234	949.157	621.632	613.006	349.649	324.759	239.508	374.945	163.914	162.502	260.829	9.85778	9.6498	9.07228	8.75313	8.85962	7.74238
ASHG19AP1B103897439V5	0.0207034	0.0483586	3.60222	up	ENST00000216392	ENSG00000100504	PYGL	protein_coding	DHS_promoter	Yes	chr14:51371939-51411454:-	chr14	-	51371939	51411454		Glycogen Storage Disease Type VI;Hepatomegaly;Hyperlipidemia;Hypoglycemia;Short stature;Increased liver glycogen content;Postnatal growth retardation;Liver carcinoma;Autosomal recessive predisposition		neutrophil	Ribosome;Cytosol	GENCODE	glycogen phosphorylase L [Source:HGNC Symbol;Acc:HGNC:9725]	3048	GCTGTACATGAATCCAAAGGCCTGGAACACAATGGTACTCAAAAACATAGCTGCCTCGGG					NM_002863	56757	4266.57	13.9133	12.0644	10233.9	20658.3	177800	70072.7	5020.5	8374.4	4394.41	3478.44	2759.19	2326.41	12.686	13.7343	15.347	14.7913	13.008	11.039
ASHG19AP1B106673441V5	0.00219913	0.0101581	2.92659	up	ENST00000324225	ENSG00000149577	SIDT2	protein_coding		Yes	chr11:117049449-117068158:+	chr11	+	117049449	117068158				neuron_projection_bundle	Ribosome;Endoplasmic reticulum;Nucleus;Insoluble Fraction;Cell Membrane;Nucleous;Nucleoplasm	GENCODE	SID1 transmembrane family member 2 [Source:HGNC Symbol;Acc:HGNC:24272]	4406	CGGGGCTCTTGGGAGGGGACATTTCCTAATCTCAGGCCGGGGTTAAAGTTCTGGTCCTGG					NM_001040455	108.617	57.65	7.05007	5.50085	28.7244	97.9496	172.27	87.0145	157.128	16.5529	89.6711	57.6862	57.1962	67.1437	5.76669	7.33554	7.58312	7.0388	7.52622	5.21454
ASHG19AP1B111852981V5	7.88132e-05	0.00145225	3.50721	up	ENST00000375963	ENSG00000083223	TUT7	protein_coding	DHS_promoter	Yes	chr9:88902874-88969327:-	chr9	-	88902874	88969327			Yes	eosinophil	Cytosol;Insoluble Fraction	GENCODE	terminal uridylyl transferase 7 [Source:HGNC Symbol;Acc:HGNC:25817]	5379	AGTCTGTATCCAGTGTTATAAGGATTTTTCTCCAACAATTATAGAAGATCAGGCTCGTGA					NM_024617	849.537	367.87	9.82857	8.01825	723.657	902.76	1044.87	956.366	620.038	550.916	359.646	359.512	302.085	267.191	9.52902	10.1053	9.64619	9.92949	9.93283	8.52832
ASHG19AP1B105710485V5	1.56466e-06	0.000267532	2.58863	up	ENST00000439785	ENSG00000168661	ZNF30	protein_coding	DHS_promoter	Yes	chr19:35417807-35436074:+	chr19	+	35417807	35436074			Yes	pineal_body	Cytosol;Insoluble Fraction	GENCODE	zinc finger protein 30 [Source:HGNC Symbol;Acc:HGNC:13090]	2651	TGCGGGAGCGGCAGGGCAGGGAGGCTTTTGAACTTCTCAGATAGAGGAACCCCAGTGAAG					NM_001099438	54.9184	36.0551	6.199	4.82682	38.0822	47.3775	58.0926	55.8534	75.1861	10.5827	56.7367	26.377	33.3313	53.2477	6.10507	6.32457	6.0377	6.44084	6.08683	4.76712
ASHG19AP1B134262654V5	0.0254664	0.0563229	3.49251	up	ENST00000236826	ENSG00000118113	MMP8	protein_coding	DHS_enhancer	Yes	chr11:102582526-102595685:-	chr11	-	102582526	102595685		Contact Dermatitis;Liver Cirrhosis, Experimental;Lung diseases;melanoma;Unipolar Depression;Major Depressive Disorder		spleen		GENCODE	matrix metallopeptidase 8 [Source:HGNC Symbol;Acc:HGNC:7175]	3056	AGGCCTTTCCTGTATCTTCTAAAGAGAAAAATACAAAAACTGTTCAGGACTACCTGGAAA	conserved	conserved			NM_002424	196.592	75.0217	7.52276	5.71849	247.553	477.125	71.9339	89.9828	96.3638	57.4678	125.634	33.6474	34.7884	123.57	8.28738	9.32561	6.35092	7.07707	6.5728	6.44181
ASHG19AP1B100251726V5	0.0215294	0.049833	2.06126	up	ENST00000611444	ENSG00000275663	HIST1H4G	protein_coding		Yes	chr6:26246909-26247205:-	chr6	-	26246909	26247205						GENCODE	histone cluster 1 H4 family member g [Source:HGNC Symbol;Acc:HGNC:4792]	297	ACCCGCCGGGTGTTCAAGGTGTTCCTGGAAAATGTGATCTGGTACGCCGTGACCAACACG					NM_003547	34.3304	29.99	5.47085	4.42732	46.2189	39.3204	23.3997	25.9935	36.7195	5.89849	49.4887	21.6537	24.1976	48.7117	6.3267	6.06242	4.82286	5.41843	4.72382	3.94781
ASHG19AP1B112553362V5	0.000613136	0.00464251	2.9512	up	ENST00000398523	ENSG00000169302	STK32A	protein_coding	DHS_promoter	Yes	chr5:146614688-146764241:+	chr5	+	146614688	146764241				cerebellum		GENCODE	serine/threonine kinase 32A [Source:HGNC Symbol;Acc:HGNC:28317]	1637	GCCTTGGAACAAACCAAAGACCCACAAGTGACAAATGGACAAATGGACACAGGACTCAGT					NM_001287740	17.5673	7.56302	4.37221	2.8109	6.50275	5.48792	16.9811	13.59	45.2748	5	5.96477	7.15634	11.7867	7.90735	4.03363	3.65846	4.43092	4.60726	5.13076	2.70371
ASHG19AP1B120928920V5	0.000189372	0.00237503	3.35031	up	ENST00000321765	ENSG00000076382	SPAG5	protein_coding	DHS_promoter	Yes	chr17:26904592-26926297:-	chr17	-	26904592	26926297		Spontaneous abortion		testis	Nucleus;Insoluble Fraction	GENCODE	sperm associated antigen 5 [Source:HGNC Symbol;Acc:HGNC:13452]	4040	CAAGGATGCGGCAGAGATAGTGTTGGAGGCTTTCTGTGCACACGCCAGCCAGCGCATCAG					NM_006461	52.3448	23.3074	5.99792	4.25363	15.7149	41.7387	80.7491	39.9039	83.6175	7.03328	34.0615	21.5273	27.6992	26.2155	5.04734	6.1415	6.52083	5.9899	6.29005	4.35361
ASHG19AP1B120067811V5	0.0119716	0.032413	2.35832	up	ENST00000265909	ENSG00000120451	SNX19	protein_coding	DHS_promoter	Yes	chr11:130745331-130786404:-	chr11	-	130745331	130786404					Endoplasmic reticulum;Ribosome	GENCODE	sorting nexin 19 [Source:HGNC Symbol;Acc:HGNC:21532]	6535	GACTTAATAAAACCTAAATGGAAAATAAATTCCTAAATCTGAGCCTAGGAGCATGTATAA	unconserved	conserved			NM_014758	372.255	285.402	8.75717	7.51941	673.626	329.336	262.321	251.21	344.782	413.98	418.035	139.784	129.924	325.287	9.45275	8.87553	8.11455	8.38047	8.96256	8.25899
ASHG19AP1B101503740V5	0.00231134	0.010494	3.91107	up	ENST00000367409	ENSG00000066279	ASPM	protein_coding	DHS_promoter	Yes	chr1:197053258-197115824:-	chr1	-	197053258	197115824		Adenoid Cystic Carcinoma;Polycystic Ovary Syndrome;Salivary Gland Neoplasms;Microcephaly, Primary Autosomal Recessive, 5;MICROCEPHALY, PRIMARY AUTOSOMAL RECESSIVE, 1		reticulocyte	Nucleus;Insoluble Fraction	GENCODE	abnormal spindle microtubule assembly [Source:HGNC Symbol;Acc:HGNC:19048]	10887	AGCAGCATCACTTATTCAGGGATATTGGAGAAGATATTCCACTAGACAAAGATTTCTGAA					NM_018136	27.268	8.55892	5.17042	3.20286	21.4341	27.0952	31.5955	30.0518	26.1633	8.23249	7.20393	8.98926	9.80752	8.56142	5.42513	5.52443	5.20402	5.60797	4.09058	4.51646
ASHG19AP1B100040850V5	0.00494915	0.0175916	2.95	up	ENST00000371069	ENSG00000116675	DNAJC6	protein_coding	DHS_promoter	Yes	chr1:65775228-65880959:+	chr1	+	65775228	65880959		Dysarthria;Dystonia;Epilepsy;Fatigue;Mental Retardation;Muscle Rigidity;Seizures;Curvature of spine;Tremor;Akinesia;Degenerative brain disorder;Gait, Shuffling;Bradykinesia;Pyramidal sign;Resting Tremor;Cerebral atrophy;Voice Fatigue;Parkinsonian Disorders;Low intelligence;Hypophonia;Decreased tendon reflex;Acquired scoliosis;Congenital pes cavus;Gait Ataxia;Expressionless face;Mental deficiency;…		nervous_system	Cytosol;Insoluble Fraction;Cell Membrane	GENCODE	DnaJ heat shock protein family (Hsp40) member C6 [Source:HGNC Symbol;Acc:HGNC:15469]	5365	ATGAATCTTTGCAGCTGGTGGACAGTAACGGGGACTTAAGTGCGGGAAGCGGCGGGGTTG					NM_001256864	25.1349	18.1875	5.01541	3.45469	11.1984	21.9528	18.0219	27.5719	46.9294	5	32.2774	5	20.1917	28.4685	4.64062	5.24286	4.50247	5.49479	5.19629	2.70371
ASHG19AP1B110504092V5	0.0180081	0.0436451	2.84521	up	ENST00000375809	ENSG00000204420	MPIG6B	protein_coding	DHS_enhancer	No	chr6:31691150-31694491:+	chr6	+	31691150	31694491				blood	Nucleus;Cell Membrane	GENCODE	megakaryocyte and platelet inhibitory receptor G6b [Source:HGNC Symbol;Acc:HGNC:13937]	2396	AGGAAGGCACCATGGTATAGAAATAAGTGCTAGACTGGGAGTTGGGAGACCTGGGTTCCA	conserved	conserved	hypersensitivity reaction disease;sarcoidosis;vitiligo;hepatitis B;multiple sclerosis;Human immunodeficiency virus infectious disease;complement deficiency;Hodgkin s lymphoma;allergy;Glomerulosclerosis;Rheumatoid arthritis;Arteriosclerosis;Abnormality of the immune system;Systemic lupus erythematosus;Sclerosis of metaphyses of the upper limbs;Hepatitis;Non caseating epithelioid cell granulomatosi…		NM_025260_2	199.511	106.326	7.79501	6.28648	319.889	227.066	88.324	243.663	118.612	168.388	96.1674	82.3244	93.9378	90.8125	8.57888	8.42808	6.64383	8.34726	6.97702	7.43215
ASHG19AP1B105117340V5	0.00220497	0.010166	2.99319	up	ENST00000227756	ENSG00000110328	GALNT18	protein_coding	DHS_promoter	Yes	chr11:11292423-11643552:-	chr11	-	11292423	11643552				thyroid_gland		GENCODE	polypeptide N-acetylgalactosaminyltransferase 18 [Source:HGNC Symbol;Acc:HGNC:30488]	2504	GGCAGTTCTCTCAGGGAGGACCCATCCAGAACCGCAAGTCTAAGCGCTGTCTGGAGCTGC	conserved	conserved			NM_198516	55.2109	27.6021	6.06707	4.48538	64.8214	26.635	71.8016	70.2308	42.5656	9.81927	34.8477	22.2569	27.3527	43.7342	6.72163	5.50041	6.34833	6.75171	5.01326	4.69129
ASHG19AP1B103040851V5	0.0215629	0.049885	2.09577	up	ENST00000400230	ENSG00000132958	TPTE2	protein_coding		Yes	chr13:19997023-20077419:-	chr13	-	19997023	20077419				Langerhans_cell	Nucleus	GENCODE	transmembrane phosphoinositide 3-phosphatase and tensin homolog 2 [Source:HGNC Symbol;Acc:HGNC:17299]	1793	ACCCAGAGGCACGTATGAATGAAAGTCCACAGACAAACGAATTTAAAGGAACAACCGAGG					NM_199254	26.7062	18.0107	5.03637	3.96889	9.37474	16.5623	21.0203	35.6438	50.93	12.6822	18.1792	15.1974	23.3075	20.6872	4.43176	4.87385	4.68995	5.83522	5.35106	4.94964
ASHG19AP1B100091870V5	0.0200891	0.0473714	2.72325	up	ENST00000294889	ENSG00000162817	C1orf115	protein_coding	DHS_promoter	Yes	chr1:220863187-220872499:+	chr1	+	220863187	220872499				chorionic_membrane_mesenchymal_stem_cell	Ribosome;Cytoplasm	GENCODE	chromosome 1 open reading frame 115 [Source:HGNC Symbol;Acc:HGNC:25873]	3413	CTTCTTTTGTATCCTTTTCTTGTCCTATGATGTAAATAAAAGCCTCGATTTATGTAATGT	conserved	conserved			NM_024709	326.552	208.609	8.45082	7.00549	447.964	353.17	290.228	413.445	127.953	429.837	234.253	97.3429	123.603	158.008	8.97818	8.95902	8.23331	8.95724	7.12634	8.29594
ASHG19AP1B120608518V5	0.000767338	0.0052953	4.41562	up	ENST00000326245	ENSG00000179914	ITLN1	protein_coding	DHS_enhancer	Yes	chr1:160846329-160854960:-	chr1	-	160846329	160854960		Diabetes Mellitus, Non-Insulin-Dependent;Mesothelioma;Ventricular Dysfunction, Left		small_intestine		GENCODE	intelectin 1 [Source:HGNC Symbol;Acc:HGNC:18259]	1183	ACGCCTTGTGTGCTGGAATGAGGGTCACCGGATGTAACACTGAGCACCACTGCATTGGTG	unconserved	conserved			NM_017625	383.889	98.0938	8.39697	6.25435	106.194	206.002	1131.43	221.162	254.657	74.0868	126.633	68.8554	85.1659	135.728	7.28823	8.3095	9.72222	8.22604	8.43886	6.67645
ASHG19AP1B111041676V5	0.00131479	0.00735748	5.74908	up	ENST00000259008	ENSG00000136492	BRIP1	protein_coding	DHS_promoter	Yes	chr17:59758627-59940882:-	chr17	-	59758627	59940882		Malignant neoplasm of breast;Fanconi Anemia;Hereditary Breast and Ovarian Cancer Syndrome;ovarian neoplasm;Mammary Neoplasms;FANCONI ANEMIA, COMPLEMENTATION GROUP J	Yes	common_myeloid_progenitor	Nucleus;Insoluble Fraction	GENCODE	BRCA1 interacting protein C-terminal helicase 1 [Source:HGNC Symbol;Acc:HGNC:20473]	6048	CGGAGCTCAGAGCGTTGCTTCGGTTTCCCTCCAGACAGTTAGGAATCTGAAATAAACAGG	unconserved	conserved			NM_032043	98.7933	36.6471	6.9311	4.40777	136.772	48.3336	96.7865	119.693	92.3816	5	59.6061	21.6301	30.6621	66.3373	7.59178	6.35649	6.7778	7.43982	6.4896	2.70371
ASHG19AP1B110674043V5	0.0178594	0.0433599	2.65781	up	ENST00000016913	ENSG00000071203	MS4A12	protein_coding		Yes	chr11:60260251-60274903:+	chr11	+	60260251	60274903				colon	Cytoplasm	GENCODE	membrane spanning 4-domains A12 [Source:HGNC Symbol;Acc:HGNC:13370]	1167	GGATTGATGCACATTGGTTTTGGAATTGTTTTGTGTTTAATATCCTTCTCTTTTAGAGAA	unconserved	unconserved			NM_017716	25.0876	17.9106	4.87768	3.46744	6.23556	16.6323	43.2867	30.8593	28.424	5	36.4555	9.26705	9.02381	29.8065	3.98838	4.87986	5.63469	5.64178	4.24368	2.70371
ASHG19AP1B125621415V5	0.0142276	0.0367262	2.16815	up	ENST00000414202	ENSG00000107036	RIC1	protein_coding	DHS_promoter	Yes	chr9:5629119-5776557:+	chr9	+	5629119	5776557				common_myeloid_progenitor	Nucleus;Insoluble Fraction	GENCODE	RIC1 homolog, RAB6A GEF complex partner 1 [Source:HGNC Symbol;Acc:HGNC:17686]	6774	TGGAAACATTACCCAGGAGCAAAATATGATCGTGACAGGTGGCTTAGCCTGGTGGAATGA	conserved	conserved			NM_020829	75.0704	53.0065	6.58034	5.46388	100.645	82.7173	66.6389	64.2973	61.0534	39.5071	68.1898	54.5578	57.4854	45.2927	7.22559	7.10817	6.2344	6.63619	5.69736	6.07449
ASHG19AP1B100069740V5	0.00383224	0.0146812	2.08001	up	ENST00000381812	ENSG00000125775	SDCBP2	protein_coding	DHS_enhancer	Yes	chr20:1290553-1306351:-	chr20	-	1290553	1306351				CD1a_positive_Langerhans_cell		GENCODE	syndecan binding protein 2 [Source:HGNC Symbol;Acc:HGNC:15756]	1550	AATGGTGTTCCGAGGCCAGGGGAGTTTAAAGCTCGATTTCACCCGCGCAGCCTCCAATCC					NR_037661	62.2373	44.0662	6.23419	5.1776	27.263	33.9272	116.444	46.7121	86.8404	22.852	70.3632	35.7217	40.5952	50.7987	5.70441	5.84747	7.04572	6.20515	6.36821	5.53792
ASHG19AP1B138193386V5	5.28746e-06	0.000414108	6.13367	up	ENST00000413299	ENSG00000187550	SBK2	protein_coding	DHS_enhancer	Yes	chr19:56041100-56048456:-	chr19	-	56041100	56048456				extra_ocular_muscle	Nucleus	GENCODE	SH3 domain binding kinase family member 2 [Source:HGNC Symbol;Acc:HGNC:34416]	1085	GGGTCAGGAGGGCCTTGGAGGAGAGATGCCCGGCAAACAGTCTGAGGAAGGGCCGGCGGA	conserved	conserved			NM_001101401	191.261	52.2805	7.88914	5.27239	134.521	149.633	228.077	288.404	155.67	9.91797	80.9102	40.5992	45.9184	84.0567	7.57338	7.89316	7.93661	8.53536	7.50718	4.70139
ASHG19AP1B114381366V5	0.00438813	0.0161663	2.6843	up	ENST00000381668	ENSG00000124406	ATP8A1	protein_coding	DHS_promoter	Yes	chr4:42410390-42659122:-	chr4	-	42410390	42659122				neuron_projection_bundle	Nucleus	GENCODE	ATPase phospholipid transporting 8A1 [Source:HGNC Symbol;Acc:HGNC:13531]	8270	GCCATGTCCCTGAACCTGAGGATTATGGCTGCTCTCCTGATGAATGGCAGAACTCACAGT					NM_006095	116.528	77.3199	7.158	5.73345	125.226	47.6017	137.243	160.12	112.448	11.4619	128.39	54.0076	64.9595	127.78	7.48212	6.3332	7.27828	7.82898	6.86743	4.8449
ASHG19AP1B100019178V5	0.000155635	0.00212659	5.56533	up	HBMT00000964997	CATG00000059258	CATG00000059258.1	protein_coding	DHS_promoter	Yes	chr3:15106883-15116493:+	chr3	+	15106883	15116493						FANTOM5CAT	At least 1 of the 10 top ranked transcript is CPAT coding and max ORF size >=300, NOT annotated as nonCoding in GENCODE	4409	CAGGGCAGCCTGGGGAGAGAGCAAAGCAGAGAGAAGAAACAGTCACTATGCTGGCAGCAG	conserved	conserved				218.856	51.2208	7.87635	5.39988	63.0034	162.508	497.41	180.957	190.401	24.725	71.0122	45.1889	63.547	51.6308	6.68461	7.99941	8.83552	7.9761	7.8861	5.61847
ASHG19AP1B104488773V5	0.000449944	0.003882	5.8245	up	ENST00000295888	ENSG00000163625	WDFY3	protein_coding	DHS_promoter	Yes	chr4:85590763-85887544:-	chr4	-	85590763	85887544				neutrophil	Nucleus	GENCODE	WD repeat and FYVE domain containing 3 [Source:HGNC Symbol;Acc:HGNC:20751]	14247	TGGAGTGGTTCGGTTTTGGAGAATGGAATTTTTGCAAGTTCCTGAAACACCAGCTCCTGA					NM_014991	88.5226	23.6167	6.82425	4.28211	68.8292	79.5315	117.547	108.604	68.102	26.7085	30.8239	20.6001	18.7957	21.1555	6.78953	7.05285	7.06171	7.31562	5.90153	5.69401
ASHG19AP1B131882497V5	0.0278845	0.0604391	2.39064	up	ENST00000324913	ENSG00000125611	CHCHD5	protein_coding	DHS_promoter	Yes	chr2:113342018-113346617:+	chr2	+	113342018	113346617					Ribosome;Cytoplasm	GENCODE	coiled-coil-helix-coiled-coil-helix domain containing 5 [Source:HGNC Symbol;Acc:HGNC:17840]	691	GCGCCGCCATGACGAGCCGGGCCGGAAGAAGAGGTAGGGCGCCGCCGTGACAGATTAGTC					NM_032309	32.4525	25.7709	5.32872	4.07132	10.5602	32.1893	21.3387	37.8653	60.3093	5	34.103	22.0706	38.2792	29.4016	4.57265	5.77555	4.70804	5.91676	5.6706	2.70371
ASHG19AP1B108679208V5	0.0012562	0.00715298	3.52524	up	ENST00000394795	ENSG00000120727	PAIP2	protein_coding	DHS_promoter	Yes	chr5:138678131-138705409:+	chr5	+	138678131	138705409				eosinophil	Ribosome;Cytosol;Cytoplasm	GENCODE	poly(A) binding protein interacting protein 2 [Source:HGNC Symbol;Acc:HGNC:17970]	2297	AGAACCCACTTGTGTTTCTTTAAGGGATGGAGGTTAGGGAATGGAGATTTCCTCTAATGA	conserved	conserved				36.3006	16.3866	5.59461	3.77689	34.9371	43.8871	32.7844	28.567	41.3272	10.9177	26.8859	5.89971	17.3656	20.8639	6.00592	6.2134	5.25312	5.53981	4.96079	4.79843
ASHG19AP1B126695193V5	8.49594e-05	0.0015194	5.40044	up	ENST00000536438	ENSG00000096060	FKBP5	protein_coding	DHS_promoter	Yes	chr6:35541362-35696360:-	chr6	-	35541362	35696360		Alcoholic Intoxication, Chronic;Rheumatoid Arthritis;Bipolar Disorder;Mental Depression;Depressive disorder;Endometriosis;Neonatal disorder;Psychotic Disorders;Unipolar Depression;Nonorganic psychosis;Neurobehavioral Manifestations;Mood Disorders;Major Depressive Disorder;clinical depression		neuron_projection_bundle	Cytosol;Ribosome;Cytoplasm;Insoluble Fraction;Cell Membrane	GENCODE	FK506 binding protein 5 [Source:HGNC Symbol;Acc:HGNC:3721]	3940	GCCTGGTGTGGGCTGCAGGGACAGAACGCTTCTCAGAGGAGGTTCTCTACTTAAAAGACA					NM_001145775	223.212	62.9908	7.95185	5.51877	107.063	162.229	452.404	251.813	142.553	13.4048	106.258	41.314	56.7702	97.2069	7.3009	7.99711	8.73629	8.38242	7.34252	5.00313
ASHG19AP1B102981490V5	1.83881e-06	0.00029308	4.86041	up	ENST00000379721	ENSG00000122711	SPINK4	protein_coding	DHS_enhancer	Yes	chr9:33240162-33248565:+	chr9	+	33240162	33248565				intestine	Endoplasmic reticulum;Ribosome;Cytoplasm	GENCODE	serine peptidase inhibitor, Kazal type 4 [Source:HGNC Symbol;Acc:HGNC:16646]	402	AGCTGGAGAACAGTGGTGGGCATGGAGAGGATATGACATGAAATAAAAGATCCAGCCCAA	conserved	unconserved			NM_014471	98.7843	32.2609	7.04523	4.76416	66.2129	103.712	118.596	71.3352	134.065	16.7372	47.3499	28.1176	33.3867	35.7131	6.74564	7.41332	7.07549	6.77459	7.21714	5.22795
ASHG19AP1B131322097V5	0.0132525	0.0349003	2.27011	up	ENST00000302125	ENSG00000170476	MZB1	protein_coding	DHS_enhancer	Yes	chr5:138723257-138725603:-	chr5	-	138723257	138725603				thymus	Nucleous	GENCODE	marginal zone B and B1 cell specific protein [Source:HGNC Symbol;Acc:HGNC:30125]	825	CATGCCCGCTCACCTGCGCTGTGATGCCTGCAGAGCTGTGGCTTACCAGATGTGGCAAAA					NM_016459	141.236	96.7336	7.40664	6.22388	118.246	199.241	78.2451	205.616	104.833	44.2636	115.993	70.237	109.874	143.301	7.4174	8.26943	6.47675	8.13725	6.73237	6.18951
ASHG19AP1B113554734V5	0.00115644	0.00681337	4.52435	up	ENST00000381196	ENSG00000153707	PTPRD	protein_coding		Yes	chr9:8314246-10033790:-	chr9	-	8314246	10033790		Colorectal Neoplasms;Liver Cirrhosis, Experimental;Restless Legs Syndrome;Attention deficit hyperactivity disorder;Mammary Neoplasms		hippocampal_formation	Cytosol;Nucleus	GENCODE	protein tyrosine phosphatase, receptor type D [Source:HGNC Symbol;Acc:HGNC:9668]	9911	GGGTGGTGAACTTTTTCTTCGAATTCCTAACCTGTGAGCTTACGATGATGGTGCCTGTCC					NM_002839	46.7733	16.8639	5.89182	3.71411	18.8638	44.8096	70.6666	47.7591	51.7676	10.9733	22.5481	5	17.9262	27.872	5.27093	6.24152	6.3243	6.23454	5.3878	4.80329
ASHG19AP1B116163214V5	0.0215687	0.0498922	2.50394	up	ENST00000371148	ENSG00000203970	DEFB110	protein_coding		Yes	chr6:49986556-49989694:-	chr6	-	49986556	49989694				male_reproductive_organ		GENCODE	defensin beta 110 [Source:HGNC Symbol;Acc:HGNC:18091]	384	TGGGTCACAATTTTACCAGCCAAAAAGAAATATCCTGAGTATGGTAGCTTGGACTTGAGG	conserved	conserved			NM_001037497	19.7831	9.94669	4.33221	3.00801	5	14.8644	41.1883	13.0991	24.7639	5	12.9619	9.03814	11.2435	11.49	2.81492	4.73337	5.56204	4.56125	3.98948	2.70371
ASHG19AP1B100152330V5	0.00211212	0.00988086	3.29288	up	MICT00000316894	CATG00000090991	CATG00000090991.1	protein_coding	DHS_enhancer	Yes	chr7:465315-479734:+	chr7	+	465315	479734						FANTOM5CAT	At least 1 of the 10 top ranked transcript is CPAT coding and max ORF size >=300, NOT annotated as nonCoding in GENCODE	12307	AGCCAGGCCCATTAAAGGTGCAAGGATTATCACGGAAGGTGGAGAGCTGTGCCAGCCACA	unconserved	unconserved				38.96	23.0372	5.59546	3.87611	13.5999	33.3863	42.6422	28.6868	76.4846	5	35.4932	12.7683	27.1891	34.7356	4.87336	5.82432	5.61308	5.54408	6.12246	2.70371
ASHG19AP1B116777856V5	0.00433393	0.0160349	2.68392	up	ENST00000257860	ENSG00000135406	PRPH	protein_coding		Yes	chr12:49687485-49692469:+	chr12	+	49687485	49692469		Amyotrophic Lateral Sclerosis;Anxiety;Depressive disorder;Dyspnea;Fatigue;Muscle Cramp;Muscle Spasticity;Nerve Degeneration;Pain;Xerostomia;Mood swings;muscle degeneration;Neurogenic Muscular Atrophy;Paralysed;Neurodegenerative Disorders;Skeletal muscle atrophy;Generalized muscle weakness;Respiratory Failure;Neurogenic muscle atrophy, especially in the lower limbs;AMYOTROPHIC LATERAL SCLEROSIS 1;…		hindgut		GENCODE	peripherin [Source:HGNC Symbol;Acc:HGNC:9461]	3245	GCCACGATGAGAAGTGGGTGAGCCAGGGTCTGAGTTTCACATTTGAACCAAATAAAATGC	conserved	conserved			NM_006262	64.2116	33.2073	6.16382	4.73947	16.1901	38.206	137.212	41.3595	88.0901	11.4794	52.0814	23.6886	33.5666	45.2204	5.08118	6.02006	7.27798	6.0425	6.39738	4.84675
ASHG19AP1B138695852V5	0.00917121	0.0267998	2.34188	up	ENST00000356192	ENSG00000121742	GJB6	protein_coding	DHS_promoter	Yes	chr13:20796108-20806534:-	chr13	-	20796108	20806534		Alopecia;Blepharitis;Conjunctivitis;Deafness;Ectodermal Dysplasia;Flushing;Hearing Loss, Partial;Conductive hearing loss;Sensorineural Hearing Loss (disorder);Hypohidrosis;Hypotrichosis;Ichthyoses;Keratitis;Palmoplantar Keratosis;Leukoplakia, Oral;Skin Ulcer;Strabismus;Fissured tongue;Tooth Abnormalities;Erythema;Low Vision;Corneal Neovascularization;Photophobia;Onycholysis;Cataract;Hidrotic Ecto…		urothelial_cell		GENCODE	gap junction protein beta 6 [Source:HGNC Symbol;Acc:HGNC:4288]	2133	GCGGTTAAAAGGCGCAGCAGGTGGGAGCCGGGGCCTTCACCCGAAACCCGACGAGAGCCC					NM_001110219	23.6126	18.7689	4.88341	3.65575	6.44542	23.3507	27.3023	23.9631	37.0017	5	30.5477	14.5797	24.2325	19.4849	4.02333	5.32462	5.0184	5.31183	4.73888	2.70371
ASHG19AP1B103571133V5	0.0381282	0.0772685	8.605	up	ENST00000333891	ENSG00000186472	PCLO	protein_coding	DHS_promoter	Yes	chr7:82383329-82792246:-	chr7	-	82383329	82792246		Bipolar Disorder;Deafness;Mental Depression;Depressive disorder;Epilepsy;Exophthalmos;Hearing Loss, Partial;Muscle Spasticity;Optic Atrophy;Seizures;Underweight;Unipolar Depression;Hyperreflexia;Macrotia;Degenerative brain disorder;Brachycephaly;Cerebral atrophy;Low set ears;Byzanthine arch palate;Cerebellar degeneration;Cerebellar Hypoplasia;Congenital deafness;Hypoplasia of corpus callosum;Shor…		nervous_system		GENCODE	piccolo presynaptic cytomatrix protein [Source:HGNC Symbol;Acc:HGNC:13406]	20329	AGTCTCCTGATCATCTACCAGATTTATATGTGAAAATATATGTGATGAATATTTCTACCC					NM_033026	25205.2	19175.1	13.3291	10.2239	42504.7	32752.2	8479.4	39538.6	2750.98	92980	1300.63	436.276	447.232	711.276	14.3417	14.3318	11.7164	14.0887	12.1667	14.5431
ASHG19AP1B102582057V5	0.0028007	0.0118181	2.21585	up	ENCT00000474040	CATG00000112929	CATG00000112929.1	protein_coding	DHS_promoter	Yes	chrX:925198-942985:-	chrX	-	925198	942985						FANTOM5CAT	At least 1 of the 10 top ranked transcript is CPAT coding and max ORF size >=300, NOT annotated as nonCoding in GENCODE	5777	GCCTGCATTGCGAAAGACACAGATCCCCAAGGTCACGCTCATACACTGGACAGGGCTGCT	unconserved	conserved				34.8989	25.095	5.51717	4.36931	18.1517	28.6786	34.7019	40.1817	52.7804	14.6873	38.0355	13.311	29.0563	30.385	5.22217	5.60706	5.3325	5.99967	5.42443	5.09635
ASHG19AP1B110470593V5	0.000361071	0.00343667	2.5748	up	ENST00000359591	ENSG00000197324	LRP10	protein_coding	DHS_promoter	Yes	chr14:23340822-23350789:+	chr14	+	23340822	23350789				neutrophil	Ribosome;Nucleous	GENCODE	LDL receptor related protein 10 [Source:HGNC Symbol;Acc:HGNC:14553]	6886	AATTTTCCTCTCTTCTAGTGAGCAAGAGCCTGAGGAAGTAGCAGAGAGGGGTGTGGGCCC	conserved	conserved			NM_014045	220.108	132.877	8.04257	6.67812	179.701	211.51	354.891	213.396	141.042	105.696	181.557	125.57	108.669	142.889	7.91055	8.34113	8.4598	8.1785	7.32287	7.00926
ASHG19AP1B108342502V5	0.00147515	0.00788107	2.68495	up	ENST00000322213	ENSG00000072501	SMC1A	protein_coding	DHS_promoter	Yes	chrX:53401070-53449677:-	chrX	-	53401070	53449677		Anxiety;Bladder Neoplasm;Blepharitis;Blepharoptosis;Cryptorchidism;Adenoid Cystic Carcinoma;Fetal Growth Retardation;Gastroesophageal reflux disease;Conductive hearing loss;Sensorineural Hearing Loss (disorder);Heartburn;Hirsutism;Infant, Small for Gestational Age;Myeloid Leukemia;Mental Retardation;Micrognathism;Micromelia;Muscle Hypertonia;Myopia;Obsessive-Compulsive Disorder;Severe mental reta…			Nucleus;Ribosome;Cytosol;Insoluble Fraction;Cell Membrane	GENCODE	structural maintenance of chromosomes 1A [Source:HGNC Symbol;Acc:HGNC:11111]	9784	GCCCTGCTCTTTGCCATCCACAGCTACAAGCCAGCCCCCTTCTTCGTCCTGGATGAGATT					NM_006306	11531.5	6765.76	12.7241	11.2992	10606.6	8811.58	19550.4	14869.3	3819.89	26292.4	2276.7	1214.04	1164.02	2881.6	12.7425	12.7744	12.5057	12.9684	12.6294	12.1702
ASHG19AP1B100207377V5	6.26192e-06	0.000439205	7.61277	up	ENST00000309880	ENSG00000173825	TIGD3	protein_coding	DHS_promoter	Yes	chr11:65122238-65125084:+	chr11	+	65122238	65125084			Yes	common_myeloid_progenitor	Endoplasmic reticulum;Insoluble Fraction;Cell Membrane	GENCODE	tigger transposable element derived 3 [Source:HGNC Symbol;Acc:HGNC:18334]	2012	GCTTCCTTGAACTTTGTGTTAAAAACAGTTCTGCTTCTGAAAATAAAGTTTTTAATCAGA	conserved	conserved			NM_145719	1383.56	232.469	10.2827	7.35431	1150.7	2178.24	1875.56	1103.31	609.97	284.51	303.558	156.978	146.179	271.119	10.0658	11.1389	10.2198	10.0815	9.90761	7.91296
ASHG19AP1B124823637V5	0.000840604	0.00560452	3.72222	up	ENST00000499247	ENSG00000141232	TOB1	protein_coding	DHS_promoter	Yes	chr17:48939584-48943706:-	chr17	-	48939584	48943706		Endometriosis;Neoplasms, Experimental;Chloracne	Yes	neutrophil	Cytosol;Ribosome;Insoluble Fraction	GENCODE	transducer of ERBB2, 1 [Source:HGNC Symbol;Acc:HGNC:11979]	2229	GGTCTGTGGTCCAAGCCGCCCCGAAGCAGCCCGAACAAGATCACTCAAGGTGAAGGATAA	conserved	conserved			NM_005749	286.133	97.4656	8.09917	6.20301	112.622	179.007	789.107	173.074	176.853	26.4057	126.234	94.3535	113.649	126.686	7.35939	8.12458	9.34682	7.92005	7.74501	5.68241
ASHG19AP1B100038046V5	0.000215519	0.00256786	3.17749	up	ENCT00000225152	CATG00000043259	CATG00000043259.1	protein_coding	DHS_promoter	Yes	chr2:69533461-69537621:+	chr2	+	69533461	69537621						FANTOM5CAT	At least 1 of the 10 top ranked transcript is CPAT coding and max ORF size >=300, NOT annotated as nonCoding in GENCODE	4161	AGGTCTCTGAGTCCTCTGGGTCGTGTGCCTGGATGTGGCCCTGAACAAATCCACTGCCAG	unconserved	conserved				276.576	137.925	8.32867	6.66078	143.065	167.123	537.97	239.26	295.46	47.0054	209.526	107.56	124.153	201.38	7.64767	8.03974	8.92631	8.32448	8.70513	6.24505
ASHG19AP1B103427499V5	5.07156e-05	0.00116794	6.06423	up	ENST00000338895	ENSG00000169598	DFFB	protein_coding	DHS_promoter	Yes	chr1:3773831-3801984:+	chr1	+	3773831	3801984					Ribosome;Insoluble Fraction;Cell Membrane	GENCODE	DNA fragmentation factor subunit beta [Source:HGNC Symbol;Acc:HGNC:2773]	3105	GCAGGGCTGTGAGTGGCAAGGACTTTGGAGGATGTGTCTTCTGCTGGACCGGCACCTTTT					NM_001282669	269.259	68.965	8.31688	5.71655	120.784	211.271	486.802	235.178	292.261	51.1388	109.992	37.5427	46.6268	99.5245	7.44109	8.34017	8.81209	8.30338	8.68765	6.32902
ASHG19AP1B105392791V5	0.000902618	0.00587203	3.64455	up	ENST00000268389	ENSG00000140749	IGSF6	protein_coding		Yes	chr16:21650858-21663981:-	chr16	-	21650858	21663981		Liver Cirrhosis, Experimental;Dermatitis, Allergic Contact		myeloid_leukocyte		GENCODE	immunoglobulin superfamily member 6 [Source:HGNC Symbol;Acc:HGNC:5953]	2785	TGCTCAAGAACTATACCATAAGAGACATGTGGAAACAAATCAGCAATCTGAGAAAGATAA	conserved	conserved			NM_005849	6477.53	1527.29	12.1341	10.2684	4789.08	2996.55	12018.4	6394.84	6188.82	2594.96	1891.32	1053.9	976.318	1119.93	11.8057	11.5349	12.0281	12.0432	13.2588	9.94131
ASHG19AP1B100066244V5	0.00169706	0.00856541	4.49798	up	HBMT00000734922	CATG00000040787	CATG00000040787.1	protein_coding		Yes	chr19:35761614-35770242:-	chr19	-	35761614	35770242						FANTOM5CAT	At least 1 of the 10 top ranked transcript is CPAT coding and max ORF size >=300, NOT annotated as nonCoding in GENCODE	8629	TGCCCAGCTTCTACTCCAGAAACCCCTCTTCCTTCCATTTCAACACCAGGCCCTCCAGGT	conserved	conserved				2883.34	1345.28	11.2775	9.10827	2947.8	1990.44	3980.53	3356.51	2141.43	4252.37	827.567	277.982	342.879	1025.63	11.2182	11.043	10.9877	11.3316	11.8072	10.4224
ASHG19AP1B122958835V5	0.000526571	0.00425425	4.54431	up	ENST00000295150	ENSG00000186453	FAM228A	protein_coding		Yes	chr2:24397972-24414567:+	chr2	+	24397972	24414567				testis		GENCODE	family with sequence similarity 228 member A [Source:HGNC Symbol;Acc:HGNC:34418]	1774	CCTCAAAGCTCAGCCAGAAGAACAAAGTGGGTGAAAGAAAGGGTCTGGTGAGCAGAGGCC	unconserved	conserved			NM_001040710	44.8598	17.8116	5.78597	3.60191	12.7453	45.1417	35.1754	56.7176	74.519	5	26.603	16.2488	21.2776	19.9287	4.79342	6.25384	5.35036	6.46369	6.06854	2.70371
ASHG19AP1B125067522V5	7.39026e-06	0.000480489	6.71526	up	ENST00000422989	ENSG00000167378	IRGQ	protein_coding	DHS_promoter	Yes	chr19:44088521-44100287:-	chr19	-	44088521	44100287					Nucleus;Cytoplasm;Insoluble Fraction;Cell Membrane	GENCODE	immunity related GTPase Q [Source:HGNC Symbol;Acc:HGNC:24868]	9685	TGGCCTGTGGTGCTCTTTGGAGGAATGAATAAAAATGAATAGAAATCCTATTGCGTGTCT	unconserved	conserved			NM_001007561	6119.72	712.961	11.8205	9.0731	2806.89	3613.36	16010.9	5834.63	2332.82	885.742	985.539	628.321	434.186	631.017	11.152	11.7563	12.3103	11.9426	11.9416	8.96653
ASHG19AP1B109058006V5	0.00452277	0.0165028	2.27841	up	ENST00000368457	ENSG00000163348	PYGO2	protein_coding	DHS_promoter	Yes	chr1:154929502-154934224:-	chr1	-	154929502	154934224			Yes		Ribosome;Cytosol;Insoluble Fraction;Cell Membrane	GENCODE	pygopus family PHD finger 2 [Source:HGNC Symbol;Acc:HGNC:30257]	3146	CCGGGAGGAAGCAGGGCAAGGCCGGTCTGCAAATGAAGAGTCCAGAAAAGAAGCGAAGGA	conserved	conserved			NM_138300	21.4399	13.9883	4.79375	3.60573	10.135	16.0127	17.9106	30.9584	32.1829	6.40255	19.2193	12.2498	20.5727	11.497	4.52311	4.82775	4.49559	5.64633	4.47599	4.15994
ASHG19AP1B129562710V5	0.00034414	0.00333128	4.87776	up	ENST00000370203	ENSG00000152078	TMEM56	protein_coding	DHS_promoter	Yes	chr1:95582894-95663163:+	chr1	+	95582894	95663163				reticulocyte	Endoplasmic reticulum;Cytoplasm	GENCODE	transmembrane protein 56 [Source:HGNC Symbol;Acc:HGNC:26477]	6822	CGGGACCCGGCACAGGTTGAAGAAATATGGAGATCAACACAAAACTGCTCATCAGTGTTA	conserved	conserved	type 2 diabetes mellitus		NM_152487	39.2564	14.2735	5.64151	3.35529	36.9798	60.2648	39.7489	21.3955	37.8928	5	18.3504	14.9008	17.523	15.5933	6.07096	6.6703	5.51378	5.16555	4.78697	2.70371
ASHG19AP1B103538031V5	0.00636095	0.0208663	2.4915	up	ENST00000331495	ENSG00000184922	FMNL1	protein_coding	DHS_promoter	Yes	chr17:43299156-43324687:+	chr17	+	43299156	43324687		Liver Cirrhosis, Experimental		eosinophil	Nucleus;Insoluble Fraction;Cell Membrane	GENCODE	formin like 1 [Source:HGNC Symbol;Acc:HGNC:1212]	4101	GATGGGGCCATTGAAGACATCATCACAGTGATCAAGACGGTGCCCTTCACGGCCCGCACC	conserved	conserved			NM_005892	183.077	111.162	7.75731	6.4403	165.932	161.552	314.032	167.233	106.633	74.524	90.7711	141.379	141.549	107.587	7.82574	7.99167	8.32395	7.88093	6.76426	6.68331
ASHG19AP1B106584691V5	4.25621e-06	0.000384497	3.04793	up	ENST00000324048	ENSG00000143373	ZNF687	protein_coding	DHS_promoter	Yes	chr1:151254788-151264379:+	chr1	+	151254788	151264379		PAGET DISEASE OF BONE 6	Yes	eosinophil	Insoluble Fraction;Cell Membrane;Nucleous	GENCODE	zinc finger protein 687 [Source:HGNC Symbol;Acc:HGNC:29277]	5378	CGCACCAGGAGCGGAACAACCTTTCAGATCTGTGTGGACCCCAGAAGATCCGTGAAGAAT					NM_001304763	29.9837	15.6682	5.26417	3.65634	15.5068	18.4472	32.7212	27.4807	55.7627	5.50787	18.0221	14.2244	20.2259	20.3606	5.03267	5.01815	5.24965	5.49007	5.5303	3.75144
ASHG19AP1B101311842V5	0.00225247	0.0103222	3.17024	up	ENST00000333244	ENSG00000185567	AHNAK2	protein_coding	DHS_enhancer	Yes	chr14:105403654-105444694:-	chr14	-	105403654	105444694				acinar_cell_of_salivary_gland	Nucleus	GENCODE	AHNAK nucleoprotein 2 [Source:HGNC Symbol;Acc:HGNC:20125]	18254	CAGGGCAAGGAGAAGGAGGACACGGATGTTGCTGATGGGTGCAGAGAGACCCCCACGAAA	unconserved	unconserved			NM_138420	143.186	65.2137	7.40529	5.74069	49.5603	74.528	237.727	105.406	248.707	35.6703	79.9192	75.2629	64.8404	70.3755	6.4025	6.96396	7.98945	7.27855	8.39197	5.97251
ASHG19AP1B122585512V5	0.0276275	0.0599894	2.07431	up	ENST00000280979	ENSG00000151320	AKAP6	protein_coding	DHS_promoter	Yes	chr14:32798479-33306887:+	chr14	+	32798479	33306887				nervous_system	Nucleus	GENCODE	A-kinase anchoring protein 6 [Source:HGNC Symbol;Acc:HGNC:376]	15006	CCCCCTCCCCAAGCATGAAAATCATCTCACTGAAAGATACGCCTGGCTGCAACTCAGGGG	conserved	conserved	type 2 diabetes mellitus;obesity		NM_004274	27151	18129.6	13.6119	12.5593	28519.4	22146.2	51684.5	27827.6	5577.44	77458.6	3379.04	1853.5	2615.38	5341.37	13.8519	13.8195	13.6025	13.6576	13.128	13.7966
ASHG19AP1B102254090V5	0.00135577	0.00749907	2.90946	up	ENST00000375256	ENSG00000165244	ZNF367	protein_coding	DHS_promoter	Yes	chr9:99148223-99180611:-	chr9	-	99148223	99180611			Yes	reticulocyte	Cytosol;Ribosome;Insoluble Fraction	GENCODE	zinc finger protein 367 [Source:HGNC Symbol;Acc:HGNC:18320]	3646	GTGGCTGGCGAGGTATTGGGAAATGAGAGAGCAGCGCACCCCCACTTTGAAAGGCAAGCT	conserved	conserved			NM_153695	135.134	67.1246	7.30762	5.76687	45.2113	90.6244	271.894	122.901	145.038	35.0939	87.1496	54.8317	84.3025	74.2452	6.30266	7.2304	8.15516	7.47646	7.3734	5.95726
ASHG19AP1B113980337V5	0.0116923	0.0318658	2.03749	up	ENCT00000303036	CATG00000064602	CATG00000064602.1	protein_coding	DHS_promoter	Yes	chr3:49696044-49711663:-	chr3	-	49696044	49711663						FANTOM5CAT	At least 1 of the 10 top ranked transcript is CPAT coding and max ORF size >=300, NOT annotated as nonCoding in GENCODE	15066	GCCCACGCTGCTTTTCGGTGCTATGGCCTCTTATTTCAGCGATGAGACAGTGTTAGGTCC	conserved	conserved				109.73	82.0266	7.02706	6.00027	43.3144	70.5605	217.31	108.415	109.053	64.2527	116.735	59.527	58.3556	111.263	6.2533	6.88697	7.87234	7.3134	6.80931	6.54365
ASHG19AP1B100129029V5	0.00474997	0.0170737	2.19944	up	ENST00000280346	ENSG00000150768	DLAT	protein_coding	DHS_promoter	Yes	chr11:111895538-111935114:+	chr11	+	111895538	111935114		Acidosis, Lactic;Blepharoptosis;Cerebellar Ataxia;Drooling;Mild Mental Retardation;Nystagmus;Sialorrhea;Choreoathetosis;Myocardial Ischemia;Hyperreflexia;Choreoathetoid movements;Lactic acidemia;Dystonia, Paroxysmal;Small head;Global developmental delay;Gross motor development delay;Poor speech;Infantile onset;Pyruvate Dehydrogenase E2 Deficiency;Jerky head movements;Cognitive delay;Neonatal Hypo…			Cytosol;Ribosome;Cytoplasm;Insoluble Fraction	GENCODE	dihydrolipoamide S-acetyltransferase [Source:HGNC Symbol;Acc:HGNC:2896]	4458	ATTTCTGGCCTGGGGAGCGGGTGGAGTAAACCTGCGGGAACCATTTTACGACAACGTGCG					NM_001931	22.279	18.8549	4.78949	3.65236	7.75516	17.9629	27.8776	13.6763	44.1233	5	26.954	13.4316	21.5727	27.3164	4.22355	4.98301	5.04422	4.61439	5.08229	2.70371
ASHG19AP1B100082349V5	0.000102241	0.0016683	20.2875	up	ENST00000295228	ENSG00000163083	INHBB	protein_coding	DHS_promoter	Yes	chr2:121103719-121109384:+	chr2	+	121103719	121109384		Familial Testotoxicosis		thyroid_gland	Endoplasmic reticulum	GENCODE	inhibin subunit beta B [Source:HGNC Symbol;Acc:HGNC:6067]	3204	TGTTAAAGTATTGTACGTTTGTGTACAGTTTAAGAAAATAAAAGATTGAGTGCCACGGGC	conserved	conserved			NM_002193	165.6	8.71217	7.53812	3.19559	82.7717	143.507	289.777	225.051	86.8941	14.1008	7.28067	9.06067	5.61638	7.50232	7.00426	7.83793	8.23064	8.24859	6.36916	5.0553
ASHG19AP1B103957223V5	0.000604634	0.00460533	2.46477	up	ENST00000565323	ENSG00000104164	BLOC1S6	protein_coding	DHS_promoter	Yes	chr15:45879815-45898783:+	chr15	+	45879815	45898783		Nystagmus;Retinal depigmentation;Hypopigmentation disorder;Congenital nystagmus;HERMANSKY-PUDLAK SYNDROME 9;Autosomal recessive predisposition		eosinophil	Cytosol;Ribosome;Cytoplasm;Insoluble Fraction	GENCODE	biogenesis of lysosomal organelles complex 1 subunit 6 [Source:HGNC Symbol;Acc:HGNC:8549]	688	AAGCCATTCTGAGTTTATGTGTTGACTCCGGTTTAAGTGACACTTCTCCAGATGAAGGGT	conserved	conserved			NM_001311255	57.049	36.1066	6.21626	4.91481	64.6601	51.0894	42.953	36.5942	89.9483	19.4485	53.5112	28.6314	35.9045	43.0374	6.71854	6.43447	5.62236	5.8711	6.43483	5.37846
ASHG19AP1B109057730V5	0.00540178	0.0186173	3.69791	up	ENST00000367618	ENSG00000162779	AXDND1	protein_coding	DHS_promoter	Yes	chr1:179334855-179523870:+	chr1	+	179334855	179523870				testis	Nucleus	GENCODE	axonemal dynein light chain domain containing 1 [Source:HGNC Symbol;Acc:HGNC:26564]	3642	TGGGGACAATGGTTACTCCAAAATTCTTCCAAGTTTGATTAGTTCTCTTGACTTCTGTTC					NM_144696	23.815	9.71523	4.79209	2.90538	14.32	13.8394	53.0345	24.2024	13.6786	5	15.3673	5.35828	5	17.8506	4.93456	4.64715	5.91479	5.32377	3.14017	2.70371
ASHG19AP1B100028494V5	0.000479076	0.00403152	3.31315	up	ENST00000637680	ENSG00000268655	AC008687.4	protein_coding		Yes	chr19:49520753-49523780:-	chr19	-	49520753	49523780				simple_columnar_epithelium	Nucleus	GENCODE	uncharacterized LOC101059948 [Source:NCBI gene;Acc:101059948]	1485	CGGGCGTATTAAATAATGAGTTAAATCACCTGAACCACACCCACTTCCGGGGACGCTCCG						97.9893	43.8331	6.91901	5.1908	32.358	62.3088	151.469	89.4475	154.363	20.4057	60.96	44.4025	45.1383	48.259	5.90837	6.71279	7.40893	7.07057	7.49437	5.42486
ASHG19AP1B112181448V5	0.00100069	0.00625688	2.62985	up	ENST00000258385	ENSG00000135902	CHRND	protein_coding		Yes	chr2:233390894-233400548:+	chr2	+	233390894	233400548		Blepharoptosis;Cleft Palate;Contracture;Contracture of joint;Deglutition Disorders;Edema;Fetal Growth Retardation;Polyhydramnios;Orbital separation excessive;Infant, Small for Gestational Age;Malignant hyperpyrexia due to anesthesia;Micrognathism;Muscle hypotonia;Ophthalmoplegia;Respiratory Insufficiency;Akinesia;Lymphangioma, Cystic;Feeding difficulties;Low set ears;Short finger;Mandibular hypop…		skeletal_muscle_tissue		GENCODE	cholinergic receptor nicotinic delta subunit [Source:HGNC Symbol;Acc:HGNC:1965]	2112	CATTGATCCTGAAGGCTTCACAGAGAACGGGGAGTGGGAGATAGTCCACCGGCCGGCCAG	conserved	conserved			NM_000751	16.7657	10.5177	4.44167	3.04669	5.66789	15.856	14.463	22.6398	25.2016	5	16.3479	8.63753	12.1186	10.4844	3.88774	4.81712	4.24297	5.23926	4.02125	2.70371
ASHG19AP1B121450996V5	0.00845265	0.0253273	2.75839	up	ENST00000396005	ENSG00000148942	SLC5A12	protein_coding		Yes	chr11:26688566-26743571:-	chr11	-	26688566	26743571				small_intestine		GENCODE	solute carrier family 5 member 12 [Source:HGNC Symbol;Acc:HGNC:28750]	6250	AAAGGCTTATGTCTCTTATTTGGCGTGATGTGTACCTCTATGGCTGTGGCTGCATCTGTC					NM_178498	67.6608	48.3986	6.41236	4.94853	28.8467	62.1101	92.0797	38.0629	117.205	5.47533	87.305	35.6537	32.9066	80.6524	5.77111	6.70779	6.70223	5.92473	6.95592	3.73477
ASHG19AP1B123812913V5	0.000217892	0.00257612	7.82253	up	ENST00000640218	ENSG00000153187	HNRNPU	protein_coding	DHS_promoter	Yes	chr1:245013602-245027839:-	chr1	-	245013602	245027839			Yes		Cytosol;Nucleus;Insoluble Fraction	GENCODE	heterogeneous nuclear ribonucleoprotein U [Source:HGNC Symbol;Acc:HGNC:5048]	6858	AGACGTTTGTTTGCAATAAAAAGAATTCATTTTACTCTTGTTTTGGGATTCTCGCCATCA					NM_031844	2046.86	391.545	10.8335	7.86591	3249.22	1633.8	2457.33	1710.05	1183.91	517.685	707.169	175.231	110.775	446.867	11.3316	10.8221	10.5043	10.5832	10.9265	8.47065
ASHG19AP1B100102680V5	4.98524e-08	6.0388e-05	7.90277	up	ENST00000327259	ENSG00000179292	TMEM151A	protein_coding	DHS_promoter	Yes	chr11:66059341-66064135:+	chr11	+	66059341	66064135		Polycystic Ovary Syndrome		nervous_system		GENCODE	transmembrane protein 151A [Source:HGNC Symbol;Acc:HGNC:28497]	2562	GGGTGGCGGGGAAGGGAGGAGGCTGAGAAGATGCAGATTAAATAAAGGTATGGAATGGAA	conserved	conserved	obesity		NM_153266	480.474	84.397	9.06253	6.08017	366.235	407.229	791.528	508.664	328.714	52.7027	116.932	78.1218	84.6416	89.5866	8.73956	9.14184	9.35073	9.205	8.87553	6.36
ASHG19AP1B117394775V5	0.00437622	0.0161393	3.20462	up	MICT00000286800	CATG00000080699	CATG00000080699.1	protein_coding	DHS_promoter	Yes	chr5:102087777-102091682:-	chr5	-	102087777	102091682						FANTOM5CAT	At least 1 of the 10 top ranked transcript is CPAT coding and max ORF size >=300, NOT annotated as nonCoding in GENCODE	2971	AGGAGAAGCCAGTGGACTGGGAAGAAGGGAAACTACCGATGCTCGCTGTAGACCAGTTGG	unconserved	conserved				52.9509	21.8159	5.85761	4.17746	9.65067	28.7546	82.9711	37.3956	105.983	9.5626	34.3786	17.0481	22.3431	25.7472	4.46571	5.6107	6.55917	5.89846	6.75402	4.66235
ASHG19AP1B100240931V5	0.000373392	0.00350441	3.06444	up	ENST00000399451	ENSG00000206560	ANKRD28	protein_coding	DHS_promoter	Yes	chr3:15708743-15901278:-	chr3	-	15708743	15901278				mast_cell	Cytosol;Ribosome;Insoluble Fraction	GENCODE	ankyrin repeat domain 28 [Source:HGNC Symbol;Acc:HGNC:29024]	6564	CGGGTAGGGCAGGCAGCAGAGGGAAGGAGAAAGAAAGGAAGGAAGAGGGCGGGGAGTCCT	conserved	conserved			NM_015199	287.861	150.94	8.48601	6.87039	150.294	254.182	350.22	251.997	432.613	87.8406	176.2	146.01	170.082	174.568	7.70648	8.56245	8.44259	8.38385	9.33469	6.83917
ASHG19AP1B119372839V5	1.79939e-05	0.000668616	3.36843	up	ENST00000558401	ENSG00000166710	B2M	protein_coding	DHS_promoter	Yes	chr15:45003685-45011075:+	chr15	+	45003685	45011075		Autoimmune Diseases;Cholestasis;Dizziness;Dry Eye Syndromes;Edema;Exanthema;Fecal Incontinence;Gastrointestinal Hemorrhage;Heart Diseases;Hematuria;Hepatomegaly;Hypergammaglobulinemia;Hypertensive disease;Hypoproteinemia;Keratoconjunctivitis Sicca;Kidney Diseases;Nephrotic Syndrome;Prostatic Neoplasms;Proteinuria;Schizophrenia;Splenomegaly;Vertigo;Xerophthalmia;Xerostomia;Diffuse Large B-Cell Lym…		eosinophil	Ribosome;Nucleus;Endoplasmic reticulum;Cytoplasm	GENCODE	beta-2-microglobulin [Source:HGNC Symbol;Acc:HGNC:914]	1705	CGGAAGGCCCGCTGTACTTTGAATGACAAATAACAGATTTAAAATTTTCAAGGCATAGTT					NM_004048	948.791	415.101	9.94936	8.19729	727.301	964.377	1428.85	824.052	799.381	567.47	512.382	313.735	266.364	415.553	9.5335	10.1824	9.94978	9.75208	10.329	8.55466
ASHG19AP1B128415340V5	0.000412223	0.00370064	13.1462	up	ENST00000297668	ENSG00000106714	CNTNAP3	protein_coding		Yes	chr9:39072764-39288135:-	chr9	-	39072764	39288135					Nucleus	GENCODE	contactin associated protein like 3 [Source:HGNC Symbol;Acc:HGNC:13834]	5064	ACAGAGAAGAAGCTGTGGTCATGGTAGAGGTTAACCAGAGCACAAAGAAACAAGTCATCT					NM_033655	107.782	10.6569	6.74432	3.02774	51.4952	88.674	203.664	163.645	31.432	5	19.5409	5.52804	10.1444	13.0712	6.44333	7.20379	7.78954	7.85471	4.43021	2.70371
ASHG19AP1B100095124V5	0.0410262	0.0818337	2.1814	up	ENCT00000458616	CATG00000109169	CATG00000109169.1	protein_coding		Yes	chr9:100767403-100777783:-	chr9	-	100767403	100777783						FANTOM5CAT	At least 1 of the 10 top ranked transcript is CPAT coding and max ORF size >=300, NOT annotated as nonCoding in GENCODE	342	TCTTCTTCACCATCCTCATCGTCCTCGTCTTCCTCATCTTCCTCACCTTCGTCCTCCTCC	conserved	conserved				3323.75	3508.74	11.3382	10.2129	2637.42	2270.25	5228.08	4802.74	1680.26	13017.5	1396.83	508.465	647.222	1973.63	11.0839	11.1884	11.2455	11.7164	11.4566	11.4474
ASHG19AP1B110789621V5	0.0347293	0.0719041	3.43588	up	ENST00000380482	ENSG00000102802	MEDAG	protein_coding	DHS_promoter	Yes	chr13:31480328-31499709:+	chr13	+	31480328	31499709				smooth_muscle_cell_of_the_internal_thoracic_artery		GENCODE	mesenteric estrogen dependent adipogenesis [Source:HGNC Symbol;Acc:HGNC:25926]	2374	GGTCATCTCCTCAGTGATTGGAGAAAGTTACCGGCTTCAGTTTGATTTTCAAGAGGCAGT	conserved	conserved			NM_032849	65.6689	25.6802	6.10577	4.32509	53.1378	29.4597	100.469	118.202	27.0764	32.3239	31.72	14.7609	15.7071	33.8888	6.48143	5.64561	6.82646	7.4227	4.15264	5.88017
ASHG19AP1B119430630V5	3.75549e-06	0.000364905	7.77317	up	ENST00000436267	ENSG00000171097	KYAT1	protein_coding	DHS_promoter	Yes	chr9:131595221-131644354:-	chr9	-	131595221	131644354		Kidney Neoplasm;Unipolar Depression;Depressed mood;Major Depressive Disorder			Cytosol;Nucleus	GENCODE	kynurenine aminotransferase 1 [Source:HGNC Symbol;Acc:HGNC:1564]	2487	TAAGATCCTTATTGACGGCTTCTCTCTGCTTCACACTCATGCTGATGGCTGATCTAACTT	conserved	conserved			NM_001287390	1156.02	181.388	10.0411	7.08256	943.697	1250.39	1059.88	2074.24	451.898	104.376	236.224	147.519	154.717	264.102	9.84843	10.4853	9.65955	10.7997	9.41234	6.99663
ASHG19AP1B132045896V5	5.81324e-05	0.0012354	2.16127	up	ENST00000331075	ENSG00000185133	INPP5J	protein_coding		Yes	chr22:31518952-31530682:+	chr22	+	31518952	31530682				thyroid_gland	Cytosol;Nucleus	GENCODE	inositol polyphosphate-5-phosphatase J [Source:HGNC Symbol;Acc:HGNC:8956]	3347	CCCCGAATCGCTCTCCCTGTGTTCCCCCAGCCCCTGACATGGCCCTCCCAAGGCTTGGCA	conserved	conserved			NM_001284285	194741	40368.9	16.6876	15.5757	168483	180884	297284	199080	127972	123131	25129.8	11081.4	11881.2	30620.9	16.6041	16.7242	16.7154	16.6403	16.754	16.0442
ASHG19AP1B137129463V5	0.00393965	0.0149788	2.2352	up	ENST00000395547	ENSG00000168488	ATXN2L	protein_coding	DHS_promoter	Yes	chr16:28834414-28848558:+	chr16	+	28834414	28848558					Cytosol;Nucleus;Chromatin;Cell Membrane;Nucleoplasm	GENCODE	ataxin 2 like [Source:HGNC Symbol;Acc:HGNC:31326]	3981	CCAGGAGGAGCCGATGACAGGATTCTATGTAGGGTGGGCAGAAGCCACAGTCGCCGCCGC					NM_148414	50.6988	32.5465	5.95347	4.79307	23.7389	24.6454	72.3341	38.2883	94.487	19.0384	41.4974	35.3859	33.6048	33.2062	5.54776	5.39455	6.35845	5.9326	6.534	5.35844
ASHG19AP1B119269731V5	2.42845e-05	0.000782356	30.9979	up	ENST00000328656	ENSG00000157551	KCNJ15	protein_coding	DHS_enhancer	Yes	chr21:39628663-39679279:+	chr21	+	39628663	39679279		Juvenile arthritis		neutrophil		GENCODE	potassium voltage-gated channel subfamily J member 15 [Source:HGNC Symbol;Acc:HGNC:6261]	8399	ACTGGTTAAATGTCCAAAAGGTGAATTCTCATTTCATTCAAACAAAGACAGATTTGCGCA					NM_002243	463.477	28.314	9.10305	4.14895	276.056	441.652	579.827	465.335	554.516	6.51695	74.2945	39.7561	11.0408	9.96187	8.41406	9.23855	9.01262	9.09545	9.75457	4.20037
ASHG19AP1B100136038V5	0.00245838	0.0109055	2.77463	up	ENST00000369787	ENSG00000116396	KCNC4	protein_coding	DHS_promoter	Yes	chr1:110754095-110791746:+	chr1	+	110754095	110791746		Epilepsy, Temporal Lobe		mesothelial_cell	Cell Membrane;Nucleous;Nucleoplasm	GENCODE	potassium voltage-gated channel subfamily C member 4 [Source:HGNC Symbol;Acc:HGNC:6236]	18750	AGATGCAGGAAAGATGAGACGTTTTCAGGATCCTGAACTATTTGGGTGGTTTCCCAGTTT	conserved	conserved			NM_004978	20.3149	12.9288	4.57742	3.10513	7.45466	6.63007	20.7186	17.7632	49.008	5	20.2828	5	13.6876	20.6737	4.17897	3.83185	4.66976	4.93188	5.27466	2.70371
ASHG19AP1B129665249V5	3.78642e-05	0.000990877	3.31368	up	ENST00000356463	ENSG00000196998	WDR45	protein_coding	DHS_promoter	Yes	chrX:48932299-48958059:-	chrX	-	48932299	48958059		Dysautonomia;Dystonia;Mental Retardation;Muscle Rigidity;Nerve Degeneration;Paraparesis, Spastic;Tremor;Degenerative brain disorder;Bradykinesia;Cerebral atrophy;Parkinsonian Disorders;Cerebellar degeneration;Low intelligence;Abnormal ocular motility;Dementia;Neurodegenerative Disorders;Global developmental delay;Atrophy of cerebellum;nonverbal;Mental deficiency;Autonomic nervous system disorders…		blood	Nucleus;Cytoplasm;Nucleous;Nucleoplasm	GENCODE	WD repeat domain 45 [Source:HGNC Symbol;Acc:HGNC:28912]	1688	GGGGCAGGACAGGGTGCGCGCTGGTGGAGGTTGAAATTGTTACATTTTGGCCGGGCGCGG					NM_007075	124.078	60.7141	7.3257	5.59727	58.1335	99.6014	176.523	104.519	181.616	22.9019	90.2332	50.1148	62.7904	77.5304	6.59064	7.35922	7.61381	7.26938	7.79546	5.53969
ASHG19AP1B100373704V5	5.94339e-05	0.0012499	2.06734	up	ENST00000639812	ENSG00000058673	ZC3H11A	protein_coding		Yes	chr1:203764823-203824127:+	chr1	+	203764823	203824127		Mammary Neoplasms	Yes	substantia_nigra	Nucleus;Cytosol;Insoluble Fraction;Cell Membrane	GENCODE	zinc finger CCCH-type containing 11A [Source:HGNC Symbol;Acc:HGNC:29093]	11825	AAAGACGTGGCAGCAAGCGGGAGTCGGGGATAGTGTCATCGGTTCGGACTGGTGAAACCG						69.9433	55.4254	6.54469	5.49691	42.0777	60.5272	83.7151	71.3903	92.006	23.4223	82.5877	52.9833	59.8297	58.3038	6.21921	6.67587	6.57244	6.77528	6.48065	5.56369
ASHG19AP1B122907656V5	0.0142617	0.0367755	4.49124	up	ENST00000332509	ENSG00000184381	PLA2G6	protein_coding		Yes	chr22:38507502-38577809:-	chr22	-	38507502	38577809		Aggressive behavior;Bipolar Disorder;Cachexia;Cerebellar Ataxia;Chorea;Deafness;Deglutition Disorders;Depressive disorder;Dysarthria;Dystonia;Epilepsy;Gliosis;Hearing Loss, Partial;Impulsive Behavior;Language Delay;Mental Retardation;Micrognathism;Muscle hypotonia;Muscle Rigidity;Muscle Spasticity;Nerve Degeneration;Nevus;Nystagmus;Optic Atrophy;Psychotic Disorders;Babinski Reflex;Schizophrenia;S…		common_myeloid_progenitor	Nucleus;Nucleous	GENCODE	phospholipase A2 group VI [Source:HGNC Symbol;Acc:HGNC:9039]	3271	GTCTCCGCCGGACCCTCCTTTGGATATTCCTCGTGTCTCCGATTCTGAGACAGAGGGGGA					NM_003560	70578.4	22234.3	14.7787	12.6116	80364.4	56282.9	108114	97631.8	10498.8	98065.9	4593.59	1406.98	1858.48	5246.41	15.2022	14.959	14.5328	15.2423	13.9573	14.8255
ASHG19AP1B103755063V5	0.00202742	0.00960079	2.47876	up	HBMT00001546532	CATG00000113630	CATG00000113630.1	protein_coding	DHS_promoter	Yes	chrX:47073573-47078480:-	chrX	-	47073573	47078480						FANTOM5CAT	At least 1 of the 10 top ranked transcript is CPAT coding and max ORF size >=300, NOT annotated as nonCoding in GENCODE	3540	ACAAGGTAGAAGGCAGTGGCAAGAGGGGTTCAGGTAGGGGGATGATGAGGGAACACCAGA	conserved	conserved				134.401	92.6021	7.45205	6.14244	67.7468	97.9419	126.513	147.266	232.539	25.7611	116.209	103.677	101.107	116.256	6.77074	7.33523	7.1734	7.71974	8.26116	5.6596
ASHG19AP1B108270432V5	0.0215111	0.049816	2.9127	up	ENST00000541595	ENSG00000270011	ZNF559-ZNF177	protein_coding	DHS_promoter	Yes	chr19:9435017-9493293:+	chr19	+	9435017	9493293				pituitary_gland		GENCODE	ZNF559-ZNF177 readthrough [Source:HGNC Symbol;Acc:HGNC:42964]	2435	TGCGAAGGCTCTAGAGGGCTGGGTATAAGTAAGCAAGAAGAGGGCCTGGGAGAAGAGTCT	unconserved	conserved			NM_001172650	58.6117	41.7377	6.19978	4.65742	22.3604	36.0012	69.485	66.594	98.6179	5	69.3095	40.1192	41.818	52.4418	5.47265	5.93379	6.29819	6.67933	6.61493	2.70371
ASHG19AP1B139253911V5	2.83266e-05	0.000826249	2.1459	up	ENST00000611660	ENSG00000278085	CT45A8	protein_coding		Yes	chrX:134866214-134874248:+	chrX	+	134866214	134874248					Cytoplasm	GENCODE	cancer/testis antigen family 45 member A8 [Source:HGNC Symbol;Acc:HGNC:51261]	788	GGTGCCGCCGTCTCTCCTCCAGCAAGAGCTTATGACAGGACATGCTATTCCACCCAGCCA					NM_001291535	192598	39608.9	16.6641	15.5626	177370	174887	295076	191206	124449	103570	38208.8	13644.1	12750.4	29871.2	16.7093	16.6554	16.69	16.5418	16.7242	15.1888
ASHG19AP1B100207196V5	0.0291404	0.062579	2.01411	up	ENST00000417856	ENSG00000174996	KLC2	protein_coding	DHS_promoter	Yes	chr11:66024765-66035330:+	chr11	+	66024765	66035330		Spastic Paraplegia, Optic Atrophy, and Neuropathy			Ribosome;Nucleus;Cell Membrane;Nucleous	GENCODE	kinesin light chain 2 [Source:HGNC Symbol;Acc:HGNC:20716]	3015	CTGTACTCCAGGAAGCCCAACCTTCTCCCTGCGCCTCAGTTTCTCCCGACGTCCTCGATG	conserved	conserved			NM_001134775	2585.02	1661.64	11.0024	9.99228	1739.63	1281.27	3842.42	4527.9	1533.87	3819.27	1225.5	554.979	662.712	2045.72	10.5562	10.5156	10.954	11.6587	11.3276	10.3188
ASHG19AP1B100075971V5	0.00126375	0.00718041	7.75878	up	MICT00000278098	CATG00000079024	CATG00000079024.1	protein_coding		Yes	chr5:3322274-3324586:-	chr5	-	3322274	3324586						FANTOM5CAT	At least 1 of the 10 top ranked transcript is CPAT coding and max ORF size >=300, NOT annotated as nonCoding in GENCODE	1681	CCCTGAATACCTGAGTCCATGTGAGGCCCTCTCCACAGAAAGAGCTCCCACTCCTGGCCT	unconserved	unconserved				388.563	102.603	8.80551	5.84968	324.804	422.599	303.26	627.518	264.634	5.246	152.118	80.9712	95.8862	178.791	8.60027	9.18759	8.28416	9.44732	8.50822	3.60636
ASHG19AP1B117960445V5	0.00508443	0.0179421	2.87735	up	ENST00000316356	ENSG00000137501	SYTL2	protein_coding	DHS_promoter	Yes	chr11:85405318-85522172:-	chr11	-	85405318	85522172				mast_cell	Nucleus	GENCODE	synaptotagmin like 2 [Source:HGNC Symbol;Acc:HGNC:15585]	4293	AATTGACGACAGGTGCAGAGAGAGAATAAACTGTGTCTAAGACTGGACCAGAGAGTGAGT						65.3834	35.4283	6.41245	4.88771	38.905	70.4139	95.2449	56.0592	66.2939	30.6249	36.3629	42.0555	42.9242	25.1741	6.12845	6.88193	6.75339	6.44548	5.853	5.82731
ASHG19AP1B138120675V5	0.00326583	0.0131571	3.5441	up	ENST00000299626	ENSG00000159063	ALG8	protein_coding	DHS_promoter	Yes	chr11:77811988-77850706:-	chr11	-	77811988	77850706		Depressive disorder;Congenital disorder of glycosylation type 1H			Nucleus;Ribosome;Endoplasmic reticulum	GENCODE	ALG8, alpha-1,3-glucosyltransferase [Source:HGNC Symbol;Acc:HGNC:23161]	1675	GAGGGCTTTCTCCGCATGCGCGGGATCCCGGATGTGGATCAAGTTGGTGGGAAGCGTGCG	conserved	conserved			NM_024079	32.2568	16.0424	5.24765	3.42223	24.6827	7.56562	38.7289	49.9349	40.3721	5	25.1716	10.7725	13.5643	25.7037	5.59161	3.96155	5.48113	6.29186	4.91208	2.70371
ASHG19AP1B119778301V5	0.0005407	0.00432798	2.33705	up	ENST00000309934	ENSG00000121542	SEC22A	protein_coding		Yes	chr3:122927169-122992977:+	chr3	+	122927169	122992977					Ribosome	GENCODE	SEC22 homolog A, vesicle trafficking protein [Source:HGNC Symbol;Acc:HGNC:20260]	4228	CATTTTGTTTTAGGTCTTCTCTGTTGGTTGAAATGTCTATGATTTTATCTGCCTCAGTCA						48.4853	34.4923	6.00119	4.77651	30.1487	45.5593	62.5869	37.4644	66.6674	18.5826	51.8247	19.5851	27.8878	54.5815	5.82493	6.26722	6.14684	5.90119	5.86579	5.33306
ASHG19AP1B100072387V5	0.000561978	0.00440705	15.7648	up	ENST00000317310	ENSG00000161649	CD300LG	protein_coding	DHS_enhancer	Yes	chr17:41924544-41940997:+	chr17	+	41924544	41940997				testis	Nucleus;Cytoplasm	GENCODE	CD300 molecule like family member g [Source:HGNC Symbol;Acc:HGNC:30455]	2758	CCTGCCTTTTCCACCTTATCGTTCCATCACTTTATTCCAGCACTTCTCTGTGTTTTACAG	unconserved	unconserved			NM_145273	4084.03	799.706	11.4899	7.51125	4776.03	1526.27	6753.2	5576.61	1788.03	3285.81	271.1	100.214	107.484	233.917	11.7972	10.7264	11.481	11.8889	11.5559	10.1833
ASHG19AP1B120985955V5	6.16845e-05	0.00128533	21.9947	up	ENST00000284690	ENSG00000089876	DHX32	protein_coding	DHS_promoter	Yes	chr10:127524909-127569884:-	chr10	-	127524909	127569884					Ribosome;Insoluble Fraction;Cell Membrane	GENCODE	DEAH-box helicase 32 (putative) [Source:HGNC Symbol;Acc:HGNC:16717]	3070	TGTTTGTTTGTTTCTTAGTGTGGTTTATTGACAATCATTTACAATGCCGAAGAGTGCTGT	conserved	conserved			NM_018180	674.761	30.4928	9.11399	4.65491	536.621	441.15	1149.42	1105.53	141.083	21.5076	37.1347	43.9439	28.2972	21.5805	9.18612	9.23604	9.7413	10.0831	7.32345	5.47541
ASHG19AP1B100192311V5	0.024961	0.055518	2.14888	up	ENST00000221486	ENSG00000104889	RNASEH2A	protein_coding		Yes	chr19:12917370-12926015:+	chr19	+	12917370	12926015		Dystonia;Fetal Growth Retardation;Hepatomegaly;Hepatosplenomegaly;Hydrocephalus;Profound Mental Retardation;Infant, Small for Gestational Age;Leukodystrophy;Muscle Spasticity;Pancytopenia;Splenomegaly;Thrombocytopenia;Arhinencephaly;Liver Dysfunction;Liver function tests abnormal finding;Degenerative brain disorder;Feeding difficulties;Cerebral atrophy;Hepatic enzyme increased;Low set ears;Convex…		embryonic_stem_cell	Ribosome;Cytoplasm	GENCODE	ribonuclease H2 subunit A [Source:HGNC Symbol;Acc:HGNC:18518]	2753	GCGCAGGGGCTCATACATGTAATCCTAGTGCTTTGGAAGGCTGAGTCAGGAGGATCTTGA	conserved	conserved	Abnormality of erythrocytes;Erythrocytes Abnormal;Sickle Cell Trait		NM_006397	65179	14493.8	14.7745	13.671	50521.8	53849.9	136693	61345.4	23484.9	36678.8	14986.3	4612.64	3963.95	12227.2	14.5776	14.8971	14.8956	14.624	14.8784	12.5539
ASHG19AP1B100121042V5	0.0273101	0.0594637	2.11003	up	ENST00000305386	ENSG00000168282	MGAT2	protein_coding	DHS_promoter	Yes	chr14:50087513-50090199:+	chr14	+	50087513	50090199		Spontaneous abortion;Aggressive behavior;Diastema of Teeth;Epilepsy;Factor XI Deficiency;Factor XII Deficiency;Flatfoot;Gingival Hyperplasia;Gingival Hypertrophy;Sensorineural Hearing Loss (disorder);Ventricular Septal Defects;Macrostomia;Osteopenia;Seizures;Self Mutilation;Severe mental retardation (I.Q. 20-34);Stereotyped Behavior;Stereotypic Movement Disorder;Macrotia;Brachycephaly;Failure to …			Endoplasmic reticulum;Ribosome;Cytoplasm;Insoluble Fraction;Cell Membrane	GENCODE	mannosyl (alpha-1,6-)-glycoprotein beta-1,2-N-acetylglucosaminyltransferase [Source:HGNC Symbol;Acc:HGNC:7045]	2687	CAGTGAAGGCATTCTACAAGTTTTGAGTTAGCATTACATTTTAATATTTACTATTGCTAC	conserved	conserved			NM_002408	514.759	381.577	9.04209	7.96483	1031.05	585.938	286.533	399.507	270.772	706.053	381.37	306.529	237.334	276.6	9.94849	9.57673	8.21831	8.91881	8.5481	8.76133
ASHG19AP1B128061760V5	0.000231322	0.00265685	2.0539	up	ENST00000569529	ENSG00000103254	FAM173A	protein_coding		Yes	chr16:770975-772601:+	chr16	+	770975	772601					Ribosome	GENCODE	family with sequence similarity 173 member A [Source:HGNC Symbol;Acc:HGNC:14152]	1052	GCCTGAGGGACTGCCGCAACGTGTCTGTGTTCCTGGCCCCTAGCGTGCTCCCGCTGCTGG	conserved	conserved			NM_023933	39082.4	12147.8	14.0423	13.004	23072.7	26841.5	92956	40623.9	11917.9	41759.4	4591.18	3709.18	4113.55	6565.8	13.5944	14.0817	14.3024	14.1183	14.115	12.7199
ASHG19AP1B108451338V5	0.000207077	0.00249842	2.67372	up	ENST00000337273	ENSG00000083312	TNPO1	protein_coding	DHS_promoter	Yes	chr5:72112139-72212560:+	chr5	+	72112139	72212560					Cytosol;Nucleus;Ribosome;Insoluble Fraction	GENCODE	transportin 1 [Source:HGNC Symbol;Acc:HGNC:6401]	11183	TGTTAATCACTGCTTGACTATGTTAATAAAGTTGTTTAACTATAGATGTTGCACTCTGAT					NM_002270	1972.7	829.808	10.7957	9.37682	2445.99	2243.81	1878.15	2287.98	1007.57	1002.68	1021.41	756.853	590.631	777.469	10.9858	11.1732	10.224	10.9051	10.6902	9.08179
ASHG19AP1B117280931V5	0.00465839	0.0168444	2.64213	up	ENST00000424749	ENSG00000189157	FAM47E	protein_coding	DHS_promoter	Yes	chr4:77172894-77204907:+	chr4	+	77172894	77204907				nervous_system		GENCODE	family with sequence similarity 47 member E [Source:HGNC Symbol;Acc:HGNC:34343]	1484	AGCAGGGGCTACAGGACGCCACGTTTCCTTGAGAATATGTATATCGGGAAGGAATGTAAA	unconserved	unconserved	Parkinson s disease		NM_001136570	19.1845	13.5741	4.65365	3.25194	9.80491	25.4176	23.0386	18.1872	19.474	5	26.5821	8.75455	13.2748	14.2589	4.48501	5.43966	4.8037	4.96458	3.57528	2.70371
ASHG19AP1B120152351V5	3.38368e-05	0.000917635	3.48856	up	ENST00000328771	ENSG00000134815	DHX34	protein_coding	DHS_promoter	Yes	chr19:47852538-47885961:+	chr19	+	47852538	47885961			Yes	eosinophil	Ribosome;Cytosol;Nucleus;Nucleous	GENCODE	DExH-box helicase 34 [Source:HGNC Symbol;Acc:HGNC:16719]	4372	GGCGTTCGCGGCGTGTGAATCCAGGGCCTGAAAACCCAGAATGAACTTGTGTCCATCCCA					NM_014681	57.6992	27.464	6.19542	4.39278	30.2776	33.5674	85.7472	60.6792	78.2244	6.11956	39.6624	31.2067	23.7646	36.5668	5.82893	5.83199	6.60138	6.55449	6.16029	4.04968
ASHG19AP1B105299856V5	0.000901551	0.00586929	3.45747	up	ENST00000373461	ENSG00000132821	VSTM2L	protein_coding	DHS_promoter	Yes	chr20:36531506-36573752:+	chr20	+	36531506	36573752				cerebral_cortex		GENCODE	V-set and transmembrane domain containing 2 like [Source:HGNC Symbol;Acc:HGNC:16096]	1959	AGCAGGAAGACGCAGGGAAGGAGGCAACCAAAATAAGTGTGGTCAAGGTGGTGGGCAGCA	conserved	conserved			NM_080607	141.69	61.8732	7.46607	5.67635	54.0881	83.9522	172.689	139.776	257.947	37.3431	77.7285	67.3357	61.4297	65.5288	6.50195	7.12932	7.58676	7.65294	8.45939	6.01977
ASHG19AP1B100816168V5	0.0034444	0.013638	2.07654	up	ENST00000369909	ENSG00000134222	PSRC1	protein_coding	DHS_promoter	Yes	chr1:109822179-109825790:-	chr1	-	109822179	109825790				astrocyte_of_the_cerebral_cortex	Ribosome;Nucleus	GENCODE	proline and serine rich coiled-coil 1 [Source:HGNC Symbol;Acc:HGNC:24472]	1742	GTGGAAGATAAGGCGGCGCGGGAAGTGGACACAGGGTGGGCTGGAGCTCAGATCTAACTG					NM_001032291	70.6325	56.0141	6.4841	5.42992	32.5578	46.7447	109.782	57.2009	106.877	12.5777	86.5288	60.9703	64.3795	55.6142	5.91676	6.30266	6.95789	6.47433	6.76884	4.94156
ASHG19AP1B100227479V5	7.02425e-05	0.00136943	4.37346	up	ENST00000378453	ENSG00000197921	HES5	protein_coding		Yes	chr1:2460184-2461684:-	chr1	-	2460184	2461684		Brain Neoplasms;nervous system disorder	Yes	neuronal_stem_cell	Nucleus	GENCODE	hes family bHLH transcription factor 5 [Source:HGNC Symbol;Acc:HGNC:19764]	1306	GTCCCTGCCGTTTTAGGACAATCAGGGCCCATCTTCTGCCAAGTGTCTGACCCCATGGGG	conserved	conserved			NM_001010926	220.354	87.2175	8.12109	5.99231	277.12	132.62	149.877	255.735	286.419	26.3601	141.732	56.742	70.0155	141.237	8.4181	7.74391	7.39388	8.39622	8.65334	5.68065
ASHG19AP1B106571784V5	0.00929844	0.0270425	3.01545	up	ENST00000360356	ENSG00000138496	PARP9	protein_coding	DHS_promoter	Yes	chr3:122246806-122283424:-	chr3	-	122246806	122283424				neutrophil	Nucleus;Insoluble Fraction	GENCODE	poly(ADP-ribose) polymerase family member 9 [Source:HGNC Symbol;Acc:HGNC:24118]	3198	CGCTCTCACTCTTGTTTCAGAAAGTCTTTGCTCAGATCTTTCCTCAGTGGAGAAAGGGGA					NM_031458	53.0502	31.0732	6.12483	4.53246	62.9724	46.9875	44.8582	38.3611	72.072	38.7803	47.1435	14.3791	17.1467	37.9167	6.68406	6.30923	5.68672	5.93611	6.00805	6.05498
ASHG19AP1B142935962V5	0.00173348	0.00867745	2.60549	up	ENST00000332972	ENSG00000185100	ADSSL1	protein_coding		Yes	chr14:105196071-105213647:+	chr14	+	105196071	105213647				skeletal_muscle_tissue	Cytosol;Nucleus	GENCODE	adenylosuccinate synthase like 1 [Source:HGNC Symbol;Acc:HGNC:20093]	1969	CGTCGGCATGGTGGGGAGGAGCTGTGGGGTGGCAACCCAGAGGCAAGGAGGTGGGCAGAG					NM_199165	85.6611	51.6422	6.77884	5.39729	31.0726	76.6805	115.867	90.3447	114.34	40.3412	78.4086	39.0709	41.3055	59.0848	5.86164	7.0065	7.03944	7.08252	6.90412	6.09392
ASHG19AP1B104352646V5	0.00667372	0.0215346	2.06648	up	ENST00000489986	ENSG00000151418	ATP6V1G3	protein_coding		Yes	chr1:198492471-198509804:-	chr1	-	198492471	198509804				thymus		GENCODE	ATPase H+ transporting V1 subunit G3 [Source:HGNC Symbol;Acc:HGNC:18265]	449	GACTGGGACTGCTTCTGGAAAAGGAAAGCGATTGAAGCAAGCCAAGGAGGAAGCAATGGT	conserved	conserved				18.8238	13.5596	4.50255	3.45538	6.69566	10.4893	33.572	11.5222	31.84	5.10089	21.9523	17.4429	14.1098	9.19219	4.06242	4.30378	5.28385	4.40763	4.45507	3.52909
ASHG19AP1B100109843V5	0.0140131	0.0363059	2.30464	up	ENST00000276055	ENSG00000147119	CHST7	protein_coding	DHS_promoter	Yes	chrX:46433219-46457843:+	chrX	+	46433219	46457843				eosinophil	Endoplasmic reticulum	GENCODE	carbohydrate sulfotransferase 7 [Source:HGNC Symbol;Acc:HGNC:13817]	2289	TACTTTAAAATTTTTCTGTCTGGCGTTTTTGTAATCATACTATTAAATGACTCTGGAGTC	conserved	conserved			NM_019886	449.044	308.781	8.9917	7.78716	669.803	577.151	262.913	214.337	521.013	403.534	381.568	274.855	221.403	262.545	9.44641	9.55974	8.11795	8.18378	9.65065	8.23594
ASHG19AP1B119458962V5	0.0111289	0.030778	4.06547	up	ENST00000413580	ENSG00000173868	PHOSPHO1	protein_coding	DHS_promoter	Yes	chr17:47300732-47308128:-	chr17	-	47300732	47308128				blood		GENCODE	phosphoethanolamine/phosphocholine phosphatase [Source:HGNC Symbol;Acc:HGNC:16815]	2173	GCACTCCCTTCTAGCACCCCCAAAGGAAAAGCCAGAGGAACAATCGCCTCCTGGTGGTGG	conserved	conserved	hematologic cancer;hypersensitivity reaction type II disease;Abnormal immunoglobulin level		NM_001143804	2458	2172.57	10.8782	8.85477	1930.7	1933.33	4909.72	2673.28	842.957	9102.83	436.459	252.995	318.304	752.286	10.6861	11.0126	11.1871	11.0807	10.4245	11.1222
ASHG19AP1B100186237V5	0.00482808	0.0172758	4.96533	up	ENST00000274766	ENSG00000146049	KAAG1	protein_coding		Yes	chr6:24357131-24358512:+	chr6	+	24357131	24358512					Cytoplasm	GENCODE	kidney associated antigen 1 [Source:HGNC Symbol;Acc:HGNC:21031]	1382	CTTGCACCTTTACCCCTCAATCTCCTGCTTGCTCCCAAATTAAAGCAATTAAGTTCCTGG					NM_181337	2101.29	1256.05	10.8496	8.53772	2571.26	2034.12	2481.07	2459.79	960.239	4620.06	525.961	168.226	215.611	750.409	11.0562	11.0689	10.5119	10.9827	10.6284	10.4995
ASHG19AP1B110331981V5	0.0263801	0.0578477	3.46727	up	ENST00000322611	ENSG00000176788	BASP1	protein_coding	DHS_promoter	Yes	chr5:17217669-17276943:+	chr5	+	17217669	17276943		Animal Mammary Neoplasms;Mammary Neoplasms, Experimental		eosinophil	Cytoplasm	GENCODE	brain abundant membrane attached signal protein 1 [Source:HGNC Symbol;Acc:HGNC:957]	1878	GGGCTGCATAGGCACCCAGAGCCGAACTCCAAGATGGGAGGCAAGCTCAGCAAGAAGAAG	conserved	conserved	asthma		NM_006317	74.256	41.4125	6.451	4.6572	35.5405	59.5274	102.735	126.497	46.9797	5	50.5241	59.456	51.8592	40.223	6.02524	6.65378	6.86066	7.51681	5.19849	2.70371
ASHG19AP1B108736017V5	0.0402112	0.0805963	2.12737	up	ENST00000533783	ENSG00000129170	CSRP3	protein_coding		Yes	chr11:19203584-19232118:-	chr11	-	19203584	19232118		Cardiomyopathy, Dilated;Endocardial Fibroelastosis;Tachycardia, Ventricular;Sudden Cardiac Death;Paroxysmal atrial fibrillation;Substance-Related Disorders;Cardiomyopathies;CARDIOMYOPATHY, DILATED, 1M;CARDIOMYOPATHY, FAMILIAL HYPERTROPHIC, 12;LEFT VENTRICULAR NONCOMPACTION 10;LEFT VENTRICULAR NONCOMPACTION 8;Impaired myocardial contractility	Yes	skeletal_muscle_tissue		GENCODE	cysteine and glycine rich protein 3 [Source:HGNC Symbol;Acc:HGNC:2472]	1457	AGAGAGCACCTTAGGAATCATCTGCCTCACACGAATATTCTCAGGCCAAGGCTGGTGACA					NM_003476	30.0372	27.913	5.22278	4.1337	16.5386	14.8798	45.7156	37.9614	35.0907	5	42.7876	22.6293	25.6433	43.5048	5.10736	4.73496	5.71239	5.92011	4.63907	2.70371
ASHG19AP1B110788712V5	0.000318083	0.00319666	3.81321	up	ENST00000371121	ENSG00000102038	SMARCA1	protein_coding	DHS_promoter	Yes	chrX:128580823-128657382:-	chrX	-	128580823	128657382			Yes	pituitary_gland	Insoluble Fraction	GENCODE	SWI/SNF related, matrix associated, actin dependent regulator of chromatin, subfamily a, member 1 [Source:HGNC Symbol;Acc:HGNC:11097]	3564	AACGGGCAACTAAAACTCCAATGTCACAGAAAAGAAAAGCAGAGTCAGCTACTGAGAGCT					NM_001282874	122.012	46.4491	7.22509	5.29409	52.2407	109.456	226.775	80.5464	141.042	34.952	54.613	44.4081	51.6564	46.6162	6.46069	7.48212	7.9283	6.93167	7.32267	5.95324
ASHG19AP1B116251415V5	8.98331e-07	0.000193761	40.5774	up	MICT00000233834	CATG00000058631	CATG00000058631.1	protein_coding	DHS_enhancer	Yes	chr22:39349336-39378245:-	chr22	-	39349336	39378245						FANTOM5CAT	At least 1 of the 10 top ranked transcript is CPAT coding and max ORF size >=300, NOT annotated as nonCoding in GENCODE	15876	GGGTGGTTCCGGTGTGAGCTCATCTTGGTGTGTTGTGGGGTGTAAGGAGCAGTGTGAGGG	unconserved	unconserved	leukemia			10091.5	229.594	12.4416	7.09899	5035.02	6332.57	24719.3	10697.9	3672.87	462.882	254.095	104.78	92.6865	233.525	11.8656	12.3943	12.7671	12.5946	12.5864	8.36792
ASHG19AP1B126351215V5	0.00024506	0.00272471	4.16619	up	ENST00000215838	ENSG00000185339	TCN2	protein_coding	DHS_promoter	Yes	chr22:31002825-31023265:+	chr22	+	31002825	31023265		Adenoma;Anemia, Macrocytic;Anemia, Megaloblastic;Autistic Disorder;Cerebellar Ataxia;Cleft Lip;Colorectal Neoplasms;Diarrhea;Kidney Failure, Acute;Lethargy;Lymphopenia;Mental Retardation;Mouth Abnormalities;Pancytopenia;Prostatic Neoplasms;Thrombocytopenia;Adverse reaction to drug;Vomiting;Muscle Weakness;Immunoglobulin A deficiency (disorder);IgG Deficiency;Failure to gain weight;Bone marrow meg…		adult_endothelial_progenitor_cell	Endoplasmic reticulum	GENCODE	transcobalamin 2 [Source:HGNC Symbol;Acc:HGNC:11653]	2535	TGCCTGCCTCTGACAAAATTAAAGCATTGATGGCCTGTGGACCTGCTACAGTGGCCTGGT	conserved	conserved			NM_000355	8179.55	1896.22	12.3197	10.2609	16047.2	7453.88	8103.42	6787.61	2505.64	4783.84	1691.59	1051.68	778.039	1175.95	13.2111	12.5864	11.669	12.0942	12.0376	10.5297
ASHG19AP1B119775847V5	0.0025047	0.011001	2.3839	up	ENST00000424459	ENSG00000062194	GPBP1	protein_coding	DHS_promoter	Yes	chr5:56469775-56560506:+	chr5	+	56469775	56560506			Yes	middle_temporal_gyrus	Ribosome;Cytosol;Insoluble Fraction;Cell Membrane	GENCODE	GC-rich promoter binding protein 1 [Source:HGNC Symbol;Acc:HGNC:29520]	4683	CCACGACATGGAAAATAAACTGGATTTTCAGAATATTGTTGTTTTCTGTAGTGTTCAAGG					NM_001331037	579.722	357.307	9.28555	8.03222	1008.65	608.794	416.935	501.587	362.644	443.332	391.475	347.609	324.571	279.547	9.92263	9.62609	8.64377	9.18708	9.04816	8.32687
ASHG19AP1B100227478V5	0.00853797	0.0255156	3.13916	up	ENST00000343457	ENSG00000188993	LRRC66	protein_coding	DHS_enhancer	Yes	chr4:52859868-52883786:-	chr4	-	52859868	52883786				small_intestine	Nucleus	GENCODE	leucine rich repeat containing 66 [Source:HGNC Symbol;Acc:HGNC:34299]	3327	GAGGCTGATCGTGAAACTGCAAAATTGGAAAAGTTCTGAGTAAATATAAATGTTTTTAAA	conserved	conserved			NM_001024611	37.4526	18.8836	5.62613	3.97575	21.3236	36.9165	47.9388	36.581	44.5032	22.5888	20.3921	23.4548	12.1561	15.8261	5.41892	5.97058	5.77201	5.87056	5.0986	5.52717
ASHG19AP1B100152258V5	0.000310242	0.0031653	11.4018	up	ENCT00000200904	CATG00000038300	CATG00000038300.1	protein_coding	DHS_enhancer	Yes	chr19:4575680-4579981:+	chr19	+	4575680	4579981						FANTOM5CAT	At least 1 of the 10 top ranked transcript is CPAT coding and max ORF size >=300, NOT annotated as nonCoding in GENCODE	4302	CACCCCACAACCTGTGCTCTCCCTATGTAGAGTTTAAAGCAATTGTTCAGGTACATCCTG	conserved	conserved				182410	23313.2	16.5442	13.033	181097	185644	243965	197117	104227	100160	6114.06	1855.18	2535.13	5901.34	16.778	16.8106	16.0188	16.6144	16.4992	14.969
ASHG19AP1B119903176V5	0.00318822	0.0129502	2.38965	up	ENST00000222982	ENSG00000106258	CYP3A5	protein_coding	DHS_enhancer	Yes	chr7:99245817-99277619:-	chr7	-	99245817	99277619		Kidney Diseases;Prostatic Neoplasms;Schizophrenia;Thrombosis;Essential Hypertension;Neurotoxicity Syndromes;Schizophrenia and related disorders		small_intestine	Endoplasmic reticulum;Nucleus	GENCODE	cytochrome P450 family 3 subfamily A member 5 [Source:HGNC Symbol;Acc:HGNC:2638]	1720	TCGCCTCAACGACAAACAAAAGCACCGACTAGATTTCCTTCAGCTGATGATTGACTCCCA	unconserved	conserved			NM_000777	25.9191	15.9338	5.02344	3.76665	8.44261	23.5825	36.3641	25.3656	35.8408	8.64812	19.9407	10.7898	18.3104	21.9799	4.32129	5.33844	5.39421	5.38502	4.67825	4.56217
ASHG19AP1B115508487V5	0.0104306	0.0293003	2.9053	up	ENST00000261249	ENSG00000126814	TRMT5	protein_coding	DHS_promoter	Yes	chr14:61438169-61448076:-	chr14	-	61438169	61448076		COMBINED OXIDATIVE PHOSPHORYLATION DEFICIENCY 26		classical_monocyte	Insoluble Fraction	GENCODE	tRNA methyltransferase 5 [Source:HGNC Symbol;Acc:HGNC:23141]	5573	GCGGATCCAGCTGCAGAGCGACGTGGGGAATTGGAATGGTGCTTTGGATCTTATGGAGGC	conserved	conserved			NM_020810	40.0667	26.8425	5.59069	4.052	10.8224	27.4972	60.8714	45.5507	55.5918	5	47.2601	23.4028	19.9269	38.6226	4.60259	5.54554	6.10868	6.17175	5.52488	2.70371
ASHG19AP1B114038153V5	1.00564e-05	0.000535847	12.6434	up	ENST00000380050	ENSG00000058091	CDK14	protein_coding	DHS_promoter	Yes	chr7:90225811-90839905:+	chr7	+	90225811	90839905		Liver carcinoma		middle_temporal_gyrus	Nucleus;Cytoplasm;Endoplasmic reticulum;Chromatin;Insoluble Fraction;Cell Membrane;Nucleoplasm	GENCODE	cyclin dependent kinase 14 [Source:HGNC Symbol;Acc:HGNC:8883]	4995	TGCGGAGAACTTTGTCGGAGAGTTTCAGTCGCATTGCTTTGAAGAAAGATGACACCACCT					NM_001287135	277.51	29.1965	8.23705	4.57673	207.981	248.17	488.601	315.215	127.582	12.7382	46.7678	35.4717	25.5537	25.4509	8.07878	8.53162	8.81574	8.64084	7.11828	4.95353
ASHG19AP1B100160165V5	0.00161025	0.0083262	4.13331	up	ENST00000332432	ENSG00000183654	MARCH11	protein_coding	DHS_promoter	Yes	chr5:16067248-16179884:-	chr5	-	16067248	16179884				testis		GENCODE	membrane associated ring-CH-type finger 11 [Source:HGNC Symbol;Acc:HGNC:33609]	1741	CTTCGTTGTCTGGTTTGTCACATCTTTTATAAGTTGGTACTTGAAATCATTATACATATA	conserved	conserved			NM_001102562	28.8115	13.5637	5.17396	3.12666	33.2589	21.0766	45.0253	21.6143	23.0821	5	25.526	5	11.0292	21.2634	5.94129	5.18988	5.69132	5.17982	3.86747	2.70371
ASHG19AP1B113317968V5	1.88279e-05	0.000685578	2.86558	up	ENST00000259253	ENSG00000136731	UGGT1	protein_coding	DHS_promoter	Yes	chr2:128848885-128953251:+	chr2	+	128848885	128953251					Nucleus;Endoplasmic reticulum;Insoluble Fraction	GENCODE	UDP-glucose glycoprotein glucosyltransferase 1 [Source:HGNC Symbol;Acc:HGNC:15663]	10650	GCGGGTGCGCTGCCGGTGACAGGAGTTTGCTATAAAATGGGAGTTCTGGTTGTACTCACT	conserved	conserved			NM_020120	81.8137	47.9121	6.7508	5.23197	52.2451	62.0905	115.161	80.937	98.6354	18.303	88.931	39.0002	38.0508	55.2753	6.46111	6.70765	7.03027	6.9396	6.61539	5.31693
ASHG19AP1B142398966V5	1.47477e-05	0.000606256	3.97546	up	ENST00000265753	ENSG00000106682	EIF4H	protein_coding	DHS_promoter	Yes	chr7:73588575-73611431:+	chr7	+	73588575	73611431					Ribosome;Nucleus;Cytoplasm;Insoluble Fraction	GENCODE	eukaryotic translation initiation factor 4H [Source:HGNC Symbol;Acc:HGNC:12741]	2679	GGCGGCGGGGCGGGGGGAGTTATATTGCGGGGTCCTTCCTCGCTCACCCTGGTTCCTCTC					NM_022170	314.137	122.743	8.50843	6.5173	261.793	267.774	418.983	427.817	194.318	66.5969	192.516	84.6827	93.9271	175.995	8.3497	8.62082	8.64876	8.99805	7.92479	6.57609
ASHG19AP1B112832380V5	0.0206572	0.0482845	2.09081	up	NM_001164537	ENSG00000270106	TSNAX-DISC1	protein_coding		No	chr1:231762561-232177019:+	chr1	+	231762561	232177019	gastric cancer	Bipolar Disorder;Schizophrenia;Unipolar Depression;SCHIZOPHRENIA 1 (disorder);Mood Disorders;Major Depressive Disorder			Cytoplasm	Refseq		7165	CCAAAGTGCTGGGATTACAGCTGAGACGTTACAACAAAGATTAGAAGACCTGGAACAAGA					NM_001164537	53.4304	43.6938	6.12364	5.05958	37.3614	59.9446	66.9547	56.9514	45.9397	9.92269	67.687	62.2995	45.4282	33.1318	6.08206	6.66331	6.2437	6.46968	5.15946	4.70205
ASHG19AP1B100180812V5	0.00619718	0.0205217	2.36625	up	uc001ayv.2	AX747988	AX747988	protein_coding		Yes	chr1:16862255-16864669:+	chr1	+	16862255	16864669						knownGene	RecName: Full=Putative uncharacterized protein FLJ35883;	2415	AACTGATCCACAGCTATACGGTCAATAAATGGGTTTTCAATAAAAGCAGTTCAATAAAAG						172.449	126.325	7.76685	6.52425	245.777	193.326	128.308	145.05	149.786	180.309	155.151	101.264	87.1834	107.717	8.27689	8.23097	7.19162	7.69817	7.4366	7.49108
ASHG19AP1B120101411V5	0.0150481	0.0382303	5.21932	up	ENST00000335847	ENSG00000124812	CRISP1	protein_coding		Yes	chr6:49801970-49834241:-	chr6	-	49801970	49834241				male_reproductive_organ		GENCODE	cysteine rich secretory protein 1 [Source:HGNC Symbol;Acc:HGNC:304]	1911	CTCCCCTGTGGACTGTCATTTAAAAGCACAAATACACTACATAGAGAAAGGCTTGGTTCT					NM_001131	22969.9	15632.6	13.3489	10.965	21755.7	10515.8	58951.1	17312.3	6314.59	72584.3	2498.52	745.975	627.494	1706.89	13.535	13.009	13.7563	13.1583	13.286	13.6233
ASHG19AP1B118082387V5	0.00279371	0.0118133	3.88836	up	ENST00000400105	ENSG00000154655	L3MBTL4	protein_coding	DHS_promoter	Yes	chr18:5954705-6367682:-	chr18	-	5954705	6367682			Yes	testis	Endoplasmic reticulum	GENCODE	L3MBTL4, histone methyl-lysine binding protein [Source:HGNC Symbol;Acc:HGNC:26677]	3546	GCTGCTACAGCTACTGATTGCTATGCTATGCCTTGTATGACTAAGACCTCTTACCAAGAA					NM_001365770	44.9983	17.1686	5.81373	3.85456	34.3126	55.7864	67.0892	37.0568	30.7467	12.0993	24.112	10.1019	16.2514	23.2784	5.98293	6.55877	6.24745	5.88811	4.39138	4.90138
ASHG19AP1B105774312V5	1.04377e-06	0.000212511	9.10399	up	ENST00000308973	ENSG00000174123	TLR10	protein_coding	DHS_enhancer	Yes	chr4:38773860-38784579:-	chr4	-	38773860	38784579				B_cell		GENCODE	toll like receptor 10 [Source:HGNC Symbol;Acc:HGNC:15634]	3958	TGAAACTTCCATCTGTAAGGCTATCAAAAGGAGATGTGAGAGAGGGTATTGAGTCTGGCC	unconserved	conserved	hypersensitivity reaction disease;rhinitis;allergy;Abnormality of the immune system		NM_030956	50.7699	8.67809	5.99756	2.81106	19.652	33.1355	63.4644	50.4502	87.1477	5	12.6609	5	13.3317	7.3978	5.32336	5.81602	6.16751	6.30632	6.37458	2.70371
ASHG19AP1B112375396V5	0.00137316	0.00755017	2.31359	up	ENST00000338961	ENSG00000148334	PTGES2	protein_coding	DHS_promoter	Yes	chr9:130882972-130890741:-	chr9	-	130882972	130890741		Thyroid Neoplasm			Ribosome;Cytosol;Nucleous	GENCODE	prostaglandin E synthase 2 [Source:HGNC Symbol;Acc:HGNC:17822]	2331	ATTTTATGGTTCGGGTCACAGTAGGAAGCGGACAATGAGGCGGGAGGGCAGAGAGAACCG					NM_025072	21.251	14.63	4.77004	3.5599	8.83328	16.6208	16.5004	29.0892	35.2113	5.40275	21.6575	16.4773	14.2607	15.3518	4.36662	4.87912	4.39612	5.56212	4.6462	3.69263
ASHG19AP1B100220026V5	7.38643e-05	0.00141275	13.2866	up	ENST00000369851	ENSG00000065135	GNAI3	protein_coding	DHS_promoter	Yes	chr1:110091233-110160943:+	chr1	+	110091233	110160943		Amnesia;Apnea;Cleft Palate;Malocclusion;Tooth Crowding;Difficulty chewing;Low set ears;Round face;Mandibular condyle aplasia;Hypoplasia of mandibular condyle;Posteriorly rotated ear;Tooth size discrepancy;Cupped ears (finding);Round, full face;Preauricular skin tag;Auriculo-condylar syndrome;Cleft at the superior portion of the pinna;Overfolding of the superior helices;Hypoplastic superior helix;…		eosinophil	Cytosol;Ribosome;Nucleus;Cytoplasm;Insoluble Fraction	GENCODE	G protein subunit alpha i3 [Source:HGNC Symbol;Acc:HGNC:4387]	27174	GTGTATAGTGTTTTGCATCCATTCTTTTACCTAACTTTATATTGTAAACATTTCCACATC	conserved	conserved	leukemia;asthma;lymphopenia;obesity;total cholesterol measurement;Lymphoma;Abnormality of the level of lipoprotein cholesterol;Cholesterol;Cholesterol LDL		NM_006496	688.739	91.178	9.5932	5.86129	469.296	811.089	865.542	634.832	662.933	213.461	58.1917	46.9723	71.6969	65.5678	9.03373	9.98026	9.45112	9.45624	10.0446	7.64144
ASHG19AP1B100045165V5	9.38319e-05	0.00160842	16.0017	up	ENST00000303142	ENSG00000171984	SHLD1	protein_coding	DHS_promoter	Yes	chr20:5731043-5844558:+	chr20	+	5731043	5844558				blood	Cytosol;Cytoplasm	GENCODE	shieldin complex subunit 1 [Source:HGNC Symbol;Acc:HGNC:26318]	1154	CTCCCATTTATTTACTGGTGTCTCTGGGAGCCTTTCCTTAATAAACCTCTTATATCTGAA					NM_152504	33054.6	880.386	13.3337	9.33355	51309.7	3459.6	76707	30180	3617	1319.22	1201.78	506.791	543.034	831.103	14.595	11.7087	14.041	13.7647	12.5593	9.33995
ASHG19AP1B128228878V5	0.000851524	0.00565091	4.55457	up	ENST00000339180	ENSG00000166091	CMTM5	protein_coding	DHS_promoter	Yes	chr14:23846245-23848981:+	chr14	+	23846245	23848981				neuron_projection_bundle	Cell Membrane	GENCODE	CKLF like MARVEL transmembrane domain containing 5 [Source:HGNC Symbol;Acc:HGNC:19176]	1173	TGGTCCTGGTTGCTCTGGTTCATCTGCTTCCACTCCCTGGGTAGCAGTGACTTCCTGCGC					NM_001288746	2185.12	616.498	10.7801	8.59283	1326.21	1363.96	4497.28	2555.2	1182.93	849.976	818.865	218.753	243.314	951.581	10.235	10.5937	11.1174	11.0287	10.9258	8.92726
ASHG19AP1B115071191V5	0.00019763	0.00242959	2.20336	up	ENST00000458035	ENSG00000213799	ZNF845	protein_coding	DHS_promoter	Yes	chr19:53836999-53860159:+	chr19	+	53836999	53860159			Yes	CD8_positive_alpha_beta_T_cell	Insoluble Fraction	GENCODE	zinc finger protein 845 [Source:HGNC Symbol;Acc:HGNC:25112]	6351	ACCAAAATAAACCAGTATAAACTTGTTATAACGTCTGAACAGGCTCTAGTTTGAGGCACT	unconserved	unconserved			NM_138374	58.7581	45.6259	6.28839	5.14869	53.8553	43.8363	54.0392	58.5692	83.4904	17.512	77.9861	34.8078	31.8991	65.9243	6.49579	6.21213	5.94073	6.50633	6.28697	5.27141
ASHG19AP1B136137078V5	0.00166167	0.00845966	2.98575	up	NM_001300856	ENSG00000175592	FOSL1	protein_coding		No	chr11:65659607-65667997:-	chr11	-	65659607	65667997			Yes		Cytosol;Chromatin;Nucleous;Nucleoplasm	Refseq		1561	GCAGCCCAGCAGATCAGCCCGGAGGAAGAGGAGCGCCGCCGAGTAAGGCGCGAGCGGAAC					NM_001300856	54.6968	31.7187	6.09125	4.51316	20.1975	33.9572	76.7218	56.0019	86.6055	5.12809	41.8675	33.8979	39.1965	38.5034	5.35354	5.84874	6.44886	6.44411	6.361	3.54288
ASHG19AP1B128611123V5	1.78453e-05	0.000668616	2.99053	up	ENST00000391769	ENSG00000179820	MYADM	protein_coding	DHS_promoter	Yes	chr19:54372660-54379689:+	chr19	+	54372660	54379689		Liver Cirrhosis, Experimental		neutrophil	Nucleus;Cytoplasm;Endoplasmic reticulum	GENCODE	myeloid associated differentiation marker [Source:HGNC Symbol;Acc:HGNC:7544]	3186	GCGGGGCGTGCACTTTCGCTGGGTTCCGTCCGCCGCAGCCCAAACAGTGCTCTTACAGCC					NM_001020821	126.197	73.1315	7.39263	5.81223	78.5158	111.776	147.812	139.323	153.56	20.5691	118.19	71.439	72.3304	83.1291	6.94064	7.5125	7.37574	7.64779	7.48649	5.43329
ASHG19AP1B100028731V5	0.0327963	0.0687085	2.0061	up	ENCT00000079991	CATG00000006016	CATG00000006016.1	protein_coding	DHS_promoter	Yes	chr11:69450032-69453816:-	chr11	-	69450032	69453816						FANTOM5CAT	At least 1 of the 10 top ranked transcript is CPAT coding and max ORF size >=300, NOT annotated as nonCoding in GENCODE	3683	CTAGTTGTGTGGCCTTGGACAAATCTCTGTCCCCATCTGTAAAACGGGCTGTGATCGTTT	conserved	conserved				89.0175	85.8988	6.80883	5.80443	34.7141	57.0062	132.048	74.504	146.815	14.3444	153.873	45.668	56.0208	159.588	5.99847	6.59018	7.23075	6.82864	7.3961	5.07095
ASHG19AP1B120812494V5	1.75036e-05	0.000662583	9.64425	up	MICT00000324884	CATG00000095962	CATG00000095962.1	protein_coding	DHS_promoter	Yes	chr7:57920466-57929022:-	chr7	-	57920466	57929022						FANTOM5CAT	At least 1 of the 10 top ranked transcript is CPAT coding and max ORF size >=300, NOT annotated as nonCoding in GENCODE	6934	AGGGGCTGGGCTATTAATACATCTGCTACAAATCAATAAAGATGATCAAGAAGGGCTGCA	unconserved	unconserved				1594.02	186.81	10.2514	6.98169	746.091	961.035	4150.6	1431.36	681	312.889	221.82	124.486	115.475	159.382	9.57117	10.1773	11.0337	10.387	10.0876	8.003
ASHG19AP1B141291789V5	0.000479256	0.00403152	2.33156	up	MICT00000004922	CATG00000043245	CATG00000043245.1	protein_coding	DHS_promoter	Yes	chr1:20812553-20817673:+	chr1	+	20812553	20817673						FANTOM5CAT	At least 1 of the 10 top ranked transcript is CPAT coding and max ORF size >=300, NOT annotated as nonCoding in GENCODE	5019	GAGGGAGGCAGGGATAGAGGAGAGATCCCTGCGAGCGGAGCGACGTCACGGGGCCGCGCC	conserved	conserved				13.7698	9.13368	4.17488	2.95359	7.64151	8.26907	12.3238	8.57254	32.0419	5	8.42169	11.3233	14.4471	6.4763	4.2066	4.04952	4.06065	4.09016	4.46748	2.70371
ASHG19AP1B103407345V5	0.000719118	0.00510405	2.98193	up	ENST00000301286	ENSG00000167676	PLIN4	protein_coding	DHS_enhancer	Yes	chr19:4502192-4517716:-	chr19	-	4502192	4517716				fat_cell	Endoplasmic reticulum;Nucleus;Nucleous;Nucleoplasm	GENCODE	perilipin 4 [Source:HGNC Symbol;Acc:HGNC:29393]	6353	TTCGGAAAAGCAGATGGTGTCCGGGGCCAAAGACCTGGTGTGTTCCAAGATGTCCAGGGC	conserved	conserved			NM_001080400	46.4151	24.364	5.86979	4.29354	25.1891	40.6596	28.8926	37.4556	99.8786	10.2061	37.3644	18.0484	19.8959	36.3051	5.6158	6.10406	5.0888	5.90054	6.63973	4.73155
ASHG19AP1B118489727V5	0.0468243	0.0905874	2.61292	up	ENST00000381139	ENSG00000205669	ACOT6	protein_coding		Yes	chr14:74083548-74086592:+	chr14	+	74083548	74086592		Schizophrenia			Nucleus	GENCODE	acyl-CoA thioesterase 6 [Source:HGNC Symbol;Acc:HGNC:33159]	1004	TGTCAAGCACAGCAAAATATAACATTGTAGCCACAGACCAGATACCATTAATAAAAATCC					NM_001037162	22.8104	11.2185	4.50943	3.12377	5	13.2758	26.9409	43.5689	25.2663	5	11.1929	17.0103	10.6385	12.2508	2.81492	4.59187	5.00108	6.11347	4.02583	2.70371
ASHG19AP1B100132800V5	0.015632	0.0392745	2.303	up	ENST00000624801	ENSG00000221996	OR52B4	protein_coding		Yes	chr11:4388493-4389616:-	chr11	-	4388493	4389616						GENCODE	olfactory receptor family 52 subfamily B member 4 (gene/pseudogene) [Source:HGNC Symbol;Acc:HGNC:15209]	1124	TCTCTAGCTATCTGGTAAGTGGGTATGAAAGTGGTAGATGGGAGAGGTCAGCTGATACCG					NM_001005161	14.0052	8.30568	3.97616	2.77265	5	6.82662	13.6561	21.9929	22.5503	5	10.1423	5	9.59295	11.7932	2.81492	3.85625	4.17881	5.20336	3.82745	2.70371
ASHG19AP1B141197727V5	0.000618581	0.00466181	4.67681	up	ENST00000391854	ENSG00000168243	GNG4	protein_coding	DHS_promoter	Yes	chr1:235710987-235813293:-	chr1	-	235710987	235813293				throat	Cytoplasm	GENCODE	G protein subunit gamma 4 [Source:HGNC Symbol;Acc:HGNC:4407]	5104	CGAGCACCGCGCTGCAGACGAAGCCCGCGCGTGATCCCGCTCCGGGTGACCTCAAAGCAG	conserved	conserved			NM_001098722	38.5672	17.6893	5.67312	3.4476	27.1391	31.1578	33.2585	35.1005	66.18	5	19.8282	5	29.6311	28.987	5.69893	5.72901	5.27183	5.81674	5.8491	2.70371
ASHG19AP1B115381719V5	0.0249016	0.0554095	2.14653	up	ENST00000538010	ENSG00000110987	BCL7A	protein_coding	DHS_promoter	Yes	chr12:122457328-122499950:+	chr12	+	122457328	122499950				B_cell	Insoluble Fraction	GENCODE	BCL tumor suppressor 7A [Source:HGNC Symbol;Acc:HGNC:1004]	6247	CGGGAGCCCATTGGGTTGTCGGGGGATTTGGAAGGAGTGCCACCCTCTAAAAAGATGAAA	conserved	conserved	urate measurement;Hyperuricemia		NM_020993	27.9498	24.0976	5.08944	3.98744	9.95191	27.4471	27.3929	14.8611	60.0958	5	30.9482	25.5931	24.9005	34.0462	4.50227	5.54278	5.02219	4.71478	5.66518	2.70371
ASHG19AP1B100037702V5	0.000183784	0.00233358	2.87604	up	ENST00000415846	ENSG00000236320	SLFN14	protein_coding		Yes	chr17:33875144-33885117:-	chr17	-	33875144	33885117				reticulocyte		GENCODE	schlafen family member 14 [Source:HGNC Symbol;Acc:HGNC:32689]	2889	CAGGTAGCAGTGACTCCATTTTAATATTACAAGTGAGGAAATCAAGGCACATCAGTATGG					NM_001129820	17.1771	9.88545	4.51789	2.99381	19.4204	8.4502	14.6667	14.1787	29.1693	5	12.1637	6.71284	11.5928	13.9579	5.30806	4.07319	4.25784	4.66008	4.2903	2.70371
ASHG19AP1B121484542V5	0.00224974	0.0103149	2.45248	up	ENST00000530907	ENSG00000148925	BTBD10	protein_coding	DHS_promoter	Yes	chr11:13410230-13461826:-	chr11	-	13410230	13461826				middle_temporal_gyrus	Ribosome;Cytosol;Insoluble Fraction	GENCODE	BTB domain containing 10 [Source:HGNC Symbol;Acc:HGNC:21445]	1871	ACAGTAGAGGGAGGAAGCTAAAGGAAGTCTATGGACAGGTGAGGTAGGGGGAGACTGGGG	conserved	conserved			NM_001297742	103.151	65.273	7.02081	5.72657	37.7299	85.9024	145.391	70.1327	176.596	37.3679	79.8773	58.5	57.8672	92.7525	6.09452	7.16047	7.35553	6.75034	7.74317	6.0202
ASHG19AP1B120128444V5	1.83188e-05	0.00067379	15.5588	up	ENST00000617770	ENSG00000132965	ALOX5AP	protein_coding		Yes	chr13:31287615-31338562:+	chr13	+	31287615	31338562		Atherosclerosis;Cerebral Infarction;Liver diseases;Proteinuria;Neurotoxicity Syndromes		eosinophil	Cytoplasm	GENCODE	arachidonate 5-lipoxygenase activating protein [Source:HGNC Symbol;Acc:HGNC:436]	1224	CCTTTGGCACCTTGGGGCACATTGGGAACATAAGCCATCAGTGCTGGGCAGGTTGTGCAG					NM_001204406	287.95	24.2749	8.12044	4.16078	107.228	227.099	628.173	357.448	119.804	5.81214	44.8755	19.9701	19.3102	31.4064	7.30314	8.42904	9.09545	8.77814	6.99644	3.90697
ASHG19AP1B100075885V5	0.00715439	0.0225686	2.73906	up	FTMT25000007258	CATG00000018064	CATG00000018064.1	protein_coding		Yes	chr13:111163820-111164908:-	chr13	-	111163820	111164908						FANTOM5CAT	At least 1 of the 10 top ranked transcript is CPAT coding and max ORF size >=300, NOT annotated as nonCoding in GENCODE	1089	ATCCATTCAAAGAAAAATACCTGGCAGAAGAGATAACACAATGTTTACTCTTTTTAGAAG	conserved	conserved				89.4244	47.8664	6.77744	5.32375	80.7595	76.7843	66.1256	156.195	67.2576	37.6959	61.4037	51.9389	45.7585	42.5352	6.97778	7.00789	6.22309	7.79768	5.88074	6.02922
ASHG19AP1B100481319V5	1.86639e-05	0.000683187	3.24563	up	uc002wfb.3	ENSG00000274322	AL136531.2	protein_coding		No	chr20:1352356-1373816:-	chr20	-	1352356	1373816					Nucleus	knownGene	Homo sapiens FK506 binding protein 1A, 12kDa (FKBP1A), transcript variant 2, mRNA.	788	CCAAATTTGTAGTGCCAACATTTTAGTTCTTTGGAAATAAGACTCTTAATGAATGACTTT						332.062	164.223	8.61441	6.91591	294.463	271.936	521.758	324.276	247.876	168.31	234.445	132.977	108.474	176.908	8.48127	8.64123	8.89315	8.67121	8.38518	7.43121
ASHG19AP1B105816485V5	0.000668054	0.00488276	4.49308	up	ENST00000331113	ENSG00000184408	KCND2	protein_coding	DHS_promoter	Yes	chr7:119913722-120390385:+	chr7	+	119913722	120390385				nervous_system		GENCODE	potassium voltage-gated channel subfamily D member 2 [Source:HGNC Symbol;Acc:HGNC:6238]	5331	AATCAACGAGCAGACAAACGAAGGGCACAAAAGAAAGCTAGACTGGCCAGGATCCGGGCA	conserved	conserved	autism spectrum disorder;Autism;Autistic Disorder		NM_012281	40.5406	11.6911	5.64769	3.47998	11.5811	37.5635	45.8573	35.7958	71.9056	9.42495	10.4099	12.0017	14.2274	12.3914	4.68281	5.99568	5.71684	5.84057	6.00253	4.64742
ASHG19AP1B142953723V5	0.00187101	0.00912404	2.5022	up	ENST00000483725	ENSG00000189367	KIAA0408	protein_coding	DHS_enhancer	Yes	chr6:127764392-127780536:-	chr6	-	127764392	127780536				tongue	Nucleus	GENCODE	KIAA0408 [Source:HGNC Symbol;Acc:HGNC:21636]	3284	TGTAAAAGTGGTGAAGGTTTCAAAGGGACTTGTCAGTACTGCTCTGTGGAATGGTTGGAC					NM_014702	21.6334	17.5389	4.87259	3.54939	16.0534	19.5036	22.2336	21.0576	29.3189	5	29.6347	9.86564	21.3321	21.8622	5.07141	5.08931	4.75828	5.14479	4.29914	2.70371
ASHG19AP1B100073392V5	0.00344215	0.0136321	3.23773	up	ENST00000382611	ENSG00000170561	IRX2	protein_coding	DHS_promoter	Yes	chr5:2745959-2751776:-	chr5	-	2745959	2751776		Lung diseases;Clear cell sarcoma of kidney	Yes	acinar_cell_of_salivary_gland		GENCODE	iroquois homeobox 2 [Source:HGNC Symbol;Acc:HGNC:14359]	2630	GCCCTGAGTGTGCTAATTACTTGTTAGTGTAAATTTTTAAAACTTGGCAAAATAAAATGA	conserved	conserved			NM_001134222	26.5119	14.4631	5.00363	3.30865	6.92338	45.3441	23.4512	22.8067	34.0339	5	27.6175	8.29049	13.3303	18.0771	4.10186	6.25995	4.82614	5.24979	4.5804	2.70371
ASHG19AP1B119485190V5	0.0235927	0.053252	2.68477	up	ENST00000373833	ENSG00000180198	RCC1	protein_coding	DHS_promoter	No	chr1:28832569-28865812:+	chr1	+	28832569	28865812				hematopoietic_stem_cell	Ribosome;Cytosol;Insoluble Fraction;Cell Membrane	GENCODE	regulator of chromosome condensation 1 [Source:HGNC Symbol;Acc:HGNC:1913]	2844	AAGTAAGGAAAAGTTTTGTTTGAATTTTGTTTGGGTATTTCTGTTTTGGGAGTCACTGGA					NR_030726	32.1563	19.3017	5.34185	3.91706	11.4953	25.9519	31.3722	34.4346	57.5275	25.3906	28.3134	5.45899	12.1909	25.1547	4.67302	5.46736	5.19429	5.78974	5.58487	5.64403
ASHG19AP1B100089543V5	0.00154515	0.00810727	3.03179	up	ENST00000257724	ENSG00000135272	MDFIC	protein_coding	DHS_promoter	Yes	chr7:114562209-114659256:+	chr7	+	114562209	114659256				thymocyte	Cytosol;Ribosome;Cytoplasm	GENCODE	MyoD family inhibitor domain containing [Source:HGNC Symbol;Acc:HGNC:28870]	4598	CAGAGGGAGAAGTGTTTCAGGATTGTAGGAGTGGAAGAGGGGAAAGAGAGGCAGAGAGGG	conserved	conserved			NM_199072	35.494	16.5128	5.33801	3.73784	8.23413	24.0752	51.2524	20.8965	73.0117	5.65668	21.0694	19.6982	19.0296	17.1102	4.29205	5.36454	5.86691	5.13718	6.02936	3.83056
ASHG19AP1B105940702V5	0.000240105	0.00270638	3.28826	up	uc003nwy.1	ENSG00000255152	MSH5-SAPCD1	protein_coding		No	chr6:31723115-31730945:+	chr6	+	31723115	31730945					Nucleus;Chromatin;Nucleous;Nucleoplasm	knownGene	Homo sapiens MSH5-SAPCD1 readthrough (NMD candidate) (MSH5-SAPCD1), non-coding RNA.	4865	TGGTTGCCAAGTGATAGAAATCATATAGAAATACAGAAAATTGCTTGATATTTCCCCCAC						15.6049	7.31506	4.39726	2.67993	14.7369	15.0733	20.6117	7.99663	19.606	5	11.9009	5	8.92272	5.75167	4.96764	4.75063	4.66332	4.01864	3.58607	2.70371
ASHG19AP1B132895286V5	0.00265206	0.0114433	5.44652	up	ENST00000236137	ENSG00000117479	SLC19A2	protein_coding	DHS_promoter	Yes	chr1:169433147-169455241:-	chr1	-	169433147	169455241		Anemia, Megaloblastic;Sideroblastic anemia;Anorexia;Cardiac Arrhythmia;Diabetes Mellitus;Diarrhea;Headache;Sensorineural Hearing Loss (disorder);Heart Septal Defects;Atrial Septal Defects;Ventricular Septal Defects;Hoarseness;Lethargy;Liver Cirrhosis, Experimental;Nystagmus;Optic Atrophy;Pallor;Paresthesia;Retinal Degeneration;Retinitis Pigmentosa;Skin Abnormalities;Dermatologic disorders;Thrombo…		common_myeloid_progenitor	Ribosome;Insoluble Fraction	GENCODE	solute carrier family 19 member 2 [Source:HGNC Symbol;Acc:HGNC:10938]	3671	TCTGTATAGATTATAAAATTATTTTTATTAAATAAATATTTTACAGTATATTTTCTCTTT	conserved	conserved			NM_006996	48.3095	15.5596	5.90508	3.45975	50.0735	66.7173	60.8694	26.9619	36.9252	6.81237	27.9353	5	5	33.0502	6.4117	6.80436	6.10859	5.46613	4.73463	4.29614
ASHG19AP1B113132145V5	0.00250535	0.011001	2.77492	up	ENST00000262187	ENSG00000106615	RHEB	protein_coding	DHS_promoter	Yes	chr7:151163098-151217010:-	chr7	-	151163098	151217010		Non-Small Cell Lung Carcinoma		substantia_nigra	Ribosome;Cytosol;Cytoplasm	GENCODE	Ras homolog, mTORC1 binding [Source:HGNC Symbol;Acc:HGNC:10011]	2075	AGCGGCGGAAGAAGGTGGGAGGGTCATGACGCAGCGAGTTTCAGTCGTGACTTTTCTGGG	conserved	conserved			NM_005614	96.1917	51.9988	6.90341	5.43097	29.2193	73.3157	142.813	90.783	144.828	36.6463	73.5086	51.9626	46.5047	51.3715	5.78684	6.94117	7.32886	7.08885	7.37135	6.00048
ASHG19AP1B121570547V5	0.0248537	0.0553286	2.53898	up	ENST00000327532	ENSG00000158163	DZIP1L	protein_coding	DHS_promoter	Yes	chr3:137780832-137834451:-	chr3	-	137780832	137834451			Yes		Nucleus	GENCODE	DAZ interacting zinc finger protein 1 like [Source:HGNC Symbol;Acc:HGNC:26551]	3493	AGAGGGAGACCGTGTGCAGCGTGTGTCTCTACAGCCCCCAAAAGTTCCTTCCAGGATGGT					NM_173543	45.3491	38.3672	5.89618	4.55193	26.1606	36.3976	39.603	54.6179	69.9663	5	58.9614	33.3988	38.581	55.8949	5.65924	5.94954	5.50915	6.41083	5.95214	2.70371
ASHG19AP1B130157695V5	2.94074e-06	0.000333835	6.09016	up	ENST00000398805	ENSG00000119471	HSDL2	protein_coding	DHS_promoter	Yes	chr9:115142217-115234690:+	chr9	+	115142217	115234690		Liver neoplasms		neutrophil	Ribosome;Cytosol;Cytoplasm	GENCODE	hydroxysteroid dehydrogenase like 2 [Source:HGNC Symbol;Acc:HGNC:18572]	3350	TGATGAACGTGAACACCAGAGGCACCTACCTTGCATCTAAAGCATGTATTCCTTATTTGA					NM_032303	494.98	121.267	9.16087	6.55439	346.009	458.149	533.72	701.292	435.731	79.9991	177.512	135.542	105.239	108.043	8.67165	9.28462	8.92219	9.57317	9.35272	6.74836
ASHG19AP1B110226784V5	0.00712478	0.0225143	3.41268	up	ENST00000302506	ENSG00000164045	CDC25A	protein_coding	DHS_promoter	Yes	chr3:48198636-48229846:-	chr3	-	48198636	48229846				embryonic_stem_cell	Ribosome;Cytosol;Insoluble Fraction;Cell Membrane	GENCODE	cell division cycle 25A [Source:HGNC Symbol;Acc:HGNC:1725]	3783	CCAACTGTTGGAAGCTCTGAAAATAAAAGATCTTGAACCCATGCTCTCTGCCTAGTTCTT	conserved	conserved			NM_001789	139.172	64.8152	7.35062	5.57971	177.069	126.674	40.0012	184.552	167.566	12.4421	87.5777	51.824	66.077	106.156	7.89316	7.68605	5.5233	8.00011	7.65045	4.92939
ASHG19AP1B131332758V5	0.000237423	0.00269484	2.87808	up	ENST00000511455	ENSG00000172932	ANKRD13D	protein_coding	DHS_promoter	Yes	chr11:67056762-67069954:+	chr11	+	67056762	67069954				eosinophil	Cytosol;Nucleus;Nucleous;Nucleoplasm	GENCODE	ankyrin repeat domain 13D [Source:HGNC Symbol;Acc:HGNC:27880]	2139	GGCTGGCGGTCTGAGAAGATGGAAACTGTTAGCGGCTACGAGGCCAAGGTGTACAGTGCC					NM_207354	465.988	224.681	8.93449	7.40938	282.34	280.11	979.385	453.081	335.021	204.386	255.187	245.448	209.807	208.577	8.43671	8.68427	9.57743	9.06379	8.91022	7.59986
ASHG19AP1B100594030V5	0.0204797	0.0480212	4.11844	up	ENST00000376537	ENSG00000106829	TLE4	protein_coding	DHS_promoter	Yes	chr9:82187530-82340258:+	chr9	+	82187530	82340258		Animal Mammary Neoplasms;Mammary Neoplasms, Experimental;Myocardial Ischemia	Yes	neutrophil	Endoplasmic reticulum	GENCODE	transducin like enhancer of split 4 [Source:HGNC Symbol;Acc:HGNC:11840]	2793	CTTCCAGCAGTACTCCCTCCTCCAAATCCAAAGAACTTAGCCTTAAGAGGGATATGGGGA					NM_001282748	29792.3	15318.5	13.2929	11.2508	16498.7	9453.8	95632.1	23897	3479.83	70235.5	2290.24	808.468	973.496	2284.87	13.2442	12.8691	14.3653	13.4801	12.5057	13.5527
ASHG19AP1B121746243V5	0.00348642	0.0137306	2.19112	up	ENST00000302017	ENSG00000181444	ZNF467	protein_coding	DHS_promoter	Yes	chr7:149461452-149470568:-	chr7	-	149461452	149470568			Yes	neutrophil	Exosome;Nucleus	GENCODE	zinc finger protein 467 [Source:HGNC Symbol;Acc:HGNC:23154]	2553	GGGTACCTGCCCAGGAGAGGAGTGGATGATTCGGAAGGTGAAGGTGGAGGACGAAGATCA	conserved	conserved			NM_207336	78.2136	56.2012	6.62861	5.49694	30.3653	51.4413	112.968	78.2203	118.073	21.3547	84.9867	62.4814	62.299	49.8844	5.83265	6.44522	7.0002	6.89661	6.96835	5.46837
ASHG19AP1B100075914V5	0.000425904	0.00376395	3.69474	up	MICT00000180707	CATG00000039813	CATG00000039813.1	protein_coding	DHS_promoter	Yes	chr19:54677838-54682127:+	chr19	+	54677838	54682127						FANTOM5CAT	At least 1 of the 10 top ranked transcript is CPAT coding and max ORF size >=300, NOT annotated as nonCoding in GENCODE	4081	CATTTTATCACATTTAGTCCTTCTATCTACCTATGAAACCAGTAATAAATAGCATTCACT	conserved	conserved				49.2547	22.5327	6.02252	4.13705	56.6727	44.501	46.4939	47.4096	51.1962	7.89219	44.0429	24.5567	15.954	20.2177	6.55816	6.23253	5.73443	6.22418	5.36331	4.47672
ASHG19AP1B100133360V5	1.12035e-06	0.000213788	8.64233	up	ENCT00000200757	CATG00000038268	CATG00000038268.1	protein_coding	DHS_enhancer	Yes	chr19:3951080-3965389:+	chr19	+	3951080	3965389						FANTOM5CAT	At least 1 of the 10 top ranked transcript is CPAT coding and max ORF size >=300, NOT annotated as nonCoding in GENCODE	14171	ACCGGCGTATTTTTGAAAAGTGAAAGAATGAACAGTTCAATGCATATCAAGAGGGAACTG	conserved	conserved				43.6468	7.54882	5.81955	2.70813	20.3839	41.3501	37.7977	60.6295	58.073	5	8.61195	5	8.26827	10.8639	5.36527	6.12872	5.44943	6.55321	5.60112	2.70371
ASHG19AP1B100095193V5	0.027286	0.0594398	2.33881	up	ENST00000231749	ENSG00000004838	ZMYND10	protein_coding		Yes	chr3:50378541-50384283:-	chr3	-	50378541	50384283		Bronchiectasis;Bronchitis, Chronic;Ciliary Motility Disorders;Infertility;Kartagener Syndrome;Nasal Polyps;Paranasal Sinus Diseases;Rhinitis;Sinusitis;Situs Inversus;Situs ambiguus;Recurrent sinusitis;Recurrent otitis media;Nasal inflammation;Respiratory insufficiency due to defective ciliary clearance;Recurrent respiratory infections;CILIARY DYSKINESIA, PRIMARY, 22;Autosomal recessive predisposi…	Yes	testis	Nucleus	GENCODE	zinc finger MYND-type containing 10 [Source:HGNC Symbol;Acc:HGNC:19412]	2896	AGCCAACTAGTGGAGCCGGGACGCGAGAAATAGAGGAACCAAGAAGCCATAAGGAGGAGG	conserved	conserved			NM_015896	36.1879	21.1065	5.40772	4.18194	11.5512	33.8695	44.625	15.0388	75.855	16.4176	25.6047	23.6168	25.9214	13.9722	4.67986	5.8457	5.67803	4.72783	6.10717	5.20723
ASHG19AP1B124771661V5	0.00028315	0.00300014	4.92588	up	ENST00000523483	ENSG00000137575	SDCBP	protein_coding	DHS_promoter	Yes	chr8:59465813-59495417:+	chr8	+	59465813	59495417		Degenerative polyarthritis		eosinophil	Ribosome;Cytosol;Cytoplasm;Insoluble Fraction	GENCODE	syndecan binding protein [Source:HGNC Symbol;Acc:HGNC:10662]	3589	AATGATAAAGCTATGGACAAATAGAGACCTGCATATTATTGTAATGGTGAAGAATCCTGC	unconserved	conserved			NM_001330537	10416.3	1253.2	12.4537	10.1533	6325.12	10623.5	25493.7	6849	2790.36	1345.59	1441.8	1392.85	1123.86	961.899	12.1384	13.0241	12.8057	12.1091	12.1911	9.35868
ASHG19AP1B100217069V5	0.00144867	0.00779533	2.47411	up	ENST00000309562	ENSG00000175619	OR4B1	protein_coding		Yes	chr11:48238362-48239291:+	chr11	+	48238362	48239291						GENCODE	olfactory receptor family 4 subfamily B member 1 [Source:HGNC Symbol;Acc:HGNC:8290]	930	GAGGTGAAAATCGCCATAAGAAGATTGTGGAGCAAAAAGGAGAATCCAGGGAGGGAGTGA					NM_001005470	14.1688	7.24462	4.08399	2.77708	6.16997	5.66756	28.7087	5.78801	24.5099	5	6.50133	6.47521	9.49697	8.74961	3.97713	3.68509	5.08056	3.70547	3.97171	2.70371
ASHG19AP1B129139828V5	8.92557e-05	0.0015579	6.11733	up	ENST00000337938	ENSG00000124205	EDN3	protein_coding	DHS_promoter	Yes	chr20:57875482-57901047:+	chr20	+	57875482	57901047		Abdominal Pain;Body Temperature Changes;Cardiovascular Diseases;Constipation;Deafness;Ganglioneuroma;Hearing Loss, Partial;Sensorineural Hearing Loss (disorder);Hirschsprung Disease;Hyperhidrosis disorder;Hypertensive disease;Hypotension;Intestinal Obstruction;Megacolon;Mouth Abnormalities;Nausea and vomiting;Respiratory Insufficiency;Sweating;Ganglioneuroblastoma;Feeding difficulties;Dyschezia;L…		major_salivary_gland	Cytoplasm	GENCODE	endothelin 3 [Source:HGNC Symbol;Acc:HGNC:3178]	2636	GAGGAAGGGAAGGTTGAAGTCAAGGACCAACAAAGCAAGCAGGCTTTAGACCTCCACCAT					NM_207034	93.1867	22.6306	6.87045	4.25755	34.2789	63.0315	135.307	74.7103	158.606	9.85586	29.5166	26.9018	28.942	17.9369	5.98141	6.73051	7.26212	6.83249	7.54576	4.69512
ASHG19AP1B126204631V5	0.000816052	0.0054958	3.11761	up	ENST00000388747	ENSG00000167103	PIP5KL1	protein_coding		Yes	chr9:130683158-130693076:-	chr9	-	130683158	130693076				chorionic_membrane_mesenchymal_stem_cell	Nucleus	GENCODE	phosphatidylinositol-4-phosphate 5-kinase like 1 [Source:HGNC Symbol;Acc:HGNC:28711]	2198	TGGAGCTCTGGGAGGCATTCTGAACGGGGTCTACTACTGATCTCAGGTGAGCTCTGCCCT	conserved	conserved			NM_001135219	55.9068	31.3134	6.14069	4.50025	26.2451	41.5884	94.7658	52.4208	64.5142	5.35322	51.9107	32.2224	35.6113	31.4696	5.66244	6.1371	6.74564	6.3582	5.80009	3.66599
ASHG19AP1B100226417V5	0.000200788	0.00244853	2.93268	up	ENST00000312006	ENSG00000175229	GAL3ST3	protein_coding	DHS_promoter	Yes	chr11:65809423-65816651:-	chr11	-	65809423	65816651				thyroid_gland		GENCODE	galactose-3-O-sulfotransferase 3 [Source:HGNC Symbol;Acc:HGNC:24144]	2133	TCCAGGTTCTACCCTCCCCACAGACCTAAGCTGCTCCCAGTCTCCCAGAACCAAGAGTTC	conserved	conserved			NM_033036	184577	33945.3	16.5865	15.0343	172704	164360	262141	218794	104887	113309	22548.8	8161.72	7871.22	17836	16.6547	16.556	16.2379	16.9797	16.5042	15.6631
ASHG19AP1B100235330V5	0.039775	0.079893	2.93293	up	ENST00000354287	ENSG00000116661	FBXO2	protein_coding	DHS_promoter	Yes	chr1:11708424-11714739:-	chr1	-	11708424	11714739				nervous_system		GENCODE	F-box protein 2 [Source:HGNC Symbol;Acc:HGNC:13581]	1560	CCTCCCCAGTTGGAAAAAAAACGACTCCTGACCTTTCCCAGCCTCCTCGGTCCGCTGAGG	conserved	conserved	schizophrenia		NM_012168	13461.7	16204.2	12.9899	11.4375	11545.2	8239.96	23473.3	15856.6	8193.44	74111.4	2115.45	977.91	1063.79	2752.62	12.8534	12.7013	12.7104	13.0448	13.6396	13.6822
ASHG19AP1B113375944V5	0.0085967	0.0256081	2.34409	up	ENST00000393141	ENSG00000137757	CASP5	protein_coding	DHS_enhancer	Yes	chr11:104864967-104893895:-	chr11	-	104864967	104893895				neutrophil		GENCODE	caspase 5 [Source:HGNC Symbol;Acc:HGNC:1506]	1488	GTGCTGTACAAAGAGACAGAGGCTGTTAGCTATGGCTGCTGTGCCCAGAGTTGAAGGAGT	unconserved	conserved			NM_001136112	44.7734	26.7699	5.68128	4.45225	11.7737	20.7269	48.7092	43.7764	98.8808	8.94307	36.8055	29.9408	24.4379	33.7221	4.70232	5.16898	5.79617	6.11904	6.61989	4.59337
ASHG19AP1B100009334V5	0.0234814	0.0530602	3.91493	up	ENST00000435029	ENSG00000226650	KIF4B	protein_coding		Yes	chr5:154393315-154397692:+	chr5	+	154393315	154397692				reticulocyte		GENCODE	kinesin family member 4B [Source:HGNC Symbol;Acc:HGNC:6322]	4378	GAATTGTAAGTGTTTCAATAGTACTCTTGATTGTATGCCATGTTGTTGAAGTAAATGAAT	conserved	conserved			NM_001099293	49.3949	16.3821	5.75157	3.78259	65.1683	60.635	11.485	77.1221	32.5641	13.6485	22.5105	8.07556	13.2805	24.3954	6.72634	6.67746	3.97881	6.87652	4.49874	5.02228
ASHG19AP1B100056509V5	1.11479e-05	0.000562658	10.2498	up	ENST00000368100	ENSG00000243284	VSIG8	protein_coding		Yes	chr1:159824106-159832447:-	chr1	-	159824106	159832447				tongue	Nucleus	GENCODE	V-set and immunoglobulin domain containing 8 [Source:HGNC Symbol;Acc:HGNC:32063]	1818	GTGTGAGGTCTGAGCTCTGAGGCAGCAGTGTTAGCACAATAAAGAAACATTGAGACGTGA	conserved	conserved			NM_001013661	330.109	44.3402	8.54571	5.18818	246.572	428.535	479.788	310.946	184.702	28.69	64.0277	56.3581	38.1633	34.4619	8.28077	9.19837	8.79633	8.62343	7.82965	5.76629
ASHG19AP1B102432539V5	0.015217	0.0384826	2.71485	up	ENST00000380175	ENSG00000185689	C6orf201	protein_coding		Yes	chr6:4079440-4130998:+	chr6	+	4079440	4130998						GENCODE	chromosome 6 open reading frame 201 [Source:HGNC Symbol;Acc:HGNC:21620]	1650	GGAAACTGAGAAACCTGCCAACAACAGCTAAAGGGACACAAACAGGAAAATCACAGTGCC					NM_001085401	45.9656	25.9449	5.86814	4.42727	16.7254	38.2019	54.0068	44.2447	76.6491	31.281	24.9936	24.2964	31.8719	17.2815	5.12157	6.01977	5.93986	6.13322	6.12627	5.84725
ASHG19AP1B128393252V5	0.000372058	0.00349369	3.52078	up	ENST00000438146	ENSG00000100320	RBFOX2	protein_coding	DHS_promoter	Yes	chr22:36140252-36424473:-	chr22	-	36140252	36424473		Adenoid Cystic Carcinoma;Salivary Gland Neoplasms	Yes	middle_temporal_gyrus	Cytosol;Ribosome	GENCODE	RNA binding fox-1 homolog 2 [Source:HGNC Symbol;Acc:HGNC:9906]	1356	GTGGCGGCGGGATGCAGAACGAGCCTCTGACTCCAGGTTATCATGGATTCCCAGCGCGGG					NM_001082578	85.1894	36.4893	6.74387	4.92797	59.5034	80.5138	140.743	81.2145	63.9723	19.3077	56.5937	29.1072	40.6826	36.7551	6.61681	7.0693	7.30621	6.94366	5.78338	5.37237
ASHG19AP1B100198248V5	0.00308724	0.0126645	2.97671	up	ENST00000375667	ENSG00000184908	CLCNKB	protein_coding		No	chr1:16375284-16383803:+	chr1	+	16375284	16383803		Bartter Disease;Choroid Diseases;Dehydration;Edema;Sensorineural Hearing Loss (disorder);Polyhydramnios;Hyperaldosteronism;Hypokalemia;Hyponatremia;Hypotension;Mental Retardation;Muscle hypotonia;Polyuria;Kidney Failure;Hypochloremia (disorder);Premature Birth;Failure to gain weight;Premature birth of newborn;Elevated plasma renin;Gitelman Syndrome;Low intelligence;Serum chloride level decreased …		major_salivary_gland	Nucleus;Nucleous	GENCODE	chloride voltage-gated channel Kb [Source:HGNC Symbol;Acc:HGNC:2027]	2129	GAGAGCAGGACAGATGGGTCAGGGAGGAGGTGACATGGGGAGGGGGTCCTACAGTCACAG					NM_001165945	136.641	71.5154	7.43302	5.8593	59.8802	95.0362	162.313	102.698	263.28	73.8008	79.2865	64.55	69.4036	70.5364	6.62641	7.2937	7.50338	7.24519	8.4964	6.67369
ASHG19AP1B124498689V5	0.00107343	0.00650578	3.69351	up	ENST00000524983	ENSG00000109851	DBX1	protein_coding		Yes	chr11:20177701-20182159:-	chr11	-	20177701	20182159		AMYOTROPHIC LATERAL SCLEROSIS 1	Yes			GENCODE	developing brain homeobox 1 [Source:HGNC Symbol;Acc:HGNC:33185]	1380	GCTGGGCCTGAAAGACTCGCAGGTGAAAATCTGGTTCCAGAACCGACGCATGAAATGGCG	conserved	conserved			NM_001029865	43.3464	23.7053	5.77098	3.88599	16.2601	31.1062	58.8635	45.4087	65.0937	5	44.6757	14.8392	21.5187	32.4927	5.08705	5.72638	6.0575	6.16751	5.81646	2.70371
ASHG19AP1B135721332V5	0.000447349	0.00386885	6.31621	up	ENST00000533102	ENSG00000149582	TMEM25	protein_coding	DHS_promoter	Yes	chr11:118401917-118406548:+	chr11	+	118401917	118406548		Mammary Neoplasms			Nucleus;Nucleous;Nucleoplasm	GENCODE	transmembrane protein 25 [Source:HGNC Symbol;Acc:HGNC:25890]	1410	CGGCGGCCTCCTCACCAGCCAAGCATGTCTCCTCCACCACGGGACCCCAGCCCTGACCAA					NM_001318755	114248	21561.5	15.6608	13.0017	137093	108759	140108	149493	35789.4	92189.3	5188.26	2445.43	2736.98	5247.7	16.2548	15.8027	14.9373	16.0045	15.3046	14.5023
ASHG19AP1B141693318V5	0.00192651	0.00930478	2.98591	up	ENST00000382363	ENSG00000099999	RNF215	protein_coding	DHS_promoter	Yes	chr22:30774806-30783377:-	chr22	-	30774806	30783377					Ribosome;Nucleus;Nucleous	GENCODE	ring finger protein 215 [Source:HGNC Symbol;Acc:HGNC:33434]	1992	GTGCGGGTGGACGTGAGACTGCCGCGCCAGGACGCTCTGGTCCTGGAGGGCGTCAGGATC					NM_001017981	15.0177	6.94571	4.23107	2.6529	6.70062	5.90057	12.8249	28.0526	21.6099	5	5	5	8.83107	10.8975	4.06292	3.7206	4.10576	5.51463	3.75144	2.70371
ASHG19AP1B100018736V5	0.00428209	0.0159079	7.55031	up	ENST00000262795	ENSG00000251322	SHANK3	protein_coding	DHS_promoter	Yes	chr22:51113070-51171638:+	chr22	+	51113070	51171638		Autistic Disorder;Developmental Disabilities;Language Development Disorders;Manic;Manic mood;Autism Spectrum Disorders;22q13.3 Deletion Syndrome;SCHIZOPHRENIA 15;Intellectual Disability;Telomeric 22q13 Monosomy Syndrome		atrioventricular_valve	Nucleus	GENCODE	SH3 and multiple ankyrin repeat domains 3 [Source:HGNC Symbol;Acc:HGNC:14294]	7091	GCCTCCTGACCCTGACGTTGTGATACGCCCCACAGAGATCTATGTTTCTTATATTATTAT	conserved	conserved				5978.31	4330.65	11.9531	9.03656	6052.59	7230.12	8539.08	6496.78	1572.99	19907.9	470.775	307.77	330.37	636.432	12.0797	12.5475	11.7203	12.059	11.3589	11.8616
ASHG19AP1B126868956V5	0.0182363	0.0440688	2.8162	up	ENST00000371818	ENSG00000119917	IFIT3	protein_coding	DHS_promoter	Yes	chr10:91087651-91100728:+	chr10	+	91087651	91100728		Influenza		myeloid_leukocyte	Cytoplasm;Insoluble Fraction	GENCODE	interferon induced protein with tetratricopeptide repeats 3 [Source:HGNC Symbol;Acc:HGNC:5411]	2496	CTGGTCACCAGCTTTTCGGAACAGCAGAGACACAGAGGGCAGTCATGAGTGAGGTCACCA	unconserved	conserved			NM_001549	19.4234	9.83588	4.38778	2.89403	26.1274	5	12.8015	12.532	40.656	5	11.7102	5	12.0472	15.422	5.65757	2.74577	4.10288	4.50492	4.92776	2.70371
ASHG19AP1B116409440V5	0.00494112	0.0175811	2.57835	up	ENST00000367749	ENSG00000076258	FMO4	protein_coding	DHS_promoter	Yes	chr1:171283373-171311223:+	chr1	+	171283373	171311223				small_intestine	Insoluble Fraction	GENCODE	flavin containing monooxygenase 4 [Source:HGNC Symbol;Acc:HGNC:3772]	2252	TGCATCCCTCCTCTGCTCTCCATCATAACTGCTATTAGCCAAATTCAGGCCCAGTCATCT	unconserved	conserved			NM_002022	21333.4	12688	13.474	12.1075	21926.1	18030.5	37454.6	21323.4	7932.36	51888.8	3445.55	1524.72	1729.73	4851.1	13.5489	13.6129	13.2309	13.3727	13.6044	13.0136
ASHG19AP1B100278271V5	0.00359597	0.0140302	2.18218	up	ENST00000282356	ENSG00000152495	CAMK4	protein_coding	DHS_promoter	Yes	chr5:110559784-110830584:+	chr5	+	110559784	110830584		Alcoholic Intoxication, Chronic;Cocaine-Related Disorders;Cocaine Dependence;alcohol effect		thymus	Cytoplasm	GENCODE	calcium/calmodulin dependent protein kinase IV [Source:HGNC Symbol;Acc:HGNC:1464]	12240	GCGGCAGCCACAGCCTGGGAGAGAGAAAGGAAAGAGGGAGGGCGGCGGGAAAGGCTCGGC	conserved	conserved	hypersensitivity reaction disease;allergy;Abnormality of the immune system		NM_001744	101.329	79.4141	7.05197	5.9262	44.09	108.016	124.871	83.0745	146.592	20.7892	95.5191	89.0047	101.228	90.529	6.27418	7.46613	7.15205	6.9758	7.39169	5.44247
ASHG19AP1B105819365V5	0.00803894	0.0244874	2.90416	up	ENST00000395275	ENSG00000183166	CALN1	protein_coding	DHS_promoter	Yes	chr7:71244476-71877358:-	chr7	-	71244476	71877358				thymus	Insoluble Fraction	GENCODE	calneuron 1 [Source:HGNC Symbol;Acc:HGNC:13248]	9459	GTCGGCGAGACCAACAACCCAGCAGAAGGAATAAATTCCGCACACAGAGTCTCAGTGCCT	conserved	conserved	schizophrenia;uric acid measurement;Uric Acid		NM_031468	43.3388	28.0994	5.73396	4.19584	25.7568	20.4007	52.8863	29.0155	88.6346	5	36.5454	29.3474	34.8464	34.7579	5.64178	5.14853	5.91129	5.5584	6.40982	2.70371
ASHG19AP1B100127919V5	0.000415749	0.00372069	6.53505	up	ENST00000259211	ENSG00000136694	IL36A	protein_coding		Yes	chr2:113763038-113765621:+	chr2	+	113763038	113765621				upper_respiratory_tract		GENCODE	interleukin 36 alpha [Source:HGNC Symbol;Acc:HGNC:15562]	888	CTTCGAGTCTGTGGCTTTCCCTGGCTGGTTCATCGCTGTCAGCTCTGAAGGAGGCTGTCC	unconserved	conserved			NM_014440	5599.66	1061.05	11.7796	9.07144	2705.28	3737.74	11687	7873.76	1994.48	2648.16	1080.71	309.907	278.119	988.338	11.113	11.8036	12.0094	12.2608	11.7115	9.96533
ASHG19AP1B130395854V5	1.41246e-05	0.000598897	20.355	up	ENST00000476549	ENSG00000026950	BTN3A1	protein_coding	DHS_promoter	No	chr6:26402465-26413474:+	chr6	+	26402465	26413474				T_cell	Nucleus;Cytoplasm;Endoplasmic reticulum;Insoluble Fraction	GENCODE	butyrophilin subfamily 3 member A1 [Source:HGNC Symbol;Acc:HGNC:1138]	1758	TCTGTGGGCTGTGATTTTCAGAGGGGAATGCTAAGAGTATCTCCTGATATGCAGCATGAA					NM_194441	3988.86	110.032	10.7558	6.4085	737.575	2362.94	14080.7	2126.63	636.435	49.6707	147.268	99.299	103.939	149.984	9.5575	11.2437	12.1799	10.8257	9.97226	6.30227
ASHG19AP1B100199680V5	0.000508534	0.00416034	3.30281	up	ENCT00000100649	CATG00000011689	CATG00000011689.1	protein_coding	DHS_enhancer	Yes	chr12:34482502-34500424:-	chr12	-	34482502	34500424						FANTOM5CAT	At least 1 of the 10 top ranked transcript is CPAT coding and max ORF size >=300, NOT annotated as nonCoding in GENCODE	8881	AAGATAAGGCTTGAAAGGGGAGGTAGAAGCACTTGAGGAAGGAAAATAAATGGCACGGCC	unconserved	unconserved				69.0887	32.2719	6.45192	4.72822	21.2184	71.0527	79.5781	65.7131	107.881	15.349	49.9875	20.6476	35.8819	39.4937	5.41228	6.89502	6.50015	6.66357	6.78858	5.14038
ASHG19AP1B100228358V5	0.00110886	0.00663366	2.35967	up	ENST00000596102	ENSG00000269804	AL353354.2	protein_coding		Yes	chr1:28527070-28527419:+	chr1	+	28527070	28527419						GENCODE		350	AGATGCTGCTCTGTGTGCTCACAAGTGTTCCCTGTCTTATCTGGGCCTTCGAAGGGAGCA	conserved	unconserved				311.624	218.515	8.52904	7.29046	181.223	251.943	555.209	238.578	331.17	103.676	336.036	165.928	148.925	338.008	7.92091	8.55152	8.96563	8.32172	8.88543	6.99056
ASHG19AP1B100121766V5	0.000272229	0.0029234	4.68316	up	ENST00000379800	ENSG00000180138	CSNK1A1L	protein_coding		Yes	chr13:37677396-37679801:-	chr13	-	37677396	37679801				neuronal_stem_cell		GENCODE	casein kinase 1 alpha 1 like [Source:HGNC Symbol;Acc:HGNC:20289]	2406	AGTCAACTTCGAGCCATTTGTTACATGATATTCCCTTGCAAGTAAATTTTATTTCATTAT					NM_145203	64.063	23.1772	6.34166	4.11417	83.0411	76.1052	58.2273	54.187	48.7544	5.63707	34.9756	25.4436	18.0414	31.7886	7.00625	6.99549	6.04093	6.4015	5.2641	3.82016
ASHG19AP1B100158134V5	0.00467472	0.01689	3.07978	up	ENST00000369454	ENSG00000155961	RAB39B	protein_coding	DHS_promoter	Yes	chrX:154487526-154493874:-	chrX	-	154487526	154493874		Autistic Disorder;Epilepsy;Craniofacial Abnormalities;Waisman syndrome;Mental Retardation, X-Linked;MENTAL RETARDATION, X-LINKED 72;Intellectual Disability		nervous_system	Cytoplasm	GENCODE	RAB39B, member RAS oncogene family [Source:HGNC Symbol;Acc:HGNC:16499]	3505	GCACTGTAATGAAATGTGAAAAATGCTTTATTTAGCTGTATGTGAATGAAAATATGCTTG	conserved	conserved			NM_171998	96.7896	49.3268	6.93525	5.31242	140.268	97.3693	84.5241	84.2637	77.5233	62.383	56.841	46.4754	39.5366	41.3982	7.62414	7.32677	6.58573	6.9938	6.14581	6.51406
ASHG19AP1B100003030V5	0.000110023	0.00174121	18.9832	up	ENST00000366999	ENSG00000117650	NEK2	protein_coding	DHS_promoter	Yes	chr1:211836114-211848960:-	chr1	-	211836114	211848960		Glaucoma;Conductive hearing loss;Sensorineural Hearing Loss (disorder);Hyperinsulinism;Hypogonadism;Keratoconus;Mental Retardation;Nystagmus;Obesity;Ophthalmoplegia;Optic Atrophy;Retinitis Pigmentosa;Photophobia;Cataract;Congenital anomaly of testis;Congenital hypoplasia of penis;Blindness, Legal;Low intelligence;Blind Vision;Electroretinogram abnormal;Mental deficiency;Lens Opacities;Retinal pig…		reticulocyte	Ribosome;Cytosol;Cytoplasm;Insoluble Fraction	GENCODE	NIMA related kinase 2 [Source:HGNC Symbol;Acc:HGNC:7745]	2131	GCTGTCTGTCATTTACCTACTTCTTTCCCACTAAATAAAAGAATTCTTCAGTTTCCCTGT	conserved	conserved			NM_002497	2074.79	234.063	10.7895	6.54286	2165.49	1511.96	3505.63	2201.35	989.507	789.36	114.89	44.6277	82.5065	138.931	10.8263	10.7145	10.8684	10.8678	10.6706	8.862
ASHG19AP1B100107692V5	3.93522e-06	0.000371506	20.729	up	ENST00000370005	ENSG00000119915	ELOVL3	protein_coding		Yes	chr10:103986085-103989346:+	chr10	+	103986085	103989346				fat_cell	Cytoplasm	GENCODE	ELOVL fatty acid elongase 3 [Source:HGNC Symbol;Acc:HGNC:18047]	1371	GGGATGGGGGTGTGGTCTGTTACTTTAATGTTTCTGTTTTTAATGTGAAGGCCAAGCAGG	unconserved	conserved			NM_152310	2517.49	119.632	10.7795	6.40594	953.668	1445.15	6758.53	2157.09	1273.02	185.183	148.902	77.9435	71.3292	114.8	9.86684	10.6614	11.4824	10.8421	11.0449	7.51481
ASHG19AP1B113977582V5	0.0132888	0.034955	2.34707	up	HBMT00000031033	CATG00000019981	CATG00000019981.1	protein_coding	DHS_promoter	Yes	chr1:155231877-155236145:+	chr1	+	155231877	155236145						FANTOM5CAT	At least 1 of the 10 top ranked transcript is CPAT coding and max ORF size >=300, NOT annotated as nonCoding in GENCODE	3949	ACAGGGGAAATAAACTGGTAGCCTGGCTGTGCTTCATTTTGGAGGGTATATAGAGAGCCA	conserved	conserved				47.7702	32.5082	5.8302	4.59934	11.5899	33.2625	72.0463	47.3517	74.6005	11.1522	57.172	13.2497	29.252	51.715	4.68392	5.82013	6.3527	6.22309	6.07117	4.81822
ASHG19AP1B104827285V5	0.0274	0.0595951	2.30284	up	ENST00000491002	ENSG00000226907	CT45A6	protein_coding		Yes	chrX:134962849-134971244:-	chrX	-	134962849	134971244						GENCODE		1219	CTTCCCTTCCTTCCATCCCCCTTGGGCCAAACAGGATCGGTGCTTCTGGAAACAATGACC						14888.6	9653.41	13.045	11.8416	14354.2	12012.7	26807.7	15883.7	5384.9	36816.2	3285.39	1268.41	1273.78	5623.27	13.0647	13.1629	12.8648	13.0459	13.0868	12.5577
ASHG19AP1B100173492V5	0.00104588	0.00640933	10.705	up	ENST00000476665	ENSG00000106012	IQCE	protein_coding	DHS_promoter	Yes	chr7:2598713-2647189:+	chr7	+	2598713	2647189				eosinophil	Nucleus;Nucleous;Nucleoplasm	GENCODE	IQ motif containing E [Source:HGNC Symbol;Acc:HGNC:29171]	2400	CTTCCTCCTTCAGGCCAGCATTTCTCCTGTTTGTTTGTTGAGTAAAACCGTGTTATTGTT					NM_001287499	3282.26	1088.92	11.3084	7.8882	2920.38	2361.42	5511.21	4171.08	1447.2	4494.31	318.666	128.774	129.224	373.614	11.2032	11.2416	11.2944	11.5583	11.2445	10.4739
ASHG19AP1B100000104V5	0.00974195	0.0279065	3.18988	up	ENCT00000272151	CATG00000056264	CATG00000056264.1	protein_coding	DHS_enhancer	Yes	chr21:46270031-46293718:+	chr21	+	46270031	46293718						FANTOM5CAT	At least 1 of the 10 top ranked transcript is CPAT coding and max ORF size >=300, NOT annotated as nonCoding in GENCODE	23557	CAGCGACTGGACAAAACAAAGACAAAGACAAAGACGGCTCTTCCCCTGCCCGCGCCCCAG	conserved	unconserved				430.351	181.137	8.606	6.9325	135.223	202.399	899.143	701.489	213.502	29.0556	254.243	148.521	164.246	309.62	7.57892	8.29082	9.48488	9.57368	8.10169	5.77944
ASHG19AP1B125897552V5	0.00515048	0.0180316	2.65442	up	ENST00000357721	ENSG00000139160	ETFBKMT	protein_coding	DHS_promoter	Yes	chr12:31812622-31826048:+	chr12	+	31812622	31826048				pituitary_gland		GENCODE	electron transfer flavoprotein subunit beta lysine methyltransferase [Source:HGNC Symbol;Acc:HGNC:28739]	6128	CGCTGAGTTCACAGGCTATAGTCAGAGGTTCCGGTTGAGATCAAGTTGGGAGACACACCC	unconserved	conserved			NM_001135863	20.2793	12.5434	4.57485	3.16645	9.82823	5.69753	39.1056	21.0415	25.7234	5	20.8556	9.3204	9.09418	18.4466	4.48787	3.69004	5.49182	5.14395	4.06056	2.70371
ASHG19AP1B100122010V5	0.00785695	0.0241191	2.43856	up	ENST00000346193	ENSG00000185448	FAM47A	protein_coding		Yes	chrX:34147873-34150428:-	chrX	-	34147873	34150428				testis		GENCODE	family with sequence similarity 47 member A [Source:HGNC Symbol;Acc:HGNC:29962]	2556	GAAGGACGTATGGGATCGTTGTGAGGCCCGGGTGAAGAAAACTAAGGAACCCACCGAGCC	unconserved	unconserved			NM_203408	31.7444	18.5524	5.2846	3.99857	8.9672	24.8465	39.6909	30.3943	54.823	14.2205	22.6054	18.1764	18.6726	19.0869	4.38235	5.40695	5.5118	5.62255	5.49935	5.06369
ASHG19AP1B124584479V5	0.000835246	0.00557957	4.09194	up	ENST00000334047	ENSG00000117525	F3	protein_coding	DHS_promoter	Yes	chr1:94994781-95007356:-	chr1	-	94994781	95007356		Disseminated Intravascular Coagulation;Acute Promyelocytic Leukemia;Liver Cirrhosis;Nephrotic Syndrome;Purpura, Thrombotic Thrombocytopenic;Thrombosis;Venous Thrombosis;Myocardial Ischemia;Mammary Neoplasms		epithelial_cell_of_Malassez	Nucleus;Cytoplasm	GENCODE	coagulation factor III, tissue factor [Source:HGNC Symbol;Acc:HGNC:3541]	2287	GTGTATGGGCCAGGAGAAAGGGGAATTCAGAGAAATATTCTACATCATTGGAGCTGTGGT	conserved	conserved			NM_001993	77.1237	27.5088	6.59337	4.56058	27.007	62.9927	102.769	53.9583	138.892	22.0526	31.4723	27.496	31.9498	24.5733	5.69374	6.72892	6.86146	6.39391	7.28882	5.50111
ASHG19AP1B106786793V5	0.000173382	0.00226156	5.63267	up	ENST00000525899	ENSG00000164411	GJB7	protein_coding		Yes	chr6:87992696-88038996:-	chr6	-	87992696	88038996					Cytoplasm	GENCODE	gap junction protein beta 7 [Source:HGNC Symbol;Acc:HGNC:16690]	2281	GGTGGGGGTGTCCATGGATGAAGCACCGAACAAACTGGAGCCCGCAAGAGTCTTGCCTTC					NM_198568	172.361	49.8638	7.79351	5.29969	118.142	139.254	266.565	142.284	195.56	67.6144	61.6231	33.3115	49.9128	36.8574	7.41628	7.80282	8.13476	7.67456	7.93912	6.5911
ASHG19AP1B110520968V5	0.00620753	0.0205448	2.16965	up	ENST00000225504	ENSG00000213246	SUPT4H1	protein_coding	DHS_promoter	Yes	chr17:56422539-56429563:-	chr17	-	56422539	56429563			Yes	eosinophil	Ribosome;Cytoplasm	GENCODE	SPT4 homolog, DSIF elongation factor subunit [Source:HGNC Symbol;Acc:HGNC:11467]	1489	AGAGAATGATTGCACCCTGCCTGTTTACCTCAGGATTGTTGTGATTGTAGAAACGAAGCT	conserved	conserved	hematologic cancer;hypersensitivity reaction type II disease;obesity;Abnormal immunoglobulin level		NM_003168	16132.1	3619.27	12.8361	11.7187	6953.29	9409.22	44441	16222.6	3634.13	7486.45	3450.64	2407.2	1898.03	2854.04	12.254	12.8546	13.4244	13.074	12.5736	10.9495
ASHG19AP1B116212808V5	0.00044527	0.00386	3.06106	up	ENST00000252984	ENSG00000239382	ALKBH6	protein_coding	DHS_promoter	No	chr19:36500107-36505129:-	chr19	-	36500107	36505129					Nucleus	GENCODE	alkB homolog 6 [Source:HGNC Symbol;Acc:HGNC:28243]	955	ATGGGGATGTTGAATTTGGAAATTGGAGGGGACGCTGGTGGACGGGGCTCTCTGTGTGGC	conserved	conserved			NM_001297701	66.0092	31.2794	6.34498	4.73095	27.8005	38.2293	115.276	57.8156	90.9243	20.2347	39.8669	25.8997	31.2554	39.1405	5.72716	6.02105	7.03145	6.48968	6.45556	5.41632
ASHG19AP1B100332468V5	0.00294718	0.0122569	3.99298	up	ENST00000545237	ENSG00000033800	PIAS1	protein_coding	DHS_promoter	Yes	chr15:68346914-68480402:+	chr15	+	68346914	68480402		Dermatologic disorders;Arsenic Poisoning	Yes	neutrophil	Cytosol;Chromatin;Insoluble Fraction	GENCODE	protein inhibitor of activated STAT 1 [Source:HGNC Symbol;Acc:HGNC:2752]	2932	TTCGTATGTTAAGCAAATGGTTATGAGCCTTAGAGTTTCTGAACTCCAAGTACTGTTGGG	conserved	conserved			NM_001320687	121.765	43.3316	7.18273	5.18526	136.922	158.423	132.704	120.558	60.2194	41.8552	47.1605	37.0587	46.8811	43.7026	7.59343	7.96399	7.23858	7.44881	5.66882	6.12808
ASHG19AP1B105065456V5	0.0062606	0.0206494	3.32412	up	ENST00000206595	ENSG00000092140	G2E3	protein_coding	DHS_promoter	Yes	chr14:31028329-31089269:+	chr14	+	31028329	31089269					Cytosol	GENCODE	G2/M-phase specific E3 ubiquitin protein ligase [Source:HGNC Symbol;Acc:HGNC:20338]	5804	GGGTTTGCGAGCGGAAGTGGACGAATTTGAATCCTGTGGGCCGTTGAATGTGGCTGCTCG					NM_017769	51.3337	28.8029	5.89695	4.16398	22.1523	20.8243	95.2883	34.8776	83.5262	5	50.2272	23.3229	25.2978	40.1666	5.46189	5.17422	6.75428	5.80636	6.28799	2.70371
ASHG19AP1B103302444V5	0.000328408	0.00325719	2.35587	up	ENST00000317178	ENSG00000152443	ZNF776	protein_coding	DHS_promoter	Yes	chr19:58258164-58269527:+	chr19	+	58258164	58269527			Yes	neutrophil	Nucleous	GENCODE	zinc finger protein 776 [Source:HGNC Symbol;Acc:HGNC:26765]	5292	GTCCAGTAGCTGCATAAATTCCAGGTATATGGGAGCTGTATTGCATTTCTTATCCTGCGT	unconserved	unconserved			NM_173632	68.7214	46.4814	6.49636	5.2601	59.2683	64.7056	87.3859	70.3863	61.8612	21.5961	58.0953	41.1306	45.0919	66.4933	6.61255	6.76193	6.62758	6.75636	5.72338	5.47959
ASHG19AP1B111981295V5	0.0382444	0.0774348	2.0313	up	ENST00000432710	ENSG00000111305	GSG1	protein_coding	DHS_enhancer	Yes	chr12:13237757-13256579:-	chr12	-	13237757	13256579				testis	Cytosol;Nucleus	GENCODE	germ cell associated 1 [Source:HGNC Symbol;Acc:HGNC:19716]	1231	ACCACCAGCCAAGAGAGAAATCCTATGGTTATCCCTGGGAACGCAGATCACCTACATCGG					NM_001206842	32.9704	20.5654	5.12989	4.10749	6.26231	24.4067	61.9077	12.2761	59.999	8.97595	26.1643	16.6578	23.0656	27.9632	3.99246	5.383	6.13064	4.48167	5.66169	4.5969
ASHG19AP1B126372267V5	0.0123952	0.0332282	2.35917	up	ENST00000419060	ENSG00000187024	PTRH1	protein_coding	DHS_promoter	Yes	chr9:130475789-130487152:-	chr9	-	130475789	130487152		Liver Cirrhosis, Experimental			Ribosome	GENCODE	peptidyl-tRNA hydrolase 1 homolog [Source:HGNC Symbol;Acc:HGNC:27039]	2692	TTGAGCCGGAGGGAGGTAGAAAACTTTTATTAGCTGGAGAGGTTGAGGCCTACAGCGGGG	conserved	conserved				35.3986	22.1696	5.33826	4.09998	14.3503	41.9567	60.1618	8.91321	51.6111	6.19188	37.4051	15.2983	22.8514	29.1015	4.93684	6.14804	6.09056	4.13512	5.38074	4.07727
ASHG19AP1B100155544V5	0.000120512	0.0018282	11.4194	up	ENST00000226317	ENSG00000124875	CXCL6	protein_coding	DHS_promoter	Yes	chr4:74702214-74704477:+	chr4	+	74702214	74704477		Rheumatoid Arthritis;Degenerative polyarthritis		smooth_muscle_cell_of_the_internal_thoracic_artery	Cytoplasm	GENCODE	C-X-C motif chemokine ligand 6 [Source:HGNC Symbol;Acc:HGNC:10643]	1718	CATGTTGGTTTTTGGTACTTGTATTGTCATTTGGAGAAACAATAAAAGATTTCTAAACCA	conserved	conserved			NM_002993	94.579	9.06957	6.66128	3.14786	46.2941	87.1614	229.957	58.8496	50.6323	6.01704	14.9053	9.70734	6.06754	8.65065	6.32871	7.18074	7.94459	6.51229	5.34006	4.00336
ASHG19AP1B143960915V5	0.000235079	0.00268395	2.64643	up	ENST00000334678	ENSG00000187051	RPS19BP1	protein_coding	DHS_promoter	Yes	chr22:39925098-39928860:-	chr22	-	39925098	39928860					Ribosome;Cytoplasm	GENCODE	ribosomal protein S19 binding protein 1 [Source:HGNC Symbol;Acc:HGNC:28749]	927	CTGCCAGGTCGGAAGTAGTGTGAGGCTCGTGGGCGGAGCCAAGCGCCGCCATGTCCGCCG	conserved	conserved			NM_194326	31.8213	18.3982	5.34239	3.93834	13.7467	25.4774	30.3078	28.6926	60.8822	7.88712	28.5797	18.1416	16.9981	20.3845	4.88504	5.44247	5.1487	5.5447	5.69104	4.4754
ASHG19AP1B109009058V5	2.40933e-05	0.000780347	7.21771	up	ENST00000542104	ENSG00000153179	RASSF3	protein_coding	DHS_promoter	Yes	chr12:65004293-65091347:+	chr12	+	65004293	65091347				neutrophil	Cytoplasm;Insoluble Fraction;Cell Membrane	GENCODE	Ras association domain family member 3 [Source:HGNC Symbol;Acc:HGNC:14271]	3492	AGGCACAGGAATCTAGGAACTCTGAGGAATTTATTGTGAAGGATTTTGTTAGGGGGTTGA	conserved	conserved			NM_178169	193.533	39.1718	7.80704	4.9555	119.57	176.886	332.482	226.583	112.145	9.5976	61.4874	41.23	45.3012	38.2428	7.42993	8.10819	8.38122	8.25415	6.86173	4.66612
ASHG19AP1B118708928V5	0.00330362	0.0132515	2.22765	up	ENST00000210633	ENSG00000095539	SEMA4G	protein_coding	DHS_promoter	Yes	chr10:102732592-102745372:+	chr10	+	102732592	102745372				small_intestine	Insoluble Fraction;Cell Membrane	GENCODE	semaphorin 4G [Source:HGNC Symbol;Acc:HGNC:10735]	4094	ACCACCATAGCCAACAGGTCCCAGGGAAGCAGGACAGCACTGATACAGGACATAGAGAGA					NM_017893	49.0281	34.0571	5.93631	4.78079	18.0661	32.9909	54.898	45.9558	93.2296	9.02791	41.0701	38.7496	46.2907	35.147	5.21586	5.80889	5.96326	6.18246	6.5111	4.60504
ASHG19AP1B134303201V5	0.00320168	0.0129825	2.50741	up	ENST00000366960	ENSG00000136643	RPS6KC1	protein_coding	DHS_promoter	Yes	chr1:213224597-213448116:+	chr1	+	213224597	213448116				middle_temporal_gyrus	Insoluble Fraction;Cell Membrane	GENCODE	ribosomal protein S6 kinase C1 [Source:HGNC Symbol;Acc:HGNC:10439]	5490	AGGAGCTGAAGGCCTTCAGAGTCCTTGGGGTGATTGACAAGGTTTTACTTGTAATGGACA	conserved	conserved			NM_012424	22.7429	16.3318	4.82623	3.50004	16.4464	9.90116	39.2155	17.4668	30.6845	5	23.0252	16.9646	18.6209	18.0484	5.09992	4.23877	5.49515	4.91019	4.38713	2.70371
ASHG19AP1B100037439V5	0.00642382	0.0209892	5.19101	up	ENST00000465342	ENSG00000212993	POU5F1B	protein_coding		Yes	chr8:128421271-128432311:+	chr8	+	128421271	128432311	prostate cancer		Yes		Nucleus	GENCODE	POU class 5 homeobox 1B [Source:HGNC Symbol;Acc:HGNC:9223]	4765	GGACAGTGGTTTCATAGCAGATGGCAAAGAGGAATATTAAAAGCTGTATTTTATTTGGAA						118.777	21.5453	6.50299	4.12697	376.238	24.1399	59.231	29.29	104.986	7.76935	39.1697	21.8962	22.0365	16.8545	8.77115	5.36826	6.06799	5.57143	6.73611	4.46078
ASHG19AP1B100187492V5	0.003538	0.0138755	3.38081	up	ENST00000300093	ENSG00000166851	PLK1	protein_coding		Yes	chr16:23690143-23701688:+	chr16	+	23690143	23701688		Glioma;leukemia		trabecular_meshwork_cell	Ribosome;Cytosol;Chromatin;Nucleous	GENCODE	polo like kinase 1 [Source:HGNC Symbol;Acc:HGNC:9077]	2227	ATATTTCTATTGAATTCGGAACTGTCCTTTCCTTGGCTTTATGCACATTAAACAGATGTG					NM_005030	394.323	163.348	8.69709	6.93972	664.687	392.258	117.624	500.892	296.154	126.075	214.687	129.482	130.728	215.766	9.43618	9.09098	7.06356	9.18471	8.71002	7.1623
ASHG19AP1B120421143V5	0.00320872	0.0130023	2.01748	up	ENST00000296859	ENSG00000158987	RAPGEF6	protein_coding	DHS_promoter	Yes	chr5:130762252-130970804:-	chr5	-	130762252	130970804		Schizophrenia		alpha_beta_T_cell	Insoluble Fraction	GENCODE	Rap guanine nucleotide exchange factor 6 [Source:HGNC Symbol;Acc:HGNC:20655]	5618	AGGTGGCGGAGTCTGGGGTCACTGAGTCAAGGAAGCACAAATTCAAACATGCTGGATGTT					NM_001164386	146.602	117.645	7.5375	6.52495	83.8385	120.954	217.38	174.551	136.286	64.68	140.746	138.689	136.916	107.196	7.01805	7.61853	7.8729	7.9283	7.24972	6.54993
ASHG19AP1B113102057V5	0.0441609	0.0866434	2.11255	up	ENST00000336233	ENSG00000107798	LIPA	protein_coding	DHS_promoter	Yes	chr10:90973326-91011815:-	chr10	-	90973326	91011815		Abdomen distended;Anemia;Arteriosclerosis;Ascites;Cachexia;Cholesterol Ester Storage Disease;Diarrhea;Esophageal Varices;Hepatomegaly;Hepatosplenomegaly;Hypercholesterolemia;Pulmonary Hypertension;Nausea and vomiting;Splenomegaly;Steatorrhea;Vomiting;Wolman Disease;Liver Failure;Growth retardation;Hemoglobin low;Malnutrition;Niemann-Pick Disease, Type C;Failure to gain weight;Fibrosis, Liver;Adre…		macrophage	Ribosome	GENCODE	lipase A, lysosomal acid type [Source:HGNC Symbol;Acc:HGNC:6617]	2782	GCCCGGCAGGACAGCTCCAGAATGAAAATGCGGTTCTTGGGGTTGGTGGTCTGTTTGGTT					NM_000235	79.4113	64.3851	6.54578	5.4668	28.9673	34.6459	105.213	58.6515	169.579	6.99351	109.11	54.4015	59.8783	91.5424	5.77714	5.87929	6.89306	6.50799	7.67144	4.34437
ASHG19AP1B116234942V5	0.0139745	0.0362584	4.78483	up	ENST00000540303	ENSG00000261701	HPR	protein_coding		Yes	chr16:72097123-72111145:+	chr16	+	72097123	72111145					Cytoplasm	GENCODE	haptoglobin-related protein [Source:HGNC Symbol;Acc:HGNC:5156]	1244	TGGCTATGTGGAGCACTTGTTTCGCTACCAGTGTAAGAACTACTACAGACTGCGCACAGA					NM_020995	291.49	84.0897	7.99562	5.73715	612.602	505.822	115.355	110.472	113.199	10.8027	175.755	125.559	65.0349	43.2971	9.33415	9.39581	7.03236	7.33264	6.88313	4.78687
ASHG19AP1B125657169V5	0.00545706	0.0187438	3.23034	up	ENST00000370200	ENSG00000107821	KAZALD1	protein_coding	DHS_promoter	Yes	chr10:102821598-102825349:+	chr10	+	102821598	102825349				synovial_cell		GENCODE	Kazal type serine peptidase inhibitor domain 1 [Source:HGNC Symbol;Acc:HGNC:25460]	1913	GGATAGAGACAAAAGCTGGAGGAGGGTAGGGAGAGAAGCTGAGACCAGGACCGGTGGGGT					NM_030929	99.6595	44.6705	6.91744	5.22575	26.6399	79.2045	136.97	69.7444	185.738	33.78	45.4391	56.6037	48.162	39.3677	5.67992	7.04689	7.27631	6.74245	7.84162	5.92295
ASHG19AP1B107056288V5	0.00209347	0.00981633	3.95795	up	ENST00000376656	ENSG00000204599	TRIM39	protein_coding	DHS_promoter	Yes	chr6:30294621-30311505:+	chr6	+	30294621	30311505			Yes	eosinophil	Nucleus;Insoluble Fraction;Cell Membrane	GENCODE	tripartite motif containing 39 [Source:HGNC Symbol;Acc:HGNC:10065]	3338	AGGCTCTCCTTGGATTAGTAAAAGAAATCAACAGATGTGAAAAGGTGAAGACCATGGAGG					NM_021253_7	133.317	52.5011	7.33931	5.35455	75.7745	114.054	208.316	175.561	92.8796	78.2815	56.8627	33.362	45.1003	48.8991	6.90131	7.54074	7.8171	7.9357	6.50168	6.72744
ASHG19AP1B106535839V5	0.0259927	0.0572193	2.56181	up	ENST00000379661	ENSG00000140854	KATNB1	protein_coding	DHS_promoter	Yes	chr16:57769642-57791162:+	chr16	+	57769642	57791162		Lissencephaly;Polymicrogyria;Pachygyria;Impaired cognition;Hypoplasia of corpus callosum;Small head;Partial agenesis of corpus callosum;Global developmental delay;Mental impairment;Infantile onset;Partial or complete agenesis of corpus callosum;Sloping forehead;Cognitive delay;Agyria;Microlissencephaly;Cortical gyral simplification;Dilated ventricles (finding);LISSENCEPHALY 6 WITH MICROCEPHALY;Me…		testis	Cytosol;Ribosome;Nucleus;Nucleous	GENCODE	katanin regulatory subunit B1 [Source:HGNC Symbol;Acc:HGNC:6217]	2664	CCGACCTGGCCATCTGCAATGACCAGTTGATAGGTGTGGCCTTCTCCCAGAGCAACGTCT	conserved	conserved			NM_005886	164.901	136.64	7.71522	6.35805	133.235	81.6842	202.76	202.248	204.579	8.62501	212.781	104.944	120.111	236.738	7.56139	7.08978	7.78436	8.11386	8.0267	4.56044
ASHG19AP1B100152277V5	0.0101459	0.0287642	2.62674	up	MICT00000214686	CATG00000054408	CATG00000054408.1	protein_coding		Yes	chr20:19970992-19981588:-	chr20	-	19970992	19981588						FANTOM5CAT	At least 1 of the 10 top ranked transcript is CPAT coding and max ORF size >=300, NOT annotated as nonCoding in GENCODE	10597	ATCAAGAGACCAAAGGGAGGAGAAATTGGGAATCAGAAAGCCTGACAGGAGAGAGGCCTG	conserved	conserved				18.5492	9.48464	4.41918	3.0259	8.40724	21.7703	7.98113	5.5369	49.0503	5.04399	16.3771	5	13.7137	7.28838	4.31616	5.23268	3.60373	3.66698	5.27633	3.5004
ASHG19AP1B100260609V5	0.00204987	0.0096718	4.7492	up	ENST00000568943	ENSG00000103546	SLC6A2	protein_coding	DHS_promoter	No	chr16:55689516-55736258:+	chr16	+	55689516	55736258		Alcoholic Intoxication, Chronic;Bipolar Disorder;Mental Depression;Depressive disorder;Hypertensive disease;Schizophrenia;Seizures;Unipolar Depression;Recurrent depression;Mood Disorders;Major Depressive Disorder;Orthostatic intolerance;Depressive Disorder, Treatment-Resistant;Orthostatic tachycardia		chorionic_membrane_mesenchymal_stem_cell	Nucleus	GENCODE	solute carrier family 6 member 2 [Source:HGNC Symbol;Acc:HGNC:11048]	2471	CCCTGCCCATCCCCGGCCGCGCTGTCAGTCTCCATTAGCGCTAACAGGCTCCAGACGGAG					NM_001172501	11337.5	5921.81	12.543	10.2953	11116.6	6827.93	22761.4	13725.3	2256.5	25685.2	1060.26	714.184	769.822	1379.6	12.7995	12.4807	12.6761	12.8738	11.8848	12.1416
ASHG19AP1B119107070V5	0.000580029	0.00449429	9.22179	up	ENST00000264808	ENSG00000138738	PRDM5	protein_coding	DHS_promoter	Yes	chr4:121613070-121844004:-	chr4	-	121613070	121844004		Corneal dystrophy;Deafness;Ecchymosis;Hearing Loss, Partial;Conductive hearing loss;Sensorineural Hearing Loss (disorder);Keratoconus;Myopia;Osteoporosis;Myalgia;Skin hyperelastic;Velvety skin;Ehlers-Danlos syndrome 6B;Severe myopia;Congenital deafness;Corneal Scar;Increased tendency to bruise;Blue sclera;Gait abnormality;hearing impairment;Soft skin;BRITTLE CORNEA SYNDROME 2;Joint hyperflexibili…	Yes	neutrophil		GENCODE	PR/SET domain 5 [Source:HGNC Symbol;Acc:HGNC:9349]	5330	GGCTCTCTTTCTTGGCCATCCCTCTGTAATGAAGTTTATAATATACTTCCCTAATAGGCC	conserved	conserved			NM_018699	1525.22	351.94	10.3425	7.13746	1284.87	959.514	3138.71	1550.56	692.421	1108.27	238.1	65.4714	92.9228	254.937	10.1986	10.1734	10.7542	10.4744	10.112	9.17408
ASHG19AP1B100189873V5	0.00342723	0.0135868	10.6577	up	ENST00000408916	ENSG00000221855	TAS2R41	protein_coding		Yes	chr7:143174966-143175889:+	chr7	+	143174966	143175889						GENCODE	taste 2 receptor member 41 [Source:HGNC Symbol;Acc:HGNC:18883]	924	CTGTCCATCCCTTCATCCTCATCTTCAGCAACCTCAAGCTTCGAAGCGTGTTCTCGCAGC					NM_176883	5776.66	3686.82	11.9868	8.57298	5964.83	4450	10263.8	5615.64	2589.05	17054	490.145	163.41	176.222	550.268	12.0665	11.9939	11.8902	11.9038	12.0797	11.7171
ASHG19AP1B105469103V5	0.000106471	0.00171353	5.2226	up	ENST00000305997	ENSG00000143797	MBOAT2	protein_coding	DHS_promoter	Yes	chr2:8992820-9143942:-	chr2	-	8992820	9143942				reticulocyte	Endoplasmic reticulum;Nucleus	GENCODE	membrane bound O-acyltransferase domain containing 2 [Source:HGNC Symbol;Acc:HGNC:25193]	7751	AGCAAGAGCTATGAGAAATAACTTTAGACATTATTTCATTGAACCTTCCCAACTGAAATT	conserved	conserved			NM_138799	797.588	225.001	9.77576	7.39099	485.333	696.194	960.809	750.637	1094.96	164.477	351.445	241.372	173.59	194.119	9.07309	9.79204	9.55689	9.64619	10.8106	7.41064
ASHG19AP1B100699510V5	0.00409845	0.0154047	2.70703	up	ENST00000265339	ENSG00000119048	UBE2B	protein_coding	DHS_promoter	Yes	chr5:133706870-133727683:+	chr5	+	133706870	133727683			Yes	eosinophil	Cytosol;Endoplasmic reticulum	GENCODE	ubiquitin conjugating enzyme E2 B [Source:HGNC Symbol;Acc:HGNC:12473]	2515	ACATAACTTCAGTGCAAGAGACTTTGTCACTTATTTCCTTATGTGTGTAGGAGGGGTTAA	conserved	conserved			NM_003337	477.487	239.246	8.92141	7.4847	442.587	557.309	734.149	480.093	173.295	135.85	389.468	248.751	198.79	223.371	8.9631	9.52346	9.2757	9.13451	7.71029	7.23333
ASHG19AP1B100055896V5	0.0164596	0.0408343	2.90769	up	ENST00000359193	ENSG00000196787	HIST1H2AG	protein_coding	DHS_promoter	Yes	chr6:27100821-27103070:+	chr6	+	27100821	27103070				reticulocyte	Ribosome;Nucleus;Cytoplasm	GENCODE	histone cluster 1 H2A family member g [Source:HGNC Symbol;Acc:HGNC:4737]	2250	AGCAATTGTAATGAGAAATGAAACATCTAATGTCTTTTGGGTTACAAAGTAACAGGTACT	conserved	conserved	Abnormality of erythrocytes;Sickle Cell Trait		NM_021064	850.741	320.621	9.4381	7.89823	1652.52	1379.74	317.008	675.052	229.384	288.896	398.047	246.742	262.256	407.166	10.4915	10.6078	8.33478	9.52387	8.23258	7.92728
ASHG19AP1B114855828V5	0.0218198	0.0502958	2.50561	up	ENST00000394169	ENSG00000172057	ORMDL3	protein_coding		Yes	chr17:38078530-38083094:-	chr17	-	38078530	38083094		Asthma;Ulcerative Colitis			Ribosome;Endoplasmic reticulum;Cell Membrane	GENCODE	ORMDL sphingolipid biosynthesis regulator 3 [Source:HGNC Symbol;Acc:HGNC:16038]	2230	CTGGAAACAGGTGCTGAGAGGGGAGACTGAGTCCTCCTAAGTTGGGGTTTGGGGAGATCC	conserved	conserved			NM_001320801	31.7806	20.9182	5.19508	3.86992	8.04626	17.721	28.5308	58.5576	46.0472	5.98732	33.9864	6.69549	14.1086	43.8132	4.26667	4.96613	5.07349	6.50576	5.16336	3.98996
ASHG19AP1B111443961V5	0.0026926	0.0115606	2.30742	up	ENST00000347055	ENSG00000172086	KRCC1	protein_coding	DHS_promoter	Yes	chr2:88326724-88355248:-	chr2	-	88326724	88355248					Ribosome;Cytoplasm	GENCODE	lysine rich coiled-coil 1 [Source:HGNC Symbol;Acc:HGNC:28039]	1753	ACAGTTCAAATAACAAAGGATTTTGCATTATGAGATGAGTGAGAGTGGAGAATTGGACAA	conserved	conserved			NM_016618	159.498	115.637	7.65149	6.4452	237.431	148.373	145.863	133.411	132.413	108.798	183.782	101.776	74.0119	109.818	8.23307	7.88365	7.35902	7.58944	7.19224	7.03362
ASHG19AP1B118020026V5	0.000224668	0.00261244	2.77745	up	ENST00000273047	ENSG00000144566	RAB5A	protein_coding	DHS_promoter	Yes	chr3:19988571-20026667:+	chr3	+	19988571	20026667		Myocardial Ischemia		eosinophil	Ribosome;Cytosol;Cytoplasm	GENCODE	RAB5A, member RAS oncogene family [Source:HGNC Symbol;Acc:HGNC:9783]	2536	TCAAATGCAACCCCATCTTGTTTTAGGAATTTTGAGAACTAATAAATGCACCTTAATGGT	conserved	conserved			NM_004162	4057.78	1525.53	11.6654	10.1917	3205.78	3437.31	6600.04	3956.32	3089.42	3006.86	1513.57	1073.88	924.677	1108.65	11.3093	11.7026	11.4629	11.509	12.3434	10.0902
ASHG19AP1B113746248V5	0.0103906	0.0292261	3.25845	up	ENST00000311322	ENSG00000175445	LPL	protein_coding	DHS_promoter	Yes	chr8:19796482-19824770:+	chr8	+	19796482	19824770		Cardiovascular Diseases;Colonic Neoplasms;Hepatitis C;Hepatosplenomegaly;Hypercholesterolemia;Hypercholesterolemia, Familial;Hyperlipidemia;Hyperlipidemia, Familial Combined;Hyperlipoproteinemia Type V;Hypertensive disease;Hypertriglyceridemia;Icterus;Hyperlipoproteinemia Type I;Liver Cirrhosis, Experimental;Animal Mammary Neoplasms;Mammary Neoplasms, Experimental;Myocardial Infarction;Nausea;Nec…		fat_cell	Endoplasmic reticulum	GENCODE	lipoprotein lipase [Source:HGNC Symbol;Acc:HGNC:6677]	3847	AGTCAGGCTGAAACTGGGCGAATCTACAGAACAAAGAACGGCATGTGAATTCTGTGAAGA					NM_000237	75.6954	35.0038	6.55385	4.84967	39.2716	80.972	50.723	130.069	77.4414	36.1641	26.4469	34.8612	48.3153	29.2315	6.14079	7.07889	5.8533	7.55292	6.14336	5.98819
ASHG19AP1B112842981V5	5.58443e-05	0.00120687	10.7494	up	ENCT00000451616	CATG00000107322	CATG00000107322.1	protein_coding	DHS_enhancer	Yes	chr9:137348513-137350395:+	chr9	+	137348513	137350395						FANTOM5CAT	At least 1 of the 10 top ranked transcript is CPAT coding and max ORF size >=300, NOT annotated as nonCoding in GENCODE	1883	AGTACCTCTGTGTCCTGTTGGGTGGAGCTGGGGTCTGTGTCCCTCTATGTCCTGTGGGGT	conserved	conserved				19113.2	993.854	12.9602	9.53405	5130.2	7414.02	57618.9	18558.5	6844.31	1187.27	1471.01	526.107	480.338	1304.55	11.8933	12.5771	13.7156	13.2399	13.3753	9.23721
ASHG19AP1B143271595V5	0.000116266	0.00179486	2.99955	up	ENST00000329319	ENSG00000182362	YBEY	protein_coding	DHS_promoter	Yes	chr21:47706298-47717665:+	chr21	+	47706298	47717665					Cytoplasm	GENCODE	ybeY metalloendoribonuclease [Source:HGNC Symbol;Acc:HGNC:1299]	1019	CGGTACGTCCGGGCGGGTTTTTAGTCTCCCAAGCGAGAGCGTCGCATTCACCCGCGTGGG	unconserved	unconserved			NM_058181	178574	31082.1	16.4752	14.8904	180957	176506	252646	196975	85784.4	94275	27110.9	8753.06	7711.93	17559.8	16.775	16.6708	16.112	16.6096	16.2084	14.624
ASHG19AP1B117512193V5	9.56109e-05	0.00161252	5.93207	up	ENST00000341119	ENSG00000075303	SLC25A40	protein_coding	DHS_promoter	Yes	chr7:87462883-87505664:-	chr7	-	87462883	87505664					Insoluble Fraction	GENCODE	solute carrier family 25 member 40 [Source:HGNC Symbol;Acc:HGNC:29680]	4045	GGGGCTGGGCTCCTACTGTTCTTAGAGATGTACCTTTCTCAGCAATGTACTGGTATAACT	conserved	conserved			NM_018843	3818.62	639.481	11.1216	8.55305	1711.55	2098.47	10768.7	3541.94	972.425	1447.46	625.271	349.249	288.091	487.33	10.5362	11.1027	11.9252	11.3956	10.6483	9.42545
ASHG19AP1B116991654V5	0.0110774	0.0306729	2.55184	up	ENST00000291560	ENSG00000160207	HSF2BP	protein_coding	DHS_promoter	Yes	chr21:44949072-45079374:-	chr21	-	44949072	45079374			Yes	urothelial_cell		GENCODE	heat shock transcription factor 2 binding protein [Source:HGNC Symbol;Acc:HGNC:5226]	1899	TCCAGGATTCATCCCTTTGCTGTGGTGGCTTTTGAGTGATCCAGATGCAGAGGTGTGCCT	conserved	unconserved			NM_007031	114.219	82.127	7.16162	5.81008	58.4133	62.1601	163.605	82.317	204.602	39.42	146.102	38.1811	39.1669	147.765	6.59633	6.70933	7.512	6.96321	8.0272	6.07277
ASHG19AP1B111944077V5	3.432e-05	0.000927269	3.34081	up	ENST00000612248	ENSG00000102078	SLC25A14	protein_coding		Yes	chrX:129473862-129507335:+	chrX	+	129473862	129507335				common_myeloid_progenitor	Endoplasmic reticulum;Nucleus	GENCODE	solute carrier family 25 member 14 [Source:HGNC Symbol;Acc:HGNC:10984]	1734	CGGGTGGATCACTTGAGGGTGTGGTTCCAACTGCTCAGCGTGCTGCCATCGTTGTAGGAG					NM_001282197	127241	20792.1	15.7708	14.0306	105886	107530	232940	137277	52572.8	68469.9	13804.2	7273.1	5339.11	9074.11	15.6813	15.7891	15.8838	15.8291	15.6704	13.5086
ASHG19AP1B131523324V5	0.0267137	0.0584101	12.5821	up	ENST00000236925	ENSG00000118200	CAMSAP2	protein_coding	DHS_promoter	Yes	chr1:200708907-200829829:+	chr1	+	200708907	200829829				substantia_nigra	Insoluble Fraction	GENCODE	calmodulin regulated spectrin associated protein family member 2 [Source:HGNC Symbol;Acc:HGNC:29188]	7161	AAGTCTCCTTCCAAATGGTTTTGGAAACTGGTTCCAGCTCGTTATCGGAAAGAGCAAACA					NM_001297707	10267.8	12890.7	12.1228	8.46948	14343.3	2134.84	20457.4	13123.7	1279.91	63400.1	542.14	111.601	104.646	295.078	13.0633	11.1163	12.5593	12.8242	11.0508	13.3612
ASHG19AP1B105114687V5	0.000825769	0.00553988	4.2808	up	ENST00000222574	ENSG00000105856	HBP1	protein_coding	DHS_promoter	Yes	chr7:106809460-106842974:+	chr7	+	106809460	106842974			Yes	neutrophil	Ribosome;Insoluble Fraction	GENCODE	HMG-box transcription factor 1 [Source:HGNC Symbol;Acc:HGNC:23200]	2829	GGCGACGGGTTTGGTAAGTAGGAAAGTTTCGGTTGAGGAGTAAGAGCTGCCGCGGGAGCA	conserved	conserved			NM_012257	132.45	45.4574	7.33189	5.23401	32.6855	113.117	167.094	114.326	235.027	25.6158	67.9444	39.462	40.1756	54.0891	5.92223	7.52837	7.54298	7.38077	8.28509	5.65295
ASHG19AP1B114991165V5	0.000402607	0.00366502	4.2003	up	ENST00000355867	ENSG00000197321	SVIL	protein_coding	DHS_promoter	Yes	chr10:29746988-29923901:-	chr10	-	29746988	29923901		Leukemia, Myelocytic, Acute		skeletal_muscle_tissue	Nucleus	GENCODE	supervillin [Source:HGNC Symbol;Acc:HGNC:11480]	7586	ACAGAAATTTGAAATTTCAACAAGAAAAACTTAAGCTTCCTTGGATTCCCACGTCAAAGG					NM_021738	2277.82	562.259	10.8971	8.82663	1548.72	2696.92	3645.75	2413.75	1083.93	271.025	776.121	674.265	584.611	505.273	10.4101	11.4113	10.903	10.9655	10.7957	7.86792
ASHG19AP1B100207073V5	1.9557e-06	0.00029821	12.677	up	ENST00000310455	ENSG00000173281	PPP1R3B	protein_coding	DHS_promoter	Yes	chr8:8993765-9008206:-	chr8	-	8993765	9008206		Liver Cirrhosis, Experimental		eosinophil	Nucleus;Cytoplasm;Cytosol;Insoluble Fraction;Cell Membrane	GENCODE	protein phosphatase 1 regulatory subunit 3B [Source:HGNC Symbol;Acc:HGNC:14942]	5548	GTATGAGAGGTTGGTTTGTATCTCAAAAGCAAAAATGTAATAAAGGAAGACAAAACAAAA	conserved	conserved			NM_024607	5662.07	433.407	11.946	8.28188	2900.48	4533.55	11055.2	6210.24	3610.83	618.207	472.967	408.601	359.164	308.094	11.1934	12.0179	11.9456	12.0163	12.5568	8.63885
ASHG19AP1B136139445V5	0.00220045	0.0101581	2.47194	up	ENST00000488653	ENSG00000175455	CCDC14	protein_coding	DHS_promoter	Yes	chr3:123632300-123680255:-	chr3	-	123632300	123680255				common_myeloid_progenitor	Nucleus;Insoluble Fraction	GENCODE	coiled-coil domain containing 14 [Source:HGNC Symbol;Acc:HGNC:25766]	4156	TGGAGGGGTCTATTGCGTACGCCCAAGGCGCTGGGCCTGGAGCAGGAGAAAGGGAGTGGA					NM_022757	37.4329	27.5072	5.55835	4.2527	14.1506	35.7385	55.7338	28.0466	53.4952	5.34445	53.0974	15.3773	26.4973	37.2193	4.91877	5.92243	5.98318	5.51437	5.45298	3.66211
ASHG19AP1B121900145V5	4.41912e-05	0.00108385	4.62882	up	ENST00000505624	ENSG00000205838	TTC23L	protein_coding	DHS_promoter	Yes	chr5:34839269-34899561:+	chr5	+	34839269	34899561				testis	Nucleus	GENCODE	tetratricopeptide repeat domain 23 like [Source:HGNC Symbol;Acc:HGNC:26355]	1353	ACAAAGGCACAGAAGCATGACAGAGGGCAGTGTATGGAGGAATGGTCTTCTGTTATCAAA	unconserved	conserved	heart conduction disease;Sudden cardiac death		NM_144725	71.5149	24.0916	6.52245	4.31181	35.4986	47.1383	85.833	58.5327	130.572	7.27783	26.1708	29.97	31.9958	25.0437	6.02385	6.31525	6.6035	6.50496	7.1647	4.40331
ASHG19AP1B124139804V5	0.0209628	0.0488012	2.39181	up	ENST00000355819	ENSG00000197992	CLEC9A	protein_coding		Yes	chr12:10183276-10218626:+	chr12	+	10183276	10218626				gamma_delta_T_cell		GENCODE	C-type lectin domain containing 9A [Source:HGNC Symbol;Acc:HGNC:26705]	1734	CCACGCTGCTACAAATAGAGAGCAAAGAAGAAATGGATTTTATCACTGGCAGCTTGAGGA	conserved	conserved			NM_207345	27.041	14.5485	4.96624	3.70814	5.02499	27.9821	40.425	16.3192	45.4536	10.0543	17.9021	14.7872	17.8068	12.1922	3.75948	5.57143	5.53673	4.82511	5.13845	4.71563
ASHG19AP1B100049580V5	0.00353326	0.013866	2.27329	up	ENST00000377041	ENSG00000107362	ABHD17B	protein_coding	DHS_promoter	Yes	chr9:74477368-74525847:-	chr9	-	74477368	74525847				neuron_projection_bundle	Ribosome;Nucleus;Cytoplasm;Cytosol;Insoluble Fraction;Cell Membrane	GENCODE	abhydrolase domain containing 17B [Source:HGNC Symbol;Acc:HGNC:24278]	1312	GTATTCCATTATCTTCTCTTTACCAAACTTAACTGGATTAATATACCAATGATCCTTTCA	conserved	conserved			NM_016014	92.7653	65.1705	6.90605	5.72127	106.74	48.0326	100.418	83.7276	124.909	60.8244	86.1901	69.9952	52.7512	56.0915	7.29656	6.34616	6.82501	6.9861	7.07642	6.49221
ASHG19AP1B100207840V5	0.0215285	0.049833	2.67633	up	ENST00000370532	ENSG00000184258	CDR1	protein_coding		Yes	chrX:139865743-139866531:-	chrX	-	139865743	139866531				metencephalon		GENCODE	cerebellar degeneration related protein 1 [Source:HGNC Symbol;Acc:HGNC:1798]	789	AGATGGGTTGTTGGAGATATTAGAAGACCTAAATTTTTAATGACTTGAATACTGGGAAGT	conserved	conserved			NM_004065	23.9083	10.8807	4.83061	3.41035	8.11947	9.67684	36.9406	27.2532	37.5512	10.7418	7.534	16.6581	8.26061	11.2088	4.27783	4.21439	5.41493	5.48018	4.76571	4.78231
ASHG19AP1B112640614V5	0.000359549	0.0034276	2.65777	up	ENST00000426797	ENSG00000179151	EDC3	protein_coding	DHS_promoter	No	chr15:74924850-74988361:-	chr15	-	74924850	74988361		MENTAL RETARDATION, AUTOSOMAL RECESSIVE 50		middle_temporal_gyrus	Ribosome;Cytosol;Chromatin;Insoluble Fraction;Cell Membrane	GENCODE	enhancer of mRNA decapping 3 [Source:HGNC Symbol;Acc:HGNC:26114]	2093	CGTCGGCGCGGAGGCTTTCAGGTATAGGCTGGGTCACTAGTCTTAAAACATTTCTTCTTG	unconserved	conserved			NM_001142443	78.9989	54.4284	6.72522	5.31501	55.9114	61.7546	86.2355	78.028	113.065	7.53228	85.8942	55.0942	55.5901	68.0309	6.54183	6.70017	6.60972	6.89336	6.88105	4.43222
ASHG19AP1B100062795V5	1.11037e-05	0.000561989	7.4399	up	ENST00000293230	ENSG00000161544	CYGB	protein_coding	DHS_promoter	Yes	chr17:74523438-74533987:-	chr17	-	74523438	74533987		Liver Cirrhosis, Experimental;Heredodegenerative Disorders, Nervous System		light_melanocyte	Cytosol;Cytoplasm	GENCODE	cytoglobin [Source:HGNC Symbol;Acc:HGNC:16505]	2158	AGTTTCTGATGTTTGTAACCAGACCCAGCTGTGTCATTAAACAGACCCGTTCTTGCTGTA	conserved	conserved			NM_134268	227.904	43.5581	7.98264	5.08735	99.0911	145.901	491.176	221.544	181.81	11.4601	46.6854	36.7316	48.2781	74.6351	7.20343	7.86036	8.82301	8.22811	7.79829	4.84478
ASHG19AP1B102458384V5	0.00587898	0.0197964	2.34177	up	ENST00000359321	ENSG00000196584	XRCC2	protein_coding	DHS_promoter	Yes	chr7:152343589-152373250:-	chr7	-	152343589	152373250		Malignant neoplasm of breast;Fanconi Anemia;Leukopenia;Mental Retardation;Curvature of spine;Thrombocytopenia;Pyridoxine-responsive sideroblastic anemia;Breast Cancer, Familial;Short stature;Chromosome Breakage;Decreased platelet count;Short palpebral fissure;Low intelligence;Small head;Global developmental delay;Acquired scoliosis;Mental deficiency;Mammary Neoplasms;hypopigmented skin patch;Poor…		reticulocyte	Nucleus;Cytoplasm;Insoluble Fraction	GENCODE	X-ray repair cross complementing 2 [Source:HGNC Symbol;Acc:HGNC:12829]	3067	GCGATGTGTAGTGCCTTCCATAGGGCTGAGTCTGGGACCGAGCTCCTTGCCCGACTTGAA	conserved	conserved			NM_005431	42.5023	32.1089	5.69242	4.46482	18.816	21.1088	71.1679	34.6668	66.7522	5.05957	53.8179	26.6387	27.7285	47.2995	5.26836	5.19187	6.33482	5.79796	5.86909	3.50673
ASHG19AP1B100151683V5	0.00061607	0.0046519	2.14408	up	ENST00000308724	ENSG00000213983	AP1G2	protein_coding		Yes	chr14:24028774-24037279:-	chr14	-	24028774	24037279				common_myeloid_progenitor	Nucleus;Cytosol;Insoluble Fraction;Nucleous;Nucleoplasm	GENCODE	adaptor related protein complex 1 subunit gamma 2 [Source:HGNC Symbol;Acc:HGNC:556]	3298	GGAGGAAACGGTAGAGAGAAATAGGTGGGGCTCCCGCGCATGCTCAATAGGAAGGGGCGC	conserved	conserved			NM_001282475	90.4735	71.3346	6.89051	5.79015	46.7875	98.2824	117.62	62.936	126.742	20.977	94.872	66.6276	72.7528	101.444	6.33933	7.3405	7.06342	6.60308	7.10622	5.45115
ASHG19AP1B105877532V5	0.0176802	0.0430918	2.39906	up	ENST00000356083	ENSG00000196739	COL27A1	protein_coding	DHS_promoter	Yes	chr9:116917840-117074791:+	chr9	+	116917840	117074791		STEEL SYNDROME		cerebellum	Nucleus	GENCODE	collagen type XXVII alpha 1 chain [Source:HGNC Symbol;Acc:HGNC:22986]	7790	GTGGGGGAGCCCGGACTGAAAGGTGATAAGGGTGAACAAGGGGTTCCAGGTGTGTCAGGA					NM_032888	60.1442	37.3594	6.19524	4.93277	15.1731	53.9146	64.7251	52.6421	114.266	33.9032	52.074	20.3573	38.0345	42.4281	5.004	6.51246	6.19402	6.36372	6.90199	5.9259
ASHG19AP1B129204774V5	2.71353e-07	0.000151411	4.01491	up	ENST00000273130	ENSG00000144635	DYNC1LI1	protein_coding	DHS_promoter	Yes	chr3:32567463-32612366:-	chr3	-	32567463	32612366				neutrophil	Cytosol;Insoluble Fraction	GENCODE	dynein cytoplasmic 1 light intermediate chain 1 [Source:HGNC Symbol;Acc:HGNC:18745]	2504	GTGTAAAAGAAAAATGCAGAGGTTATTAAAATGTAAAGAAGTAACAATCTTTGGATTTGT	conserved	conserved	total cholesterol measurement;Abnormality of the level of lipoprotein cholesterol;Cholesterol;Cholesterol LDL		NM_016141	2189.34	652.794	10.9323	8.92696	2006.85	2069.92	3248.22	2242.29	1379.41	945.332	659.471	558.12	497.178	603.868	10.728	11.0926	10.7903	10.8852	11.1656	9.03217
ASHG19AP1B108078375V5	0.0449378	0.0878355	2.5104	up	ENST00000374045	ENSG00000181634	TNFSF15	protein_coding	DHS_enhancer	Yes	chr9:117546915-117568406:-	chr9	-	117546915	117568406		Primary biliary cirrhosis;Ulcerative Colitis;Enteritis;Hypertension, Portal;Hypotension, Orthostatic;Inflammation;Inflammatory Bowel Diseases;Icterus;Liver Cirrhosis;Biliary cirrhosis;Pruritus;Thyroid Diseases;Onychomycosis;Liver Failure;Anti-nuclear factor positive;Hyperpigmentation;Fibrosis, Liver;Dyslipidemias;Conjugated hyperbilirubinemia;Symptomatic dermographism;Alkaline phosphatase serum i…		monocyte		GENCODE	TNF superfamily member 15 [Source:HGNC Symbol;Acc:HGNC:11931]	6687	GCACCTTCACATCAGCAAGTTTATGCACCTCTTAGAGCAGACGGAGATAAGCCAAGGGCA	conserved	conserved	inflammatory bowel disease;leprosy;primary biliary cirrhosis;multiple sclerosis;IgA glomerulonephritis;ulcerative colitis;Crohn s disease;Glomerulosclerosis;Arteriosclerosis;Granulomatosis;Sclerosis of metaphyses of the upper limbs;Gastrointestinal inflammation;Crohns disease;Ulcerative colitis		NM_005118	27.1899	15.06	4.92512	3.5972	9.54545	17.4561	64.996	19.0373	24.9146	13.0068	28.005	5	15.7401	13.5483	4.45448	4.94453	6.20069	5.02601	3.9999	4.97307
ASHG19AP1B141545080V5	0.000746353	0.00520185	3.19861	up	ENST00000303731	ENSG00000170043	TRAPPC1	protein_coding	DHS_promoter	Yes	chr17:7833667-7835263:-	chr17	-	7833667	7835263					Ribosome;Cytosol;Cytoplasm	GENCODE	trafficking protein particle complex 1 [Source:HGNC Symbol;Acc:HGNC:19894]	811	GTGAGTCCGTGGGTGGGGTCCCCACCTGGTTGGAAGGCTGTGGGTCCGGGAACCCGAGCC	conserved	conserved			NM_021210	28.6226	18.4137	5.23079	3.55334	15.2032	26.9674	33.1961	22.3744	45.3718	5	34.4671	5.43997	20.3311	26.8303	5.00743	5.51916	5.26924	5.22351	5.13459	2.70371
ASHG19AP1B113862115V5	0.00520733	0.0181638	2.0002	up	ENST00000432641	ENSG00000196636	SDHAF3	protein_coding	DHS_promoter	Yes	chr7:96745902-96811075:+	chr7	+	96745902	96811075		Alcoholic Intoxication, Chronic			Ribosome;Cytoplasm	GENCODE	succinate dehydrogenase complex assembly factor 3 [Source:HGNC Symbol;Acc:HGNC:21752]	2060	CCGTTGGTTCTGACGAGGCACAGCGTTTCTTGCAAGAATGGGAGGTGTATGCAACAGCGT	conserved	unconserved			NM_020186	130.957	102.193	7.34371	6.34356	130.501	102.111	192.424	141.596	88.1521	59.5402	124.036	108.603	107.083	111.702	7.53523	7.39501	7.7214	7.66785	6.39904	6.47283
ASHG19AP1B100041566V5	0.0013464	0.00746375	2.46981	up	ENST00000244221	ENSG00000124374	PAIP2B	protein_coding	DHS_promoter	Yes	chr2:71409869-71454213:-	chr2	-	71409869	71454213				neuron_projection_bundle	Ribosome;Nucleus;Cytoplasm;Insoluble Fraction	GENCODE	poly(A) binding protein interacting protein 2B [Source:HGNC Symbol;Acc:HGNC:29200]	6279	GGGGGAGGGACAGGGCTTTAAAACTGAAGAAAATAATTTTCATAAAAATATCAAAAATGG	conserved	conserved	nicotine dependence;lung cancer;azoospermia;Abnormality of the nervous system		NM_020459	82.5846	53.5089	6.7706	5.46621	48.1854	60.3715	93.0892	77.59	133.687	52.1604	65.2113	40.1218	54.5958	55.4551	6.36847	6.67231	6.71728	6.88482	7.21013	6.34929
ASHG19AP1B112583753V5	0.000626405	0.00469417	3.22721	up	ENST00000310914	ENSG00000173389	IQCF1	protein_coding		Yes	chr3:51928892-51937351:-	chr3	-	51928892	51937351				testis		GENCODE	IQ motif containing F1 [Source:HGNC Symbol;Acc:HGNC:28607]	695	ATCAGAAAAACCCCCAGAAAACCAAAAGAAGCTCTCTGACAAAGATACGGTAGCCACCAA					NM_152397	30.143	16.8789	5.24664	3.55635	13.5297	20.8794	33.6097	22.5846	60.1118	5	17.8224	21.8239	21.6143	18.1339	4.86732	5.17796	5.28593	5.23609	5.66592	2.70371
ASHG19AP1B103608105V5	4.32743e-05	0.00107186	5.39446	up	ENST00000508064	ENSG00000197721	CR1L	protein_coding	DHS_promoter	Yes	chr1:207818519-207897048:+	chr1	+	207818519	207897048				reticulocyte	Endoplasmic reticulum;Chromatin	GENCODE	complement C3b/C4b receptor 1 like [Source:HGNC Symbol;Acc:HGNC:2335]	1788	CGCTGTGAACTTCCTGTTGGTGCTGGTTCACATGATGCTCTTATAGTTGGTAAGTTTTAT					NM_175710	81.2584	24.7462	6.67215	4.24067	50.1897	59.8405	136.556	90.9498	68.7562	8.14945	39.1474	14.5977	19.1749	42.6614	6.41502	6.66143	7.27325	7.09162	5.91942	4.50714
ASHG19AP1B106259409V5	0.000145779	0.00204906	3.49495	up	ENST00000265981	ENSG00000110315	RNF141	protein_coding	DHS_promoter	Yes	chr11:10533225-10562764:-	chr11	-	10533225	10562764			Yes	eosinophil	Ribosome;Cytosol;Cytoplasm	GENCODE	ring finger protein 141 [Source:HGNC Symbol;Acc:HGNC:21159]	4074	TGCCTTGTGCTCACAGCTTTTGTCAGAAGTGTATTGATAAATGGAGTGATCGACACAGGA	unconserved	conserved			NM_016422	1082.37	414.664	9.95306	8.14779	832.023	1023.56	1844.53	1276.25	435.505	697.526	412.037	348.128	294.501	321.13	9.70468	10.2548	10.2004	10.2558	9.34964	8.74791
ASHG19AP1B110521401V5	0.00109151	0.00656933	5.33526	up	ENST00000320211	ENSG00000164053	ATRIP	protein_coding	DHS_promoter	Yes	chr3:48488137-48509044:+	chr3	+	48488137	48509044		Seckel syndrome		testis		GENCODE	ATR interacting protein [Source:HGNC Symbol;Acc:HGNC:33499]	4580	GAAACCACCTCACCCTCTCCAACTTCCTGCCTGAAAATGGGCCCTGGAGCTCGCAGACAG					NM_130384	10873.4	5574.41	12.7439	10.3283	11654.8	9554.66	17299.9	10984.7	4872.93	23626.6	1096.77	620.795	769.371	1758.5	12.8622	12.8813	12.3906	12.6256	12.9597	12.0473
ASHG19AP1B100201501V5	1.42995e-07	0.000124569	103.631	up	ENST00000372330	ENSG00000100985	MMP9	protein_coding	DHS_enhancer	Yes	chr20:44637547-44645200:+	chr20	+	44637547	44645200		Alcoholic Intoxication, Chronic;Aortic Aneurysm;Aortic Diseases;Aortic Rupture;Asthma;Astrocytoma;Bipolar Disorder;Bone neoplasms;Calcinosis;Non-Small Cell Lung Carcinoma;Squamous cell carcinoma;Neoplastic Cell Transformation;Brain Ischemia;Ulcerative Colitis;Colonic Neoplasms;Diabetes Mellitus, Experimental;Diabetic Neuropathies;Glioblastoma;Hyperplasia;Hypertensive disease;Inflammation;Lead Poi…		macrophage	Endoplasmic reticulum	GENCODE	matrix metallopeptidase 9 [Source:HGNC Symbol;Acc:HGNC:7176]	2336	GCCGGATACAAACTGGTATTCTGTTCTGGAGGAAAGGGAGGAGTGGAGGTGGGCTGGGCC	conserved	conserved	multiple sclerosis;Glomerulosclerosis;Rheumatoid arthritis;Arteriosclerosis;Sclerosis of metaphyses of the upper limbs		NM_004994	116121	628.497	15.5766	8.88127	104576	146788	193513	110226	25499.3	509.977	1133.21	621.933	353.682	523.685	15.6569	16.341	15.522	15.4111	14.9519	8.45482
ASHG19AP1B100047391V5	0.00017424	0.00226786	10.7157	up	ENST00000646438	ENSG00000285231	OOSP3	protein_coding		Yes	chr11:59646282-59663954:+	chr11	+	59646282	59663954						GENCODE	oocyte secreted protein family member 3 [Source:HGNC Symbol;Acc:HGNC:53903]	850	GTCTATGTATAATTTGTATGTGGAGTTGATCTTACAAATAAAATGTGCTGTCCCTTTGGC						163.845	27.3662	7.60279	4.18113	45.7337	88.1867	199.702	186.176	299.428	5.85233	46.3903	7.27649	23.1579	54.1541	6.31451	7.19587	7.76741	8.00816	8.72799	3.92548
ASHG19AP1B100004128V5	7.29626e-07	0.000193761	19.9051	up	ENST00000410020	ENSG00000135636	DYSF	protein_coding	DHS_promoter	Yes	chr2:71693832-71913778:+	chr2	+	71693832	71913778		Liver Cirrhosis, Experimental;Muscular Dystrophy;Elevated creatine kinase;Proximal muscle weakness;Muscle fibrillation;Difficulty walking up stairs;Creatine phosphokinase serum increased;Distal muscle weakness;Monoparesis - leg;Difficulty running;Muscle fiber splitting;Weakness of lower limb;Hyporeflexia at ankle joints;Rapidly progressive;Proximal neurogenic muscle weakness;Variation in muscle f…		neutrophil	Insoluble Fraction	GENCODE	dysferlin [Source:HGNC Symbol;Acc:HGNC:3097]	6657	CTGCTCAGTGACAGCACCATGGACACGAGATACTCTGGAAAGAAGTGGCCGGCCCCCACG	conserved	conserved	Human immunodeficiency virus infectious disease;Immunodeficiency;HIV Infections		NM_001130987	139.958	13.4097	7.49452	3.17945	102.915	112.226	209.493	141.231	133.927	5	15.7534	5	22.9983	18.2967	7.2502	7.51805	7.82536	7.6648	7.21421	2.70371
ASHG19AP1B135456350V5	5.31906e-05	0.00118731	3.5277	up	ENST00000504597	ENSG00000175766	EIF4E1B	protein_coding		No	chr5:176068673-176073608:+	chr5	+	176068673	176073608						GENCODE	eukaryotic translation initiation factor 4E family member 1B [Source:HGNC Symbol;Acc:HGNC:33179]	1676	GGACCCTAAAAGTGCCCAAGATGGGGAAACTGACTCGATGAAGCTCAGGCCTGGCCGCGG						23.8076	10.1625	4.85173	3.033	8.66565	13.6168	32.474	16.0139	48.2677	5	13.3281	7.90296	16.1701	8.41123	4.34709	4.62763	5.23851	4.79778	5.24764	2.70371
ASHG19AP1B100125911V5	0.00129971	0.00730354	4.02918	up	ENST00000228463	ENSG00000110876	SELPLG	protein_coding		Yes	chr12:109016605-109025854:-	chr12	-	109016605	109025854		AMYOTROPHIC LATERAL SCLEROSIS 1		neutrophil	Insoluble Fraction	GENCODE	selectin P ligand [Source:HGNC Symbol;Acc:HGNC:10722]	1704	CCTAGGCCTGTGTCTCGGCTTCCTTTGCTGAACTTGAACAGGAAGATGGCAGTGGGGGCC	conserved	conserved			NM_001206609	230.896	69.0634	7.72392	5.71343	102.018	145.041	675.814	110.463	121.142	31.1431	102.735	47.551	47.5401	116.348	7.24212	7.85215	9.17681	7.33241	7.01611	5.84351
ASHG19AP1B127456172V5	1.45043e-05	0.000601174	12.0312	up	ENST00000398634	ENSG00000177994	C2orf73	protein_coding	DHS_promoter	Yes	chr2:54558071-54588714:+	chr2	+	54558071	54588714				testis		GENCODE	chromosome 2 open reading frame 73 [Source:HGNC Symbol;Acc:HGNC:26861]	1921	GTTTGGTAAGGATTAATTCTACTTCCAATTTGGTGTGTTTGGTGTGCCAAAATGTATCTA					NM_001100396	85.6631	11.8579	6.73518	3.14647	36.5428	61.1615	150.465	88.2434	91.9021	5.42567	20.5303	5	5	23.3336	6.05693	6.68727	7.39972	7.05361	6.47838	3.70572
ASHG19AP1B142666120V5	0.000181585	0.00231768	3.73333	up	ENST00000380861	ENSG00000047644	WWC3	protein_coding	DHS_promoter	Yes	chrX:9983602-10112518:+	chrX	+	9983602	10112518				eosinophil		GENCODE	WWC family member 3 [Source:HGNC Symbol;Acc:HGNC:29237]	6647	AGGCCATTTGCACAGGCGAGAAGGAGAGGCGGGACCTGATGCATAGCCTGGCCAAGCTGA					NM_015691	80.5101	31.8001	6.62728	4.72682	31.0539	51.9289	145.987	68.5785	105.002	13.6209	48.7937	30.837	36.1306	29.6182	5.86052	6.45855	7.36068	6.71994	6.73672	5.02031
ASHG19AP1B117830520V5	0.000343702	0.00332938	2.49221	up	ENST00000261839	ENSG00000128833	MYO5C	protein_coding	DHS_promoter	Yes	chr15:52484519-52587995:-	chr15	-	52484519	52587995		Substance-Related Disorders		common_myeloid_progenitor	Nucleus;Cytoplasm	GENCODE	myosin VC [Source:HGNC Symbol;Acc:HGNC:7604]	6971	AATCCAGCAGTACTTCCGGGGTCAGCAAACTGTGAGGAAAGCTATTACTGCAGTGGCCTT	unconserved	unconserved			NM_018728	19.025	13.3595	4.58115	3.26372	8.51385	14.79	28.9943	9.71307	33.114	5	21.3497	10.4752	16.2883	13.6845	4.33014	4.72536	5.09226	4.22804	4.52996	2.70371
ASHG19AP1B119675298V5	0.00471025	0.0169812	4.77573	up	MICT00000164686	CATG00000038099	CATG00000038099.1	protein_coding	DHS_enhancer	Yes	chr18:76483970-76501763:-	chr18	-	76483970	76501763						FANTOM5CAT	At least 1 of the 10 top ranked transcript is CPAT coding and max ORF size >=300, NOT annotated as nonCoding in GENCODE	14484	TAGATATGTATTAATGTATCTATCTATCTCCTAATCTAGCCGTATCAGTGAAGAACCGGC	unconserved	conserved				42.0088	12.6734	5.62618	3.37046	17.6906	19.7347	63.6936	25.0643	83.861	18.2607	18.1877	5	5.41183	16.5065	5.18754	5.10484	6.17354	5.37023	6.29476	5.3147
ASHG19AP1B100002348V5	0.0252209	0.0559472	2.21098	up	ENST00000358769	ENSG00000108187	PBLD	protein_coding	DHS_promoter	Yes	chr10:70042417-70092684:-	chr10	-	70042417	70092684		Precancerous Conditions		small_intestine	Cytosol	GENCODE	phenazine biosynthesis like protein domain containing [Source:HGNC Symbol;Acc:HGNC:23301]	2587	TTTATTATAGCAGTAATCTTGTGTTTCTCCTGATGTGCAATAAATCAATAATTCACCAGC					NM_022129	129.299	96.4102	7.31431	6.16962	142.012	150.499	137.307	141.661	75.0173	130.692	101.74	66.0887	65.365	118.165	7.63884	7.9015	7.27881	7.66885	6.08353	7.1983
ASHG19AP1B109937410V5	0.00693574	0.0221286	2.2935	up	ENST00000256151	ENSG00000133773	CCDC59	protein_coding	DHS_promoter	Yes	chr12:82746085-82752567:-	chr12	-	82746085	82752567			Yes	eosinophil	Cytosol;Ribosome	GENCODE	coiled-coil domain containing 59 [Source:HGNC Symbol;Acc:HGNC:25005]	1983	TTGATTGCTTCGGCTTGGTGACGTATTTTGTGGGCGTCCGTCGTGGTCTTCTGATGACGC	conserved	conserved			NM_014167	52.9349	35.4517	6.02081	4.82326	29.3881	39.9145	102.974	44.9267	47.4706	18.8808	52.6532	19.2223	31.5881	54.9139	5.79425	6.07935	6.86491	6.15	5.21553	5.34915
ASHG19AP1B100094601V5	0.0291014	0.0625174	2.33304	up	ENST00000391417	ENSG00000240871	KRTAP4-7	protein_coding		Yes	chr17:39240402-39241393:+	chr17	+	39240402	39241393						GENCODE	keratin associated protein 4-7 [Source:HGNC Symbol;Acc:HGNC:18898]	992	AGGGTGAATTTCTTATGCTTTGTTGTATCTCTGCTTTCTAATAAACTTTTCTGCACTTAA					NM_033061	35.3091	33.3414	5.49542	4.27321	22.6358	29.1786	41.5327	18.3824	64.816	5	63.971	18.3398	26.9986	52.3974	5.48666	5.63271	5.5728	4.97771	5.80723	2.70371
ASHG19AP1B113905571V5	0.000966114	0.00612876	2.49167	up	ENST00000622824	ENSG00000198488	B3GNT6	protein_coding	DHS_enhancer	Yes	chr11:76745442-76753020:+	chr11	+	76745442	76753020				gastrointestinal_system		GENCODE	UDP-GlcNAc:betaGal beta-1,3-N-acetylglucosaminyltransferase 6 [Source:HGNC Symbol;Acc:HGNC:24141]	2503	GGGGATGGCTCCTGTCTATTTCTTCTCTCTCAGAGACTGCAGATGGCTTTTCCCTGCCGC	unconserved	conserved			NM_138706	201.745	144.69	8.00501	6.6879	129.117	168.393	310.561	170.261	230.391	109.529	236.636	82.1225	85.7822	209.383	7.52127	8.05108	8.30812	7.90219	8.2424	7.04034
ASHG19AP1B107117512V5	8.76271e-05	0.00154281	2.21078	up	ENST00000409170	ENSG00000257529	RPL36A-HNRNPH2	protein_coding	DHS_promoter	Yes	chrX:100646000-100667153:+	chrX	+	100646000	100667153				reticulocyte	Cytoplasm	GENCODE	RPL36A-HNRNPH2 readthrough [Source:HGNC Symbol;Acc:HGNC:48349]	562	AGATAAGAAGAGAAAGCTACACCAAAATTGCATTGAGCCAAACTTGCCACCAAGAGCCCA	conserved	conserved			NM_001199973	66.4419	48.3461	6.46533	5.32077	48.7123	65.3307	61.566	48.7492	107.851	21.8011	64.7399	51.0162	46.5325	57.6408	6.37824	6.77404	6.12441	6.26185	6.78811	5.48973
ASHG19AP1B100008081V5	0.0167786	0.0414166	2.09755	up	ENST00000382882	ENSG00000185049	NELFA	protein_coding	DHS_promoter	Yes	chr4:1984441-2011837:-	chr4	-	1984441	2011837		Arachnodactyly;Blepharoptosis;Cerebellar Ataxia;Cleft Lip;Congenital clubfoot;Cryptorchidism;Deafness;Epilepsy;Fetal Growth Retardation;Hearing Loss, Partial;Atrial Septal Defects;Heart valve disease;Hemangioma;Orbital separation excessive;Hypodontia;Infant, Small for Gestational Age;Kidney Diseases;Kyphosis deformity of spine;Micrognathism;Muscle hypotonia;Optic Atrophy;Seizures;Severe mental re…	Yes			GENCODE	negative elongation factor complex member A [Source:HGNC Symbol;Acc:HGNC:12768]	3343	GGCCTCGTCAAAAAGACAAAAGGGTAAAACGAATTTAATAAAATGAAGTTTAACTTTTAC	conserved	conserved			NM_005663	21.5822	15.457	4.80935	3.74064	11.2668	13.1437	22.3561	27.008	34.1361	7.07907	17.9055	24.8029	17.3283	10.1693	4.64868	4.57775	4.76532	5.46889	4.58608	4.36256
ASHG19AP1B105625915V5	0.00182872	0.00899995	5.55949	up	ENST00000293217	ENSG00000161533	ACOX1	protein_coding	DHS_promoter	Yes	chr17:73937588-73975444:-	chr17	-	73937588	73975444		Deglutition Disorders;Diabetes Mellitus, Experimental;Dystonia;Epilepsy;Sensorineural Hearing Loss (disorder);Hepatomegaly;Orbital separation excessive;Hypodontia;Leukodystrophy;Muscle Hypertonia;Muscle hypotonia;Myopia;Nystagmus;Optic Atrophy;Babinski Reflex;Respiratory Insufficiency;Retinitis Pigmentosa;Seizures;Severe mental retardation (I.Q. 20-34);Speech Disorders;Strabismus;Liver Dysfunctio…		neutrophil	Nucleus;Ribosome;Cytoplasm;Cytosol;Chromatin;Insoluble Fraction	GENCODE	acyl-CoA oxidase 1 [Source:HGNC Symbol;Acc:HGNC:119]	7514	GACTTAGATAAAGGTTTTGATCATTTTCATGAAATAATGCAGGGAAGTCATTTCTGCTGT	conserved	conserved			NM_004035	43.1779	9.93348	5.80007	3.32511	39.966	39.0798	44.7921	57.1781	34.8735	13.6456	9.94443	9.30101	8.08953	8.68677	6.16093	6.05442	5.68442	6.47363	4.62693	5.0219
ASHG19AP1B105734460V5	0.000610225	0.00462762	3.09169	up	ENST00000520439	ENSG00000169427	KCNK9	protein_coding	DHS_promoter	No	chr8:140629364-140715299:-	chr8	-	140629364	140715299		Deglutition Disorders;Absence Epilepsy;Mental Retardation;Muscle hypotonia;Byzanthine arch palate;Congenital anomaly of face;Low intelligence;Dysmorphic facies;Sacral dimples;Mood Disorders;Mental deficiency;facial deformity;Narrow forehead;Poor school performance;Bushy eyebrows;Broad eyebrows;Short philtrum;Thick, flared eyebrows;Feeding difficulties in infancy;Birk-Barel Mental Retardation Dysm…				GENCODE	potassium two pore domain channel subfamily K member 9 [Source:HGNC Symbol;Acc:HGNC:6283]	2326	ACCACCAGAGGCTGATGAAACGCCGGAAGTCCGTTTAGGTGTGGGGAGGGAAATGGGACA	conserved	conserved			NM_001282534	29.7686	14.1158	5.30157	3.67318	19.4361	22.257	31.5746	27.7414	47.8338	9.48147	14.2792	11.0322	21.51	14.2762	5.30922	5.26261	5.20323	5.50161	5.23121	4.65421
ASHG19AP1B100277011V5	0.0154656	0.0389697	2.09397	up	ENST00000497301	ENSG00000232478	CT45A1	protein_coding		Yes	chrX:134847185-134857354:+	chrX	+	134847185	134857354						GENCODE		1219	TGTGGCTGGCTGCTTCCCTTCCTTCCATCCCCTTTGGACCAAACGGGATCGGTGCTTCTG						22713.3	8965.69	13.3738	12.3075	14681.5	14219.1	53740.3	24707.1	6218.33	29740.6	5271.01	1805.17	1829.6	6182.11	13.0962	13.3394	13.6502	13.5156	13.2677	12.3007
ASHG19AP1B101350663V5	0.00609438	0.0202625	6.85466	up	ENST00000373200	ENSG00000196767	POU3F4	protein_coding	DHS_promoter	Yes	chrX:82763269-82767135:+	chrX	+	82763269	82767135		Conductive hearing loss;Hearing loss, progressive sensorineural;Progressive hearing loss stapes fixation;X- linked recessive;Stapes ankylosis;Bulbous internal auditory canal	Yes	nervous_system		GENCODE	POU class 3 homeobox 4 [Source:HGNC Symbol;Acc:HGNC:9217]	3867	TGCTCCCTTTGCCACATTATAACTAGTAGGGGATCCTCACCGACCATGGCCACAGCTGCC	conserved	conserved			NM_000307	762.036	329.736	9.43462	6.65753	1037.54	366.766	1137.06	1004.49	264.324	1234.02	153.869	42.1479	65.3217	153.318	9.95426	9.00588	9.72993	9.97799	8.50501	9.27079
ASHG19AP1B100074175V5	0.0265992	0.0582298	3.23413	up	ENST00000391354	ENSG00000180386	KRTAP9-7	protein_coding		Yes	chr17:39431911-39432949:+	chr17	+	39431911	39432949						GENCODE	keratin associated protein 9-7 [Source:HGNC Symbol;Acc:HGNC:18915]	1039	GTGGTTCTTTTATCCTTATTCCTTTCATGATCATTTTGGGTTATCTCCCTAGAAACAGGG	conserved	conserved				59.4172	27.16	5.8413	4.14792	16.8875	17.5297	40.0835	158.536	64.0497	5.90905	44.1195	5.95026	22.0298	57.7916	5.13188	4.94945	5.52596	7.81387	5.78535	3.95343
ASHG19AP1B100082655V5	0.0103018	0.0290613	2.01632	up	ENST00000299164	ENSG00000166106	ADAMTS15	protein_coding	DHS_promoter	Yes	chr11:130318869-130346536:+	chr11	+	130318869	130346536				pericyte_cell	Nucleus	GENCODE	ADAM metallopeptidase with thrombospondin type 1 motif 15 [Source:HGNC Symbol;Acc:HGNC:16305]	5673	TGGAAGGACCTGGGTGCTGGCTGGGCTGTGTATACTGTGTATACAAGGGAGCTGGCTGCT	conserved	conserved			NM_139055	138.087	124.579	7.44847	6.43674	79.0705	95.1903	234.742	121.561	159.87	20.9262	196.538	111.639	114.759	179.031	6.95074	7.29594	7.97466	7.46112	7.55988	5.44859
ASHG19AP1B110360349V5	0.000407887	0.00368722	3.61345	up	ENST00000369153	ENSG00000178096	BOLA1	protein_coding	DHS_promoter	Yes	chr1:149859440-149872044:+	chr1	+	149859440	149872044			Yes		Ribosome	GENCODE	bolA family member 1 [Source:HGNC Symbol;Acc:HGNC:24263]	1096	AGCCGCCTCTTGGTTTGCGTCCTGCACTGAAAGGAAATGACGGATTTTACTTTCTGACCA	unconserved	conserved				100.256	46.5249	6.92851	5.07514	43.3395	60.7685	176.529	120.284	100.361	9.36845	74.917	28.7435	38.3047	81.2908	6.25368	6.68027	7.6141	7.44564	6.64887	4.64027
ASHG19AP1B107298659V5	3.77931e-05	0.000990877	5.62447	up	ENST00000376624	ENSG00000077327	SPAG6	protein_coding		Yes	chr10:22634399-22706550:+	chr10	+	22634399	22706550				testis		GENCODE	sperm associated antigen 6 [Source:HGNC Symbol;Acc:HGNC:11215]	2605	GGTAAACGGGTGAAAGAGGGTTTCAATAAAATTTTAAATAAAAACAGCATTAGAATTGTC					NM_012443	80.4564	22.8548	6.74695	4.25523	60.3102	87.4085	92.6716	75.5719	86.3199	10.8611	24.2214	33.3496	24.7059	21.1361	6.63484	7.18484	6.71155	6.84875	6.35476	4.79311
ASHG19AP1B112103631V5	0.00202507	0.00960079	2.20521	up	ENST00000243346	ENSG00000123609	NMI	protein_coding	DHS_promoter	Yes	chr2:152126979-152146571:-	chr2	-	152126979	152146571		Liver Cirrhosis, Experimental	Yes	eosinophil	Cytosol;Cytoplasm	GENCODE	N-myc and STAT interactor [Source:HGNC Symbol;Acc:HGNC:7854]	1623	AAAGTATCAGATATTTTCAGGAACATCTAAGAGGACAGTGCTTCTGACAGGAATGGAAGG	unconserved	unconserved			NM_004688	16995.7	5199.17	13.0912	11.9503	13407.9	9149.74	43527.8	10674.2	8218.66	15038.1	2765.34	2607.21	2633.48	2951.69	13.0011	12.8215	13.3965	12.5913	13.6454	11.6007
ASHG19AP1B104847986V5	0.000351966	0.00337835	4.75701	up	ENST00000546390	ENSG00000284791	OR7E47P	protein_coding	DHS_enhancer	Yes	chr12:52473480-52502023:+	chr12	+	52473480	52502023				lower_urinary_tract	Cytosol	GENCODE	olfactory receptor family 7 subfamily E member 47 pseudogene [Source:NCBI gene;Acc:26628]	1422	AGAGGAGAGGAGAGAAGAGAACCTCAGAGGATCCAGAACGGCAGCTGGTCCTTGCTGGAC	conserved	unconserved			NR_120437	710.6	192.042	9.38282	7.13276	268.772	711.781	1453.6	740.371	378.478	254.413	182.465	208.348	164.977	150.004	8.38385	9.82204	9.96587	9.63316	9.10918	7.80706
ASHG19AP1B118970742V5	8.55401e-05	0.00152528	10.4564	up	ENST00000262815	ENSG00000129933	MAU2	protein_coding	DHS_promoter	Yes	chr19:19431490-19469564:+	chr19	+	19431490	19469564					Nucleus;Insoluble Fraction;Nucleous;Nucleoplasm	GENCODE	MAU2 sister chromatid cohesion factor [Source:HGNC Symbol;Acc:HGNC:29140]	4994	GCACACATTGCTGGGCCTGTACTGTGTCTCTGTCAACTGCATGGACAACGCGGAAGCCCA					NM_015329	323.409	48.0657	8.35885	4.97253	145.612	270.35	800.96	174.496	225.627	5.20593	74.8886	36.129	45.9231	78.1817	7.66539	8.63481	9.3675	7.92774	8.19879	3.58539
ASHG19AP1B100189870V5	0.012861	0.0340897	2.40442	up	ENST00000383763	ENSG00000206557	TRIM71	protein_coding	DHS_promoter	Yes	chr3:32859510-32939318:+	chr3	+	32859510	32939318				embryonic_stem_cell		GENCODE	tripartite motif containing 71 [Source:HGNC Symbol;Acc:HGNC:32669]	8685	TTCCTATGCAGCTTATTTTATTTTTGTTTAATCAAATAAACGAGGGTTTTTCCATGGCTA	conserved	conserved			NM_001039111	118.843	79.1671	7.19699	5.9313	180.522	122.647	123.013	82.5739	85.456	103.771	99.4114	67.9017	57.0802	67.6712	7.91684	7.63905	7.12946	6.96685	6.33274	6.99201
ASHG19AP1B126184143V5	0.000200534	0.00244853	2.03914	up	ENST00000545797	ENSG00000167657	DAPK3	protein_coding		Yes	chr19:3958451-3971068:-	chr19	-	3958451	3971068					Ribosome;Insoluble Fraction;Cell Membrane;Nucleous	GENCODE	death associated protein kinase 3 [Source:HGNC Symbol;Acc:HGNC:2676]	2257	CGGAGGACGAGGGAGGGAGAGAATCTGAGGAGCTGGGTTGCCATTAGGGGACTCCTGAGG	unconserved	conserved			NM_001348	56.5986	44.1242	6.22197	5.194	35.4305	43.5323	53.1094	51.7255	99.1951	19.8709	58.4727	48.5644	41.4354	52.2777	6.02146	6.20316	5.91639	6.34073	6.6281	5.4009
ASHG19AP1B104767482V5	0.00370881	0.0143198	5.09489	up	ENST00000642119	ENSG00000197437	OR13G1	protein_coding		Yes	chr1:247834114-247843041:-	chr1	-	247834114	247843041						GENCODE	olfactory receptor family 13 subfamily G member 1 [Source:HGNC Symbol;Acc:HGNC:14999]	2568	ACCTCCACTCCAATTTTCCCTTCCCTCTTATTCCTGCCTTCTTCCTAGCAGTCTCATTGT						20979.8	9023.93	13.4657	11.1167	19623.5	12723	37155.7	25274.5	10122.3	37874.1	2445.91	776.9	769.033	3253.69	13.4286	13.2259	13.2222	13.541	13.9108	12.5864
ASHG19AP1B100087534V5	0.00512551	0.0180026	2.31159	up	ENST00000595358	ENSG00000104983	CCDC61	protein_coding	DHS_promoter	Yes	chr19:46498725-46521874:+	chr19	+	46498725	46521874					Nucleus;Insoluble Fraction;Nucleous	GENCODE	coiled-coil domain containing 61 [Source:HGNC Symbol;Acc:HGNC:33629]	1817	CTTCGACCCCACGGCCTTTGTGAAAGCCAAGGAAAGGAAGCAGAGAGAGATCCAGATGAA	conserved	unconserved			NM_001267723	58.7002	39.8857	6.23061	5.02172	23.0193	47.8622	80.6589	64.0514	77.909	14.9427	38.8446	52.6009	55.6784	37.3621	5.51005	6.3412	6.51868	6.62878	6.15434	5.11389
ASHG19AP1B104000725V5	1.73992e-05	0.000660575	9.3213	up	ENST00000591228	ENSG00000108849	PPY	protein_coding		Yes	chr17:42018173-42019642:-	chr17	-	42018173	42019642						GENCODE	pancreatic polypeptide [Source:HGNC Symbol;Acc:HGNC:9327]	499	GTGCATGGCTGTGAACTGGAATGTGTGACTGTGACCTTATGGCTGCCGCACGCCTCTGCC	unconserved	conserved			NM_001319209	89.0394	18.7228	6.80539	3.58486	55.1899	53.0609	158.62	65.4149	112.911	5	34.3961	6.01417	21.6802	26.5234	6.52923	6.49114	7.47055	6.65821	6.87786	2.70371
ASHG19AP1B108685024V5	0.000153718	0.00211275	2.92153	up	ENST00000245923	ENSG00000125744	RTN2	protein_coding	DHS_promoter	Yes	chr19:45988547-46000319:-	chr19	-	45988547	46000319		Babinski Reflex;Spastic Paraplegia;Urinary Incontinence;Urgency of micturition;Hyperreflexia;Spastic gait;Ankle clonus;Monoparesis - leg;Patellar clonus;Congenital pes cavus;Weakness of lower limb;Sphincter disturbances;Decreased lower limb vibratory sense;SPASTIC PARAPLEGIA 12, AUTOSOMAL DOMINANT (disorder);Progressive disorder;Urgency frequency syndrome;Overactive bladder syndrome		tongue	Endoplasmic reticulum	GENCODE	reticulon 2 [Source:HGNC Symbol;Acc:HGNC:10468]	2293	GCACGGACCAATTAGAATTCACGGTGGAGCCACGCCTTCTAGGAACAGCTATGGAATGGT	conserved	conserved			NM_005619	74.2384	38.8393	6.52994	4.98322	33.6038	41.9693	122.865	61.1865	111.567	11.8028	48.6736	39.2505	43.9632	50.5063	5.95324	6.14875	7.12706	6.56684	6.85382	4.87505
ASHG19AP1B110926404V5	0.0127375	0.0338271	2.71184	up	ENST00000367763	ENSG00000120370	GORAB	protein_coding	DHS_promoter	Yes	chr1:170501270-170522587:+	chr1	+	170501270	170522587		Osteoporosis;Skin Abnormalities;Geroderma osteodysplastica			Cytosol;Nucleus	GENCODE	golgin, RAB6 interacting [Source:HGNC Symbol;Acc:HGNC:25676]	2189	TGGGCAGGATTCTCTGAGGAGGAACTGAGGAGACTAAAGCAGACTAAAGATCCATTTGAA	conserved	conserved			NM_152281	21.0327	10.5626	4.50029	3.06102	5	22.2118	25.8964	15.4167	36.6384	5	12.9679	11.3883	11.3228	12.1341	2.81492	5.25949	4.95096	4.75781	4.71826	2.70371
ASHG19AP1B106813998V5	0.00236822	0.0106459	2.62565	up	ENST00000416617	ENSG00000166578	IQCD	protein_coding	DHS_promoter	Yes	chr12:113633248-113658899:-	chr12	-	113633248	113658899				testis	Insoluble Fraction	GENCODE	IQ motif containing D [Source:HGNC Symbol;Acc:HGNC:25168]	1673	ACAGAGATGGGTGAGAAGCAGGAGGAGTTGGAGGATCTGGACGCTGTTCACAGGGAGGAG	conserved	conserved			NM_001330452	82.6629	46.7572	6.65262	5.25995	25.8581	61.4999	134.441	54.7429	136.773	21.2806	74.8328	42.1372	45.8841	49.6514	5.64574	6.69417	7.25468	6.41383	7.25468	5.46494
ASHG19AP1B100203266V5	0.0409254	0.0816734	2.42358	up	ENST00000377364	ENSG00000124529	HIST1H4B	protein_coding	DHS_promoter	Yes	chr6:26027124-26027480:-	chr6	-	26027124	26027480		Intellectual Disability		reticulocyte	Nucleus;Cytoplasm	GENCODE		357	TCTGTACGGCTTCGGCGGTTAATCTTTTCGTCAGTTTTCTTCCAATGGCCCTTTTCAGGG	conserved	conserved	gout;congenital heart disease;iron metabolism disease;ankylosing spondylitis;urate measurement;ferritin measurement;mean corpuscular hemoglobin;uric acid measurement;Dilated cardiomyopathy;Aortic dilatation;Abnormality of erythrocytes;Abnormality of the carotid arteries;Abnormality of homocysteine metabolism;Abnormality of iron homeostasis;Abnormal hemoglobin;Erythrocyte Indices;Erythrocytes Abno…		NM_003544	75.929	55.616	6.50308	5.22594	40.2735	69.8522	26.348	76.4085	166.763	10.1053	103.081	29.3028	35.7685	99.8218	6.16927	6.86653	4.97333	6.86316	7.64312	4.72176
ASHG19AP1B100209361V5	0.00859725	0.0256081	3.07882	up	ENCT00000079645	CATG00000005932	CATG00000005932.1	protein_coding	DHS_promoter	Yes	chr11:67047093-67056428:-	chr11	-	67047093	67056428						FANTOM5CAT	At least 1 of the 10 top ranked transcript is CPAT coding and max ORF size >=300, NOT annotated as nonCoding in GENCODE	9075	GTATGGCTAAGGGAGGAAGCTGGAAGTTGGTGACTGAGCCCCGAGAGACCGTGGTTGCCC	conserved	conserved				44.462	25.0683	5.67061	4.04824	11.5639	23.7708	66.8481	31.5875	88.5397	5	34.9906	24.6547	31.4615	29.2349	4.6811	5.34915	6.24085	5.67462	6.40735	2.70371
ASHG19AP1B100217828V5	0.00010405	0.00168502	3.47692	up	ENST00000332499	ENSG00000186834	HEXIM1	protein_coding	DHS_promoter	Yes	chr17:43225869-43229468:+	chr17	+	43225869	43229468		Liver Cirrhosis, Experimental	Yes	eosinophil	Ribosome;Cytosol;Insoluble Fraction;Cell Membrane	GENCODE	hexamethylene bisacetamide inducible 1 [Source:HGNC Symbol;Acc:HGNC:24953]	3600	GGTCCACTGGAGACAATGTATGATTGAGTTTTTCTTTGGTCTAAAAATTATATTAAACAT	conserved	conserved			NM_006460	3277.19	934.26	11.2264	9.42855	2463.77	2418.3	6757.53	3517.96	1228.38	1324.04	1325.37	622.114	454.62	945.151	10.998	11.2809	11.4817	11.3879	10.9832	9.34582
ASHG19AP1B104509867V5	0.00208464	0.00979335	2.33814	up	ENST00000326965	ENSG00000164691	TAGAP	protein_coding	DHS_promoter	No	chr6:159455500-159466184:-	chr6	-	159455500	159466184		Rheumatoid Arthritis;Crohn Disease;Psoriasis;DIABETES MELLITUS, INSULIN-DEPENDENT, 21 (disorder)		eosinophil		GENCODE	T cell activation RhoGTPase activating protein [Source:HGNC Symbol;Acc:HGNC:15669]	3720	CCCCTGTTGGCATCATGTGAGAGTGAAGACAGTATTTGCCAGCTCATTGGACATTCTCAC					NM_152133	1257.59	634.527	10.203	8.97769	643.82	889.624	2236.73	1538.99	978.787	680.202	636.26	613.001	630.038	613.131	9.39475	10.0815	10.413	10.464	10.662	8.72534
ASHG19AP1B140908769V5	3.16713e-05	0.000886319	2.95986	up	ENST00000612078	ENSG00000186526	CYP4F8	protein_coding		Yes	chr19:15726032-15740433:+	chr19	+	15726032	15740433				male_genital_duct	Nucleus	GENCODE	cytochrome P450 family 4 subfamily F member 8 [Source:HGNC Symbol;Acc:HGNC:2648]	1888	GCCCTGGCTGGGGGATGGGCTCTTGTTAAGTGTTGGTGACAAGTGGAGACACCACCGTCG	unconserved	unconserved			NM_007253	174.322	99.1516	7.78617	6.22064	106.324	130.241	284.585	162.772	187.689	42.2327	163.61	71.1551	79.2207	139.54	7.28978	7.71861	8.2129	7.84894	7.86062	6.1382
ASHG19AP1B100103724V5	0.00136802	0.00753467	3.20796	up	ENST00000375654	ENSG00000204390	HSPA1L	protein_coding	DHS_promoter	Yes	chr6:31777396-31782842:-	chr6	-	31777396	31782842		Drug Allergy;Single major depressive episode;Schizophrenia;Paranoid Schizophrenia;Unipolar Depression;Major Depressive Disorder		substantia_nigra	Cytosol;Insoluble Fraction;Cell Membrane	GENCODE	heat shock protein family A (Hsp70) member 1 like [Source:HGNC Symbol;Acc:HGNC:5234]	2544	CTCGCTGGGGCTGCGTAATCTGGACGTTTCCAAACTGAAGCGAAGGCGTCGGGAGACTAG	unconserved	conserved			NM_005527_4	116.832	50.8274	7.02985	5.34819	39.066	70.5268	268.481	96.3543	109.733	26.6429	82.1402	37.2921	39.967	68.0947	6.13432	6.88513	8.1415	7.16699	6.82129	5.69157
ASHG19AP1B115459286V5	0.000112557	0.00175702	12.3558	up	ENST00000234038	ENSG00000115685	PPP1R7	protein_coding	DHS_promoter	Yes	chr2:242089437-242123067:+	chr2	+	242089437	242123067					Ribosome;Cytosol	GENCODE	protein phosphatase 1 regulatory subunit 7 [Source:HGNC Symbol;Acc:HGNC:9295]	2386	TGACTCAGCCCTGTGTGCTTGTGTTCCTTAGAGCTCTCCTTCAAAGAGCGCCGGGCAGGG					NM_002712	3207.96	204.592	10.6937	7.0666	613.241	1182.01	10983.7	2009.12	1251.76	322.93	274.006	112.616	97.3617	216.047	9.33505	10.4204	11.9386	10.7606	11.0139	8.03288
ASHG19AP1B120600921V5	0.0175531	0.0428736	2.05699	up	ENST00000312371	ENSG00000174945	AMZ1	protein_coding	DHS_promoter	Yes	chr7:2719156-2756163:+	chr7	+	2719156	2756163				globus_pallidus		GENCODE	archaelysin family metallopeptidase 1 [Source:HGNC Symbol;Acc:HGNC:22231]	5516	ATGCGAGATTAAACAGAGGTGATAAAAATAGAATGCCTGGCTCATGCTGAGGGTGGGAGC	unconserved	unconserved			NM_133463	56.7575	41.3115	6.13208	5.09154	24.3587	37.6551	95.6343	66.9989	59.1403	37.9437	55.7847	28.1483	35.5119	49.1688	5.5784	5.99911	6.75974	6.68892	5.6342	6.03581
ASHG19AP1B122869273V5	0.0118617	0.0322114	2.79291	up	ENST00000573600	ENSG00000175826	CTDNEP1	protein_coding	DHS_promoter	Yes	chr17:7146937-7155400:-	chr17	-	7146937	7155400					Cytosol;Chromatin;Nucleous;Nucleoplasm	GENCODE	CTD nuclear envelope phosphatase 1 [Source:HGNC Symbol;Acc:HGNC:19085]	1724	GGAAGAGGAGGGGGAAAGACAGGAAGAGGGAGTCCTTTGGACGGTCTCGGAGGACCCCAT	conserved	conserved				37.9696	18.8237	5.5111	4.02933	8.06472	36.2434	49.4561	44.3415	51.7426	10.7734	18.347	23.5351	26.2268	15.2361	4.26979	5.94375	5.8185	6.13666	5.38681	4.7847
ASHG19AP1B109296727V5	0.00030078	0.00310215	5.99166	up	ENST00000343010	ENSG00000188315	C3orf62	protein_coding		Yes	chr3:49306219-49315342:-	chr3	-	49306219	49315342				testis	Nucleus;Chromatin;Insoluble Fraction;Nucleous	GENCODE	chromosome 3 open reading frame 62 [Source:HGNC Symbol;Acc:HGNC:24771]	4235	ACATGGTCGCTTTTAGGAGAAATGTCTGAAAAACTAAGAAGATGCAGAAAGGAACTGACT	conserved	conserved			NM_198562	388.596	81.5375	8.6118	6.02884	304.725	356.968	642.283	502.388	136.615	83.7951	90.5657	80.8301	79.7782	72.7183	8.52555	8.97111	9.12125	9.18818	7.25289	6.79144
ASHG19AP1B108173389V5	0.000160052	0.00215578	3.78688	up	ENST00000599117	ENSG00000196235	SUPT5H	protein_coding		Yes	chr19:39932283-39967310:+	chr19	+	39932283	39967310			Yes		Nucleus;Cytosol;Chromatin;Insoluble Fraction;Cell Membrane;Nucleous;Nucleoplasm	GENCODE	SPT5 homolog, DSIF elongation factor subunit [Source:HGNC Symbol;Acc:HGNC:11469]	3902	AGCCAAGGGGAAGAGTTAAGAAGGAGGAAAGTAAGATGTCGGCCCCGCACTCCGCCCAGG						149.92	60.7652	7.56039	5.63938	65.9829	97.112	212.269	126.313	247.922	28.4602	80.1769	62.3897	65.844	66.9553	6.74062	7.32331	7.83841	7.51413	8.38547	5.75775
ASHG19AP1B126617488V5	5.24503e-05	0.0011819	3.49466	up	ENST00000540052	ENSG00000085185	BCORL1	protein_coding	DHS_promoter	Yes	chrX:129139164-129192058:+	chrX	+	129139164	129192058		Adenoid Cystic Carcinoma			Cytosol;Insoluble Fraction;Cell Membrane	GENCODE	BCL6 corepressor like 1 [Source:HGNC Symbol;Acc:HGNC:25657]	7127	GCAAGACCAAGCACATGGCAACCGTCTCAGAAGAGGCAAAGGATGTTGTTCTCTACTGCC					NM_021946	91.6007	41.5129	6.9432	5.13804	71.3594	84.153	111.551	73.209	117.731	33.311	47.7584	37.5712	46.65	42.2741	6.83324	7.13252	6.98094	6.80608	6.96321	5.90781
ASHG19AP1B100056218V5	0.000953038	0.00607817	3.92937	up	ENST00000380243	ENSG00000205476	CCDC85C	protein_coding	DHS_promoter	Yes	chr14:99966517-100070363:-	chr14	-	99966517	100070363					Ribosome;Insoluble Fraction;Cell Membrane	GENCODE	coiled-coil domain containing 85C [Source:HGNC Symbol;Acc:HGNC:35459]	16393	GTGTATTACGTGCAAATGGGGGCAAATCAATTTTGTGTTTAAATCTTTCATTTATTTGAA	conserved	conserved			NM_001144995	35.1315	11.5909	5.39515	3.42085	19.2017	25.9806	68.9767	15.6268	45.872	8.14729	21.6587	6.28276	12.467	9.39862	5.29414	5.46801	6.2854	4.77217	5.15603	4.50685
ASHG19AP1B100208706V5	0.000164879	0.00219959	6.85617	up	ENST00000450456	ENSG00000203733	GJE1	protein_coding		Yes	chr6:142454227-142456288:+	chr6	+	142454227	142456288		Peripheral Neuropathy				GENCODE	gap junction protein epsilon 1 [Source:HGNC Symbol;Acc:HGNC:33251]	916	GTGCCTGGTTGTAAGGTAAGGATTCTTGAAGAAATATTTCATTTTAATTTTGATCACTTT					NM_001358410	94.8883	19.3715	6.76289	3.98549	36.0014	75.4315	208.363	82.7495	71.8965	10.5993	34.7469	15.5836	14.2496	21.6782	6.04168	6.984	7.81758	6.96917	6.00202	4.76922
ASHG19AP1B110877234V5	0.00341071	0.0135456	2.85509	up	ENST00000373456	ENSG00000116514	RNF19B	protein_coding	DHS_promoter	Yes	chr1:33402046-33430286:-	chr1	-	33402046	33430286				eosinophil	Ribosome;Cytoplasm	GENCODE	ring finger protein 19B [Source:HGNC Symbol;Acc:HGNC:26886]	2560	AGTTATGGGCAAGAATCTGGACCAGCAGATGACATCAAGCCATGCCCACGATGCAGTGCA					NM_153341	89.3445	45.9712	6.77529	5.26175	61.1588	73.8032	158.971	91.6218	61.1673	24.7049	50.7613	57.0831	55.0897	42.2169	6.64991	6.95054	7.47451	7.09958	5.70191	5.61774
ASHG19AP1B115112111V5	0.00112071	0.00668088	3.22097	up	FTMT20100112043	CATG00000083829	CATG00000083829.1	protein_coding	DHS_enhancer	Yes	chr1:178523284-178548833:-	chr1	-	178523284	178548833						FANTOM5CAT	At least 1 of the 10 top ranked transcript is CPAT coding and max ORF size >=300, NOT annotated as nonCoding in GENCODE	6929	GCTGACAAAGAAAAGAAATGGTGCTGCTGGGTTAGGGTCTCCCCAACTGAGCTGGTCTCA	conserved	unconserved				105904	21974.2	15.2868	13.5993	64458.4	53581.7	264526	127040	19913.5	86878.5	6986.09	4271.22	4858.97	6876.35	14.9053	14.8924	16.2752	15.6734	14.6877	14.2078
ASHG19AP1B100166477V5	0.00156705	0.00818669	2.46297	up	ENST00000269389	ENSG00000141574	SECTM1	protein_coding	DHS_promoter	Yes	chr17:80278900-80291874:-	chr17	-	80278900	80291874				testis		GENCODE	secreted and transmembrane 1 [Source:HGNC Symbol;Acc:HGNC:10707]	2235	CAAGAGGGGCGCGTTTGTGTCTCGGGTTAAAATAAGGTTCCGTCCGCGTGCTGGGTCAGA	unconserved	unconserved			NM_003004	106.232	64.0862	7.02227	5.72187	43.4476	61.0384	189.969	101.249	135.459	37.2801	83.7832	64.823	67.0582	67.4866	6.25742	6.68531	7.70433	7.22816	7.23614	6.01833
ASHG19AP1B101606510V5	0.000383446	0.00356561	3.37071	up	ENST00000317204	ENSG00000078902	TOLLIP	protein_coding	DHS_promoter	Yes	chr11:1295601-1330852:-	chr11	-	1295601	1330852					Ribosome;Cytosol;Nucleous;Nucleoplasm	GENCODE	toll interacting protein [Source:HGNC Symbol;Acc:HGNC:16476]	3617	TGATAAATATTTATTTTTGTAAACTTGAAGTGTGTGGTGGCCGTGGGGGAGGGACATGCT					NM_019009	106.545	46.3854	7.01092	5.25786	65.9866	88.427	193.648	111.144	73.5198	23.2313	65.0774	41.2034	40.9653	61.4495	6.7409	7.2	7.72849	7.3414	6.0438	5.55443
ASHG19AP1B100091788V5	0.000935426	0.0060117	3.82971	up	ENST00000296657	ENSG00000164236	ANKRD33B	protein_coding	DHS_promoter	Yes	chr5:10564580-10657928:+	chr5	+	10564580	10657928				pineal_body	Endoplasmic reticulum;Insoluble Fraction	GENCODE	ankyrin repeat domain 33B [Source:HGNC Symbol;Acc:HGNC:35240]	9188	GGACCTACAAATAAATGTGATTCCCAGCAGCTTCAATTTTTGATATTCAAAAAGTTAATA	conserved	conserved			NM_001164440	204.955	88.4156	8.00633	6.0691	206.279	300.098	144.393	194.433	179.573	130.882	80.4226	70.8545	79.5455	80.3734	8.07182	8.7744	7.34437	8.0691	7.77198	7.19939
ASHG19AP1B106936782V5	0.0012216	0.00704365	5.11113	up	ENST00000323468	ENSG00000178202	KDELC2	protein_coding	DHS_promoter	Yes	chr11:108342832-108369159:-	chr11	-	108342832	108369159					Endoplasmic reticulum;Cytoplasm;Insoluble Fraction	GENCODE	KDEL motif containing 2 [Source:HGNC Symbol;Acc:HGNC:28496]	4312	GAGGGCCAGAACCTCACTCGCTCTCCCGCAGGTGAAACACCATTCAAAGTCGTAGTCAAA	conserved	conserved			NM_153705	148457	25500.8	16.1052	13.7515	168989	150067	179837	197730	45660.4	104861	7430.26	3492.63	4712.84	7007.28	16.6085	16.3806	15.3772	16.6254	15.5341	15.2697
ASHG19AP1B142229838V5	0.000199369	0.00243942	15.1531	up	ENST00000308906	ENSG00000171695	LKAAEAR1	protein_coding	DHS_promoter	Yes	chr20:62714733-62715712:-	chr20	-	62714733	62715712				testis		GENCODE	LKAAEAR motif containing 1 [Source:HGNC Symbol;Acc:HGNC:33718]	868	CCCCAGCCTCTCTCCCCGGCAGCGGAGGCGCGTGGAGACCATCCTGGAGGAGAACGTGGA	conserved	conserved			NM_001007125	44961.5	9436.44	14.3348	10.4133	49830.5	36159.6	71807.4	53029.5	13980.8	43221.4	1011.21	660.491	807.008	1482.08	14.554	14.4471	13.9588	14.4313	14.2831	12.7578
ASHG19AP1B121588473V5	0.0495434	0.0946686	2.46957	up	ENST00000409195	ENSG00000163092	XIRP2	protein_coding	DHS_enhancer	Yes	chr2:167744997-168116263:+	chr2	+	167744997	168116263				skeletal_muscle_tissue	Nucleus;Chromatin	GENCODE	xin actin binding repeat containing 2 [Source:HGNC Symbol;Acc:HGNC:14303]	12675	ACCAGCTGAGTACGGTGGAAAGGAAGTGGAAATTGAGCGAAGTTTGTGCTCGCCAGCTTT					NM_152381	19.9895	7.12281	4.05605	2.75179	5	5	25.9096	10.5494	53.4884	5	9.61922	6.0753	9.91953	5	2.81492	2.74577	4.95175	4.31491	5.4529	2.70371
ASHG19AP1B118275537V5	0.00178248	0.00884724	2.64685	up	ENST00000370982	ENSG00000172380	GNG12	protein_coding	DHS_promoter	Yes	chr1:68167149-68299150:-	chr1	-	68167149	68299150				synovial_cell	Ribosome;Cytosol;Cytoplasm	GENCODE	G protein subunit gamma 12 [Source:HGNC Symbol;Acc:HGNC:19663]	4404	AGCCTCCATTGAAAGAATAAAGGTTTCGAAGGCATCAGCGGACCTCATGTCCTACTGTGA	conserved	conserved			NM_018841	36.9333	19.5519	5.45235	4.04808	13.2636	26.7278	71.1549	21.8595	51.6606	10.3973	24.6121	15.2288	21.3103	26.211	4.84423	5.50475	6.33467	5.19564	5.38248	4.75001
ASHG19AP1B100015592V5	0.000455226	0.00391243	4.87454	up	ENST00000290310	ENSG00000159197	KCNE2	protein_coding	DHS_enhancer	Yes	chr21:35736323-35743688:+	chr21	+	35736323	35743688		Atrial Fibrillation;Long QT Syndrome;Romano-Ward Syndrome;Syncope;Torsades de Pointes;Ventricular Fibrillation;Sudden Cardiac Death;Prolonged QT interval;Atrial Fibrillation, Familial, 3;ATRIAL FIBRILLATION, FAMILIAL, 1 (disorder);Atrial Fibrillation, Familial, 4;Long Qt Syndrome 6		small_intestine	Nucleus	GENCODE	potassium voltage-gated channel subfamily E regulatory subunit 2 [Source:HGNC Symbol;Acc:HGNC:6242]	1051	GTAATATTAATTCATGAGTGTGGAGTCTGAAGAGATGAATAAACAAACCATAAGATTACT	conserved	conserved			NM_172201	33.6252	8.60033	5.46304	3.17778	32.3112	40.7183	30.4799	18.2837	46.3332	7.49193	12.8265	8.08122	6.61615	7.98587	5.90619	6.10667	5.15551	4.97243	5.17441	4.42742
ASHG19AP1B100076019V5	0.0110168	0.0305564	2.68596	up	ENCT00000461478	CATG00000109944	CATG00000109944.1	protein_coding	DHS_promoter	Yes	chr9:133302355-133309184:-	chr9	-	133302355	133309184						FANTOM5CAT	At least 1 of the 10 top ranked transcript is CPAT coding and max ORF size >=300, NOT annotated as nonCoding in GENCODE	6830	CCCCAGGAAAACCATTAAAATAAAACGCAGGAGGTCAACACGTGCAAAACGGCTCTCCTG	conserved	conserved				39.2391	18.4437	5.40184	3.97641	14.7722	17.6038	88.0991	15.7495	59.9708	8.59267	13.4315	16.6821	26.5117	27.0004	4.97174	4.95503	6.64048	4.7815	5.66046	4.55585
ASHG19AP1B135983073V5	0.0229251	0.0521272	2.30832	up	ENST00000374490	ENSG00000117305	HMGCL	protein_coding	DHS_promoter	Yes	chr1:24128375-24151949:-	chr1	-	24128375	24151949		Comatose;Fever;Hepatomegaly;Hypoglycemia;Metabolic acidosis;Hyperammonemia;Glutaric aciduria;HMG CoA lyase deficiency;Carnitine deficiency;Hydroxymethylglutaric aciduria;Death in childhood;Somnolence;3-methylglutaconicaciduria;Autosomal recessive predisposition		hepatocyte	Cytosol;Ribosome;Insoluble Fraction	GENCODE	3-hydroxy-3-methylglutaryl-CoA lyase [Source:HGNC Symbol;Acc:HGNC:5005]	1600	GCCGCGGGGGATTCTGGGCCAAGATGGCAGCAATGAGGAAGGCGCTTCCGCGGCGACTGG					NM_000191	22.9883	18.5545	4.87374	3.6669	10.1341	24.0694	12.3757	30.0802	38.2821	5	21.3908	24.9287	24.7154	16.7378	4.52304	5.36418	4.06626	5.60872	4.8065	2.70371
ASHG19AP1B106484707V5	0.000371853	0.00349369	4.6856	up	ENST00000422087	ENSG00000135241	PNPLA8	protein_coding	DHS_promoter	Yes	chr7:108112071-108166638:-	chr7	-	108112071	108166638		Acidosis, Lactic;Dysarthria;Dystonia;Hemiparesis;Muscle hypotonia;Muscle Spasticity;Complex partial seizures;Mitochondrial Myopathies;Cerebellar Dysmetria;Gowers sign;Hyper-beta-alaninemia;Complex partial seizure with impairment of consciousness;Lactic acidemia;Toe-walking gait;Gowers sign present;Increased serum lactate;Episodic vomiting;Increased blood alanine;Infantile onset;Increased serum py…		eosinophil	Ribosome;Cytosol;Insoluble Fraction	GENCODE	patatin like phospholipase domain containing 8 [Source:HGNC Symbol;Acc:HGNC:28900]	3530	AGTTTAATAATTTTGCCTTTCTAGAGTGTTATACAGCTGGAATCATACTGCTATGGTCCG					NM_015723	22.4599	6.85706	4.8614	2.63316	17.5171	22.5124	34.4889	20.6949	17.0863	5	10.1937	5	9.09166	5	5.17571	5.27655	5.32352	5.12574	3.40549	2.70371
ASHG19AP1B111471970V5	0.00568215	0.0192981	4.43247	up	ENST00000339142	ENSG00000173918	C1QTNF1	protein_coding	DHS_promoter	Yes	chr17:77020253-77045869:+	chr17	+	77020253	77045869				hepatic_mesenchymal_stem_cell		GENCODE	C1q and TNF related 1 [Source:HGNC Symbol;Acc:HGNC:14324]	3100	GCCTGGGCAAAAATTTACACTGAGTCCCACTCTTCGCTCCAGGGCCCGGCAGGAAGATGG					NM_198593	93.6876	44.1967	6.85576	4.70765	61.4506	65.8415	142.639	127.108	71.3991	5	68.4581	41.0073	37.576	68.9421	6.65469	6.78613	7.32616	7.52313	5.9887	2.70371
ASHG19AP1B130141048V5	4.05543e-06	0.000374046	3.80816	up	ENST00000360299	ENSG00000111540	RAB5B	protein_coding	DHS_promoter	Yes	chr12:56367795-56390467:+	chr12	+	56367795	56390467					Cytosol;Chromatin;Insoluble Fraction;Cell Membrane;Nucleoplasm	GENCODE	RAB5B, member RAS oncogene family [Source:HGNC Symbol;Acc:HGNC:9784]	5340	CTGATTTACCGATGTATTTAATGTAAGTAAAAAAAGGAAAAAAAGAAAAGGGCATTGGAG					NM_002868	15553.2	2729.58	12.9326	11.0035	10421.3	14521.8	37748.2	10906.9	4167.65	6688.99	1854.98	1378.42	1652.88	2072.63	12.7084	13.3587	13.241	12.6183	12.7368	10.8397
ASHG19AP1B130660737V5	0.000204014	0.00247624	3.22222	up	NM_001005742	ENSG00000177628	GBA	protein_coding		No	chr1:155204239-155214653:-	chr1	-	155204239	155214653		Abdominal Pain;Anemia;Anorexia;Apnea;Arthrogryposis;Ascites;Cerebellar Ataxia;Contracture;Contracture of joint;Coughing;Deafness;Deglutition Disorders;Depressive disorder;Dyspnea;Dystonia;Ecchymosis;Ectropion;Epilepsy;Epilepsies, Myoclonic;Epistaxis;Esotropia;Fatigue;Fetal Growth Retardation;Pathological fracture;Gaucher Disease;Gingival Hemorrhage;Hearing Loss, Partial;Cardiomegaly;Hepatomegaly;…			Cytosol;Ribosome;Insoluble Fraction	Refseq		2564	TTTGCCTCCGGTTGGGGCTGCTGTTTCTCTTCGCCGACGAGACTCTGGAACCCCTGTGGT					NM_001005742	291.879	156.266	8.50771	6.81965	186.256	245.879	400.924	240.885	385.451	130.776	200.116	93.2666	106.926	250.244	7.94914	8.5219	8.59932	8.33204	9.13614	7.1988
ASHG19AP1B137705330V5	0.000452381	0.00389932	2.90192	up	ENST00000302955	ENSG00000132535	DLG4	protein_coding		No	chr17:7093209-7120928:-	chr17	-	7093209	7120928		Bipolar Disorder;Mental Depression;Depressive disorder;Polycystic Ovary Syndrome;Schizophrenia;Unipolar Depression;Williams Syndrome;Mood Disorders;Major Depressive Disorder;Autism Spectrum Disorders		brain	Cytosol;Ribosome;Nucleus;Cytoplasm;Insoluble Fraction;Cell Membrane;Nucleous;Nucleoplasm	GENCODE	discs large MAGUK scaffold protein 4 [Source:HGNC Symbol;Acc:HGNC:2903]	3446	GGGGGGAGGGGTGAGAACCCACGGAGGGGAGGAACGAAACTCCGATGAAGTCAGAGCCCC					NM_001128827	16.5529	9.6645	4.51289	2.97588	13.8316	14.2682	16.7267	14.0178	23.9203	5	12.7202	11.3472	14.2551	5	4.8921	4.68521	4.41165	4.6462	3.92928	2.70371
ASHG19AP1B100189770V5	0.00204671	0.00965942	2.06286	up	ENST00000394052	ENSG00000213424	KRT222	protein_coding	DHS_promoter	Yes	chr17:38811872-38821393:-	chr17	-	38811872	38821393				nervous_system		GENCODE	keratin 222 [Source:HGNC Symbol;Acc:HGNC:28695]	1712	CACACCCCAGGGCTAATTTGAGATAAGTACAATTAAGTTAATCTACATATATCTAAAAGG	conserved	conserved			NM_152349	14.0243	12.2084	4.25107	3.20642	7.20441	13.3928	15.2733	9.71876	24.5325	5	15.0636	14.0634	17.2824	9.63264	4.14419	4.60277	4.30617	4.22876	3.97346	2.70371
ASHG19AP1B117429098V5	0.0257452	0.0567845	2.86816	up	FTMT29200000673	CATG00000110325	CATG00000110325.1	protein_coding		Yes	chrX:7994730-7996371:+	chrX	+	7994730	7996371						FANTOM5CAT	At least 1 of the 10 top ranked transcript is CPAT coding and max ORF size >=300, NOT annotated as nonCoding in GENCODE	1642	ACCCACTCACTCATCCTTCCAACCATCCACCTACTCATCCTTCCACCCATCCATCCACCA	unconserved	conserved				2729.76	3933.67	11.2492	9.72908	2551.99	2108.03	3800.85	2354.27	2833.66	16801.7	840.071	527.885	531.236	967.508	11.0396	11.1054	10.94	10.9364	12.2245	11.7026
ASHG19AP1B138580621V5	0.00307277	0.0126232	2.36947	up	MICT00000275348	CATG00000074726	CATG00000074726.1	protein_coding	DHS_enhancer	Yes	chr4:184299625-184330018:-	chr4	-	184299625	184330018						FANTOM5CAT	At least 1 of the 10 top ranked transcript is CPAT coding and max ORF size >=300, NOT annotated as nonCoding in GENCODE	3529	AGGCAACCCTCCCAGCAGTGAAAGCTAACGCTAGTCTTCTGTGCAACAGGATGTAAGCAA	unconserved	conserved				159.534	101.493	7.55898	6.31441	68.0525	103.862	323.941	122.182	179.632	92.1123	132.202	80.5014	90.8271	111.822	6.77702	7.41591	8.36013	7.46934	7.7725	6.88464
ASHG19AP1B111579309V5	0.000203528	0.00247199	4.28187	up	ENST00000269489	ENSG00000197641	SERPINB13	protein_coding		Yes	chr18:61254534-61266432:+	chr18	+	61254534	61266432				tongue	Nucleus	GENCODE	serpin family B member 13 [Source:HGNC Symbol;Acc:HGNC:8944]	3206	AGAGGTGGTAAGAATAAAGGCTGAAGGAAAAGAGATTGAGAACACAGAAGCAGTACATCA	conserved	conserved			NM_001307923	97.1678	33.3411	6.93121	4.83297	34.2419	88.4043	157.349	78.2453	127.599	21.9013	40.5624	34.7958	35.3814	34.0648	5.97971	7.19975	7.45973	6.89745	7.11941	5.49507
ASHG19AP1B100135767V5	0.000485857	0.00407305	2.179	up	ENST00000374677	ENSG00000112473	SLC39A7	protein_coding	DHS_promoter	Yes	chr6:33168650-33172216:+	chr6	+	33168650	33172216					Ribosome;Insoluble Fraction;Cell Membrane	GENCODE	solute carrier family 39 member 7 [Source:HGNC Symbol;Acc:HGNC:4927]	2409	GGCGCGATTGGAGTAAAGCGGACCCTGTGTAGGTATAGAGTTGAGTCAAGTGGAGTCACT					NM_006979_3	72.1313	52.3009	6.5353	5.41164	41.1051	48.0597	106.175	83.5496	81.7675	19.574	66.5825	62.4246	50.7245	62.1991	6.19279	6.34722	6.909	6.98352	6.24399	5.38587
ASHG19AP1B129489054V5	0.00114737	0.00678044	3.5661	up	ENST00000200181	ENSG00000132470	ITGB4	protein_coding	DHS_promoter	Yes	chr17:73717516-73753899:+	chr17	+	73717516	73753899		Abdomen distended;Spontaneous abortion;Anemia;Arthrogryposis;Adenoid Cystic Carcinoma;Deglutition Disorders;Dehydration;Dental caries;Dental Enamel Hypoplasia;Ectodermal Dysplasia;Ectropion;Epidermolysis Bullosa;Esophageal Atresia;Gliosis;Polyhydramnios;Hydronephrosis;Hypodontia;Intestinal Atresia;Nausea and vomiting;Salivary Gland Neoplasms;Septicemia;Ureterocele;Urethral Stricture;Urogenital Ab…		epithelial_cell	Cytosol;Nucleus	GENCODE	integrin subunit beta 4 [Source:HGNC Symbol;Acc:HGNC:6158]	5919	GCCAGAGGCCCAGCGTCTCCGATGACACTGGCTGCGGCTGGAAGTTCGAGCCCCTGCTGG	conserved	conserved			NM_000213	158688	25191.6	16.1826	14.3482	139762	122908	313888	189044	27838.5	84666.6	16939	6951.85	6508.78	10891.8	16.2873	15.9981	17.0781	16.5153	15.0341	14.098
ASHG19AP1B100025569V5	0.00261362	0.01135	4.8631	up	ENST00000477973	ENSG00000163602	RYBP	protein_coding	DHS_promoter	Yes	chr3:72420976-72495772:-	chr3	-	72420976	72495772			Yes	eosinophil	Cytosol;Ribosome;Insoluble Fraction	GENCODE	RING1 and YY1 binding protein [Source:HGNC Symbol;Acc:HGNC:10480]	7215	CGTTTCTATGTCTACAAACAGTGTTGTAATGAATACGGCCTTTCATCATTAAACATTCGA	conserved	conserved			NM_012234	71.26	24.3311	6.5315	4.24962	63.8586	67.465	94.263	72.5138	58.1996	35.6015	24.6673	25.2394	13.2133	22.9339	6.70266	6.81855	6.73747	6.79375	5.60506	5.97111
ASHG19AP1B140931935V5	9.30207e-06	0.000515416	6.55383	up	ENST00000361786	ENSG00000198894	CIPC	protein_coding	DHS_promoter	Yes	chr14:77564440-77583630:+	chr14	+	77564440	77583630				neuron_projection_bundle	Insoluble Fraction;Cell Membrane	GENCODE	CLOCK interacting pacemaker [Source:HGNC Symbol;Acc:HGNC:20365]	4486	CGGCGGGGGCGGGGAAAGGGCGCATTTCCAAGGGCCCTTCTAGGAGAACAGCGTGCGGTC	conserved	conserved			NM_033426	213.238	46.0179	7.97368	5.26134	201.461	167.408	335.077	236.833	125.411	30.4787	64.1278	36.3625	43.8394	55.281	8.04208	8.04208	8.39027	8.31026	7.0837	5.82265
ASHG19AP1B125502789V5	0.0165115	0.0409185	3.03414	up	ENST00000545234	ENSG00000087494	PTHLH	protein_coding	DHS_enhancer	Yes	chr12:28111023-28125638:-	chr12	-	28111023	28125638		Spontaneous abortion;Bone Resorption;Cachexia;Non-Small Cell Lung Carcinoma;Edema;Congenital Foot Deformity;Growth Disorders;Congenital Hand Deformities;Hyperalgesia;Hypercalcemia;Lung diseases;Multiple Myeloma;Pancreatic Neoplasm;Prostatic Neoplasms;Superior Vena Cava Syndrome;Pancreatitis, Chronic;Neuroendocrine Tumors;Lytic lesion;Brachydactyly;Brachydactyly syndrome type E;Pancreatitis, Acute…		epithelial_cell_of_Malassez	Endoplasmic reticulum;Chromatin	GENCODE	parathyroid hormone like hormone [Source:HGNC Symbol;Acc:HGNC:9607]	1544	CCCTCTTTCAGCCAGAAGAGCAGAGAGAAGATTGTAAATCAAGGAAAAGATTTCCCCCTT						28.4162	12.9837	5.03261	3.43132	9.92092	42.8933	47.4785	25.8972	15.891	5.52472	23.2043	10.401	14.1854	11.6033	4.49746	6.1815	5.76006	5.41367	3.31038	3.75933
ASHG19AP1B128148907V5	4.50641e-05	0.00110056	4.63846	up	ENST00000268624	ENSG00000140955	ADAD2	protein_coding		Yes	chr16:84224744-84230772:+	chr16	+	84224744	84230772				testis	Nucleus	GENCODE	adenosine deaminase domain containing 2 [Source:HGNC Symbol;Acc:HGNC:30714]	2283	GCGGCCAGCCTGGGCATCTTCCTGCTCTTCCGGGAGGACCAGCCACCAGGAAAAGTGTTC	unconserved	conserved			NM_139174	7378.56	970.314	11.9204	9.70671	4180.28	5212.54	20323.1	5598.32	1578.59	886.448	1126.76	794.523	786.843	1256.99	11.62	12.163	12.5504	11.9016	11.3667	8.96843
ASHG19AP1B114961435V5	2.67092e-05	0.00081082	19.8906	up	ENST00000329378	ENSG00000185261	KIAA0825	protein_coding	DHS_promoter	Yes	chr5:93854911-93954302:-	chr5	-	93854911	93954302				pituitary_gland		GENCODE	KIAA0825 [Source:HGNC Symbol;Acc:HGNC:28532]	2262	GCAGTGCATGCTTTGGGTTAGTGACATTTAAAATTTTTGTTTGGTTTAACTTAAGTCTTT	conserved	conserved			NM_173665	211.995	15.7726	7.64689	3.33288	67.5776	99.3568	567.338	207.501	118.2	5	36.8052	8.14818	9.19841	19.711	6.76711	7.35574	8.99162	8.14815	6.97186	2.70371
ASHG19AP1B109547522V5	2.04253e-05	0.00070691	5.1109	up	ENST00000406902	ENSG00000075240	GRAMD4	protein_coding	DHS_enhancer	Yes	chr22:47016299-47075682:+	chr22	+	47016299	47075682				common_myeloid_progenitor	Ribosome;Chromatin;Cell Membrane	GENCODE	GRAM domain containing 4 [Source:HGNC Symbol;Acc:HGNC:29113]	4484	GGAGCCACAGTGAAAGAGTGTTTCTGGATGTATCTGAGACAGACGGAGGGAACCCGAGCG					NM_015124	41.6086	14.0175	5.68523	3.33165	22.4078	19.6849	62.3626	33.3692	70.2184	5	18.8491	11.8185	19.7438	14.6763	5.47508	5.10073	6.14167	5.74818	5.96049	2.70371
ASHG19AP1B125125495V5	0.0355871	0.0732214	2.00219	up	ENST00000474627	ENSG00000171953	ATPAF2	protein_coding	DHS_promoter	Yes	chr17:17921324-17942482:-	chr17	-	17921324	17942482		MITOCHONDRIAL COMPLEX V (ATP SYNTHASE) DEFICIENCY, NUCLEAR TYPE 1			Ribosome;Cytosol;Nucleous	GENCODE	ATP synthase mitochondrial F1 complex assembly factor 2 [Source:HGNC Symbol;Acc:HGNC:18802]	1564	CTCCACCCTGGAAATGTGCTGAGCCCTGTTTTCACGTATGCCTCTGCACTTCTCCATTCT					NM_145691	226.158	148.327	7.80028	6.7987	63.0378	127.268	607.981	132.375	200.129	118.052	197.655	111.672	111.915	202.342	6.68531	7.69174	9.06085	7.57837	7.98514	7.10786
ASHG19AP1B138738119V5	0.000251023	0.00276109	4.54741	up	ENST00000399546	ENSG00000137948	BRDT	protein_coding		Yes	chr1:92414928-92479983:+	chr1	+	92414928	92479983			Yes		Nucleus	GENCODE	bromodomain testis associated [Source:HGNC Symbol;Acc:HGNC:1105]	3357	AGCAAGTTGTGGGTGTTAAGGAAAGAATCAAGAAAGGTAAGGCAGGAGGCACTCAACAGA					NM_001242806	67.4791	25.4203	6.40738	4.22234	26.4451	42.8064	88.7824	60.8779	118.484	5.12953	31.1738	26.9924	39.567	24.2389	5.67147	6.17797	6.65238	6.55988	6.97519	3.54374
ASHG19AP1B100219149V5	0.0139305	0.0361802	2.86476	up	MICT00000353593	CATG00000101310	CATG00000101310.1	protein_coding	DHS_promoter	Yes	chr8:144699840-144703663:+	chr8	+	144699840	144703663						FANTOM5CAT	At least 1 of the 10 top ranked transcript is CPAT coding and max ORF size >=300, NOT annotated as nonCoding in GENCODE	1219	CCAAGCAGGGAAGGGTTCAAGGTCAAAACGGATCCAGATTTCTTCAAGATGTTCCATCTT	unconserved	unconserved				55.9025	29.5374	6.04896	4.53055	12.9837	57.7318	79.7592	33.4852	95.5527	23.7255	25.5459	17.4699	23.7476	57.1982	4.81851	6.61241	6.50468	5.75283	6.55637	5.57552
ASHG19AP1B122137478V5	0.00163829	0.0084042	3.48519	up	ENST00000397147	ENSG00000100365	NCF4	protein_coding		Yes	chr22:37257030-37274057:+	chr22	+	37257030	37274057		Crohn Disease;Diarrhea;Fever;Chronic granulomatous disease;Heart Diseases;Hepatomegaly;Chronic Obstructive Airway Disease;Otitis Media;Paranasal Sinus Diseases;Pyloric Stenosis;Sinusitis;Aphthous Stomatitis;Tracheoesophageal Fistula;Photosensitivity of skin;Neutrophil abnormality;Mediastinal lymphadenopathy;Recurrent sinusitis;Perioral eczema;Hyperpigmented macules;Recurrent aphthous ulcer;GRANUL…		eosinophil		GENCODE	neutrophil cytosolic factor 4 [Source:HGNC Symbol;Acc:HGNC:7662]	1641	TCACCAGCCACTTTGTTTTCGTCATCGAGGTGAAGACAAAAGGAGGATCCAAGTACCTCA					NM_013416	3719.78	955.85	11.4662	9.66492	2093.1	2483.72	7547.76	3655.5	2818.83	906.521	1351.25	1047.1	749.93	724.456	10.783	11.3101	11.5934	11.4287	12.2156	8.99008
ASHG19AP1B100613472V5	0.00956346	0.0275386	3.98352	up	ENST00000546530	ENSG00000111344	RASAL1	protein_coding	DHS_promoter	Yes	chr12:113536624-113574029:-	chr12	-	113536624	113574029		Kidney Diseases		CD1a_positive_Langerhans_cell	Nucleus	GENCODE	RAS protein activator like 1 [Source:HGNC Symbol;Acc:HGNC:9873]	3817	CTCTCTCTGGGTCTCAGATTACCCTGTATAAAAAGAGGAGGGAAAGTCTAGATGTGTGGT	conserved	conserved			NM_001193520	750.83	318.518	9.31954	7.3255	268.616	324.371	1869.79	856.271	435.102	742.798	363.248	92.3999	86.2505	307.892	8.38316	8.85962	10.2138	9.79335	9.34777	8.80424
ASHG19AP1B111232062V5	0.00132614	0.00739141	4.3393	up	ENST00000276173	ENSG00000147223	RIPPLY1	protein_coding		Yes	chrX:106143293-106146547:-	chrX	-	106143293	106146547				ciliated_epithelial_cell		GENCODE	ripply transcriptional repressor 1 [Source:HGNC Symbol;Acc:HGNC:25117]	1172	GCCCTTTGACTCCCTAGCCTTCCCAGGTGGCCATGTAGTCCCGTCTCTCTGTGGAAAGCC	conserved	conserved			NM_138382	23731	11288.9	13.5639	11.4464	19721.6	16574.5	47532.9	25581.9	9243.91	48836.3	2377.57	1050	1245.55	2935.13	13.4331	13.535	13.5045	13.5576	13.7893	12.9322
ASHG19AP1B100145246V5	0.00155865	0.00815689	2.76427	up	ENST00000535366	ENSG00000111674	ENO2	protein_coding	DHS_promoter	Yes	chr12:7024371-7032859:+	chr12	+	7024371	7032859		Bladder Neoplasm;Non-Small Cell Lung Carcinoma;Neoplastic Cell Transformation;Leukemia, Myelocytic, Acute;Liver Neoplasms, Experimental;Neoplasms, Experimental;Schizophrenia		brain	Cytosol;Nucleus;Ribosome;Endoplasmic reticulum;Nucleous;Nucleoplasm	GENCODE	enolase 2 [Source:HGNC Symbol;Acc:HGNC:3353]	2827	GAGGAGGGATACACGTTTGGGAGAGAGTGGGACCTTGGGGAAGGGGCAGTGTTCAGGCAG	conserved	conserved				73.2772	38.6719	6.49788	5.03099	27.4328	46.8456	101.251	52.0001	138.856	21.0222	49.7267	42.7416	40.5006	39.3684	5.71123	6.30581	6.83632	6.34783	7.28823	5.45388
ASHG19AP1B100114113V5	0.0335041	0.0698577	2.58261	up	MICT00000234728	CATG00000057844	CATG00000057844.1	protein_coding	DHS_promoter	Yes	chr22:43253035-43280419:+	chr22	+	43253035	43280419						FANTOM5CAT	At least 1 of the 10 top ranked transcript is CPAT coding and max ORF size >=300, NOT annotated as nonCoding in GENCODE	13333	GCTTCAAAAGCACTTTCCGTTGACTTCAATGACGTGTGTGTTTTAGCTCAAAGGAAACTT	conserved	conserved	leukemia;asthma;lymphopenia;Lymphoma			18.1343	6.37534	3.95262	2.58379	6.66304	5	29.9817	5	44.0268	5	9.68204	5	7.19465	5	4.05687	2.74577	5.13526	2.74799	5.07718	2.70371
ASHG19AP1B103059016V5	0.000218205	0.00257677	3.30392	up	ENST00000258874	ENSG00000136371	MTHFS	protein_coding	DHS_promoter	Yes	chr15:80137318-80189391:-	chr15	-	80137318	80189391		Cleft Lip;Cleft Palate		eosinophil	Cytoplasm	GENCODE	methenyltetrahydrofolate synthetase [Source:HGNC Symbol;Acc:HGNC:7437]	907	CGCCAGTCCCGCGTACTGAGCCAGAAGGTGATTGCCCACAGTGAGTATCAAAAGTCCAAA	conserved	conserved	leukemia;asthma;lymphopenia;Lymphoma		NM_006441	598.992	261.7	9.36178	7.6376	319.693	455.127	916.976	716.528	586.635	138.806	347.17	299.377	257.898	265.248	8.57793	9.28007	9.50892	9.59696	9.84503	7.25183
ASHG19AP1B121241353V5	0.0065225	0.0211973	2.52989	up	ENST00000376355	ENSG00000125246	CLYBL	protein_coding	DHS_promoter	Yes	chr13:100258923-100549388:+	chr13	+	100258923	100549388					Ribosome	GENCODE	citrate lyase beta like [Source:HGNC Symbol;Acc:HGNC:18355]	6771	GAGAGGTGAGGAGCTGAGGTTAGACACCAGGAGAGGCACCATCACACAAAAGCGCGGCCG						58.5007	31.6064	6.05549	4.71642	19.8081	23.0977	102.668	40.8451	106.084	12.0018	43.3366	30.7984	40.8177	31.0773	5.33007	5.30829	6.85971	6.02291	6.75649	4.89219
ASHG19AP1B143782883V5	0.00101122	0.00629177	2.30092	up	ENST00000368885	ENSG00000123505	AMD1	protein_coding	DHS_promoter	Yes	chr6:111195973-111216916:+	chr6	+	111195973	111216916					Cytosol;Ribosome;Cytoplasm;Insoluble Fraction	GENCODE	adenosylmethionine decarboxylase 1 [Source:HGNC Symbol;Acc:HGNC:457]	3438	GGATCTTCGCACTATCCCAAGATCTGAGTGGGACATACTTTTGAAGGATGTGCAATGTTC					NM_001634	992.956	663.362	10.014	8.81177	1300.71	1032.39	821.343	1133.95	676.391	1254.3	597.792	520.029	458.498	486.186	10.2124	10.2672	9.39834	10.1182	10.0738	9.28785
ASHG19AP1B100179675V5	0.00905507	0.0265672	2.47458	up	ENST00000334708	ENSG00000186910	SERPINA11	protein_coding	DHS_enhancer	Yes	chr14:94908801-94919127:-	chr14	-	94908801	94919127				hepatocyte	Cytoplasm	GENCODE	serpin family A member 11 [Source:HGNC Symbol;Acc:HGNC:19193]	1476	ATGTGGTTCAGTTAATCAGTGTGCCAAGATTCTAATAAAGTTGACCTTGGGTTCTGTGAA	unconserved	conserved			NM_001080451	19.6796	14.3228	4.61535	3.30816	6.85703	32.588	10.6059	16.9625	31.3845	5	20.9835	12.1501	11.4222	22.0584	4.09058	5.7922	3.89326	4.87255	4.42815	2.70371
ASHG19AP1B133924838V5	0.000227687	0.00262672	7.43807	up	ENST00000261234	ENSG00000118600	RXYLT1	protein_coding	DHS_promoter	Yes	chr12:64173583-64203300:+	chr12	+	64173583	64203300		Gonadal Dysgenesis;Gonadal Dysgenesis, Mixed;Muscular Dystrophy;Retinal Dysplasia;Walker-Warburg congenital muscular dystrophy;Cobblestone Lissencephaly;Pure gonadal dysgenesis;Muscle biopsy shows dystrophic changes;Cerebellar dysplasia;MUSCULAR DYSTROPHY-DYSTROGLYCANOPATHY (CONGENITAL WITH BRAIN AND EYE ANOMALIES), TYPE A, 10;Autosomal recessive predisposition			Endoplasmic reticulum;Ribosome	GENCODE	ribitol xylosyltransferase 1 [Source:HGNC Symbol;Acc:HGNC:13530]	1918	ACAATAAATGACTATGTTACTGGTTTATGTATTTACTATACTATACTTTTTACAATTTGT	conserved	conserved			NM_014254	11755.4	2038.08	12.528	9.63309	8384.98	8661.42	21825.3	18075.1	1830.18	7053.21	916.838	451.137	520.157	1249.08	12.4416	12.7565	12.6329	13.2158	11.5934	10.8904
ASHG19AP1B100006239V5	1.07351e-06	0.000212511	3.89347	up	ENST00000381793	ENSG00000163694	RBM47	protein_coding	DHS_promoter	Yes	chr4:40425284-40516775:-	chr4	-	40425284	40516775		Juvenile arthritis		neutrophil	Ribosome;Insoluble Fraction;Cell Membrane	GENCODE	RNA binding motif protein 47 [Source:HGNC Symbol;Acc:HGNC:30358]	4816	GTCTCGTAAAACATTTACCAAAAGCACTGAGCCATGGTTTTTGAAGGGCATTCCGTTGCC						60.2449	25.5673	6.33582	4.37477	55.9351	56.8621	61.5663	51.4969	75.3643	7.33102	40.2628	22.8225	30.3746	27.0458	6.54241	6.58658	6.12454	6.3334	6.09219	4.41033
ASHG19AP1B100121041V5	0.000149225	0.00207034	7.70035	up	ENST00000304502	ENSG00000168582	CRYGA	protein_coding		Yes	chr2:209025464-209028300:-	chr2	-	209025464	209028300						GENCODE	crystallin gamma A [Source:HGNC Symbol;Acc:HGNC:2408]	609	TGCCTGCCTTGTTGTGATCCCCATAGAAACATAATAAATATACAAGTTGTGTTCCCTGCA	conserved	conserved			NM_014617	1082.74	229.879	9.96596	7.02104	718.985	705.29	2392.74	841.767	754.919	520.84	217.912	91.9659	89.9882	228.69	9.52254	9.8097	10.4787	9.77376	10.2452	8.47649
ASHG19AP1B124807419V5	0.000313165	0.00317711	10.3411	up	ENST00000264741	ENSG00000144668	ITGA9	protein_coding	DHS_promoter	Yes	chr3:37493610-37865005:+	chr3	+	37493610	37865005		Bipolar Disorder;MAJOR AFFECTIVE DISORDER 2		hematopoietic_multipotent_progenitor_cell		GENCODE	integrin subunit alpha 9 [Source:HGNC Symbol;Acc:HGNC:6145]	7889	GGTGGTGGAAATAGCTCATGGGAACCCAGAAGAGGTGACGGTGGTCTTCGAGGCCCTGCA	conserved	conserved	Shortened PR interval		NM_002207	449.448	78.9798	8.90213	5.53181	281.663	355.238	929.245	384.346	296.748	211.844	58.3064	37.4996	40.7988	46.451	8.43492	8.96598	9.52254	8.87351	8.71372	7.6359
ASHG19AP1B110505555V5	7.14128e-06	0.000476216	16.6214	up	ENST00000223136	ENSG00000214253	FIS1	protein_coding	DHS_promoter	Yes	chr7:100882893-100888366:-	chr7	-	100882893	100888366		Ceroid lipofuscinosis, neuronal 1, infantile			Ribosome;Cytosol;Cytoplasm	GENCODE	fission, mitochondrial 1 [Source:HGNC Symbol;Acc:HGNC:21689]	734	GCTGGTGTCTGTGGAGGACCTGCTGAAGTTTGAAAAGAAATTTCAGTCTGAGAAGGCAGC	conserved	conserved			NM_016068	11687.7	355.679	12.1429	8.08796	3176.11	8338.8	37996.6	7465.38	1461.57	291.326	410.943	339.091	320.378	416.657	11.2987	12.7174	13.2482	12.194	11.2564	7.93492
ASHG19AP1B105615999V5	0.000272496	0.00292454	2.607	up	ENST00000344733	ENSG00000159788	RGS12	protein_coding		Yes	chr4:3315874-3441632:+	chr4	+	3315874	3441632		Schizophrenia		CD1a_positive_Langerhans_cell	Nucleus;Cytoplasm;Cytosol;Insoluble Fraction	GENCODE	regulator of G protein signaling 12 [Source:HGNC Symbol;Acc:HGNC:9994]	5469	AGGGGCTCCCTGTGCTTAGCTGCTTGTGTGGGGAACAAGGGCACTGTTTGAAGAAGCAAA					NM_198229	254.161	168.014	8.29184	6.90945	191.3	188.184	422.219	217.121	251.98	157.05	237.886	103.709	102.539	238.888	7.98718	8.19201	8.65739	8.20336	8.41923	7.36928
ASHG19AP1B100171500V5	3.52967e-06	0.000356327	3.60694	up	ENCT00000357413	CATG00000079740	CATG00000079740.1	protein_coding	DHS_enhancer	Yes	chr5:52581399-52584339:-	chr5	-	52581399	52584339						FANTOM5CAT	At least 1 of the 10 top ranked transcript is CPAT coding and max ORF size >=300, NOT annotated as nonCoding in GENCODE	2941	GGTTTTGAAATGTGAGGACATGACATTTGGGAGGGGCCGGGGCAGAATGATATGGTTTGG	unconserved	unconserved				1763.72	592.489	10.6908	8.83998	2064.45	1547.85	2507.95	1435.29	1263.06	589.607	790.58	492.427	406.184	683.648	10.7661	10.7438	10.5232	10.3914	11.0293	8.5946
ASHG19AP1B110267779V5	0.00358966	0.0140237	2.14038	up	ENST00000301738	ENSG00000167977	KCTD5	protein_coding	DHS_promoter	Yes	chr16:2732476-2759031:+	chr16	+	2732476	2759031					Ribosome;Cytosol;Cytoplasm;Chromatin	GENCODE	potassium channel tetramerization domain containing 5 [Source:HGNC Symbol;Acc:HGNC:21423]	2482	ACAGCAAAACATCGCAGGTGCCTGTGAAGCATGTGTACCGTGTGCTGCAGTGCCAGGAGG	conserved	conserved			NM_018992	70.8723	52.4846	6.50835	5.41048	34.9174	48.9306	105.79	77.2228	87.5003	20.9232	54.9313	72.6149	62.9359	51.0175	6.00563	6.37326	6.90149	6.87889	6.38247	5.44827
ASHG19AP1B135400170V5	0.00031608	0.00318711	2.29712	up	ENST00000315005	ENSG00000161692	DBF4B	protein_coding	DHS_promoter	Yes	chr17:42786051-42829632:+	chr17	+	42786051	42829632				substantia_nigra	Nucleus;Insoluble Fraction;Cell Membrane;Nucleous;Nucleoplasm	GENCODE	DBF4 zinc finger B [Source:HGNC Symbol;Acc:HGNC:17883]	2997	GGATAAGGAAAGAAGACAGCTGCCAGGCATCAGTGACCCAAGGCAGGGCTGCGGGCCAGC					NM_145663	29.9544	21.6551	5.25627	4.05645	13.5376	27.7449	41.2295	19.8428	47.4174	5.4748	31.204	21.3256	27.4937	22.7776	4.8682	5.55931	5.56353	5.07649	5.21384	3.73462
ASHG19AP1B105206298V5	0.00010525	0.0016999	9.54667	up	ENST00000406870	ENSG00000113916	BCL6	protein_coding	DHS_promoter	Yes	chr3:187439165-187463515:-	chr3	-	187439165	187463515		Fatigue;Fever;Lymphoma;Lymphoma, Follicular;Lymphoma, Non-Hodgkin;Night sweats;Splenomegaly;T-Cell Lymphoma;Angioendotheliomatosis;Mediastinal lymphadenopathy;Weight decreased;Mediastinal (Thymic) Large B-Cell Lymphoma	Yes	neutrophil	Cytosol;Nucleus;Chromatin;Nucleoplasm	GENCODE	B cell CLL/lymphoma 6 [Source:HGNC Symbol;Acc:HGNC:1001]	3569	ACCGCGTTGTAAAATATAGCTGTACAAATATAAGAATAAAATGTTGAAAAGTCAAACTGG					NM_001706	147600	13055.2	16.0476	12.7926	92901.4	119157	295301	153699	76941.9	46933.3	8378.48	4777.48	2220.16	2966.74	15.4494	15.9451	16.6958	16.062	16.0856	12.8704
ASHG19AP1B115755537V5	0.0452368	0.0882775	2.01692	up	ENST00000514591	ENSG00000150471	ADGRL3	protein_coding	DHS_promoter	Yes	chr4:62067860-62938184:+	chr4	+	62067860	62938184		Attention deficit hyperactivity disorder		nervous_system		GENCODE	adhesion G protein-coupled receptor L3 [Source:HGNC Symbol;Acc:HGNC:20974]	6297	CGCTGGAGGCGGGAGCGGGCTGGAGGACGGACAGGGTCTGGAAATGTTTAATTTGGTAAA					NM_015236	21.0335	19.4836	4.69646	3.6843	9.20182	19.7651	39.7762	17.4376	18.9866	5	33.8923	16.0923	19.5867	22.8467	4.41125	5.10707	5.51463	4.90714	3.5422	2.70371
ASHG19AP1B122429934V5	0.000486404	0.00407305	4.58951	up	ENST00000257818	ENSG00000135363	LMO2	protein_coding	DHS_promoter	Yes	chr11:33880122-33913836:-	chr11	-	33880122	33913836		Leukemia, T-Cell;Liver Cirrhosis, Experimental;Precursor T-Cell Lymphoblastic Leukemia-Lymphoma	Yes	CD14_low_CD16_positive_monocyte	Cytosol	GENCODE	LIM domain only 2 [Source:HGNC Symbol;Acc:HGNC:6642]	2294	AGCTAGTGGAGAGGCAGGAAAAAGGAAATGAAACCAGAGACAGAGGGAAGCTGAGCGAAA	conserved	conserved			NM_005574	113.499	36.8481	7.15235	4.95401	34.86	111.093	162.088	116.83	142.625	21.8139	38.7896	43.7163	48.0898	31.8307	6.00386	7.50456	7.5018	7.40785	7.34367	5.49037
ASHG19AP1B128834714V5	0.00184411	0.00903151	3.7375	up	ENST00000326427	ENSG00000135916	ITM2C	protein_coding	DHS_promoter	Yes	chr2:231729615-231743962:+	chr2	+	231729615	231743962				plasmacytoid_dendritic_cell	Ribosome;Endoplasmic reticulum;Cytoplasm	GENCODE	integral membrane protein 2C [Source:HGNC Symbol;Acc:HGNC:6175]	2078	TTAGAGAGAGGGACGCGAGCGGGATCCAAACTTCCGGTGCCTGCAGAGCTCGGAGCGGCG					NM_030926	18.6818	7.50286	4.60703	2.70495	21.9133	11.721	27.7419	18.6746	13.3582	5	7.24763	5	9.53166	10.735	5.44977	4.43449	5.03814	4.99891	3.11382	2.70371
ASHG19AP1B100153886V5	0.00129736	0.00729361	4.96463	up	ENST00000206513	ENSG00000092067	CEBPE	protein_coding	DHS_enhancer	Yes	chr14:23586513-23588825:-	chr14	-	23586513	23588825		Acute Promyelocytic Leukemia;Pelger-Huet Anomaly;Recurrent infections;Specific granule deficiency;Precursor Cell Lymphoblastic Leukemia Lymphoma;Autosomal recessive predisposition;Absent neutrophil specific granules;Hyposegmentation of neutrophil nuclei	Yes	common_myeloid_progenitor		GENCODE	CCAAT enhancer binding protein epsilon [Source:HGNC Symbol;Acc:HGNC:1836]	1554	AGAACCCTGAGACATAGACCATGGATAAATGGCAACCGGGGTGGCAAAGAGGGCAGGACC	conserved	conserved			NM_001805	733.944	197.772	9.53716	7.22548	1030.51	1290.69	378.451	339.806	630.26	152.345	184.971	265.218	241.3	145.026	9.94724	10.5238	8.53457	8.71898	9.96122	7.3414
ASHG19AP1B108818018V5	4.63035e-06	0.000401587	4.85505	up	ENST00000308580	ENSG00000138594	TMOD3	protein_coding	DHS_promoter	Yes	chr15:52121827-52207922:+	chr15	+	52121827	52207922					Cytosol;Ribosome;Insoluble Fraction	GENCODE	tropomodulin 3 [Source:HGNC Symbol;Acc:HGNC:11873]	8255	GGAAACTGTTTTGGATGATCTTGACCCCGAGAATGCCCTTCTGCCTGCAGGGTTCCGGCA	conserved	unconserved			NM_014547	3036.59	646.088	11.317	9.03748	3616.75	2957.78	3977.83	2997.26	1633.33	528.069	846.903	661.559	535.001	658.906	11.45	11.5194	10.9864	11.205	11.424	8.49146
ASHG19AP1B118971066V5	0.000591669	0.00454795	4.72093	up	ENST00000392318	ENSG00000128641	MYO1B	protein_coding	DHS_promoter	Yes	chr2:192110115-192290110:+	chr2	+	192110115	192290110		Weight Gain		Langerhans_cell	Nucleus;Endoplasmic reticulum	GENCODE	myosin IB [Source:HGNC Symbol;Acc:HGNC:7596]	5082	TTTGGGCTTACTGGCTTGGATCTAAGGCTCGAAGGGAATTGAAACGCTTGAAGGAGGAGG					NM_001130158	25.6048	7.16235	4.96651	2.72744	16.9229	22.5154	50.2863	19.8985	18.4008	5	11.9012	6.27674	5	7.63378	5.13489	5.27697	5.84184	5.07946	3.49937	2.70371
ASHG19AP1B100017807V5	0.000682682	0.00495016	2.50906	up	ENST00000317749	ENSG00000189269	DRICH1	protein_coding		Yes	chr22:23950639-23974508:-	chr22	-	23950639	23974508				eosinophil	Nucleus	GENCODE	aspartate rich 1 [Source:HGNC Symbol;Acc:HGNC:28031]	1300	TCTGGGCCTGGCATTTCTCCTTTGGCAAGAGAGTGAGAAGAGACGTGACTGTGCTCCACG	unconserved	unconserved			NM_016449	232.531	150.261	8.09757	6.77042	199.124	188.303	423.859	193.141	158.23	118.669	203.65	94.1973	99.1963	235.594	8.02942	8.19308	8.6623	8.06107	7.54196	7.11271
ASHG19AP1B129125233V5	0.000287988	0.00302645	2.0966	up	ENST00000238721	ENSG00000115129	TP53I3	protein_coding	DHS_promoter	Yes	chr2:24300305-24308051:-	chr2	-	24300305	24308051		Animal Mammary Neoplasms		epithelial_cell_of_amnion	Ribosome;Cytosol	GENCODE	tumor protein p53 inducible protein 3 [Source:HGNC Symbol;Acc:HGNC:19373]	1998	GCCGCCTGGTGCATGGGAGGGGAGCCGGGCCAGGAGTAAGTAACTCATACGGGCGCCGGG	unconserved	conserved			NM_004881	113.728	89.18	7.18149	6.11344	68.8668	71.265	171.907	133.759	122.844	36.3939	124.696	80.6159	79.2993	124.895	6.7902	6.90007	7.58076	7.59343	7.04298	5.99558
ASHG19AP1B115459160V5	0.00318022	0.0129301	2.60554	up	ENST00000409638	ENSG00000115661	STK16	protein_coding	DHS_promoter	Yes	chr2:220110177-220115059:+	chr2	+	220110177	220115059			Yes	eosinophil	Ribosome	GENCODE	serine/threonine kinase 16 [Source:HGNC Symbol;Acc:HGNC:11394]	2868	AGGTTGGTGTAGATCTTAGTCTCAGTGTTCCTGGAGTGAGAGAAGAGGTGCAAGGGGCCC	conserved	conserved			NM_001008910	121.526	67.501	7.17814	5.79655	56.3488	110.68	223.109	129.831	87.6605	43.0311	82.4383	67.2031	75.972	68.8607	6.55158	7.49758	7.90522	7.55	6.38631	6.15806
ASHG19AP1B100117573V5	0.0139782	0.0362626	3.17575	up	ENST00000403892	ENSG00000128311	TST	protein_coding	DHS_promoter	Yes	chr22:37406900-37415508:-	chr22	-	37406900	37415508		Colitis;Prostatic Neoplasms;Liver carcinoma		hepatocyte	Ribosome;Cytosol	GENCODE	thiosulfate sulfurtransferase [Source:HGNC Symbol;Acc:HGNC:12388]	1797	TACTGCACACACCGACTTCCTTCCTCACGCCTGTCTCTCTTTCCTGGTTCCCACCCGTGC	conserved	conserved				83397	24840.1	15.2001	13.533	79979.7	66879.7	102027	112618	55481.4	104213	5270.61	2598.74	5217.95	6899.7	15.1975	15.1621	14.4471	15.4555	15.7381	15.236
ASHG19AP1B100206751V5	0.000240868	0.0027066	3.98984	up	ENST00000408923	ENSG00000169220	RGS14	protein_coding		Yes	chr5:176784838-176799602:+	chr5	+	176784838	176799602			Yes	blood		GENCODE	regulator of G protein signaling 14 [Source:HGNC Symbol;Acc:HGNC:9996]	2415	ACTTCCTGTGGCAGAGAAAAGAGGTAGTGAGCGGTGTTTCAGGATGTGAGGGCCCGCAGG					NM_006480	46.2565	17.8001	5.80159	3.80526	10.7489	42.7793	60.8634	40.3226	76.5681	5.45999	24.9768	16.723	22.1762	19.6644	4.59396	6.17693	6.10849	6.00355	6.12502	3.72634
ASHG19AP1B126299730V5	0.0383074	0.0775193	3.25256	up	ENST00000368822	ENSG00000182134	TDRKH	protein_coding		Yes	chr1:151745970-151763892:-	chr1	-	151745970	151763892				testis	Chromatin;Insoluble Fraction;Cell Membrane	GENCODE	tudor and KH domain containing [Source:HGNC Symbol;Acc:HGNC:11713]	3093	GCTGGAGCGCAGATTTTCCTCCAAGGGTTAGAAGATAGAAAACTCCTCGGATATAAGTCA						35.9033	15.3258	5.28994	3.58837	5.48123	33.7802	68.5446	20.8457	50.8647	26.5009	15.1041	5	15.6965	14.3276	3.84854	5.84219	6.27669	5.13424	5.34806	5.68616
ASHG19AP1B110965503V5	0.0139084	0.0361331	2.5388	up	ENST00000246081	ENSG00000125879	OTOR	protein_coding		Yes	chr20:16729003-16732809:+	chr20	+	16729003	16732809					Nucleus	GENCODE	otoraplin [Source:HGNC Symbol;Acc:HGNC:8517]	1477	GCTGGTAAAAGAAAATGGAGCTGGAGAATTTTGGGCTGGCAGTGTTTATGGTGATGGCCA	conserved	conserved			NM_020157	77.1166	45.8755	6.45819	5.11404	15.4898	50.4163	130.319	53.9519	135.406	11.1931	86.266	31.0524	43.2173	57.6489	5.03154	6.4144	7.21587	6.39357	7.23556	4.82081
ASHG19AP1B100569046V5	0.000143754	0.00202795	2.74634	up	ENST00000264025	ENSG00000110400	NECTIN1	protein_coding	DHS_promoter	Yes	chr11:119531702-119599794:-	chr11	-	119531702	119599794		Alopecia;Cleft Lip;Cleft Palate;Dental caries;Ectodermal Dysplasia;Herpesviridae Infections;Hypodontia;Hypogonadism;Palmoplantar Keratosis;Mental Retardation;Micrognathism;Speech Disorders;Tooth Abnormalities;Macrotia;Cleft palate with cleft lip;Syndactyly of fingers;Mandibular hypoplasia;Microdontia (disorder);Dental abnormalities;Pili Torti;Syndactyly of the toes;Congenital ear anomaly NOS (dis…		corneal_epithelial_cell	Ribosome	GENCODE	nectin cell adhesion molecule 1 [Source:HGNC Symbol;Acc:HGNC:9706]	5840	GTGGAGGTCAATATCACAGAATTCCCCTACACCCCGTCTCCTCCCGAACATGGGCGGCGC	conserved	conserved			NM_002855	175642	32367.4	16.4662	15.0087	144365	156357	298300	190287	88900.6	107055	16085.1	6883.95	11438.3	20374.4	16.3535	16.4593	16.7301	16.5318	16.2562	15.3786
ASHG19AP1B100054612V5	0.00102436	0.00633096	8.54145	up	ENST00000380232	ENSG00000171855	IFNB1	protein_coding		Yes	chr9:21077104-21077962:-	chr9	-	21077104	21077962		Anus Neoplasms;Bladder Neoplasm;Brain Diseases;Carcinoma, Transitional Cell;Hepatitis B;melanoma;Melanoma, Experimental;Multiple Sclerosis;Neoplasms, Experimental;Neuroblastoma;Seizures;Melanoma, Amelanotic;Mammary Neoplasms		macrophage	Cytoplasm	GENCODE	interferon beta 1 [Source:HGNC Symbol;Acc:HGNC:5434]	859	GACTGATGGCTAATGTACTGCATATGAAAGGACACTAGAAGATTTTGAAATTTTTATTAA	unconserved	conserved			NM_002176	51.5626	7.90925	6.06503	2.97054	29.3595	41.4897	78.7512	41.8128	66.3999	19.5462	5	5	5	5	5.79296	6.13277	6.48543	6.05738	5.85659	5.38412
ASHG19AP1B100074448V5	0.0302378	0.0645088	2.27363	up	ENST00000389832	ENSG00000184350	MRGPRE	protein_coding	DHS_enhancer	Yes	chr11:3248928-3253616:-	chr11	-	3248928	3253616				pons	Nucleus	GENCODE	MAS related GPR family member E [Source:HGNC Symbol;Acc:HGNC:30694]	1409	CTTGGTGGGTGACCCGGTCATGTGCTGTCAAAGTTGTGACCCTTGGTCTGGAGCATGAGG	unconserved	conserved			NM_001039165	32.012	31.363	5.39158	4.20659	17.0859	38.9587	36.2353	23.1559	44.624	5	49.1008	18.7264	25.0034	58.9842	5.14599	6.04947	5.39002	5.26853	5.1039	2.70371
ASHG19AP1B123205846V5	0.000550876	0.00435474	3.59622	up	ENST00000263710	ENSG00000074054	CLASP1	protein_coding	DHS_promoter	Yes	chr2:122095352-122407052:-	chr2	-	122095352	122407052				substantia_nigra	Nucleus;Insoluble Fraction;Cell Membrane	GENCODE	cytoplasmic linker associated protein 1 [Source:HGNC Symbol;Acc:HGNC:17088]	8092	GGAGCCAGGGATGTAGCCGGGAAACAAGTCCAAACCGAATAGGATTAGCACGGAGCAGCC					NM_015282	82.193	34.1355	6.69207	4.84559	26.5105	62.5402	94.2428	78.3807	149.291	15.5627	38.9137	35.2289	44.5489	36.4233	5.67505	6.71854	6.73711	6.89972	7.42993	5.15495
ASHG19AP1B100170491V5	0.000347957	0.00335405	3.31594	up	ENST00000438150	ENSG00000198538	ZNF28	protein_coding		No	chr19:53300662-53309274:-	chr19	-	53300662	53309274			Yes		Cytosol	GENCODE	zinc finger protein 28 [Source:HGNC Symbol;Acc:HGNC:13073]	5171	GCCTGGAGAACTTTATATATGCTTGTGGGTTGGAGTTACTCTTTAGCCTTCTTTCATTTC						67.9022	31.5747	6.36186	4.63244	29.4363	53.2024	135.411	59.3621	62.0994	8.39181	47.3221	27.6463	26.8655	47.648	5.79561	6.49494	7.26345	6.52537	5.72992	4.53239
ASHG19AP1B103943043V5	0.00188076	0.00916421	2.30601	up	ENST00000219833	ENSG00000103546	SLC6A2	protein_coding	DHS_promoter	Yes	chr16:55690556-55740104:+	chr16	+	55690556	55740104		Alcoholic Intoxication, Chronic;Bipolar Disorder;Mental Depression;Depressive disorder;Hypertensive disease;Schizophrenia;Seizures;Unipolar Depression;Recurrent depression;Mood Disorders;Major Depressive Disorder;Orthostatic intolerance;Depressive Disorder, Treatment-Resistant;Orthostatic tachycardia		chorionic_membrane_mesenchymal_stem_cell	Nucleus	GENCODE	solute carrier family 6 member 2 [Source:HGNC Symbol;Acc:HGNC:11048]	2858	GGTGGCTCAGAGGGACATCAGACAGTTCCAGATGAAAACGAGACAAGGGAGAAGGAGAGC					NM_001172504	35.8672	23.808	5.49585	4.29045	20.1258	25.2727	23.3529	33.0113	77.5734	8.55769	37.4982	25.0755	24.5871	23.3217	5.34927	5.43078	4.81983	5.73281	6.14657	4.55173
ASHG19AP1B104711893V5	0.000119743	0.00182514	4.09011	up	ENST00000339223	ENSG00000187474	FPR3	protein_coding		Yes	chr19:52298416-52329442:+	chr19	+	52298416	52329442				monocyte	Insoluble Fraction	GENCODE	formyl peptide receptor 3 [Source:HGNC Symbol;Acc:HGNC:3828]	2620	CAGGAACTGGGCACAGGAAAAGGATCTAAGCTGGTGGTGTGGGAAGATGGAAACCAACTT	unconserved	conserved			NM_002030	146.387	53.5362	7.47274	5.4406	64.2702	80.4601	258.766	159.159	169.28	32.4046	82.3299	47.9981	39.7848	65.1634	6.71106	7.06798	8.09507	7.82136	7.66822	5.88281
ASHG19AP1B142858407V5	0.00646374	0.0210584	6.33491	up	ENST00000338784	ENSG00000161955	TNFSF13	protein_coding		Yes	chr17:7461914-7464925:+	chr17	+	7461914	7464925		Spontaneous abortion;Colorectal Neoplasms;IGA Glomerulonephritis;Schizophrenia		adult_endothelial_progenitor_cell	Endoplasmic reticulum	GENCODE	TNF superfamily member 13 [Source:HGNC Symbol;Acc:HGNC:11928]	1971	TCCCTGGCAGAGTCTCCCGGAGCAGAGTTCCGATGCCCTGGAAGCCTGGGAGAATGGGGA					NM_003808	95719.5	18510.2	14.8733	12.21	84693.4	56522.1	222127	110459	4796.2	81579.9	5006.28	1573.67	1677.69	2713.44	15.3046	14.9608	15.7558	15.4151	12.9303	13.956
ASHG19AP1B135943858V5	3.44407e-05	0.000928467	2.90066	up	ENST00000391898	ENSG00000105483	CARD8	protein_coding		Yes	chr19:48711361-48744320:-	chr19	-	48711361	48744320		Gout;Occupational Diseases;Pleural Diseases			Nucleus;Cytoplasm	GENCODE	caspase recruitment domain family member 8 [Source:HGNC Symbol;Acc:HGNC:17057]	5263	TCAGGCTGAGGCCTGTGTGACAAATGATACGGTATACAGGGAGCTACCCTGTGTTTCTGA					NM_001184900	620.943	308.506	9.39895	7.86257	588.984	653.809	672.005	821.165	368.753	231.637	431.288	312.029	243.617	323.96	9.29344	9.71215	9.17098	9.7484	9.06976	7.71154
ASHG19AP1B101122983V5	0.00708607	0.0224528	5.50804	up	ENST00000448775	ENSG00000166250	CLMP	protein_coding	DHS_promoter	Yes	chr11:122940573-123065989:-	chr11	-	122940573	123065989		Intestinal Pseudo-Obstruction		synovial_cell	Cytoplasm	GENCODE	CXADR like membrane protein [Source:HGNC Symbol;Acc:HGNC:24039]	5072	TCCTCCTTCTCCTCTTGCTAGTTTCCTACTATGTTGGAACCTTGGGGACTCACACTGAGA	conserved	conserved			NM_024769	8126.94	3641.81	12.2833	9.82178	8342.69	7130.46	14199.5	8699.06	2262.94	14195.2	1001.54	300.166	422.634	2289.45	12.4355	12.5289	12.1883	12.3737	11.8902	11.5418
ASHG19AP1B100037840V5	0.00235457	0.0106186	3.07459	up	ENST00000595057	ENSG00000267849	AL133262.1	protein_coding		Yes	chr6:44400472-44400720:-	chr6	-	44400472	44400720						GENCODE		249	AAGCAGAATAAAATACATGGACTTGGTTACAATTCAGAAGTCTTTTCCACTTATTTCTGA						19.5739	7.39895	4.47742	2.85702	5.62099	9.3607	41.9046	12.3527	28.6306	5.1687	9.96332	5	11.8627	5	3.87807	4.17817	5.58497	4.48929	4.25658	3.56396
ASHG19AP1B117203539V5	0.0102421	0.0289604	2.86922	up	ENST00000317402	ENSG00000178295	GEN1	protein_coding	DHS_promoter	Yes	chr2:17935125-17970208:+	chr2	+	17935125	17970208				reticulocyte	Nucleus	GENCODE	GEN1, Holliday junction 5' flap endonuclease [Source:HGNC Symbol;Acc:HGNC:26881]	9854	GTTCCTTGATGTGGTCATGTTATCACTTGTAAATCAAATCTTTTAAGTTGCTGCTTACGT					NM_182625	22.4412	15.0907	4.88167	3.36101	21.677	29.6702	22.5477	22.3315	15.9798	5	24.3558	8.62518	15.7763	21.6962	5.43864	5.65486	4.77573	5.22196	3.31714	2.70371
ASHG19AP1B100743668V5	0.0243919	0.0545881	2.15874	up	ENST00000201647	ENSG00000131037	EPS8L1	protein_coding	DHS_promoter	Yes	chr19:55587269-55599290:+	chr19	+	55587269	55599290				throat	Cytosol;Nucleus	GENCODE	EPS8 like 1 [Source:HGNC Symbol;Acc:HGNC:21295]	2536	GTTGTTATGGCTGATGTATCCCAGTACCCAGTCAATCACCTGGTGACGTTCTGCCTGGGT					NM_133180	27.6326	18.727	5.09182	3.98163	13.8236	18.7508	48.3822	30.9619	26.2445	12.0608	24.5242	9.63098	23.8708	23.5483	4.89122	5.03814	5.78654	5.64646	4.09672	4.8978
ASHG19AP1B134183246V5	0.00692643	0.0221183	4.95964	up	ENST00000585809	ENSG00000065268	WDR18	protein_coding	DHS_promoter	Yes	chr19:984271-994569:+	chr19	+	984271	994569					Ribosome;Nucleous	GENCODE	WD repeat domain 18 [Source:HGNC Symbol;Acc:HGNC:17956]	1608	GTCCGCGTCTCGCTCATGATGACGCACGTCCGGGGCGGTGGGGAAGGCAAGATGGCGGCG	conserved	conserved			NM_024100	107680	20377.1	15.2107	12.9005	80872.8	69955.2	271924	105651	9998.5	82478.6	9284.79	1899.94	2024.43	6197.61	15.2151	15.2303	16.3607	15.353	13.8947	13.9966
ASHG19AP1B102714452V5	8.64135e-06	0.000506838	4.86174	up	ENST00000508883	ENSG00000078795	PKD2L2	protein_coding	DHS_promoter	Yes	chr5:137225155-137278436:+	chr5	+	137225155	137278436				testis		GENCODE	polycystin 2 like 2, transient receptor potential cation channel [Source:HGNC Symbol;Acc:HGNC:9012]	2282	AGTGGTGAGAAAGGTTTCAGCTCTATAGTATTGAGACAAGTGGAGAGACAGAGTCTCACT					NM_001300921	30.4135	9.86662	5.27172	2.99025	11.3221	28.6878	36.9525	24.5893	50.5159	5	14.1299	12.3606	7.793	10.0495	4.65458	5.60757	5.41517	5.34624	5.33505	2.70371
ASHG19AP1B132537750V5	0.00297931	0.0123566	2.56202	up	ENST00000369604	ENSG00000116793	PHTF1	protein_coding	DHS_promoter	Yes	chr1:114239827-114302098:-	chr1	-	114239827	114302098			Yes	neutrophil		GENCODE	putative homeodomain transcription factor 1 [Source:HGNC Symbol;Acc:HGNC:8939]	3273	TACAGAACAGATTAATTTATATCTTAAGATGGAAAAAAAGCCAAATAAGAAAGAACAGCT					NM_001323043	102.636	64.6013	7.05255	5.69527	106.979	101.152	120.104	104.271	80.6762	63.0847	93.0743	60.0105	48.7069	58.13	7.29983	7.38291	7.09362	7.26653	6.21986	6.52336
ASHG19AP1B107357478V5	6.41036e-05	0.00130758	3.3426	up	ENST00000261592	ENSG00000101746	NOL4	protein_coding	DHS_promoter	Yes	chr18:31431064-31803515:-	chr18	-	31431064	31803515				nervous_system		GENCODE	nucleolar protein 4 [Source:HGNC Symbol;Acc:HGNC:7870]	3957	CCGACCGCTAAGGGAACAGGAAAAACGTCCGAGACAGCCGTTGCAATTACGAATGGACCA					NM_003787	20.7893	9.73951	4.71912	2.97815	6.22522	21.2762	19.0734	19.0362	38.3357	5	15.7012	5.87559	11.9522	10.1685	3.98684	5.20355	4.56998	5.02575	4.80949	2.70371
ASHG19AP1B143304865V5	0.000626493	0.00469417	3.16739	up	ENST00000377673	ENSG00000204856	FAM216A	protein_coding	DHS_promoter	Yes	chr12:110906169-110928190:+	chr12	+	110906169	110928190				testis	Cytosol;Ribosome	GENCODE	family with sequence similarity 216 member A [Source:HGNC Symbol;Acc:HGNC:30180]	1582	GGGGAGGGGCGAGGGAGAGGATTTGCGCGTGCGCAAAAGTAGTTGATGGAAATCGGCCGT	conserved	conserved			NM_013300	68.7351	32.9205	6.47608	4.81278	39.0844	47.2963	73.4656	97.2128	86.6165	25.4157	40.5841	32.1871	35.6847	30.7309	6.13463	6.32141	6.38296	7.17977	6.36162	5.64531
ASHG19AP1B143513280V5	2.53482e-05	0.000797752	3.11683	up	ENST00000333149	ENSG00000146755	TRIM50	protein_coding		Yes	chr7:72726535-72742085:-	chr7	-	72726535	72742085			Yes	testis	Cytoplasm	GENCODE	tripartite motif containing 50 [Source:HGNC Symbol;Acc:HGNC:19017]	2032	CCGGGCAGTGAGTGTGGATGGCTTGGCAGGTGAGCCTGCGGCTTCAGTGTCCCATCTGCC	unconserved	conserved			NM_001281450	100.175	51.4175	7.01078	5.3707	60.2291	81.0013	147.428	115.986	96.231	22.3755	79.1629	41.39	44.0805	70.0786	6.6328	7.07931	7.3725	7.39927	6.57003	5.51759
ASHG19AP1B102268874V5	5.04214e-07	0.000166574	16.7671	up	ENST00000297814	ENSG00000165115	KIF27	protein_coding	DHS_promoter	Yes	chr9:86451613-86536342:-	chr9	-	86451613	86536342				eosinophil	Nucleus;Insoluble Fraction	GENCODE	kinesin family member 27 [Source:HGNC Symbol;Acc:HGNC:18632]	4653	AGACCATCTCCAGAAATTGGATGAGCAAAAGAAATGGTTAGATGAAGAAGTAGAGAAAGT					NM_017576	100.323	8.62133	6.96976	2.9022	61.5093	78.8671	154.786	126.774	79.6785	5	7.28196	8.99187	11.2723	10.5605	6.65647	7.04162	7.43587	7.52012	6.19471	2.70371
ASHG19AP1B138674249V5	0.000241716	0.00271109	2.19437	up	ENST00000229268	ENSG00000111667	USP5	protein_coding	DHS_promoter	Yes	chr12:6961292-6975793:+	chr12	+	6961292	6975793				pineal_body	Nucleus;Ribosome;Cytosol;Insoluble Fraction	GENCODE	ubiquitin specific peptidase 5 [Source:HGNC Symbol;Acc:HGNC:12628]	3181	GGGACTGGGAACGGTGGGAGCCGCCGTGTGTGGAGAAGCTGCTGCCGGTGTCATGGCGGA	conserved	conserved			NM_001098536	68.4387	50.9389	6.49466	5.36086	34.7892	59.7401	68.1422	62.6192	116.903	20.8873	74.4513	36.8293	54.7021	67.8243	6.00146	6.65807	6.26835	6.5952	6.95023	5.44668
ASHG19AP1B132114247V5	0.000524162	0.00423666	2.89967	up	ENST00000449237	ENSG00000067646	ZFY	protein_coding		Yes	chrY:2803692-2849187:+	chrY	+	2803692	2849187			Yes	eosinophil		GENCODE	zinc finger protein Y-linked [Source:HGNC Symbol;Acc:HGNC:12870]	3464	GGCACGGCACGGGGGCGAGAAGGCGAAGGCTGCAGGCGTGAGGAGCTGATGCTACACACA	conserved	conserved			NM_001145275	59.194	35.3339	6.22827	4.69238	26.7688	49.1165	96.3176	41.691	82.076	5.72706	53.2793	33.5003	37.5312	46.6318	5.68489	6.37864	6.7709	6.05406	6.25285	3.86555
ASHG19AP1B110681563V5	0.00346966	0.0136933	3.60049	up	ENST00000338432	ENSG00000076555	ACACB	protein_coding	DHS_enhancer	Yes	chr12:109554400-109706031:+	chr12	+	109554400	109706031		Insulin Resistance;Obesity		thyroid_gland	Nucleus;Cytoplasm	GENCODE	acetyl-CoA carboxylase beta [Source:HGNC Symbol;Acc:HGNC:85]	9360	GCACGGTGGGGAGGACATGGCAAGAGAAAAGCGGCAGGAATAAAGTGATTTTCTGAATGG						180.073	72.2488	7.72661	5.87841	52.1542	115.634	266.608	131.452	334.518	56.3888	92.0283	79.6772	71.6362	61.5134	6.45904	7.56243	8.13496	7.56876	8.90785	6.42332
ASHG19AP1B108387896V5	0.00207161	0.00975411	4.65561	up	ENST00000298428	ENSG00000065665	SEC61A2	protein_coding	DHS_promoter	Yes	chr10:12171698-12206826:+	chr10	+	12171698	12206826				neuron_projection_bundle	Ribosome;Endoplasmic reticulum;Chromatin	GENCODE	Sec61 translocon alpha 2 subunit [Source:HGNC Symbol;Acc:HGNC:17702]	1893	CACTGGTGGCTCCCCTTTTCTCCCCTCACAGTTTCTTGTTTCGAGTGCTGACTGACCCGT					NM_018144	155829	28242.2	16.1939	13.975	138935	128928	291829	165897	53553.7	114501	9120.8	3817.93	3891.23	9880.03	16.2752	16.1103	16.6403	16.2475	15.6966	15.7177
ASHG19AP1B116152416V5	0.0017276	0.00866958	3.25662	up	ENST00000533632	ENSG00000196655	TRAPPC4	protein_coding	DHS_promoter	Yes	chr11:118889142-118894844:+	chr11	+	118889142	118894844					Ribosome;Cytoplasm;Insoluble Fraction	GENCODE	trafficking protein particle complex 4 [Source:HGNC Symbol;Acc:HGNC:19943]	1759	TGGTGTTTGCAATCTGTCTTAATCGATGGTTTTGGGGGAAAGATACAGGAAGTGAGTCAA	conserved	conserved			NM_016146	27.1498	12.325	5.12786	3.42448	20.4018	23.5069	38.851	30.3675	22.6218	6.12127	20.2137	9.70121	11.3179	14.2707	5.3663	5.33412	5.48502	5.62163	3.83221	4.0505
ASHG19AP1B100227247V5	0.0243412	0.0545015	5.37363	up	ENST00000399676	ENSG00000185940	KRTAP5-5	protein_coding		Yes	chr11:1651005-1651937:+	chr11	+	1651005	1651937						GENCODE	keratin associated protein 5-5 [Source:HGNC Symbol;Acc:HGNC:23601]	933	TTCTCTGGTGCTCCACTGTCTCCACTGTGTCCTCACTGGCTTCATCCACTCCACACCAGT					NM_001001480	13223.7	15072	12.686	10.2601	7588.57	6672.69	36746.1	10719.6	4391.53	72013.2	1062.32	457.542	544.642	1282.22	12.3601	12.4595	13.204	12.597	12.8093	13.6044
ASHG19AP1B115649058V5	0.00557254	0.0190361	2.77295	up	ENST00000420799	ENSG00000138614	INTS14	protein_coding	DHS_promoter	Yes	chr15:65871485-65903580:-	chr15	-	65871485	65903580					Cytosol;Insoluble Fraction	GENCODE	integrator complex subunit 14 [Source:HGNC Symbol;Acc:HGNC:25372]	1741	CCGGCGATGGGCACGGGGAAGCACTAAGTAATATGGATGATTATGACAAAACCTGCTTGG					NM_001207059	55.8975	27.1798	5.97958	4.50816	21.5997	29.4464	126.489	32.3337	69.6189	18.0611	42.0658	26.4445	23.6376	25.6901	5.43343	5.64495	7.17274	5.70395	5.94284	5.30425
ASHG19AP1B114608183V5	0.00662257	0.0214412	5.05982	up	ENST00000374193	ENSG00000148225	WDR31	protein_coding	DHS_promoter	Yes	chr9:116075502-116102562:-	chr9	-	116075502	116102562				testis	Endoplasmic reticulum	GENCODE	WD repeat domain 31 [Source:HGNC Symbol;Acc:HGNC:21421]	4878	TGGGGAAACAGCAAAGCAAACTCAAACACAGCACTTATAAATACGGCAGGCCTGATGAAA					NM_001012361	108.961	23.4778	6.64034	4.30125	25.2446	42.4675	118.788	294.54	63.7676	22.9693	23.8714	25.601	19.6307	25.3166	5.61871	6.16664	7.07879	8.55881	5.77873	5.54211
ASHG19AP1B120549263V5	0.0304825	0.0649165	2.05523	up	ENST00000305901	ENSG00000169856	ONECUT1	protein_coding	DHS_promoter	Yes	chr15:53049186-53082209:-	chr15	-	53049186	53082209			Yes	hepatobiliary_system		GENCODE	one cut homeobox 1 [Source:HGNC Symbol;Acc:HGNC:8138]	2092	GCAGGGCGGCGACTTGGCAAGACAAATGATGAGCAGGAAAACACCACTGGATCTCACACC	conserved	conserved			NM_004498	83.7697	58.1934	6.63266	5.59337	24.1329	70.6678	146.401	44.4949	133.152	51.0341	70.8083	53.876	57.3801	57.8683	5.56792	6.88918	7.36298	6.13982	7.20343	6.32702
ASHG19AP1B103504794V5	0.000215245	0.00256786	2.24964	up	ENST00000328827	ENSG00000177425	PAWR	protein_coding	DHS_promoter	Yes	chr12:79978654-80084877:-	chr12	-	79978654	80084877		Adenocarcinoma;Bipolar Disorder;Endometrial Neoplasms;Prostatic Neoplasms;Psychotic Disorders;Schizophrenia;Unipolar Depression;Mood Disorders;Cocaine Dependence;Major Depressive Disorder	Yes	male_reproductive_organ	Ribosome	GENCODE	pro-apoptotic WT1 regulator [Source:HGNC Symbol;Acc:HGNC:8614]	9129	AGGAGCCACCTAGAACAGTTTCAGGCAGATATAAAAGCACAACCAGTGTCTCTGAAGAAG	unconserved	conserved			NM_002583	92.8317	66.9302	6.94967	5.77998	88.4739	96.3436	91.1835	59.8949	128.262	37.2635	77.3421	66.2297	75.9526	77.8632	7.07999	7.31162	6.68973	6.53584	7.13117	6.0174
ASHG19AP1B111938805V5	6.36231e-05	0.00130478	3.72744	up	ENST00000535359	ENSG00000103723	AP3B2	protein_coding	DHS_promoter	Yes	chr15:83328289-83378531:-	chr15	-	83328289	83378531				nervous_system	Endoplasmic reticulum;Nucleus;Cytosol;Chromatin;Nucleous	GENCODE	adaptor related protein complex 3 subunit beta 2 [Source:HGNC Symbol;Acc:HGNC:567]	3402	ACGTGGGCCTGTTGGGCGAATACACTGAGGTACCTGAATGGACCAAGTGCTCAAATCGGG	conserved	conserved			NM_001278512	26.2601	11.4864	5.01207	3.11388	12.383	17.1022	49.427	18.9004	33.4877	5	17.9967	10.3827	10.4507	13.6019	4.75759	4.92014	5.81748	5.01466	4.55047	2.70371
ASHG19AP1B100232540V5	0.00340402	0.0135282	3.45722	up	ENST00000600312	ENSG00000268098	AP000688.1	protein_coding		Yes	chr21:37402368-37417818:+	chr21	+	37402368	37417818						GENCODE		114	CCTGCAAGCTGAAGCCGCCGACACCTCTCCCTGTGGTGCCACCCACATCTACAGCCACAG						2696.78	1472.54	10.963	9.17342	2244.62	1016.11	4776.31	4250.54	1196.33	5103.19	538.442	394.187	533.91	792.986	10.8828	10.2436	11.1663	11.581	10.9415	10.5991
ASHG19AP1B124038577V5	0.0465467	0.0901656	17.7266	up	ENST00000402182	ENSG00000179750	APOBEC3B	protein_coding	DHS_promoter	No	chr22:39378404-39388809:+	chr22	+	39378404	39388809		Bladder Neoplasm;Squamous cell carcinoma;Uterine Cervical Neoplasm;Head and Neck Neoplasms;Adenocarcinoma of lung (disorder);Mammary Neoplasms		eosinophil	Cytoplasm	GENCODE	apolipoprotein B mRNA editing enzyme catalytic subunit 3B [Source:HGNC Symbol;Acc:HGNC:17352]	1844	ACATTAAGAATCTTCCATAATTGTTTCCACAAACACTAGCAAATGTGTAGATGTCTTTCC						61862.3	984.583	12.5112	8.36332	1075.02	1224.43	256274	48914.2	1824.37	81.0674	96.9461	81.2881	1611.75	3051.86	10.0016	10.464	16.1639	14.3397	11.5866	6.76121
ASHG19AP1B108578403V5	0.00244175	0.0108529	3.9007	up	ENST00000264658	ENSG00000108306	FBXL20	protein_coding	DHS_promoter	Yes	chr17:37408897-37557916:-	chr17	-	37408897	37557916				common_myeloid_progenitor		GENCODE	F-box and leucine rich repeat protein 20 [Source:HGNC Symbol;Acc:HGNC:24679]	10388	TGCTGCAGTTGCTGATTATACCAGCATATATAAGAATAAAGTCTGATTTATTTATCCATT	conserved	conserved	cholesterol embolism;asthma;high density lipoprotein cholesterol measurement;Rheumatoid arthritis;Cholesterol HDL		NM_032875	253.908	91.5862	8.08672	6.12299	171.323	230.156	488.782	266.682	112.599	112.487	123.013	89.3557	68.7851	64.2903	7.86154	8.44229	8.81663	8.44279	6.87036	7.06415
ASHG19AP1B116511698V5	0.000504577	0.00414662	2.54859	up	ENST00000314616	ENSG00000109111	SUPT6H	protein_coding	DHS_promoter	Yes	chr17:26989109-27029702:+	chr17	+	26989109	27029702			Yes		Cytosol;Chromatin;Insoluble Fraction;Nucleoplasm	GENCODE	SPT6 homolog, histone chaperone [Source:HGNC Symbol;Acc:HGNC:11470]	6523	GCGGCGGGCTTCAGACAGTTATCTTCAGGCAGAGTGAGAAGCTGCAGCAATGTCTGATTT					NM_003170	242.97	151.999	8.20026	6.85056	131.897	196.017	435.484	201.583	249.87	157.941	176.035	142.156	127.907	155.956	7.54806	8.25063	8.69226	8.10915	8.40119	7.37386
ASHG19AP1B114785445V5	0.000280131	0.00298357	2.45063	up	ENST00000370187	ENSG00000166167	BTRC	protein_coding	DHS_promoter	Yes	chr10:103113820-103317078:+	chr10	+	103113820	103317078		Syndactyly of fingers;Ectrodactyly;Oligodactyly		reticulocyte	Chromatin;Insoluble Fraction	GENCODE	beta-transducin repeat containing E3 ubiquitin protein ligase [Source:HGNC Symbol;Acc:HGNC:1144]	6134	GGGACTGGCGCACTCACAGCTTTCCAGAATTCCTCAGAGAGAGAAGACTGTAATAATGGC					NM_033637	75.765	47.5386	6.59809	5.30494	32.2777	61.6429	117.544	62.471	104.89	21.9519	60.5827	49.5501	49.4311	56.1775	5.9047	6.69864	7.06154	6.59229	6.73329	5.49667
ASHG19AP1B100161866V5	1.32861e-05	0.000597546	8.55329	up	ENCT00000146661	CATG00000024467	CATG00000024467.1	protein_coding	DHS_enhancer	Yes	chr15:31554765-31558568:-	chr15	-	31554765	31558568						FANTOM5CAT	At least 1 of the 10 top ranked transcript is CPAT coding and max ORF size >=300, NOT annotated as nonCoding in GENCODE	3804	GAAAGAGAGCTTAGATATTAACTTGCCCCTGGTTGTTTTTGCGTGTGTGTATGTGTGTGT	conserved	unconserved				456.091	86.1424	9.06057	5.96409	229.697	396.845	588.119	435.722	630.074	24.5079	150.429	63.2724	60.3007	132.202	8.19011	9.10529	9.02892	9.0185	9.96004	5.60977
ASHG19AP1B102879570V5	2.71488e-05	0.000812675	2.69393	up	ENST00000264335	ENSG00000108953	YWHAE	protein_coding	DHS_promoter	Yes	chr17:1247566-1303672:-	chr17	-	1247566	1303672		Bipolar Disorder;Cardiovascular Diseases;Epilepsy;Polyhydramnios;Orbital separation excessive;Microstomia;Muscle hypotonia;Neoplasm Metastasis;Schizophrenia;Seizures;Electroencephalogram abnormal;Growth retardation;Endometrial Stromal Sarcoma;Frontal bossing;Cerebral atrophy;Low set ears;High forehead;Cardiovascular Abnormalities;Miller Dieker syndrome;Lissencephaly;Clear cell sarcoma of kidney;D…		middle_temporal_gyrus	Ribosome;Cytosol;Cytoplasm;Insoluble Fraction	GENCODE	tyrosine 3-monooxygenase/tryptophan 5-monooxygenase activation protein epsilon [Source:HGNC Symbol;Acc:HGNC:12851]	2211	AAAATGCCAAATATCGCGCCTCCATCCTTTATACTTCTAAAATAAAATCTCTAGTCCAAA					NM_006761	223635	42161.6	17.192	15.7622	209064	218506	335930	219076	135600	123458	28169.1	17204.3	17689.3	24287.4	17.3259	17.3412	17.4846	16.9833	16.8249	16.0584
ASHG19AP1B100064528V5	4.81475e-05	0.00113912	25.8834	up	ENST00000373673	ENSG00000179774	ATOH7	protein_coding	DHS_promoter	Yes	chr10:69990381-69991860:-	chr10	-	69990381	69991860		Persistent Hyperplastic Primary Vitreous;Persistent Hyperplastic Primary Vitreous, Autosomal Recessive;CORNEAL OPACIFICATION WITH OTHER OCULAR ANOMALIES	Yes	brain		GENCODE	atonal bHLH transcription factor 7 [Source:HGNC Symbol;Acc:HGNC:13907]	1480	TGTTGTGTAAATGCGTTTTTGCTTTAGTGCATTGTGTGTGCAAGCATGAAGTAGAAACAC	conserved	conserved			NM_145178	242.59	11.1638	7.9639	3.26995	86.2401	156.522	609.465	180.258	180.467	15.5602	16.5191	5	5.20526	13.5346	7.05185	7.95118	9.06458	7.9699	7.78201	5.15466
ASHG19AP1B100007073V5	0.0039109	0.0149011	3.58064	up	ENST00000307169	ENSG00000168348	INSM2	protein_coding	DHS_promoter	Yes	chr14:36003248-36006260:+	chr14	+	36003248	36006260			Yes	brain	Nucleus	GENCODE	INSM transcriptional repressor 2 [Source:HGNC Symbol;Acc:HGNC:17539]	3013	CCTGACAGAAAGCCCGTATTTGTAAGATGCTTACCACCAAATAAATGTACATAGACTGTG	conserved	conserved			NM_032594	18.8625	5.77114	4.37718	2.53696	17.7354	5	30.3409	13.5809	27.6552	5	5	5	8.85568	5	5.19089	2.74577	5.14997	4.60614	4.19313	2.70371
ASHG19AP1B127434072V5	0.0145319	0.0372851	3.3199	up	ENST00000307885	ENSG00000174233	ADCY6	protein_coding	DHS_promoter	Yes	chr12:49160112-49177912:-	chr12	-	49160112	49177912		Arthrogryposis;Muscle hypotonia;Absent reflex;Reflex, Deep Tendon, Absent;Absent tendon reflex;Respiratory distress;Electromyogram abnormal;Facial diplegia;Decreased joint mobility;Decreased to absent deep tendon reflexes;Autosomal recessive predisposition;LETHAL CONGENITAL CONTRACTURE SYNDROME 8		hindgut	Ribosome;Nucleus;Cytoplasm;Endoplasmic reticulum	GENCODE	adenylate cyclase 6 [Source:HGNC Symbol;Acc:HGNC:237]	6464	TCCTTCCTTCCCTACCAGCAACATGTCATGGTTTAGTGGCCTCCTGGTCCCTAAAGTGGA	conserved	conserved			NM_015270	5496.47	4785.81	11.8202	10.0891	4526.29	2926.13	12650.2	4805.73	2573.98	19984.5	1333.28	456.363	534.045	1620.89	11.7284	11.509	12.0777	11.7171	12.0688	11.864
ASHG19AP1B100047229V5	0.00048645	0.00407305	3.27096	up	ENST00000457326	ENSG00000256812	CAPNS2	protein_coding		Yes	chr16:55600584-55601599:+	chr16	+	55600584	55601599				tongue	Nucleus	GENCODE	calpain small subunit 2 [Source:HGNC Symbol;Acc:HGNC:16371]	1016	CATATTTCTGATCATGTGCTGCCTTTTACTGCTGAATTAAAACAGATATTTCACGAAAAA	conserved	conserved	hypothyroidism;Abnormality of the thyroid gland;Thyroid Hormones		NM_032330	68.3059	31.8208	6.46042	4.75071	65.5056	85.6664	81.4793	36.2458	72.6327	21.2144	40.1342	30.5223	27.852	39.3811	6.73224	7.15737	6.53296	5.85821	6.02132	5.4628
ASHG19AP1B100199731V5	0.0012815	0.00724135	2.31592	up	ENCT00000097608	CATG00000010941	CATG00000010941.1	protein_coding	DHS_enhancer	Yes	chr12:132367878-132373281:+	chr12	+	132367878	132373281						FANTOM5CAT	At least 1 of the 10 top ranked transcript is CPAT coding and max ORF size >=300, NOT annotated as nonCoding in GENCODE	5404	TACTGTTGAAAGCAACTAAGGGAAAAGAACAAGTGTTGGCTGTGGAGAAAGGGAACGCGT	unconserved	unconserved				15.0575	8.60749	4.30901	3.09743	6.22882	15.4574	11.07	12.0213	30.51	5.47843	7.08156	7.10956	11.9612	11.4067	3.98748	4.7846	3.94096	4.45687	4.37515	3.73616
ASHG19AP1B109091630V5	2.02702e-05	0.00070526	5.25723	up	NM_001278733	ENSG00000164691	TAGAP	protein_coding		No	chr6:159455501-159463385:-	chr6	-	159455501	159463385		Rheumatoid Arthritis;Crohn Disease;Psoriasis;DIABETES MELLITUS, INSULIN-DEPENDENT, 21 (disorder)				Refseq		3516	ACTATTGACCACATTATGCGGCCAACGATACCCATTTTCTTACCTGGATCTTTGCTTCTT					NM_001278733	252.153	76.2563	8.34134	5.94703	166.859	210.886	255.074	223.328	404.617	41.7511	96.5135	85.2696	80.7309	77.0167	7.83098	8.33771	8.07506	8.23965	9.22328	6.12502
ASHG19AP1B121795959V5	0.00797379	0.0243461	9.88833	up	ENST00000361170	ENSG00000183856	IQGAP3	protein_coding		Yes	chr1:156495197-156542332:-	chr1	-	156495197	156542332				trabecular_meshwork_cell	Nucleus;Chromatin;Insoluble Fraction	GENCODE	IQ motif containing GTPase activating protein 3 [Source:HGNC Symbol;Acc:HGNC:20669]	5988	CTTTCCCTTTTCTCTTTTACCCTCAGGATTCTCATCCCTTACAGCTGACTCTTCCAGGCA	conserved	conserved			NM_178229	1674.48	1080.12	10.6019	7.29622	2234.95	1170.13	1638.42	2283.66	1045.25	4685.87	304.911	41.8986	60.4952	307.448	10.8764	10.4082	10.0797	10.903	10.7425	10.5084
ASHG19AP1B100227241V5	0.00150951	0.00798246	4.93024	up	ENST00000334151	ENSG00000186977	KRTAP19-5	protein_coding		Yes	chr21:31873975-31874435:-	chr21	-	31873975	31874435						GENCODE	keratin associated protein 19-5 [Source:HGNC Symbol;Acc:HGNC:18940]	461	CTTTATGTCTCTGGATGTGTCTTACTTGTACCTTTATAACTGTGGGGTTTCTCTGTTCCT	conserved	conserved			NM_181611	48.4106	20.2607	5.87199	3.57034	26.2122	39.0838	72.9858	17.6547	86.1162	5	31.8007	5	23.3401	36.1625	5.66141	6.05458	6.37175	4.9228	6.34944	2.70371
ASHG19AP1B100198078V5	0.000159424	0.00215209	3.88822	up	ENST00000325719	ENSG00000181963	OR52K2	protein_coding		Yes	chr11:4470525-4471591:+	chr11	+	4470525	4471591						GENCODE	olfactory receptor family 52 subfamily K member 2 [Source:HGNC Symbol;Acc:HGNC:15223]	1067	TGTAGAGGGTGAGGTGGAGAAAGAATGGGTTGGCTTGTCTGCTGGAGTTGGAGACAGGCT					NM_001005172	198.367	79.1271	7.94549	5.98638	128.595	126.775	285.748	116.554	334.161	51.2679	108.983	73.0261	66.095	96.2643	7.51508	7.68677	8.2156	7.40438	8.90561	6.33152
ASHG19AP1B127379607V5	0.00104978	0.00642475	71.1059	up	ENST00000302805	ENSG00000168939	SPRY3	protein_coding	DHS_promoter	Yes	chrX:154997474-155012121:+	chrX	+	154997474	155012121				cerebellum	Nucleus	GENCODE	sprouty RTK signaling antagonist 3 [Source:HGNC Symbol;Acc:HGNC:11271]	9019	GTTTTGTTTTGTTTTGTGTTTTCTCTGCTGTGTCAAAGAACAAGACAGAACTATCTCTGT	conserved	conserved			NM_005840_2	12349	1218.54	12.6896	6.53771	7088.7	7733.78	29171.1	13601.3	4150.01	5628.84	287.315	22.3498	20.0272	134.155	12.282	12.6302	12.9494	12.861	12.7254	10.6936
ASHG19AP1B122059175V5	0.0205312	0.048086	2.77645	up	ENST00000394053	ENSG00000065911	MTHFD2	protein_coding	DHS_promoter	Yes	chr2:74425689-74444692:+	chr2	+	74425689	74444692		Hodgkin Disease			Ribosome;Cytosol;Cytoplasm	GENCODE	methylenetetrahydrofolate dehydrogenase (NADP+ dependent) 2, methenyltetrahydrofolate cyclohydrolase [Source:HGNC Symbol;Acc:HGNC:7434]	4456	CTGTCTGGTATGGTATGAATTTCTGAAATTCTGTCTTCCTATGACTCCTAGTTGTGACCT	conserved	conserved			NM_006636	65.1333	34.7169	6.26093	4.78769	127.667	53.7841	34.8839	43.9749	65.3562	44.1471	46.8301	22.1878	26.1206	34.2989	7.50671	6.50854	5.33946	6.12537	5.8246	6.18623
ASHG19AP1B128454238V5	0.00449851	0.0164396	2.13042	up	ENST00000245796	ENSG00000125637	PSD4	protein_coding		Yes	chr2:113931548-113960814:+	chr2	+	113931548	113960814				neutrophil	Insoluble Fraction;Cell Membrane	GENCODE	pleckstrin and Sec7 domain containing 4 [Source:HGNC Symbol;Acc:HGNC:19096]	5188	GGCCCCAGGTGACTCTTAACTCCCAGGACAGAGATGAGAGGGAGGGTGGACACCCCCAGG					NM_012455	122.334	93.5302	7.29192	6.20078	74.884	66.3474	170.407	104.94	195.094	92.0023	119.8	83.2265	75.4779	97.144	6.88759	6.79693	7.56928	7.27292	7.93286	6.88313
ASHG19AP1B100258170V5	0.00325465	0.0131328	2.11141	up	ENST00000527323	ENSG00000014216	CAPN1	protein_coding	DHS_promoter	Yes	chr11:64949933-64979458:+	chr11	+	64949933	64979458		melanoma;Optic Neuritis			Ribosome;Cytosol;Nucleous	GENCODE	calpain 1 [Source:HGNC Symbol;Acc:HGNC:1476]	3086	AGGGGCAGGAGAGCAGAGCTTGCAGGCAGGAGCCCAGGTTCTAGTCTTGGGAAGGCCTGG						216.292	175.605	8.09071	7.01251	114.955	179.92	328.791	172.922	284.873	86.4397	297.77	161.737	123.819	208.256	7.38291	8.13291	8.37394	7.91853	8.64526	6.82186
ASHG19AP1B117358352V5	0.000476365	0.00401836	2.39688	up	ENST00000374859	ENSG00000240065	PSMB9	protein_coding	DHS_promoter	Yes	chr6:32821938-32827362:+	chr6	+	32821938	32827362		Liver Cirrhosis, Experimental		eosinophil	Cytosol;Cytoplasm	GENCODE	proteasome subunit beta 9 [Source:HGNC Symbol;Acc:HGNC:9546]	782	ATAAGCCAGGCATGTCTCCCGAGGAGTGCAGGCGCTTCACCACAGACGCTATTGCTCTGG	unconserved	conserved	leprosy;sarcoidosis;hematologic cancer;IgA glomerulonephritis;hypersensitivity reaction type II disease;complement deficiency;narcolepsy;type 1 diabetes mellitus;Rheumatoid arthritis;Granulomatosis;Abnormal immunoglobulin level;Non caseating epithelioid cell granulomatosis		NM_002800_4	175762	34182.9	16.4446	15.1834	155969	165025	297894	198946	60975.3	114630	19941.2	9956.53	10271.1	16116	16.479	16.5611	16.7215	16.6359	15.8253	15.7303
ASHG19AP1B100126752V5	0.0228128	0.0519629	2.09951	up	ENST00000490879	ENSG00000122432	SPATA1	protein_coding	DHS_promoter	Yes	chr1:84972080-85020222:+	chr1	+	84972080	85020222				testis		GENCODE	spermatogenesis associated 1 [Source:HGNC Symbol;Acc:HGNC:14682]	2888	AGAGAACATAAATACTATATGGAGTCAGGAAGCAGAAAAATTATTTTCATCAGTTTGATG					NM_001310156	12.2326	7.60579	3.86647	2.79642	5	11.1728	18.6191	9.66708	16.7038	5	7.66843	10.7987	9.56178	5	2.81492	4.37859	4.5394	4.22267	3.37677	2.70371
ASHG19AP1B108920863V5	0.00161282	0.00833472	4.43131	up	ENST00000372022	ENSG00000148296	SURF6	protein_coding	DHS_promoter	Yes	chr9:136195610-136203235:-	chr9	-	136195610	136203235					Ribosome;Insoluble Fraction;Cell Membrane	GENCODE	surfeit 6 [Source:HGNC Symbol;Acc:HGNC:11478]	4434	TTTTATCTCTTTGTCTTGTGTTATTTCTACACTCTCTCATTGCTGCACACAGGGAGGGAG	conserved	conserved			NM_006753	430.63	195.831	8.99939	6.85165	528.292	547.304	366.613	297.255	413.685	363.815	219.219	67.4539	76.051	252.615	9.17057	9.49866	8.49506	8.57124	9.26141	8.13797
ASHG19AP1B100179385V5	0.00441752	0.0162417	4.43087	up	ENST00000612339	ENSG00000184988	TMEM106A	protein_coding	DHS_promoter	Yes	chr17:41363894-41372061:+	chr17	+	41363894	41372061		Liver Cirrhosis, Experimental		common_myeloid_progenitor	Nucleus;Nucleous;Nucleoplasm	GENCODE	transmembrane protein 106A [Source:HGNC Symbol;Acc:HGNC:28288]	3266	GCTGCTGTGTATAGACTGCCAAATGTGAAGTATTTATATTGTATTCAATAAACTATACTT	conserved	unconserved			NM_145041	1046.83	410.236	9.82097	7.67338	2547.46	678.108	819.1	788.106	401.351	1109.51	393.752	225.977	131.313	190.625	11.037	9.75744	9.39652	9.70086	9.21305	9.17516
ASHG19AP1B101957037V5	0.0113837	0.0312449	4.18367	up	ENST00000256442	ENSG00000134057	CCNB1	protein_coding	DHS_promoter	Yes	chr5:68462837-68474072:+	chr5	+	68462837	68474072		Polycystic Ovary Syndrome		reticulocyte	Ribosome;Insoluble Fraction	GENCODE	cyclin B1 [Source:HGNC Symbol;Acc:HGNC:1579]	2169	ACCATGTGCCATCTGTACATATTACTGTTGCATTTACTTTTAATAAAGCTTGTGGCCCCT					NM_031966	80.1495	24.6261	6.42136	4.3566	128.534	79.245	14.6027	106.702	71.6631	14.6217	36.2293	19.4067	20.9573	31.9155	7.51413	7.04885	4.25285	7.29451	5.99648	5.09152
ASHG19AP1B100219087V5	0.0206418	0.0482766	2.17046	up	FTMT25800001064	CATG00000024650	CATG00000024650.1	protein_coding	DHS_enhancer	Yes	chr15:39743959-39747726:-	chr15	-	39743959	39747726						FANTOM5CAT	At least 1 of the 10 top ranked transcript is CPAT coding and max ORF size >=300, NOT annotated as nonCoding in GENCODE	3768	ATGGAAAACACTGAAGATTGGAAGCTAGTGGGCACCTAAAATTTAGTTCTGGATTTGCCA	conserved	conserved				15.7634	10.6561	4.17471	3.05671	9.80243	5	20.8462	16.5529	26.6154	5	15.4393	6.86516	13.1599	12.8163	4.48435	2.74577	4.67885	4.84279	4.1218	2.70371
ASHG19AP1B100304380V5	0.000615313	0.0046509	2.48388	up	ENST00000400365	ENSG00000189169	KRTAP10-12	protein_coding		Yes	chr21:46117087-46117959:+	chr21	+	46117087	46117959						GENCODE	keratin associated protein 10-12 [Source:HGNC Symbol;Acc:HGNC:20533]	873	CCAGGGCCACTGGGCACTATGAGTCCCCCACCTCTCCCACTACTGGCCCCTCGGCTGCTC					NM_198699	11418.4	5858.45	12.6363	11.3237	15170.7	6072.42	19549.1	13093.1	3206.85	21894.7	1757.16	1479.98	1702.9	2457.57	13.131	12.3368	12.5044	12.8171	12.3921	11.9613
ASHG19AP1B109779795V5	5.89811e-06	0.000430396	3.91515	up	ENST00000238892	ENSG00000119878	CRIPT	protein_coding	DHS_promoter	Yes	chr2:46844290-46852881:+	chr2	+	46844290	46852881		Anemia;Congenital clubfoot;Exophthalmos;Hemoglobin low;Frontal bossing;Brachydactyly;High forehead;Recurrent infections;Telecanthus;Talipes;Sparse eyebrow;Depressed nasal bridge;Prominent eyes;Short distal phalanges;Anteverted nostril;Protruding eyes;Psychomotor retardation, profound;Very short digits;Prominent globes;Anisopoikilocytosis;Tall forehead;Depressed nasal root/bridge;Talipes foot defo…		middle_temporal_gyrus	Ribosome;Cytosol;Cytoplasm	GENCODE	CXXC repeat containing interactor of PDZ3 domain [Source:HGNC Symbol;Acc:HGNC:14312]	1953	GCGGCTAGGGGAACCGTCGTGGGGAAGGATGGTGTGCGAAAAATGTGAAAAGAAACTTGG	unconserved	unconserved			NM_014171	177.611	72.4916	7.85184	5.88277	122.106	129.093	247.258	158.81	230.789	40.7097	92.0716	81.8499	73.577	74.2497	7.45091	7.70854	8.03587	7.81778	8.24611	6.10276
ASHG19AP1B127249610V5	2.15706e-07	0.000147822	8.23188	up	ENST00000361361	ENSG00000160767	FAM189B	protein_coding	DHS_promoter	Yes	chr1:155217008-155225178:-	chr1	-	155217008	155225178			Yes		Cytosol;Endoplasmic reticulum;Cell Membrane;Nucleous;Nucleoplasm	GENCODE	family with sequence similarity 189 member B [Source:HGNC Symbol;Acc:HGNC:1233]	3082	CCGGGGTGGTTGGCATTGTGTCCTGGAAGCGGCCATTCACTCTAGTGATCTCCTTCTTCT					NM_006589	791.461	125.722	9.59199	6.55077	509.932	563.31	1609.87	783.071	491.118	64.706	196.789	92.718	93.0479	181.347	9.13196	9.53664	10.0629	9.69459	9.53386	6.55028
ASHG19AP1B127272128V5	0.0431036	0.0849266	2.25337	up	ENST00000417564	ENSG00000160305	DIP2A	protein_coding	DHS_promoter	Yes	chr21:47879024-47989765:+	chr21	+	47879024	47989765				substantia_nigra	Cytosol;Nucleus;Cytoplasm;Chromatin;Nucleous;Nucleoplasm	GENCODE	disco interacting protein 2 homolog A [Source:HGNC Symbol;Acc:HGNC:17217]	6967	ATTGACTTTGTAATTCTGCATTTTGAAATGTGTGAAAAGGGTCTTTAAATTACCCCGAAT					NM_015151	208.354	146.32	7.82558	6.6535	405.57	203.441	190.158	148.603	93.9989	209.916	206.726	94.0746	71.1449	149.738	8.86782	8.29661	7.70533	7.7328	6.52537	7.62646
ASHG19AP1B122785854V5	0.00128893	0.00727326	7.31745	up	ENST00000298694	ENSG00000165801	ARHGEF40	protein_coding	DHS_promoter	Yes	chr14:21538429-21558399:+	chr14	+	21538429	21558399					Cytosol;Nucleus;Insoluble Fraction	GENCODE	Rho guanine nucleotide exchange factor 40 [Source:HGNC Symbol;Acc:HGNC:25516]	5919	ACTTTGCCTCTAAGGAGCTAGAGTAGTCCTCTGGATTAAGGTGATAAATAACTTGAGCAC	conserved	conserved			NM_018071	80.2583	14.4235	6.54101	3.66967	81.0816	134.346	75.1723	73.9631	36.7287	11.9718	19.2748	12.4505	11.8062	16.6142	6.98141	7.76058	6.42138	6.81723	4.72445	4.89032
ASHG19AP1B113369206V5	0.000689661	0.00497662	3.80092	up	ENST00000260227	ENSG00000137673	MMP7	protein_coding		Yes	chr11:102391239-102401484:-	chr11	-	102391239	102401484		Spontaneous abortion;Colonic Neoplasms;Stomach Neoplasms		macrophage		GENCODE	matrix metallopeptidase 7 [Source:HGNC Symbol;Acc:HGNC:7174]	1125	GGCATTCAGAAACTATATGGAAAGAGAAGTAATTCAAGAAAGAAATAGAAACTTCAGGCA	conserved	conserved			NM_002423	35.996	17.74	5.50601	3.57967	17.8516	45.873	54.1949	24.4378	37.623	5	22.8067	18.5033	16.837	25.5527	5.19943	6.27718	5.94541	5.33742	4.77064	2.70371
ASHG19AP1B100156201V5	3.32068e-05	0.000908687	4.36721	up	ENST00000256544	ENSG00000134152	KATNBL1	protein_coding	DHS_promoter	Yes	chr15:34432875-34502280:-	chr15	-	34432875	34502280				eosinophil	Cytosol	GENCODE	katanin regulatory subunit B1 like 1 [Source:HGNC Symbol;Acc:HGNC:26199]	2723	GGACATGGGAATTTGAATTGTAAACCTGTTATCTCTGTGAAACTTTTAACATGATAAAAT	unconserved	conserved			NM_024713	284.896	98.5762	8.39896	6.27225	255.655	265.069	341.444	381.463	180.847	86.7645	138.525	95.5342	82.5658	89.4918	8.32269	8.60833	8.41471	8.86177	7.7873	6.82662
ASHG19AP1B107142078V5	0.0240419	0.0540176	2.61534	up	MICT00000222548	CATG00000055461	CATG00000055461.1	protein_coding	DHS_enhancer	Yes	chr20:62298317-62317784:-	chr20	-	62298317	62317784						FANTOM5CAT	At least 1 of the 10 top ranked transcript is CPAT coding and max ORF size >=300, NOT annotated as nonCoding in GENCODE	10936	GGCAGGGACAGAGTCTCCAAGGGGGTCAGTGGGACTTGAAAAGAGGCTCTATGGTCGCCT	unconserved	unconserved	inflammatory bowel disease;multiple sclerosis;ulcerative colitis;Crohn s disease;Glomerulosclerosis;Arteriosclerosis;Sclerosis of metaphyses of the upper limbs;Gastrointestinal inflammation			92.1062	44.811	6.6236	5.2366	15.9529	48.4699	189.903	68.7803	137.425	38.2884	49.7243	40.5869	42.2897	53.1656	5.06471	6.36014	7.70382	6.72377	7.26554	6.04337
ASHG19AP1B135787196V5	0.0021851	0.0101206	2.57655	up	ENST00000337435	ENSG00000170113	NIPA1	protein_coding	DHS_promoter	Yes	chr15:23043277-23086436:-	chr15	-	23043277	23086436		SPASTIC PARAPLEGIA 6, AUTOSOMAL DOMINANT (disorder)		neuron_projection_bundle		GENCODE	NIPA magnesium transporter 1 [Source:HGNC Symbol;Acc:HGNC:17043]	6567	GGCCTGGGCGTGGCCGTCGTGTCGAGCCTGGTGAACGGGTCCACGTTCGTGCTACAGAAG					NM_144599	78.0007	50.4894	6.58099	5.21554	43.7409	39.9897	135.312	90.6949	80.2657	8.45955	74.8364	48.2306	41.662	79.2582	6.26434	6.08192	7.26234	7.08701	6.20932	4.53948
ASHG19AP1B104123611V5	0.00130614	0.00732938	4.25595	up	ENST00000396801	ENSG00000126746	ZNF384	protein_coding	DHS_promoter	Yes	chr12:6775814-6798676:-	chr12	-	6775814	6798676			Yes		Cytosol;Nucleus;Chromatin;Nucleous	GENCODE	zinc finger protein 384 [Source:HGNC Symbol;Acc:HGNC:11955]	3008	CCTTCCGCCAGCTCTCCCACCTCCAGCAGCACACACGAATCCACACTGGTGATAGACCAT					NM_001135734	130775	25946	15.8306	13.7411	109078	116129	229188	127383	72095	108122	6306.78	3808.92	4555.35	6937.29	15.7254	15.9058	15.8333	15.676	16.0125	15.4324
ASHG19AP1B125327411V5	3.39955e-05	0.000920563	67.9928	up	ENST00000408926	ENSG00000221947	XKR9	protein_coding	DHS_promoter	Yes	chr8:71581600-71648177:+	chr8	+	71581600	71648177				testis	Cytoplasm	GENCODE	XK related 9 [Source:HGNC Symbol;Acc:HGNC:20937]	3174	CATTGGTTAGTAAAGAAAATGTGTGTTATGTGGGTGTGTTGTCTCTTATTTTTGCCACCT	conserved	conserved			NM_001011720	10343.6	263.737	12.565	6.4777	4198.61	6821.93	23339.4	9892.58	7465.31	955.814	136.682	43.9309	53.0495	129.211	11.6287	12.478	12.707	12.5044	13.507	9.03948
ASHG19AP1B115053974V5	0.00175701	0.00876924	2.35201	up	ENST00000409239	ENSG00000255552	LY6G6E	protein_coding	DHS_enhancer	No	chr6:31679548-31681842:-	chr6	-	31679548	31681842				neuron		GENCODE	lymphocyte antigen 6 family member G6E [Source:HGNC Symbol;Acc:HGNC:13934]	776	TGTGGATCTCAGGCAAGGGGATCAAAGGAGCATCAGGTATGGTAAGGAGGAGAGTCTTGC	conserved	conserved	major depressive disorder;Depression		NR_024541	24.5464	15.151	4.92594	3.69205	7.30696	23.7178	30.6603	17.29	43.757	6.97234	17.7758	12.3636	16.329	22.3143	4.15862	5.34559	5.16252	4.89669	5.06631	4.34036
ASHG19AP1B120866598V5	0.00505072	0.0178571	2.30986	up	ENST00000313525	ENSG00000059769	DNAJC25	protein_coding	DHS_promoter	Yes	chr9:114393632-114416631:+	chr9	+	114393632	114416631				common_myeloid_progenitor		GENCODE	DnaJ heat shock protein family (Hsp40) member C25 [Source:HGNC Symbol;Acc:HGNC:34187]	2268	GGCAACCGCCTACGAGACACTCAAGGATGAAGAAACACGAAAAGATTATGATTACATGCT					NM_001015882	88.5927	58.7007	6.81035	5.60254	67.8171	75.9095	70.919	146.609	81.7089	32.895	66.0173	69.4056	66.3989	58.7866	6.77223	6.99361	6.33029	7.71321	6.2424	5.89703
ASHG19AP1B104567645V5	0.0254806	0.0563308	4.15622	up	ENST00000360540	ENSG00000168300	PCMTD1	protein_coding	DHS_promoter	Yes	chr8:52730140-52811658:-	chr8	-	52730140	52811658				neutrophil		GENCODE	protein-L-isoaspartate (D-aspartate) O-methyltransferase domain containing 1 [Source:HGNC Symbol;Acc:HGNC:30483]	4252	TTTTCCTTTGGATCACTGGATTAATTTATTTTTGGAAATCAAGTGCAATATTGGAAGCCA	unconserved	conserved	Crohn s disease		NM_052937	54.6634	22.3622	5.97381	3.91854	45.9538	59.5435	77.3206	69.5976	20.9015	11.6351	43.7622	5	10.9612	40.4526	6.31982	6.65393	6.45962	6.7392	3.69647	4.86138
ASHG19AP1B125625052V5	6.81985e-05	0.00135705	3.958	up	ENST00000369452	ENSG00000108061	SHOC2	protein_coding	DHS_promoter	Yes	chr10:112679305-112773425:+	chr10	+	112679305	112773425		Hypertrophic Cardiomyopathy;Hair Diseases;Atrial Septal Defects;Ventricular Septal Defects;Hydrocephalus;Orbital separation excessive;Mental Retardation;Noonan Syndrome;Strabismus;Macrotia;Neck webbing;Low set ears;Short stature;Low intelligence;Hyperactive behavior;Small nose;Posteriorly rotated ear;Short neck;Delayed bone age;Large auricle;Congenital Epicanthus;Mental deficiency;Large protrudin…		eosinophil	Cytoplasm;Insoluble Fraction	GENCODE	SHOC2, leucine rich repeat scaffold protein [Source:HGNC Symbol;Acc:HGNC:15454]	3943	GAGGGCGAGCGAGGAGGATGGCGGAGTCGGGGCTCCTGACGGAACTCTAATGAATCATTG	conserved	conserved			NM_007373	131.521	49.1538	7.33431	5.34954	66.7388	133.211	231.733	117.229	108.693	21.9522	63.3141	50.7859	54.9019	54.8151	6.75339	7.7494	7.95504	7.41125	6.80248	5.49674
ASHG19AP1B120629245V5	0.00123055	0.00706673	2.4004	up	ENST00000330394	ENSG00000182580	EPHB3	protein_coding	DHS_promoter	Yes	chr3:184279572-184300197:+	chr3	+	184279572	184300197				major_salivary_gland	Endoplasmic reticulum;Nucleus	GENCODE	EPH receptor B3 [Source:HGNC Symbol;Acc:HGNC:3394]	4236	CTGCGTCAAGATCGAGGAGGTGATCGGAGCTGGGGAATTTGGGGAAGTGTGCCGTGGTCG	conserved	conserved			NM_004443	40.5061	27.8133	5.62763	4.36436	14.3804	31.0173	66.8767	27.1973	63.0589	5.57031	42.7806	25.131	27.1369	38.4477	4.93953	5.72238	6.24165	5.47685	5.75775	3.78286
ASHG19AP1B111471040V5	0.000415131	0.00371938	2.57264	up	ENST00000311131	ENSG00000175591	P2RY2	protein_coding	DHS_promoter	Yes	chr11:72929344-72947397:+	chr11	+	72929344	72947397				extra_ocular_muscle		GENCODE	purinergic receptor P2Y2 [Source:HGNC Symbol;Acc:HGNC:8541]	2660	GGGCTGGTCAGGTTCCAGAGCTTGGAGGTTCCAGGTCCAGATCCAAGTCAGATGGCAATG	unconserved	conserved			NM_176072	393.483	221.589	8.74426	7.381	219.84	381.979	801.555	275.643	288.402	206.182	286.566	198.185	193.497	223.517	8.14381	9.05753	9.36824	8.48422	8.66747	7.6086
ASHG19AP1B100180702V5	0.00642088	0.0209843	2.42065	up	NM_001320776	ENSG00000283515	AC020915.5	protein_coding		No	chr19:58740047-58762521:+	chr19	+	58740047	58762521				common_myeloid_progenitor		Refseq		4943	GGATACCTATGCTGTCAGGAATGCTTGTTATAAGAATTAATTAAAACACTTTGCTTAATT					NM_001320776	108.669	69.4134	7.07902	5.80362	172.407	103.731	101.349	79.1369	86.7191	74.9079	85.2261	61.1237	59.0169	66.7927	7.86824	7.41373	6.83717	6.91046	6.36549	6.68956
ASHG19AP1B100002415V5	0.000192102	0.00238747	2.20552	up	ENST00000504986	ENSG00000109133	TMEM33	protein_coding	DHS_promoter	Yes	chr4:41937137-41962589:+	chr4	+	41937137	41962589					Ribosome;Cytoplasm	GENCODE	transmembrane protein 33 [Source:HGNC Symbol;Acc:HGNC:25541]	7482	GTCTCTACTTGTAATTTATTGTGACCCTTTTTCACTGTATATGCTTTGTATGTCTAATAT	conserved	conserved			NM_018126	8250.39	3464.15	12.289	11.1478	6270.61	6140.08	18695.7	7021.52	3124	10165.9	1981.28	1821.08	1615.62	1736.89	12.1244	12.3474	12.4695	12.1416	12.3618	11.2207
ASHG19AP1B114831556V5	0.00018521	0.0023435	2.13955	up	ENST00000301634	ENSG00000167900	TK1	protein_coding	DHS_promoter	Yes	chr17:76170156-76183314:-	chr17	-	76170156	76183314		Colorectal Neoplasms;Liver Neoplasms, Experimental		Schwann_cell	Ribosome;Cytosol;Cytoplasm	GENCODE	thymidine kinase 1 [Source:HGNC Symbol;Acc:HGNC:11830]	1628	GCTCGGCACAGAGAAGGAGGTCGAGGTGATTGGGGGAGCAGACAAGTACCACTCCGTGTG	conserved	conserved			NM_003258	82.6509	63.9962	6.77278	5.67548	54.4857	58.3876	105.841	70.9346	123.606	22.9654	65.9038	66.8421	79.6079	84.6617	6.5111	6.62736	6.90199	6.76605	7.05743	5.54188
ASHG19AP1B102552040V5	0.000378777	0.00353305	3.85165	up	ENST00000426997	ENSG00000237651	C2orf74	protein_coding	DHS_promoter	Yes	chr2:61372203-61391943:+	chr2	+	61372203	61391943				middle_temporal_gyrus	Cytoplasm	GENCODE	chromosome 2 open reading frame 74 [Source:HGNC Symbol;Acc:HGNC:34439]	879	GGTTCGGGCGAGCTATTTGGAGCCTGCGCAGTCAGATCCGAGGACATGTTGACGTCGTCC	unconserved	conserved			NM_001143960	15.8811	5	4.37994	2.43446	6.11176	19.3024	12.635	22.1068	19.2494	5	5	5	5	5	3.96571	5.07585	4.08925	5.20927	3.55962	2.70371
ASHG19AP1B109903473V5	0.00114736	0.00678044	2.26308	up	ENST00000366641	ENSG00000135766	EGLN1	protein_coding		Yes	chr1:231499497-231560790:-	chr1	-	231499497	231560790		Hematocrit increased;Hemoglobin increased;Erythrocytosis, Familial, 3;Increased red blood cell mass	Yes	neutrophil	Ribosome;Endoplasmic reticulum;Cytoplasm;Insoluble Fraction	GENCODE	egl-9 family hypoxia inducible factor 1 [Source:HGNC Symbol;Acc:HGNC:1232]	7097	GGCCGGACGAAAGCCATGGTTGCTTGTTATCCGGGCAATGGAACGGGTTATGTACGTCAT					NM_022051	396.15	277.977	8.90508	7.7268	282.754	340.702	525.264	380.787	451.243	190.926	346.867	335.143	267.531	249.419	8.43798	8.91648	8.90172	8.85922	9.41002	7.5386
ASHG19AP1B127682210V5	3.24734e-07	0.000151411	18.5919	up	ENST00000337665	ENSG00000076928	ARHGEF1	protein_coding	DHS_promoter	Yes	chr19:42388515-42411606:+	chr19	+	42388515	42411606				T_cell	Cytosol;Nucleus;Nucleous;Nucleoplasm	GENCODE	Rho guanine nucleotide exchange factor 1 [Source:HGNC Symbol;Acc:HGNC:681]	3171	CGGTTCCGGTGGCGGCGATGGCTTCTCTTTCCACCTGGAGCAGCCCTGCAGAGCCCAGGG					NM_199002	2059.73	115.326	10.6562	6.43962	2402.84	1552.83	3311.54	2470.86	560.6	92.0002	160.931	75.6019	83.1826	164.914	10.9662	10.7486	10.8087	10.9871	9.77062	6.88293
ASHG19AP1B125133100V5	1.15785e-05	0.000575254	3.86483	up	ENST00000312499	ENSG00000175643	RMI2	protein_coding	DHS_promoter	Yes	chr16:11439288-11445619:+	chr16	+	11439288	11445619				reticulocyte	Ribosome;Cytoplasm;Insoluble Fraction	GENCODE	RecQ mediated genome instability 2 [Source:HGNC Symbol;Acc:HGNC:28349]	1457	CGGGCGGCCCTGTCTAGTCCCAGGAAAGTATGTGATGGTGATGGGAGTGGTTCAGGCCTG	conserved	unconserved			NM_152308	158.258	67.4614	7.71581	5.76541	124.765	148.8	190.849	125.981	200.896	58.7603	85.4252	50.3099	56.6649	86.1468	7.47894	7.88665	7.70969	7.50997	7.99381	6.46151
ASHG19AP1B100066067V5	0.00184507	0.00903151	5.17008	up	ENST00000554048	ENSG00000258873	DUXA	protein_coding		Yes	chr19:57665389-57678811:-	chr19	-	57665389	57678811			Yes	visceral_peritoneum	Nucleus;Cytoplasm	GENCODE	double homeobox A [Source:HGNC Symbol;Acc:HGNC:32179]	1006	ACAGCCTAGATCCAGAGTTCAGAAGACCTTGAGACAATGAAAATAAACTTGGTAATAATC	unconserved	conserved			NM_001012729	74.7545	20.8823	6.49614	4.12595	47.6742	59.982	153.833	43.9245	68.3585	28.0134	16.1315	20.7476	21.4663	18.0526	6.35786	6.66396	7.42712	6.12346	5.90827	5.74179
ASHG19AP1B128770295V5	0.000338165	0.00331343	2.34761	up	ENST00000264867	ENSG00000109819	PPARGC1A	protein_coding	DHS_promoter	Yes	chr4:23793644-23891700:-	chr4	-	23793644	23891700		Amyotrophic Lateral Sclerosis;Anxiety;Bowen's Disease;Depressive disorder;Diabetes Mellitus, Experimental;Diabetes Mellitus, Non-Insulin-Dependent;Dyspnea;Fatigue;Heart failure;Muscle Cramp;Muscle Spasticity;Muscular Dystrophy, Animal;Myocardial Infarction;Nerve Degeneration;Pain;Schizophrenia;Xerostomia;Mood swings;muscle degeneration;Neurogenic Muscular Atrophy;Paralysed;Neurodegenerative Disor…	Yes	major_salivary_gland		GENCODE	PPARG coactivator 1 alpha [Source:HGNC Symbol;Acc:HGNC:9237]	6318	GGTGCCTTCAGTTCACTCTCAGTAAGGGGCTGGTTGCCTGCATGAGTGTGTGCTCTGTGT	conserved	conserved	amyotrophic lateral sclerosis;Hypertension;Primary open angle glaucoma;Glaucoma Open Angle		NM_013261	116.225	91.0801	7.28175	6.05056	79.8832	110.63	138.867	89.2716	162.474	29.6558	148.963	70.9294	58.5944	147.258	6.96307	7.49683	7.29014	7.06864	7.59009	5.7991
ASHG19AP1B135645994V5	0.000354649	0.00339692	2.40103	up	ENST00000398795	ENSG00000120659	TNFSF11	protein_coding	DHS_promoter	Yes	chr13:43148289-43182148:+	chr13	+	43148289	43182148		Alveolar Bone Loss;Anemia;Body Temperature Changes;Chronic rhinitis;Craniosynostosis;Deafness;Dental caries;Camurati-Engelmann Syndrome;Facial paralysis;Hearing Loss, Partial;Hepatomegaly;Hepatosplenomegaly;Hydrocephalus;Hypercalcemia;Chronic Lymphocytic Leukemia;Nystagmus;Optic Atrophy;Osteopetrosis;Osteoporosis;Otitis Media;Pallor;Pancytopenia;Splenomegaly;Thrombocytopenia;Tremor;Low Vision;Gro…		CD1a_positive_Langerhans_cell		GENCODE	TNF superfamily member 11 [Source:HGNC Symbol;Acc:HGNC:11926]	2199	CGCAGCCTCCGGAGTTGGCCGCAGACAAGAAGGGGAGGGAGCGGGAGAGGGAGGAGAGCT					NM_003701	33.0114	21.3774	5.42726	4.16361	26.7646	18.0229	38.6684	30.3234	51.2779	7.8533	25.5273	21.8449	29.0463	22.6152	5.68477	4.98736	5.47779	5.61996	5.36642	4.47082
ASHG19AP1B113582597V5	0.00379687	0.0145916	2.13953	up	ENST00000380535	ENSG00000161955	TNFSF13	protein_coding		No	chr17:7461609-7464925:+	chr17	+	7461609	7464925		Spontaneous abortion;Colorectal Neoplasms;IGA Glomerulonephritis;Schizophrenia			Endoplasmic reticulum	GENCODE	TNF superfamily member 13 [Source:HGNC Symbol;Acc:HGNC:11928]	2195	CAGAGTCTCCCGGAGCAGCACTCTGTCCTGCACCTGGTTCCCATTAACGCCACCTCCAAG					NM_001198622	208398	51105.2	16.9358	15.8385	183467	193282	312325	227474	125441	166991	37121.2	14703.6	12385.8	24324.8	16.8206	16.9394	17.0347	17.1486	16.7357	16.824
ASHG19AP1B137431093V5	5.35917e-05	0.00118891	2.59742	up	ENST00000371320	ENSG00000157216	SSBP3	protein_coding	DHS_promoter	Yes	chr1:54692305-54872092:-	chr1	-	54692305	54872092			Yes		Cytosol;Chromatin	GENCODE	single stranded DNA binding protein 3 [Source:HGNC Symbol;Acc:HGNC:15674]	2077	AAGGAGTTCCAGGGCGATGGGGCCGCGGCCGGGGCTGACGCTTTGACAGCTGGAAAGAGC					NM_145716	27.0424	17.3188	5.11348	3.7364	11.6826	20.6058	29.6562	23.3893	49.8782	5.12898	25.0644	14.5771	24.2038	17.6198	4.69347	5.16054	5.12082	5.28258	5.30999	3.54311
ASHG19AP1B100190367V5	8.20433e-05	0.00148924	7.46708	up	HBMT00000599785	CATG00000031415	CATG00000031415.1	protein_coding	DHS_promoter	Yes	chr17:40346593-40355380:+	chr17	+	40346593	40355380						FANTOM5CAT	At least 1 of the 10 top ranked transcript is CPAT coding and max ORF size >=300, NOT annotated as nonCoding in GENCODE	4430	GAAATTCAAGATATCTTCCAAATTGGCTTGGATGTTTCAATAAATTCTTCAAACCATGGA	unconserved	conserved				349.687	74.9862	8.7231	5.82255	300.323	317.005	467.565	373.922	289.62	109.814	70.2812	79.8284	70.6276	44.38	8.50313	8.8342	8.77014	8.8336	8.6744	7.04214
ASHG19AP1B129165557V5	0.00013997	0.00199785	4.5222	up	ENST00000394703	ENSG00000135164	DMTF1	protein_coding	DHS_promoter	Yes	chr7:86781870-86825648:+	chr7	+	86781870	86825648			Yes	middle_temporal_gyrus	Nucleus;Insoluble Fraction	GENCODE	cyclin D binding myb like transcription factor 1 [Source:HGNC Symbol;Acc:HGNC:14603]	4038	AGGCTGCAGAGTAGAAAGCACAAAAACCAGCCTGATTGTATCTGGAAAAAACCATTATGT					NM_021145	65.3873	21.0224	6.3486	4.17158	33.7808	59.292	121.174	41.1607	71.529	12.1582	23.4663	18.3136	27.2913	23.8825	5.96032	6.64898	7.10644	6.035	5.99226	4.90595
ASHG19AP1B138808346V5	0.00630576	0.0207484	2.20669	up	ENST00000318357	ENSG00000163126	ANKRD23	protein_coding	DHS_promoter	Yes	chr2:97503649-97509771:-	chr2	-	97503649	97509771				tongue	Nucleus;Nucleous	GENCODE	ankyrin repeat domain 23 [Source:HGNC Symbol;Acc:HGNC:24470]	2597	CAGCTCTTCTCACTGGGGGGTGTGAGGAACAGGGGGGACCATGGACTTCATCAGCATTCA					NM_144994	33.4777	22.0097	5.26525	4.12336	9.56831	26.7372	63.8006	16.6001	50.6823	6.80811	36.104	14.137	23.1414	29.8581	4.45656	5.50561	6.17628	4.84581	5.34198	4.29467
ASHG19AP1B111926333V5	0.000708569	0.00504692	2.68133	up	ENST00000251108	ENSG00000102543	CDADC1	protein_coding	DHS_promoter	Yes	chr13:49822061-49867621:+	chr13	+	49822061	49867621				eosinophil	Endoplasmic reticulum	GENCODE	cytidine and dCMP deaminase domain containing 1 [Source:HGNC Symbol;Acc:HGNC:20299]	3386	AGGAGAGAAAATGGTGTGTTGAGACCTGTCCCACAGAAGGAAGAGCAGCACCAGGACAAG					NM_030911	82.8501	48.514	6.77027	5.34733	57.3748	85.8656	112.473	54.5115	104.025	42.9189	56.3253	46.7813	49.1387	47.4056	6.57438	7.15986	6.9938	6.40855	6.71478	6.15491
ASHG19AP1B102644488V5	0.0395533	0.079562	2.8182	up	ENST00000264444	ENSG00000059728	MXD1	protein_coding	DHS_promoter	Yes	chr2:70142203-70170077:+	chr2	+	70142203	70170077		Dermatitis, Allergic Contact	Yes	eosinophil	Cytosol;Ribosome;Insoluble Fraction	GENCODE	MAX dimerization protein 1 [Source:HGNC Symbol;Acc:HGNC:6761]	5587	TGCCTTAAAACGGAGGAACAAATCCAAAAAGAATAACAGCAGTAGCAGATCAACTCACAA	conserved	conserved	obesity		NM_002357	14282	2434.71	12.8968	11.402	6283.37	10839.2	30350.5	18543	5394.11	1477.63	3707	2962.31	2084.38	1942.21	12.1266	13.0435	12.9866	13.2364	13.091	9.44481
ASHG19AP1B131823273V5	1.13187e-05	0.000565001	4.10145	up	ENST00000414097	ENSG00000104419	NDRG1	protein_coding	DHS_promoter	Yes	chr8:134249419-134309829:-	chr8	-	134249419	134309829		Astrocytoma;Non-Small Cell Lung Carcinoma;Renal Cell Carcinoma;Deafness;Glioblastoma;Hand deformities;Hearing Loss, Partial;Kidney Neoplasm;Liver Cirrhosis, Experimental;Liver neoplasms;melanoma;Mouth Neoplasms;Neoplasm Metastasis;Oropharyngeal Neoplasms;Prostatic Neoplasms;Small cell carcinoma of lung;Smooth Muscle Tumor;Hemangioblastoma;Absent reflex;Reflex, Deep Tendon, Absent;Absent tendon re…		neuron_projection_bundle	Endoplasmic reticulum;Insoluble Fraction;Nucleous;Nucleoplasm	GENCODE	N-myc downstream regulated 1 [Source:HGNC Symbol;Acc:HGNC:7679]	3755	TGGACGTGGGTGCAGAAGGGACTAGGCAGGTGACAGCAGGGACATGTCTCGGGAGATGCA					NM_001135242	137.652	52.6477	7.49326	5.45713	84.3434	122.03	195.553	129.592	156.739	35.337	70.2	52.2177	54.8199	50.6639	7.02507	7.63266	7.73944	7.54734	7.5218	5.9635
ASHG19AP1B101191374V5	9.41329e-06	0.000519877	19.9158	up	ENST00000425611	ENSG00000173559	NABP1	protein_coding	DHS_promoter	Yes	chr2:192543258-192551674:+	chr2	+	192543258	192551674		Acute Promyelocytic Leukemia		eosinophil	Nucleus	GENCODE	nucleic acid binding protein 1 [Source:HGNC Symbol;Acc:HGNC:26232]	1878	CTGGAGATAGGACGCGTGACCAAAACCAAAGACGGCCATGAAGTGAGATCGTGCAAAGTA	conserved	conserved			NM_001031716	507.645	32.7434	9.08881	4.77297	215.968	304.07	816.261	700.505	501.421	24.4984	38.6627	43.1105	34.8598	22.5859	8.1221	8.78818	9.39068	9.57117	9.57191	5.60942
ASHG19AP1B106185996V5	0.00682208	0.0218789	2.19946	up	ENST00000443698	ENSG00000096872	IFT74	protein_coding	DHS_promoter	Yes	chr9:26947310-27062923:+	chr9	+	26947310	27062923				pituitary_gland		GENCODE	intraflagellar transport 74 [Source:HGNC Symbol;Acc:HGNC:21424]	2163	GGGTCTCTTCCGACTCCGGGCCCAACAGTTTGTGCGATTAAAGTGAAGAAACAATGGCCA					NM_001099222	81.4847	56.678	6.66536	5.52821	54.0683	54.8806	121.382	111.6	65.4929	43.7329	76.1357	41.7985	46.0583	75.6646	6.50108	6.53812	7.10962	7.34823	5.82976	6.17546
ASHG19AP1B108053366V5	9.82791e-05	0.00163831	3.69465	up	ENST00000447116	ENSG00000177873	ZNF619	protein_coding	DHS_promoter	Yes	chr3:40518604-40531727:+	chr3	+	40518604	40531727			Yes		Insoluble Fraction;Cell Membrane	GENCODE	zinc finger protein 619 [Source:HGNC Symbol;Acc:HGNC:26910]	4153	GGGAGGTGATGCTGGAGAATTATGCAAATGTGACTTCCTTGTACCCAACTGCAGGGGGCT	unconserved	conserved			NM_001145082	134.394	56.1278	7.39391	5.50847	52.6288	113.5	213.441	101.364	191.038	22.1634	79.1118	55.9166	53.6575	69.7895	6.46949	7.53426	7.84486	7.22913	7.89179	5.50624
ASHG19AP1B100079683V5	3.0479e-09	9.23e-06	49.3287	up	ENST00000255039	ENSG00000132702	HAPLN2	protein_coding	DHS_promoter	Yes	chr1:156589086-156595517:+	chr1	+	156589086	156595517				nervous_system	Nucleus	GENCODE	hyaluronan and proteoglycan link protein 2 [Source:HGNC Symbol;Acc:HGNC:17410]	1771	AGGCGGCCGGGGGCATTAACTGACCTCTGAGTACAGCAATAAAATAACCTGGGGATCTTT	conserved	conserved			NM_021817	4382.54	80.3168	11.5691	5.94479	3904.53	3295.66	7956.49	5406.39	1349.64	21.1427	96.4761	91.2502	95.7785	96.9366	11.555	11.6512	11.6559	11.8498	11.1339	5.45975
ASHG19AP1B125180957V5	0.000335442	0.00330173	12.6101	up	ENST00000329722	ENSG00000184530	C6orf58	protein_coding		Yes	chr6:127898319-127912962:+	chr6	+	127898319	127912962				tongue		GENCODE	chromosome 6 open reading frame 58 [Source:HGNC Symbol;Acc:HGNC:20960]	1200	GTCCTGGTTCTTCTAAATATGCTTGACAATGTGGATAAATCTATAGGTTATCTTTGTACA	conserved	conserved			NM_001010905	531.773	31.7997	8.31309	4.65658	114.156	201.63	1888.44	336.913	117.726	17.8944	53.4078	19.515	23.3847	44.7965	7.3762	8.28451	10.2308	8.71098	6.96293	5.29423
ASHG19AP1B124710974V5	2.22529e-05	0.000746462	4.36056	up	ENST00000439040	ENSG00000133657	ATP13A3	protein_coding	DHS_promoter	Yes	chr3:194123401-194219093:-	chr3	-	194123401	194219093				classical_monocyte	Ribosome;Endoplasmic reticulum;Insoluble Fraction;Cell Membrane	GENCODE	ATPase 13A3 [Source:HGNC Symbol;Acc:HGNC:24113]	7720	TGGCCCTGGAGCAAAGTGTCTGGGTTTGAATCCTGGCTGTGCTTTCGGTGATCTTCCATT						558.342	192.748	9.22561	7.1011	358.548	434.281	1071.44	486.283	441.161	117.477	331.352	131.834	119.302	263.777	8.71464	9.21706	9.67427	9.1494	9.3727	7.10361
ASHG19AP1B100082350V5	0.044374	0.0869394	2.23292	up	ENST00000296271	ENSG00000163914	RHO	protein_coding		Yes	chr3:129247483-129254012:+	chr3	+	129247483	129254012		Glaucoma;Conductive hearing loss;Sensorineural Hearing Loss (disorder);Hyperinsulinism;Hypogonadism;Keratoconus;Mental Retardation;Night Blindness;Nystagmus;Obesity;Ophthalmoplegia;Optic Atrophy;Retinal Degeneration;Retinitis Pigmentosa;Photophobia;Cataract;Reduced visual acuity;Congenital anomaly of testis;Congenital hypoplasia of penis;Severe myopia;Blindness, Legal;Fundus Albipunctatus;Night b…			Cytosol;Nucleus	GENCODE	rhodopsin [Source:HGNC Symbol;Acc:HGNC:10012]	2592	CCCTCCCTGGGCCTCACTTTCTTCTCCTATAAAATGGAAATCCCAGATCCCTGGTCCTGC	conserved	conserved			NM_000539	31111.3	20538.8	13.8473	12.6883	26152.7	23038.3	64875.2	31047.3	10443	88354.7	4348.95	1816.91	2087.54	6085.73	13.7502	13.8844	13.8593	13.8026	13.9398	14.3024
ASHG19AP1B117097841V5	2.95361e-06	0.000333835	4.52668	up	ENST00000301998	ENSG00000170340	B3GNT2	protein_coding	DHS_promoter	Yes	chr2:62423248-62451866:+	chr2	+	62423248	62451866		Rheumatoid Arthritis;Graves Disease;Schizophrenia		common_myeloid_progenitor	Ribosome;Endoplasmic reticulum;Insoluble Fraction	GENCODE	UDP-GlcNAc:betaGal beta-1,3-N-acetylglucosaminyltransferase 2 [Source:HGNC Symbol;Acc:HGNC:15629]	2763	AGCTGGAGCTGCTCCCGGACAAGATATGAGAAATGAGTGTTGGACGTCGAAGAATAAAGT					NM_006577	327.136	109.022	8.61192	6.43346	269.499	318.904	341.66	467.053	238.565	70.8932	123.771	111.521	118.447	120.479	8.38801	8.8389	8.41551	9.1023	8.31487	6.63653
ASHG19AP1B118239057V5	2.01619e-07	0.000146537	13.4255	up	ENST00000304842	ENSG00000169902	TPST1	protein_coding	DHS_promoter	Yes	chr7:65670186-65825430:+	chr7	+	65670186	65825430					Chromatin;Nucleous;Nucleoplasm	GENCODE	tyrosylprotein sulfotransferase 1 [Source:HGNC Symbol;Acc:HGNC:12020]	2116	AGCAAGTGGAGTAGCAGAACCAGGAGCCTCTTCCATACATGAGGAAAGATTGCTGCCTTT	conserved	conserved			NM_003596	655.716	68.3484	9.52495	5.77805	379.109	659.181	809.06	737.271	693.957	35.1215	101.149	55.8222	65.0491	84.5996	8.78066	9.72427	9.37766	9.62667	10.1155	5.95771
ASHG19AP1B100022642V5	0.0163252	0.040584	2.8801	up	ENST00000338754	ENSG00000128294	TPST2	protein_coding	DHS_promoter	Yes	chr22:26917949-26986127:-	chr22	-	26917949	26986127				natural_killer_cell	Ribosome;Endoplasmic reticulum;Nucleous;Nucleoplasm	GENCODE	tyrosylprotein sulfotransferase 2 [Source:HGNC Symbol;Acc:HGNC:12021]	5697	CATGGTAGCTATAATGATTACTATTAATATTGTGAAATAAAAGGTTGTGATGAACCAACC					NM_003595	961.267	679.623	9.7808	8.25469	1238.21	1343.68	1161.66	756.544	306.239	2019.71	467.793	200.95	223.225	486.44	10.157	10.576	9.74793	9.65469	8.76835	9.73295
ASHG19AP1B104459090V5	0.00859853	0.0256081	2.69919	up	ENST00000339394	ENSG00000162512	SDC3	protein_coding	DHS_promoter	Yes	chr1:31345982-31381608:-	chr1	-	31345982	31381608		Obesity		epithelial_cell_of_amnion	Ribosome;Insoluble Fraction;Cell Membrane	GENCODE	syndecan 3 [Source:HGNC Symbol;Acc:HGNC:10660]	1580	GCTGCCTCAGAAGAGTATCCTGGAGCGGAAGGAGGTGCTCGTAGCTGTGATTGTGGGCGG					NM_014654	26.8464	19.823	5.13853	3.706	30.2158	21.3382	28.3847	28.8302	25.4628	5	29.73	21.4922	16.0341	26.8584	5.8265	5.20723	5.06654	5.55002	4.04235	2.70371
ASHG19AP1B100190362V5	0.00240528	0.0107433	2.86689	up	FTMT24200003636	CATG00000005961	CATG00000005961.1	protein_coding	DHS_promoter	Yes	chr11:67805544-67806384:-	chr11	-	67805544	67806384						FANTOM5CAT	At least 1 of the 10 top ranked transcript is CPAT coding and max ORF size >=300, NOT annotated as nonCoding in GENCODE	841	AGCTGTGGTTCCTCAGAAAATTGGGGGACTTGTGGTTGGGCGCCATAGGCCTGTTCTGAC	unconserved	unconserved				84.2746	45.4066	6.69195	5.17247	40.2524	46.4343	147.504	56.641	130.542	33.9765	72.3322	36.465	26.967	57.2922	6.16823	6.29291	7.37293	6.46124	7.16446	5.92806
ASHG19AP1B100046019V5	0.0410208	0.0818337	2.26762	up	ENST00000367262	ENSG00000183155	RABIF	protein_coding	DHS_promoter	Yes	chr1:202848085-202858263:-	chr1	-	202848085	202858263					Ribosome;Cytosol;Cytoplasm	GENCODE	RAB interacting factor [Source:HGNC Symbol;Acc:HGNC:9797]	2430	GTTGCTATTCTGCCTTTTCAGTTTGATCTGAAAGAAATAAAGGCATTTAAGCAATGGAAA	conserved	conserved			NM_002871	95.4666	61.2695	6.8007	5.61952	113.225	96.4662	127.897	98.9147	40.8301	32.9511	103.876	53.3789	52.5754	63.5666	7.36646	7.31317	7.18687	7.19922	4.93778	5.89905
ASHG19AP1B100047576V5	1.08024e-05	0.000559202	3.13065	up	ENST00000393405	ENSG00000002919	SNX11	protein_coding	DHS_promoter	Yes	chr17:46184920-46200436:+	chr17	+	46184920	46200436					Cytosol;Ribosome;Chromatin	GENCODE	sorting nexin 11 [Source:HGNC Symbol;Acc:HGNC:14975]	2733	GTCTGTCTGAGGTGCCAGGTGCTGAAAGAGAAATAAAGTTTGTCAACAGGCAGATGCAAA					NM_152244	337.225	164.364	8.59009	6.94363	305.293	279.013	609.238	258.831	233.747	139.278	230.985	123.339	133.265	194.951	8.52743	8.67697	9.06413	8.40746	8.27449	7.25497
ASHG19AP1B106907926V5	0.000506893	0.00415812	2.37128	up	ENST00000469257	ENSG00000173812	EIF1	protein_coding	DHS_promoter	Yes	chr17:39845145-39848920:+	chr17	+	39845145	39848920				eosinophil	Endoplasmic reticulum;Ribosome;Cytoplasm	GENCODE	eukaryotic translation initiation factor 1 [Source:HGNC Symbol;Acc:HGNC:3249]	2330	AAAACTTGTTTTCAGAAATACCTGACTTGCAGATTATTTATATATAGTCGATCTTGTGCA	conserved	conserved			NM_005801	257.664	171.287	8.27455	7.02889	288.978	151.736	334.614	313.947	199.046	166.122	196.378	176.912	167.293	149.731	8.4637	7.91263	8.38899	8.63374	7.97369	7.41908
ASHG19AP1B104673574V5	7.68271e-06	0.000480489	3.54965	up	ENST00000326474	ENSG00000180044	C3orf80	protein_coding	DHS_promoter	Yes	chr3:159943283-159946000:+	chr3	+	159943283	159946000				common_myeloid_progenitor		GENCODE	chromosome 3 open reading frame 80 [Source:HGNC Symbol;Acc:HGNC:40048]	2718	GGACGTCCCTGCCCTCTGCCTTGCCTCGTATTGTGGTTCACTAGTAAGTGCCTGCTTCCC	conserved	conserved	azoospermia		NM_001168214	37964.6	6542.5	14.1272	12.2995	42283.5	31132.9	58023.8	47720.8	10662	18965.1	3825.81	2547.35	2589.58	4784.64	14.3358	14.2759	13.7288	14.312	13.9833	11.8182
ASHG19AP1B127540030V5	0.00348474	0.0137306	2.8165	up	ENST00000601181	ENSG00000189377	CXCL17	protein_coding	DHS_enhancer	Yes	chr19:42932440-42947200:-	chr19	-	42932440	42947200				respiratory_primordium		GENCODE	C-X-C motif chemokine ligand 17 [Source:HGNC Symbol;Acc:HGNC:19232]	1172	ATGGCTCCAGGAAGGCGGCCAAGAATGTGAGTGCAAAGATTGGTTCCTGAGAGCCCCGAG	conserved	conserved			NM_198477	53.5117	28.5373	6.00328	4.50937	12.8317	47.9105	48.8549	48.1834	109.778	10.3734	45.5554	17.0952	28.8202	40.8421	4.8037	6.34258	5.80143	6.24667	6.822	4.74757
ASHG19AP1B117268831V5	0.00118878	0.00691645	4.54177	up	ENST00000341459	ENSG00000188467	SLC24A5	protein_coding		Yes	chr15:48413169-48434869:+	chr15	+	48413169	48434869		Skin-Hair-Eye Pigmentation, Variation In, 4		melanocyte		GENCODE	solute carrier family 24 member 5 [Source:HGNC Symbol;Acc:HGNC:20611]	1897	AGTGTTATGCAGAAAATATGAATGGCAGGGAGGGGCAGAGAGAAAAATCCATTTCTTCAT	conserved	conserved	skin pigmentation		NM_205850	42.8164	15.5365	5.6407	3.45744	7.17194	40.3921	52.8001	42.1515	71.5666	5	19.0657	18.203	19.1697	16.2441	4.13896	6.09504	5.90827	6.0668	5.9944	2.70371
ASHG19AP1B120166622V5	0.00287094	0.0120281	2.3817	up	ENST00000518868	ENSG00000133943	DGLUCY	protein_coding		Yes	chr14:91580714-91691696:+	chr14	+	91580714	91691696					Nucleus	GENCODE	D-glutamate cyclase [Source:HGNC Symbol;Acc:HGNC:20498]	3075	TCTGGACCAATGTGTGATTCTGAGACCAGACCAACCAACTGAAGTTACAGATTACGAAAA					NM_001286470	54.5184	36.0815	6.17638	4.92438	62.0891	47.5166	45.0696	50.025	67.8916	19.2657	31.3487	40.4745	47.2867	42.0318	6.6678	6.32953	5.69332	6.29452	5.8967	5.3706
ASHG19AP1B102456940V5	0.00240382	0.0107427	4.68886	up	ENST00000344577	ENSG00000188992	LIPI	protein_coding		Yes	chr21:15481134-15579270:-	chr21	-	15481134	15579270		Hyperlipoproteinemia Type IV		male_genital_duct		GENCODE	lipase I [Source:HGNC Symbol;Acc:HGNC:18821]	1652	TCACCCAGAAATGTCCTGTGGCTTCTAGTTGTGTGCCTGAGATCAGATAATAAAAGACCA					NM_198996	172.777	64.7654	7.59821	5.36898	63.5448	75.2442	355.907	123.418	245.77	18.7931	140.56	25.6491	29.7904	109.035	6.69626	6.98009	8.46298	7.48185	8.36989	5.34472
ASHG19AP1B115843514V5	0.00179709	0.00889488	3.40465	up	ENST00000335542	ENSG00000157017	GHRL	protein_coding	DHS_enhancer	Yes	chr3:10327359-10334631:-	chr3	-	10327359	10334631		Adenocarcinoma;Cachexia;Colitis;Ulcerative Colitis;Depressive disorder;Esophageal Neoplasms;Heart failure;Nerve Degeneration;Neural Tube Defects;Obesity;Reperfusion Injury;Schizophrenia;Seizures;Gastric ulcer;Weight Gain;Cocaine-Related Disorders;heavy drinking		eosinophil	Nucleus	GENCODE	ghrelin and obestatin prepropeptide [Source:HGNC Symbol;Acc:HGNC:18129]	1425	TCCCACGACTGTTGTACAAGCTCAGGAGGCGAATAAATGTTCAAACTGTATGCTGATGTT					NM_016362	713.562	306.035	9.6153	7.8478	359.587	623.157	866.105	639.682	1079.28	284.598	358.385	350.19	288.673	248.33	8.71692	9.65186	9.45223	9.46437	10.7911	7.91425
ASHG19AP1B143681581V5	6.45513e-05	0.00131343	3.53226	up	ENST00000327979	ENSG00000042062	RIPOR3	protein_coding		Yes	chr20:49202645-49308065:-	chr20	-	49202645	49308065				reticulocyte	Nucleus;Insoluble Fraction;Nucleous;Nucleoplasm	GENCODE	RIPOR family member 3 [Source:HGNC Symbol;Acc:HGNC:16168]	4377	GGAGGGCGGCGGGACTGCACTCGAGTGTCCAGACCTGCTCGATGGTGACCACCATGTCGG	conserved	conserved			NM_001290268	78.2981	34.3387	6.66109	4.8405	49.1746	58.5172	126.302	73.0134	84.4832	13.6806	40.2299	39.7865	44.1145	33.8817	6.39068	6.63047	7.17076	6.80291	6.31064	5.02409
ASHG19AP1B107023291V5	6.97199e-05	0.00136331	3.14515	up	ENST00000413272	ENSG00000189233	NUGGC	protein_coding	DHS_promoter	Yes	chr8:27879481-27941388:-	chr8	-	27879481	27941388				gamma_delta_T_cell	Nucleus;Cytoplasm	GENCODE	nuclear GTPase, germinal center associated [Source:HGNC Symbol;Acc:HGNC:33550]	3887	AGGGGGATGGCCTCTACAAGGAGCTTGCAGATGTCGGGAGTGAATACAAGGAGATGGAGA	unconserved	conserved	Troponin T		NM_001010906	121.872	61.8646	7.33012	5.677	88.4128	147.027	143.39	78.3645	152.167	38.3358	77.3916	67.9302	61.7487	63.9166	7.07889	7.87028	7.33538	6.89959	7.46649	6.04421
ASHG19AP1B100751886V5	8.72157e-05	0.00154029	2.79384	up	ENST00000409757	ENSG00000132405	TBC1D14	protein_coding	DHS_promoter	Yes	chr4:6911572-7034838:+	chr4	+	6911572	7034838				neutrophil	Cytosol;Insoluble Fraction;Cell Membrane	GENCODE	TBC1 domain family member 14 [Source:HGNC Symbol;Acc:HGNC:29246]	4925	GGAGCCGCGCTAACTCCGTTTCTCCTTGGACCAAGATGACTGATGGAAAACTCTCCACCT					NM_020773	67.7099	39.8516	6.43935	4.9571	56.7192	33.3533	92.4852	67.5496	88.4421	9.18661	60.701	30.1094	47.8045	51.4562	6.55958	5.82305	6.70938	6.69997	6.40477	4.61938
ASHG19AP1B100201816V5	0.0124532	0.0333003	2.46893	up	ENST00000218340	ENSG00000102218	RP2	protein_coding	DHS_promoter	Yes	chrX:46696375-46741793:+	chrX	+	46696375	46741793		Glaucoma;Conductive hearing loss;Sensorineural Hearing Loss (disorder);Hyperinsulinism;Hypogonadism;Keratoconus;Mental Retardation;Myopia;Night Blindness;Nystagmus;Obesity;Ophthalmoplegia;Optic Atrophy;Polycystic Ovary Syndrome;Retinitis Pigmentosa;Photophobia;Cataract;Visual field constriction;Congenital anomaly of testis;Congenital hypoplasia of penis;Blindness, Legal;Low intelligence;Blind Vis…		neutrophil	Ribosome;Endoplasmic reticulum;Cytoplasm;Insoluble Fraction;Cell Membrane	GENCODE	RP2, ARL3 GTPase activating protein [Source:HGNC Symbol;Acc:HGNC:10274]	3803	TACCCATTTAATTTGTCTTTAAGGACAGTCATTTGGCTTCTGAATGTTTGAAACGATTTT	conserved	conserved			NM_006915	8711.96	2541.29	12.5649	11.261	7022.67	7104.49	12146.1	9966.65	7319.86	3975.54	2968.86	2261.74	1646.62	1853.7	12.2682	12.5254	12.0384	12.5181	13.4745	10.3529
ASHG19AP1B131445536V5	0.00548744	0.0188224	2.26205	up	ENST00000267101	ENSG00000065361	ERBB3	protein_coding	DHS_promoter	Yes	chr12:56473645-56497289:+	chr12	+	56473645	56497289		Arthrogryposis;Bipolar Disorder;Mental Depression;Edema;gallbladder neoplasm;Polyhydramnios;Hydronephrosis;Lung Neoplasms;Micrognathism;Prostatic Neoplasms;Schizophrenia;Unipolar Depression;Akinesia;muscle degeneration;Reduced fetal movement;Mandibular hypoplasia;Neurogenic Muscular Atrophy;Severe myopia;Skeletal muscle atrophy;Respiratory Failure;Major Depressive Disorder;Mammary Neoplasms;Letha…		neuron_projection_bundle	Cytosol;Ribosome;Chromatin	GENCODE	erb-b2 receptor tyrosine kinase 3 [Source:HGNC Symbol;Acc:HGNC:3431]	5919	CCCCTTGGCCTATCTCCTGCAGAAAAATTAGGGTGAGCCCCATCCTCGATCTGCTCCGCC					NM_001982	231.374	175.302	8.08656	6.90893	190.346	124.388	332.065	337.413	172.658	92.6261	241.744	90.7958	111.422	339.921	7.97926	7.65906	8.37982	8.71219	7.70249	6.88741
ASHG19AP1B135759179V5	0.00117589	0.0068745	3.57318	up	ENST00000338458	ENSG00000163947	ARHGEF3	protein_coding	DHS_promoter	Yes	chr3:56761446-57113336:-	chr3	-	56761446	57113336				T_cell	Cytosol;Insoluble Fraction;Cell Membrane	GENCODE	Rho guanine nucleotide exchange factor 3 [Source:HGNC Symbol;Acc:HGNC:683]	3639	TGGAAGAAAACAAGGAAAGGCCTAAACGGCAGCGGCAAAACAACTTTCCCATGTTTCCCT	conserved	conserved			NM_001128615	36.4415	13.2194	5.36033	3.52312	10.1221	20.9692	56.9864	18.4032	75.7266	6.37255	18.0766	5.84882	20.3418	15.457	4.52129	5.18501	6.01262	4.97959	6.10314	4.14977
ASHG19AP1B117555171V5	0.000123439	0.0018547	2.84744	up	ENST00000262039	ENSG00000078142	PIK3C3	protein_coding	DHS_promoter	Yes	chr18:39535171-39667794:+	chr18	+	39535171	39667794		Bipolar Disorder;Schizophrenia		middle_temporal_gyrus	Cytosol;Insoluble Fraction	GENCODE	phosphatidylinositol 3-kinase catalytic subunit type 3 [Source:HGNC Symbol;Acc:HGNC:8974]	9443	GGGGCTCAGCTGGTTCATTTATGTTGTTTTTCCTGTACCTAAGTTCCCGCTGTAGGTGGT	conserved	conserved			NM_002647	99.546	55.0308	6.95882	5.44915	48.3733	65.7883	177.41	79.7954	126.363	23.0479	80.8617	44.4733	44.4185	82.3526	6.37161	6.78411	7.61915	6.92027	7.09893	5.54575
ASHG19AP1B143048792V5	3.98699e-06	0.000371506	4.42102	up	ENST00000400246	ENSG00000100150	DEPDC5	protein_coding		Yes	chr22:32150045-32302929:+	chr22	+	32150045	32302929		Epilepsy;Seizures;EPILEPSY, LATERAL TEMPORAL LOBE, AUTOSOMAL DOMINANT;Epilepsy, Partial, with Variable Foci;Liver carcinoma	Yes		Nucleus;Chromatin;Nucleous;Nucleoplasm	GENCODE	DEP domain containing 5 [Source:HGNC Symbol;Acc:HGNC:18423]	5424	CGGGCGTAGGCGGGGTATCTGGAGGAGGCGCAGGGAACCTGGAGAGGGTCCAGCCCTCAG					NM_001242896	153.344	57.1899	7.62513	5.48075	82.5088	127.765	230.441	150.631	175.372	14.5204	75.4264	54.0659	62.5237	79.4131	7.00134	7.69608	7.94796	7.74904	7.73124	5.08467
ASHG19AP1B131698090V5	0.000544482	0.00433534	2.80847	up	ENST00000643606	ENSG00000181585	TMIE	protein_coding	DHS_promoter	Yes	chr3:46742802-46752376:+	chr3	+	46742802	46752376		DEAFNESS, AUTOSOMAL RECESSIVE 6		brain		GENCODE	transmembrane inner ear [Source:HGNC Symbol;Acc:HGNC:30800]	1845	CGCAGCGATGGCGGGGGCGGGCGGCGCGGGAACCTGACACCGAGGATGAATAAATGATGC	unconserved	conserved			NM_147196	17.0393	11.089	4.4817	2.99192	6.57692	14.8944	20.6799	18.7648	24.2804	5	15.7661	5	14.2987	15.3803	4.04256	4.73607	4.66781	5.00681	3.95526	2.70371
ASHG19AP1B132981474V5	1.09585e-05	0.000561845	7.6029	up	ENST00000360273	ENSG00000157087	ATP2B2	protein_coding	DHS_promoter	Yes	chr3:10365707-10547268:-	chr3	-	10365707	10547268		Deafness, Autosomal Recessive 12		nervous_system	Endoplasmic reticulum;Nucleus	GENCODE	ATPase plasma membrane Ca2+ transporting 2 [Source:HGNC Symbol;Acc:HGNC:815]	8962	CCTGGGGGCTGGTGGTGAAGAGGAAGAGAAGAAAGACAAAAAAGGTGTGAAGAAGGGGGA					NM_001001331	6345.84	563.422	11.6648	8.73821	2822.41	3404.8	18904.3	5192.05	1405.6	500.079	877.615	431.79	370.483	637.145	11.1561	11.6915	12.4787	11.8018	11.1958	8.43635
ASHG19AP1B100263584V5	0.00972081	0.0278624	2.87321	up	ENST00000454765	ENSG00000157111	TMEM171	protein_coding	DHS_promoter	Yes	chr5:72416119-72427644:+	chr5	+	72416119	72427644				leptomeningeal_cell	Ribosome	GENCODE	transmembrane protein 171 [Source:HGNC Symbol;Acc:HGNC:27031]	1535	CCAGGCAGCCGTGGAAGGTGCCCATTTCTCCCAGATTCCTCGCGCGCACGGCCACGAGCG	unconserved	conserved			NM_173490	177.686	94.5308	7.57303	6.05037	150.935	84.6653	272.734	296.523	83.5718	20.4178	144.016	63.8064	75.6886	168.725	7.71054	7.13917	8.15846	8.56808	6.28892	5.42519
ASHG19AP1B124647189V5	0.00263273	0.011394	2.15071	up	ENST00000243045	ENSG00000123353	ORMDL2	protein_coding	DHS_promoter	Yes	chr12:56211703-56215663:+	chr12	+	56211703	56215663					Ribosome;Cytoplasm	GENCODE	ORMDL sphingolipid biosynthesis regulator 2 [Source:HGNC Symbol;Acc:HGNC:16037]	2141	GGTGATTACATCTTTCCATATCTTTTACACTTACCACCTTCCAGCTCTGTTTTGCTGTGT	unconserved	conserved			NM_014182	573.144	400.616	9.28671	8.1819	1058.16	435.597	456.185	477.596	438.18	521.173	467.013	377.047	300.967	336.88	9.9806	9.22146	8.74428	9.12645	9.36075	8.47866
ASHG19AP1B100189901V5	0.00013008	0.00191071	4.51528	up	ENST00000426633	ENSG00000231925	TAPBP	protein_coding	DHS_promoter	Yes	chr6:33271350-33281989:-	chr6	-	33271350	33281989		Bronchiectasis;Bronchiolitis;Ectopia Lentis;Nasal Polyps;Pulmonary Emphysema;Schizophrenia;Skin Ulcer;Chronic sinusitis;Chronic otitis media;Major histocompatibility complex class I deficiency;Recurrent bronchitis;ear infection chronic;Chronic sinus disease;Bare Lymphocyte Syndrome, Type I;Autosomal recessive predisposition		eosinophil	Ribosome;Nucleus;Cytoplasm;Endoplasmic reticulum;Insoluble Fraction;Cell Membrane	GENCODE	TAP binding protein [Source:HGNC Symbol;Acc:HGNC:11566]	1888	CTTAATAATATACCTTATTTAATCTAATAATTCTGGTCCCTTATCTGAAATGCTTGGGTC	conserved	conserved	Graves disease;Rheumatoid arthritis		NM_172208_3	345.813	133.86	8.71838	6.54357	336.574	416.767	383.395	315.909	276.42	233.342	121.831	90.5586	97.4143	126.154	8.64123	9.17145	8.54844	8.64317	8.58763	7.71994
ASHG19AP1B101446372V5	0.000119849	0.00182514	2.74735	up	ENCT00000029805	CATG00000070137	CATG00000070137.1	protein_coding	DHS_promoter	Yes	chr1:109072893-109103740:-	chr1	-	109072893	109103740						FANTOM5CAT	At least 1 of the 10 top ranked transcript is CPAT coding and max ORF size >=300, NOT annotated as nonCoding in GENCODE	9327	GTCCGGGAGGGAGCCATAGTGATCAGCTTGTAACATCCACTTTGAAAATTTCCAAGGCCA	unconserved	conserved				89.6121	51.2458	6.88483	5.42678	51.8289	68.7761	122.676	78.2989	126.481	32.8668	61.6077	56.1842	53.6287	51.9419	6.45282	6.84623	7.12541	6.89837	7.1013	5.89644
ASHG19AP1B141920576V5	1.41409e-05	0.000598897	7.7571	up	ENST00000368704	ENSG00000188643	S100A16	protein_coding	DHS_promoter	Yes	chr1:153579362-153581813:-	chr1	-	153579362	153581813				corneal_epithelial_cell	Ribosome;Cytoplasm	GENCODE	S100 calcium binding protein A16 [Source:HGNC Symbol;Acc:HGNC:20441]	1146	CCTTTCACCAGGACCCGCCGGGCCCCGCCAGCAGGCGAAGCAGGGAGATGTCAGACTGCT	conserved	conserved			NM_001317008	74.1293	18.4211	6.59125	3.63574	73.1677	43.3817	59.5595	86.2547	108.283	5	22.0312	14.5293	23.7949	26.7498	6.86173	6.1985	6.07608	7.02397	6.79599	2.70371
ASHG19AP1B100073921V5	0.0384083	0.077663	3.77652	up	ENST00000320354	ENSG00000176692	FOXC2	protein_coding	DHS_promoter	No	chr16:86600857-86603334:+	chr16	+	86600857	86603334		Cardiac Arrhythmia;Blepharoptosis;Conjunctivitis;Corneal Ulcer;Patent ductus arteriosus;Ectropion;Ventricular Septal Defects;Lymphedema;Tetralogy of Fallot;Varicosity;Photophobia;Cataract;Congenital musculoskeletal anomalies;Muscle Weakness;Recurrent erosion of cornea;Hereditary lymphedema and yellow nails;Lymphedema praecox;Lymphatic obstruction;Cardiovascular Abnormalities;Conduction disorder o…	Yes			GENCODE	forkhead box C2 [Source:HGNC Symbol;Acc:HGNC:3801]	2478	ATCTGTGTTTGTCTTACGTGGTCTTAATCGTTGTACTTACCTTAAAATAAACCCATGTTG	conserved	conserved			NM_005251	65.8005	22.6457	5.91456	3.9975	7.35857	46.5624	168.802	23.4605	82.8194	22.7568	34.3226	5	12.8585	38.2905	4.16479	6.29746	7.55516	5.28619	6.26917	5.53388
ASHG19AP1B110348024V5	7.10611e-05	0.00137652	4.72822	up	uc003znz.1	ENSG00000177076	ACER2	protein_coding		No	chr9:19408925-19452500:+	chr9	+	19408925	19452500				neuron_projection_bundle	Endoplasmic reticulum;Ribosome	knownGene	Homo sapiens alkaline ceramidase 2 (ACER2), mRNA.	2988	GGGAGTGATAATGTGCGGGTTTTGGATTTGCCTAGGTCCCTAGATAAGGATCAGCAATGT						111.243	37.1164	7.10684	4.86554	46.2077	56.7005	159.919	104.511	188.878	10.2726	63.067	31.5177	31.9436	48.7811	6.32601	6.58338	7.48305	7.2692	7.87257	4.73919
ASHG19AP1B123395145V5	5.86265e-05	0.0012401	7.18328	up	ENST00000194155	ENSG00000112852	PCDHB2	protein_coding	DHS_promoter	Yes	chr5:140474163-140478287:+	chr5	+	140474163	140478287				neuronal_stem_cell		GENCODE	protocadherin beta 2 [Source:HGNC Symbol;Acc:HGNC:8687]	4125	AGCCGACGCTCCTTACCCAGATACTCAGCTAAAGAAGCAGCAAGCAGGAAGAGGAGGCTT	conserved	conserved			NM_018936	86.2208	23.2199	6.77802	3.93338	89.7318	50.497	113.174	98.9734	78.7276	5	32.3859	19.0584	26.6135	33.0416	7.09679	6.41741	7.00326	7.2	6.17264	2.70371
ASHG19AP1B127753063V5	0.000331211	0.0032721	2.46986	up	ENST00000242257	ENSG00000122687	MRM2	protein_coding	DHS_promoter	Yes	chr7:2273926-2281833:-	chr7	-	2273926	2281833					Ribosome;Cytoplasm	GENCODE	mitochondrial rRNA methyltransferase 2 [Source:HGNC Symbol;Acc:HGNC:16352]	1601	CGCTGCAGGCGCGGGGAACACCAATGGCGGGGTACTTGAAGCTGGTGTGTGTTTCCTTTC					NM_013393	68.5121	43.3804	6.42627	5.12184	27.0534	44.7604	105.261	69.4319	96.0539	14.0231	58.5086	34.7663	45.6933	63.9106	5.69532	6.24066	6.89458	6.73485	6.56596	5.04965
ASHG19AP1B103423131V5	0.00166076	0.00845966	7.83746	up	ENST00000354728	ENSG00000241119	UGT1A9	protein_coding		Yes	chr2:234580499-234681946:+	chr2	+	234580499	234681946		Acute kidney injury;Chemical and Drug Induced Liver Injury		hepatocyte		GENCODE	UDP glucuronosyltransferase family 1 member A9 [Source:HGNC Symbol;Acc:HGNC:12541]	2416	GGTTTTGTGCTGGTATTTCTCCCACCTACTGTATCATAGGAGCTTAGATTCCCAGCTGCT	conserved	conserved	Bilirubin		NM_021027	645.591	75.1023	8.78727	5.81688	415.384	145.82	1491.65	1043.68	131.422	91.0684	96.9692	37.3249	52.6929	97.4562	8.8948	7.85962	9.98941	10.0164	7.17607	6.87385
ASHG19AP1B116973778V5	0.000839977	0.00560452	2.06617	up	ENST00000403733	ENSG00000151718	WWC2	protein_coding	DHS_promoter	Yes	chr4:184020446-184241930:+	chr4	+	184020446	184241930				substantia_nigra	Cytosol;Insoluble Fraction;Cell Membrane	GENCODE	WW and C2 domain containing 2 [Source:HGNC Symbol;Acc:HGNC:24148]	8826	TAAAATGAAGGGCTCCAGAATATGTGCTCTGTGGTCGCTGCGCCTGGGCTGGCAGTGTGC					NM_024949	90.6118	81.162	6.92179	5.87483	80.6185	66.2382	101.009	81.2775	123.916	15.042	128.667	70.7771	73.3646	117.959	6.9757	6.79471	6.83291	6.94508	7.06055	5.12056
ASHG19AP1B100086938V5	0.0123223	0.0330653	2.34811	up	ENST00000204961	ENSG00000090776	EFNB1	protein_coding	DHS_promoter	Yes	chrX:68048840-68061990:+	chrX	+	68048840	68061990		Cleft Lip;Cleft Palate;Craniosynostosis;Cryptorchidism;Exotropia;Sensorineural Hearing Loss (disorder);Umbilical hernia;Orbital separation excessive;Inflammation;Mental Retardation;Muscle hypotonia;Nystagmus;Obesity;Curvature of spine;Tooth Abnormalities;Joint laxity;Sprengel deformity;Cleft palate with cleft lip;Hand polydactyly;Craniofrontonasal dysplasia;Syndactyly of fingers;Frontal bossing;B…		corneal_epithelial_cell	Endoplasmic reticulum;Ribosome;Insoluble Fraction;Cell Membrane;Nucleous	GENCODE	ephrin B1 [Source:HGNC Symbol;Acc:HGNC:3226]	3314	AGTCGGAAGGGTTTTTGTTTTTGTTTCTGTTGCCATTTGTGTAAATACTAGTCTTTTTGG	conserved	conserved			NM_004429	2378.37	2487.49	11.0089	9.77741	3313.04	2355.18	2968.55	2020.41	1234.66	9249.43	1099.35	664.338	546.954	877.381	11.3507	11.2373	10.6977	10.7678	10.991	11.1345
ASHG19AP1B100179957V5	0.000210767	0.0025345	2.3891	up	ENST00000338513	ENSG00000189280	GJB5	protein_coding	DHS_enhancer	Yes	chr1:35220648-35224113:+	chr1	+	35220648	35224113		Skin Neoplasms		placental_epithelial_cell	Ribosome;Cytoplasm	GENCODE	gap junction protein beta 5 [Source:HGNC Symbol;Acc:HGNC:4287]	1355	AGGGTTGGAGGGAGGAGGGCGTTCATAGAAGAACACACATGCGGGCACCTTCATCGTGTG	unconserved	conserved			NM_005268	89.1096	60.7693	6.85665	5.60018	45.941	66.8752	133.699	80.2982	118.735	19.455	76.5266	72.2647	65.9386	69.6617	6.31947	6.80812	7.24803	6.92835	6.97926	5.37896
ASHG19AP1B138085529V5	0.0349058	0.0721627	2.01725	up	ENST00000491511	ENSG00000144815	NXPE3	protein_coding	DHS_promoter	Yes	chr3:101498286-101546236:+	chr3	+	101498286	101546236				neuron_projection_bundle	Ribosome;Nucleus;Cytoplasm	GENCODE	neurexophilin and PC-esterase domain family member 3 [Source:HGNC Symbol;Acc:HGNC:28238]	8074	GTGTAAAGAATGCTACGATATTATAAAGCTGTGGAAGTTTTTTCCACTAGTTTCAGGTGT					NM_001134456	755.606	533.616	9.55281	8.54042	1059.94	1015.78	604.645	787.249	310.415	682.373	855.725	454.651	254.577	420.751	9.98302	10.2419	9.05358	9.69909	8.78643	8.729
ASHG19AP1B105392872V5	2.70538e-05	0.000812301	4.42252	up	ENST00000268661	ENSG00000140986	RPL3L	protein_coding	DHS_promoter	Yes	chr16:1993975-2004727:-	chr16	-	1993975	2004727		Neoplasm Invasiveness		skeletal_muscle_tissue	Nucleus	GENCODE	ribosomal protein L3 like [Source:HGNC Symbol;Acc:HGNC:10351]	2182	GCGGGTCATTACGCTGAGAAAGTCCCTCCTGGTGCATCACAGTCGCCAAGCCGTGGAGAA	conserved	conserved			NM_005061	274.751	112.738	8.41962	6.27476	258.528	187.951	357.705	306.462	263.108	21.6797	178.86	79.6501	89.1587	194.341	8.33684	8.19032	8.46836	8.60732	8.49529	5.48364
ASHG19AP1B124914874V5	4.65066e-05	0.00111924	2.57291	up	ENST00000409185	ENSG00000152102	FAM168B	protein_coding	DHS_promoter	Yes	chr2:131805449-131851001:-	chr2	-	131805449	131851001					Ribosome;Cytosol;Insoluble Fraction	GENCODE	family with sequence similarity 168 member B [Source:HGNC Symbol;Acc:HGNC:27016]	5285	CGCGGGGCTCGGAGGTTTTTGAAATCATGAATCCTGTTTATAGTCCTGGATCTTCTGGGG					NM_001321746	180.338	116.207	7.86693	6.50353	101.557	169.547	245.983	170.434	214.171	70.0213	158.986	104.23	114.876	132.923	7.2372	8.05775	8.02916	7.90324	8.10728	6.62247
ASHG19AP1B100182706V5	0.0305719	0.0650763	16.8679	up	ENST00000395878	ENSG00000103353	UBFD1	protein_coding	DHS_promoter	Yes	chr16:23568683-23585710:+	chr16	+	23568683	23585710					Ribosome	GENCODE	ubiquitin family domain containing 1 [Source:HGNC Symbol;Acc:HGNC:30565]	5110	GTCTCCATAGAAACCTCCACCTGTTTCCGGCCGGGCTGTGAGAGATTAGGGGCTGCTGCG					NM_019116	21734.2	18696.2	12.6666	8.59035	11486.3	6682.33	78232.8	10686.8	1582.85	92635.7	358.731	133.706	129.366	223.447	12.8414	12.4622	14.0658	12.5937	11.3698	14.5182
ASHG19AP1B123092068V5	1.45535e-05	0.000601174	13.3207	up	MICT00000217853	CATG00000053260	CATG00000053260.1	protein_coding	DHS_promoter	Yes	chr20:39318041-39322334:+	chr20	+	39318041	39322334						FANTOM5CAT	At least 1 of the 10 top ranked transcript is CPAT coding and max ORF size >=300, NOT annotated as nonCoding in GENCODE	4216	CTGGCCGTGTGTGTCGTGCGTTCCTGTTTCTGGAGATCTGCGCGTATTTGCCAAGCGAGG	conserved	conserved				24104.5	1339.15	13.5732	9.83756	32265.9	16683.1	43907.3	19435.5	8230.85	2099.18	1131.33	475.348	652.327	2337.56	13.9768	13.541	13.4167	13.2785	13.6529	9.76363
ASHG19AP1B104860709V5	2.68079e-05	0.00081082	52.7943	up	FTMT24800001962	CATG00000008569	CATG00000008569.1	protein_coding		Yes	chr12:33030827-33032120:+	chr12	+	33030827	33032120						FANTOM5CAT	At least 1 of the 10 top ranked transcript is CPAT coding and max ORF size >=300, NOT annotated as nonCoding in GENCODE	1294	AGAGCCATGCTGGTACTGTCTGTGGTATGTGTCAAAGTGGCGCTGCCTGCTTGTGGTGCC	conserved	conserved				2619.36	49.3338	10.5008	4.77845	613.255	1668.13	8700.36	1340.73	774.353	5	77.2132	31.8281	41.047	91.5808	9.33537	10.8421	11.7417	10.3054	10.2792	2.70371
ASHG19AP1B107130767V5	0.033135	0.0692425	2.59468	up	ENST00000638636	ENSG00000283703	VSIG10L2	protein_coding		Yes	chr11:125815951-125828542:+	chr11	+	125815951	125828542				spleen		GENCODE	V-set and immunoglobulin domain containing 10 like 2 [Source:HGNC Symbol;Acc:HGNC:27879]	5037	CTGGAGGTCCTGAGATATCCAGCTCCTCCCAATGTCACCATCAGCCGCCTGACCTACGGG						147.663	106.327	7.46545	6.08989	218.283	102.027	90.5801	210.44	116.983	7.07618	127.875	112.51	134.088	150.088	8.13566	7.39388	6.68069	8.16527	6.95175	4.36188
ASHG19AP1B115933645V5	5.01197e-05	0.00116157	10.3953	up	ENST00000643007	ENSG00000167117	ANKRD40CL	protein_coding		Yes	chr17:48838724-48844274:-	chr17	-	48838724	48844274					Cytoplasm	GENCODE	ANKRD40 C-terminal like [Source:HGNC Symbol;Acc:HGNC:26080]	429	ACGGACCCAAGTGATAACAAGAAACCCAGTGACACCTGTCTAGTCAGAATTCAGAACCCC						229.458	30.4822	7.99748	4.61962	58.3138	131.246	406.167	179.975	371.588	9.81389	50.5547	26.4768	28.7148	36.8509	6.59393	7.73024	8.61611	7.96838	9.07873	4.69078
ASHG19AP1B104819940V5	0.000326979	0.00325189	2.67779	up	ENST00000375040	ENSG00000213654	GPSM3	protein_coding		Yes	chr6:32158543-32160683:-	chr6	-	32158543	32160683				eosinophil	Cytosol	GENCODE	G protein signaling modulator 3 [Source:HGNC Symbol;Acc:HGNC:13945]	1476	AAGAGCAGAAGAGGAGGTGGGGTGGAGGGAGCAGAGCCAGGGATTAGGGGACTACTGAGG	conserved	conserved	hypersensitivity reaction disease;vitiligo;hepatitis B;multiple sclerosis;asthma;lung adenocarcinoma;Human immunodeficiency virus infectious disease;complement deficiency;acquired immunodeficiency syndrome;Crohn s disease;psoriasis;type 1 diabetes mellitus;obesity;immune system disease;aids;lung carcinoma;allergy;hepatitis B infection;Glomerulosclerosis;Rheumatoid arthritis;Arteriosclerosis;Abnor…		NM_001276501	159.772	95.3253	7.6686	6.24756	96.3652	131.4	252.585	105.397	213.113	63.087	122.539	105.843	91.3851	93.7719	7.17255	7.73124	8.06107	7.27828	8.09985	6.52358
ASHG19AP1B100022036V5	0.00317856	0.0129262	2.01704	up	ENST00000369102	ENSG00000118292	C1orf54	protein_coding		Yes	chr1:150240600-150253327:+	chr1	+	150240600	150253327				macrophage		GENCODE	chromosome 1 open reading frame 54 [Source:HGNC Symbol;Acc:HGNC:26258]	1251	AACCCCTCACCTCCGCCCAAACTTCACCTCCGACTTATCGTCCCCAATTCAGGCTCCCAG	conserved	conserved			NM_001301040	12375.8	9415.51	12.8742	11.862	12068.3	9840.06	20000.1	14569.9	5400.51	37464.4	2193.71	1770.34	2126.32	3522.8	12.8986	12.9233	12.5234	12.9322	13.0937	12.5696
ASHG19AP1B117203284V5	0.0242555	0.0543572	2.4048	up	ENST00000325630	ENSG00000178172	SPINK6	protein_coding	DHS_enhancer	Yes	chr5:147582404-147594700:+	chr5	+	147582404	147594700				sebaceous_gland	Cytoplasm	GENCODE	serine peptidase inhibitor, Kazal type 6 [Source:HGNC Symbol;Acc:HGNC:29486]	686	TGTGGTCTGAATGTATTTTAGGGCTTTCTGGGAATTGTCTTGACAGAGAACCTCAGCTGG	conserved	conserved			NM_205841	16.5498	10.9621	4.19668	2.93076	7.38393	5	20.3902	21.9076	28.0673	5	19.0107	5	6.89968	18.9001	4.16906	2.74577	4.65048	5.19844	4.21964	2.70371
ASHG19AP1B100201954V5	0.00132528	0.00739115	2.62984	up	NM_001292018	ENSG00000108669	CYTH1	protein_coding		No	chr17:76670129-76719832:-	chr17	-	76670129	76719832					Ribosome;Cytosol;Nucleus;Insoluble Fraction;Cell Membrane	Refseq		3763	GGGATAGTAGGAGGGGCTGGCTGTGACTGCATTCATGGAAATGAGCCTGGAGGAGCGGAG					NM_001292018	96.4591	52.8334	6.85395	5.45898	50.2438	56.4254	185.671	49.8155	140.139	28.0721	68.0652	52.1712	54.9062	60.9522	6.41635	6.57515	7.67969	6.2896	7.30898	5.74402
ASHG19AP1B100176210V5	0.000833669	0.00557518	3.36147	up	ENST00000502732	ENSG00000143322	ABL2	protein_coding	DHS_enhancer	Yes	chr1:179068462-179198736:-	chr1	-	179068462	179198736				classical_monocyte	Cytosol;Chromatin;Insoluble Fraction	GENCODE	ABL proto-oncogene 2, non-receptor tyrosine kinase [Source:HGNC Symbol;Acc:HGNC:77]	12144	AAGGTTTGCCAAGTTGTGTTCTGTTTTAAATAAAGGTTGCAATATTTTATTGGCAAAGTA					NM_007314	494.875	270.641	9.12704	7.37795	669.762	512.526	529.217	444.885	317.987	553.614	288.941	166.194	131.447	213.012	9.44592	9.41234	8.90938	9.04359	8.82398	8.53229
ASHG19AP1B126277530V5	8.78101e-06	0.000506838	2.96024	up	ENST00000512560	ENSG00000177034	MTX3	protein_coding	DHS_promoter	Yes	chr5:79275584-79287068:-	chr5	-	79275584	79287068					Cytosol;Nucleus;Cytoplasm	GENCODE	metaxin 3 [Source:HGNC Symbol;Acc:HGNC:24812]	4799	GGACTCCCATCGGTTCACAGCGAGTCCCTGGTGGTGATGGCGATGTACCAATTTTGACAA					NM_001167741	71.8591	38.6831	6.57241	5.00669	42.1479	60.0851	95.9309	61.76	99.3715	18.8542	47.7365	28.419	46.1499	52.2559	6.22081	6.66648	6.76512	6.57798	6.63165	5.34741
ASHG19AP1B122980715V5	0.0211511	0.0491516	2.74196	up	ENST00000598519	ENSG00000197483	ZNF628	protein_coding	DHS_promoter	Yes	chr19:55987699-55995854:+	chr19	+	55987699	55995854			Yes	neutrophil	Cell Membrane	GENCODE	zinc finger protein 628 [Source:HGNC Symbol;Acc:HGNC:28054]	3847	AGGAGGGGCTGGAGGTTTCAGGAGAAAGAAGCATGTCAGGTGTGATGGTCGGCTCCCACG	conserved	conserved			NM_033113	692.338	340.2	9.42674	7.97154	249.667	490.373	1396.55	659.37	665.728	86.5187	326.659	451.281	509.053	327.488	8.29796	9.35943	9.92592	9.49919	10.0512	6.82289
ASHG19AP1B100119578V5	0.00150568	0.00797152	10.0749	up	ENST00000283233	ENSG00000153237	CCDC148	protein_coding	DHS_promoter	Yes	chr2:159027593-159313265:-	chr2	-	159027593	159313265				pineal_body	Insoluble Fraction	GENCODE	coiled-coil domain containing 148 [Source:HGNC Symbol;Acc:HGNC:25191]	3122	CCCCACTCCTTTTTCTGTCTATTGCAGCTCCCTGACATTTCCCACCTACCTCCCAGGGGT					NM_138803	6980.86	3232.48	12.2383	8.90566	8010.22	4641.67	11398.6	7092.39	3761.47	14420.4	539.851	234.876	266.611	700.593	12.4081	12.0452	11.9727	12.152	12.6137	11.5574
ASHG19AP1B106401546V5	9.7464e-06	0.000530216	6.59854	up	ENST00000339145	ENSG00000126709	IFI6	protein_coding		Yes	chr1:27992575-27998689:-	chr1	-	27992575	27998689		Spontaneous abortion;Influenza		chorionic_membrane_mesenchymal_stem_cell	Endoplasmic reticulum;Ribosome;Cytoplasm	GENCODE	interferon alpha inducible protein 6 [Source:HGNC Symbol;Acc:HGNC:4054]	822	GCAGTGGGGTGGAGGCAGGTGAGAATGCGGGTAAGGATGCAGGTAAGAAAAAGTGCTCGG					NM_022873	1778.04	284.367	10.4615	7.73934	3377.56	908.368	2727.6	1236.24	640.424	146.166	389.862	259.645	250.018	376.146	11.3778	10.1104	10.6183	10.2192	9.98172	7.30241
ASHG19AP1B100022988V5	0.000863752	0.00570705	4.05284	up	ENST00000252998	ENSG00000130701	RBBP8NL	protein_coding	DHS_enhancer	Yes	chr20:60985293-61002589:-	chr20	-	60985293	61002589			Yes	small_intestine	Nucleus	GENCODE	RBBP8 N-terminal like [Source:HGNC Symbol;Acc:HGNC:16144]	2793	CAAAGCCTCCAAAAAGCCATCCAGAGGGAGAAGGAAACTGACAGCCACTGAGGGGCCCGG	conserved	conserved			NM_080833	38.21	16.6484	5.52515	3.50622	8.16712	38.5136	44.8445	36.5752	62.9496	5	26.6211	11.3764	22.0496	18.1949	4.2842	6.03153	5.68625	5.87017	5.75361	2.70371
ASHG19AP1B122782836V5	0.0153118	0.0386786	2.13811	up	ENST00000415431	ENSG00000165140	FBP1	protein_coding	DHS_promoter	Yes	chr9:97365423-97402531:-	chr9	-	97365423	97402531		Apnea;Colonic Neoplasms;Comatose;Dyspnea;Epilepsy;Fever;Fructose-1,6-Diphosphatase Deficiency;Hepatomegaly;Hyperventilation;Hypoglycemia;Ketosis;Lethargy;Muscle hypotonia;Parkinson Disease;Schizophrenia;Seizures;Stomach Neoplasms;Tachycardia;Metabolic acidosis;Ketonemia;Liver carcinoma;Irritation - emotion;Elevated heart rate;Autosomal recessive predisposition		macrophage	Cytoplasm	GENCODE	fructose-bisphosphatase 1 [Source:HGNC Symbol;Acc:HGNC:3606]	1487	CGGGAAACTTCCGGGCGAGACTCACATCTTGGAAATTCAAATACTCAATAGCTCTCGAAT	conserved	conserved			NM_001127628	25.0995	24.7309	5.05419	3.95786	15.4008	23.4463	23.4211	18.3732	44.8562	5	31.6105	23.5261	19.2617	44.2564	5.02461	5.3295	4.82447	4.97715	5.11522	2.70371
ASHG19AP1B100142511V5	7.66497e-07	0.000193761	8.31058	up	ENST00000400372	ENSG00000241123	KRTAP10-5	protein_coding		Yes	chr21:45999332-46000481:-	chr21	-	45999332	46000481						GENCODE	keratin associated protein 10-5 [Source:HGNC Symbol;Acc:HGNC:22969]	1150	GTCTGCTGCAAGCCCGTGTGCTGTGTGCCCACCTGTTCTGAGGATTCCTCTTCATGCTGC					NM_198694	1659.14	230.577	10.4385	7.38357	866.044	1141.69	3582.14	1818.04	887.804	227.144	291.441	158.783	165.781	309.738	9.75717	10.3864	10.8887	10.6525	10.5078	7.69546
ASHG19AP1B138004637V5	0.000850992	0.00564944	2.509	up	ENST00000230321	ENSG00000112559	MDFI	protein_coding	DHS_promoter	Yes	chr6:41606185-41621984:+	chr6	+	41606185	41621984			Yes	placental_epithelial_cell	Cytosol;Ribosome	GENCODE	MyoD family inhibitor [Source:HGNC Symbol;Acc:HGNC:6967]	1629	TGGAGGGAGAGAAGGAAGAAGGAAGGGGCGAACGGCGTGAGCTGGCGCCGAAATGGGAGA	conserved	conserved			NM_005586	40.7878	25.7709	5.7226	4.39549	24.9072	30.5114	58.305	29.6989	60.5166	8.75885	22.1745	25.3303	40.3888	32.2023	5.60322	5.69642	6.04259	5.59274	5.67803	4.57569
ASHG19AP1B108545940V5	7.92727e-05	0.00145347	4.9638	up	ENST00000382622	ENSG00000111218	PRMT8	protein_coding	DHS_promoter	Yes	chr12:3600402-3703139:+	chr12	+	3600402	3703139				brain		GENCODE	protein arginine methyltransferase 8 [Source:HGNC Symbol;Acc:HGNC:5188]	2366	GCAGGGGCCAAGAAGGTGTTTGGGATCGAATGCTCCAGTATTTCTGACTACTCAGAGAAG	conserved	conserved			NM_019854	198.485	59.4017	7.92303	5.61159	80.1583	163.367	333.441	152.773	262.686	46.1293	78.3778	47.2414	55.5455	69.7147	6.96701	8.00564	8.3845	7.7672	8.49082	6.2268
ASHG19AP1B100208733V5	8.85518e-05	0.00155151	6.59035	up	ENST00000391621	ENSG00000205445	KRTAP10-2	protein_coding		Yes	chr21:45970240-45971388:-	chr21	-	45970240	45971388						GENCODE	keratin associated protein 10-2 [Source:HGNC Symbol;Acc:HGNC:22967]	1149	CATCTGCTGTGTACCTGTTTGCTCTGGGGCTTCCTCTCCGTGCTGCCAGCAGTCTAGCTG					NM_198693	3273.57	537.169	11.2589	8.53859	1718.65	2637.16	7108.93	2978.63	1924.46	488.494	884.543	287.411	244.59	780.809	10.5431	11.3778	11.5244	11.197	11.6524	8.41984
ASHG19AP1B100194753V5	0.0370592	0.0755233	2.05916	up	ENST00000313899	ENSG00000138668	HNRNPD	protein_coding	DHS_promoter	Yes	chr4:83273651-83295109:-	chr4	-	83273651	83295109			Yes		Insoluble Fraction	GENCODE	heterogeneous nuclear ribonucleoprotein D [Source:HGNC Symbol;Acc:HGNC:5036]	3033	GGGTTGTTAAGCTAGGGTTCTTTTTGGTATCATATGCTTATTTTATGTAAATCTCTCAAT					NM_031370	228.563	176.839	8.02944	6.98738	327.957	265.363	221.786	218.024	109.686	254.474	191.987	165.715	142.418	129.601	8.61016	8.61079	7.89804	8.20781	6.82039	7.80733
ASHG19AP1B125136081V5	9.52002e-06	0.000521586	11.9643	up	ENST00000409690	ENSG00000174007	CEP19	protein_coding	DHS_promoter	Yes	chr3:196433148-196439164:-	chr3	-	196433148	196439164		MORBID OBESITY AND SPERMATOGENIC FAILURE		neutrophil	Cytosol;Cytoplasm	GENCODE	centrosomal protein 19 [Source:HGNC Symbol;Acc:HGNC:28209]	2201	CAAAGTTTTCAGATTGCACCAGAGCTGCTGAACAATTAAAGAATAATCCGCGACACAAGA	conserved	conserved			NM_032898	107.65	13.0738	7.14618	3.56552	67.6631	90.256	155.441	98.6293	126.263	9.37186	20.7876	15.2072	13.7144	6.2879	6.76827	7.22481	7.44259	7.19768	7.09757	4.64103
ASHG19AP1B100099166V5	0.0201065	0.0473906	2.60269	up	ENST00000258704	ENSG00000136206	SPDYE1	protein_coding		Yes	chr7:44040488-44049721:+	chr7	+	44040488	44049721						GENCODE	speedy/RINGO cell cycle regulator family member E1 [Source:HGNC Symbol;Acc:HGNC:16408]	2649	AAGAGAACAATAGAGTGTGTCTCTTGGGGAAACGTAATAAAAATGAACTTTTCTCACCTT					NM_175064	92.4546	60.0234	6.86723	5.48723	88.5158	101.526	127.506	83.5973	61.1278	101.126	62.0444	37.8917	40.8637	58.1917	7.08048	7.38822	7.18266	6.98469	5.70011	6.97118
ASHG19AP1B100115080V5	0.000545505	0.00434158	6.7576	up	ENST00000264036	ENSG00000076706	MCAM	protein_coding		Yes	chr11:119179239-119187826:-	chr11	-	119179239	119187826		Multiple Sclerosis;Peritoneal Neoplasms;Malignant mesothelioma;Neurogenic Inflammation;Autoimmune Diseases of the Nervous System		endothelial_cell_of_artery	Insoluble Fraction;Nucleous	GENCODE	melanoma cell adhesion molecule [Source:HGNC Symbol;Acc:HGNC:6934]	3313	CATACATATGTGTGTATATATGGTTTTGTCAGGTGTGTAAATTTGCAAATTGTTTCCTTT					NM_006500	718.87	135.409	9.3075	6.55099	491.368	821.978	970.221	1131	179.783	52.6767	121.023	71.2788	138.415	293.653	9.08966	9.99513	9.56578	10.112	7.77491	6.35944
ASHG19AP1B116016334V5	0.00665787	0.0215026	3.28424	up	ENST00000327987	ENSG00000174498	IGDCC3	protein_coding	DHS_promoter	Yes	chr15:65619465-65670378:-	chr15	-	65619465	65670378				neuron		GENCODE	immunoglobulin superfamily DCC subclass member 3 [Source:HGNC Symbol;Acc:HGNC:9700]	4479	CCGAGCGAGGGTCTTGGCCACTCTGCTGAACTGGCATTTGCTGTGGAGCCAAGTGATGAT	conserved	conserved			NM_004884	42.0801	18.7616	5.5995	3.88395	11.8362	31.5956	51.3563	77.7794	37.8329	8.02827	31.5566	10.9267	11.8852	31.4116	4.70829	5.748	5.87017	6.8881	4.78295	4.49259
ASHG19AP1B100143862V5	4.83238e-06	0.000401745	15.5055	up	ENST00000379375	ENSG00000078401	EDN1	protein_coding	DHS_promoter	Yes	chr6:12290596-12297427:+	chr6	+	12290596	12297427		Cardiac Arrhythmia;Asthma;Atrial Fibrillation;Cardiovascular Diseases;Cartilage Diseases;Neoplastic Cell Transformation;Cerebrovascular Disorders;Diabetes Mellitus, Experimental;Diabetes Mellitus, Non-Insulin-Dependent;Gastrointestinal Diseases;Focal glomerulosclerosis;Congenital Heart Defects;Cardiomegaly;Heart failure;Hepatorenal Syndrome;Diaphragmatic Hernia;Hyperalgesia;Hypercholesterolemia;H…		endothelial_cell_of_lymphatic_vessel		GENCODE	endothelin 1 [Source:HGNC Symbol;Acc:HGNC:3176]	2033	CTAAATGAAATTGAGAACATGCTTTGTTTTGCCTGTCAAGGTAATGACTTTAGAAAATAA	conserved	conserved	vascular disease		NM_001955	758.1	50.3207	9.35478	5.40007	295.477	423.449	1760.15	952.99	358.432	40.7069	56.7405	52.6222	48.5675	52.9664	8.48537	9.18941	10.1481	9.92263	9.02841	6.10255
ASHG19AP1B143659253V5	0.000500547	0.00412921	2.32623	up	ENST00000254663	ENSG00000132330	SCLY	protein_coding	DHS_promoter	Yes	chr2:238969530-239008054:+	chr2	+	238969530	239008054					Ribosome;Cytosol;Chromatin;Nucleoplasm	GENCODE	selenocysteine lyase [Source:HGNC Symbol;Acc:HGNC:18161]	2562	GCTCGGCGGCCCTCTGAAGCGGGTGGATTGGCTGGGGTGCTTCGCTCAGCCAATCCGGAC					NM_016510	112.913	78.654	7.18884	5.97084	56.4227	75.5691	159.288	119.531	153.754	54.6774	109.381	60.3267	67.2124	101.672	6.55248	6.9877	7.47753	7.43836	7.48811	6.39422
ASHG19AP1B100219095V5	0.00182771	0.00899984	2.48384	up	MICT00000170306	CATG00000038779	CATG00000038779.1	protein_coding	DHS_enhancer	Yes	chr19:17343189-17356546:+	chr19	+	17343189	17356546						FANTOM5CAT	At least 1 of the 10 top ranked transcript is CPAT coding and max ORF size >=300, NOT annotated as nonCoding in GENCODE	12352	GATGTAGCGCCGACTGTATACACAATCCCAGCCATGGAATGCGGGAGGAGGGTGCTGTGC	conserved	conserved				32.4483	20.2721	5.30254	3.98997	15.7933	25.9819	44.1471	13.1693	63.1499	5.61383	26.9885	22.8121	27.2748	18.6711	5.05366	5.46818	5.66259	4.56751	5.76076	3.80701
[truncated: 2,682 more rows]
[truncated: 4 more columns]

## Sheet: down_C_vs_Normal
# Fold Change cut-off: 2.0 # P-value cut-off: 0.05 # Condition pairs: C_vs_Normal # Column A: ProbeName it represents probe name. # Column B: P-value, P-value calculated from unpaired t-test. # Column C: FDR, FDR is calculated from Benjamini Hochberg FDR. # Column D: Fold Change, the absolute ratio (no log scale) of normalized intensities between two conditions. # Column E: Regulation, it depicts…
C_vs_Normal 2.0 fold down regulated mRNAs
[truncated: 4,411 more rows]
[truncated: 4 more columns]

## Sheet: up_M_vs_Normal
# Fold Change cut-off: 2.0 # P-value cut-off: 0.05 # Condition pairs: M_vs_Normal # Column A: ProbeName it represents probe name. # Column B: P-value, P-value calculated from unpaired t-test. # Column C: FDR, FDR is calculated from Benjamini Hochberg FDR. # Column D: Fold Change, the absolute ratio (no log scale) of normalized intensities between two conditions. # Column E: Regulation, it depicts…
[truncated: 2,456 more rows]
[truncated: 4 more columns]

[truncated: 3 more sheets: down_M_vs_Normal, up_C_vs_M, down_C_vs_M]
