# Supplementary material for: Comparative Analysis of Long Non-Coding RNA Expression and Immune Response in Mild and Severe COVID-19
Source: Front Mol Biosci. 2022 Apr 27;9:835590. doi: 10.3389/fmolb.2022.835590 (PMC9094366; doi:10.3389/fmolb.2022.835590)
Supplement: Supplementary file 7 [file Table4.XLSX]

## Sheet: Sheet2
mRNA	lncRNA	Correlation_coefficient	Correlation_type	Pvalue	FDR
43891	FTMT26800005115	0.963067	+	8.77e-09	1.54e-06
43892	NR_134567	0.965005	+	6.21e-09	1.34e-06
43892	T018933	0.941674	+	1.62e-07	7e-06
ABAT	NR_134567	0.941946	+	1.58e-07	6.88e-06
ABHD12	TCONS_00027288	-0.969552	-	2.54e-09	8.28e-07
ABHD12	NR_134567	-0.952259	-	4.53e-08	3.55e-06
ABHD14A	T018933	-0.966489	-	4.7e-09	1.15e-06
ABHD14A	FTMT26800005115	-0.962061	-	1.04e-08	1.7e-06
ABHD5	TCONS_00027288	0.955904	+	2.73e-08	2.71e-06
ABI3	T018933	-0.948238	-	7.59e-08	4.71e-06
ABI3	NR_134567	-0.962576	-	9.54e-09	1.62e-06
ABI3BP	T018933	-0.947339	-	8.47e-08	4.97e-06
AC004832.3	FTMT26800005115	-0.950537	-	5.68e-08	4.03e-06
AC008397.1	FTMT26800005115	0.948263	+	7.57e-08	4.7e-06
AC008397.1	NR_134567	0.976743	+	4.48e-10	3.62e-07
AC015989.2	NR_134567	0.97683	+	4.38e-10	3.57e-07
AC015989.2	T018933	0.943203	+	1.37e-07	6.34e-06
AC021097.2	TCONS_00027288	-0.951126	-	5.26e-08	3.89e-06
AC021097.2	T018933	-0.960271	-	1.4e-08	1.96e-06
AC021097.2	NR_134567	-0.987051	-	1.02e-11	4.98e-08
AC021097.2	FTMT26800005115	-0.949263	-	6.68e-08	4.38e-06
AC025165.3	FTMT26800005115	0.954373	+	3.39e-08	3.06e-06
ACAP2	FTMT26800005115	0.952625	+	4.31e-08	3.48e-06
ACAP2	T018933	0.940187	+	1.9e-07	7.68e-06
ACAP2	TCONS_00027288	0.955096	+	3.06e-08	2.9e-06
ACSBG1	FTMT26800005115	0.956715	+	2.42e-08	2.56e-06
ACSBG1	NR_134567	0.953627	+	3.76e-08	3.27e-06
ACSS1	TCONS_00027288	-0.943443	-	1.33e-07	6.26e-06
ACTL6A	NR_134567	0.947026	+	8.8e-08	5.06e-06
ACTL8	T018933	-0.943504	-	1.33e-07	6.24e-06
ADCK5	FTMT26800005115	-0.941481	-	1.66e-07	7.06e-06
ADORA2A	FTMT26800005115	0.978558	+	2.66e-10	2.7e-07
ADORA2A	NR_134567	0.969098	+	2.79e-09	8.69e-07
ADORA2A	T018933	0.941841	+	1.59e-07	6.92e-06
AGAP3	TCONS_00027288	-0.951718	-	4.87e-08	3.7e-06
AGAP3	T018933	-0.94503	-	1.11e-07	5.71e-06
AIDA	NR_134567	0.950689	+	5.57e-08	4e-06
AKR7A3	NR_134567	-0.94702	-	8.8e-08	5.06e-06
AL355987.3	TCONS_00027288	-0.943761	-	1.29e-07	6.13e-06
AL355987.3	T018933	-0.963663	-	7.9e-09	1.45e-06
AL355987.3	NR_134567	-0.968872	-	2.93e-09	8.82e-07
AL355987.3	FTMT26800005115	-0.958315	-	1.9e-08	2.29e-06
AL591806.3	NR_134567	-0.940074	-	1.93e-07	7.72e-06
ALDH18A1	FTMT26800005115	0.945395	+	1.07e-07	5.61e-06
ALDH18A1	NR_134567	0.954553	+	3.31e-08	3.02e-06
AMN	ENST00000605240	0.953125	+	4.03e-08	3.37e-06
ANKRD35	T018933	-0.940452	-	1.85e-07	7.57e-06
ANKRD39	T018933	-0.948401	-	7.44e-08	4.66e-06
ANKRD39	NR_134567	-0.95619	-	2.62e-08	2.65e-06
ANKRD60	T018933	0.948049	+	7.77e-08	4.74e-06
ANKRD60	TCONS_00027288	0.978278	+	2.89e-10	2.88e-07
ANXA13	FTMT26800005115	-0.950902	-	5.42e-08	3.95e-06
AP2S1	NR_134567	-0.94871	-	7.16e-08	4.54e-06
AP3B2	TCONS_00027288	0.940913	+	1.76e-07	7.34e-06
ARFIP2	TCONS_00027288	-0.943507	-	1.32e-07	6.24e-06
ARFIP2	T018933	-0.94726	-	8.55e-08	4.99e-06
ARFIP2	NR_134567	-0.942122	-	1.55e-07	6.8e-06
ARL2BP	NR_134567	-0.95641	-	2.53e-08	2.62e-06
ARL6IP4	T018933	-0.957884	-	2.03e-08	2.36e-06
ASB18	FTMT26800005115	-0.952691	-	4.28e-08	3.47e-06
ASTN1	ENST00000605240	0.951187	+	5.22e-08	3.87e-06
ATAT1	ENST00000605240	0.944057	+	1.24e-07	6.02e-06
ATAT1	TCONS_00027288	0.959404	+	1.61e-08	2.09e-06
ATG4B	FTMT26800005115	-0.948881	-	7.01e-08	4.48e-06
ATG4C	NR_134567	0.963915	+	7.56e-09	1.43e-06
ATG4C	T018933	0.958639	+	1.81e-08	2.25e-06
ATOH7	FTMT26800005115	0.946549	+	9.31e-08	5.22e-06
ATOH7	NR_134567	0.972295	+	1.38e-09	6.31e-07
ATP13A3	FTMT26800005115	0.969063	+	2.81e-09	8.69e-07
ATP13A3	NR_134567	0.965629	+	5.53e-09	1.25e-06
ATP13A3	T018933	0.960982	+	1.25e-08	1.84e-06
ATP13A3	TCONS_00027288	0.962556	+	9.58e-09	1.62e-06
ATP2B2	FTMT26800005115	0.955865	+	2.74e-08	2.72e-06
ATP2B2	NR_134567	0.941602	+	1.64e-07	7.03e-06
ATP2B2	T018933	0.946485	+	9.38e-08	5.24e-06
ATP5MC1	FTMT26800005115	0.947934	+	7.88e-08	4.78e-06
ATP5PO	NR_134567	-0.947559	-	8.25e-08	4.9e-06
AZGP1	ENST00000605240	-0.963325	-	8.38e-09	1.51e-06
B3GNT2	ENST00000605240	0.958879	+	1.75e-08	2.2e-06
B4GALNT3	T018933	0.941769	+	1.61e-07	6.95e-06
B4GALNT3	TCONS_00027288	0.972122	+	1.44e-09	6.48e-07
BAG1	NR_134567	0.957478	+	2.16e-08	2.41e-06
BAHCC1	NR_134567	-0.962093	-	1.04e-08	1.7e-06
BBX	NR_134567	-0.949931	-	6.14e-08	4.18e-06
BCL2L12	FTMT26800005115	-0.950187	-	5.94e-08	4.11e-06
BIN3	TCONS_00027288	0.945273	+	1.08e-07	5.65e-06
BIRC8	ENST00000605240	0.941671	+	1.62e-07	7e-06
BIRC8	FTMT26800005115	0.966176	+	4.99e-09	1.19e-06
BIRC8	NR_134567	0.977181	+	3.97e-10	3.35e-07
BIRC8	T018933	0.964181	+	7.21e-09	1.39e-06
BIRC8	TCONS_00027288	0.969663	+	2.48e-09	8.28e-07
BMP7	T018933	0.948796	+	7.08e-08	4.5e-06
BMP7	TCONS_00027288	0.946703	+	9.14e-08	5.18e-06
BPIFA1	T018933	0.944736	+	1.15e-07	5.78e-06
BPIFA1	TCONS_00027288	0.968575	+	3.11e-09	9.14e-07
BRD3OS	NR_134567	0.948385	+	7.45e-08	4.66e-06
BRSK1	T018933	-0.955013	-	3.1e-08	2.92e-06
BRSK1	NR_134567	-0.960374	-	1.38e-08	1.94e-06
BTG3	TCONS_00027288	0.960102	+	1.44e-08	1.98e-06
BTLA	ENST00000605240	0.945471	+	1.06e-07	5.59e-06
C11orf24	T018933	-0.962787	-	9.21e-09	1.59e-06
C11orf24	NR_134567	-0.958878	-	1.75e-08	2.2e-06
C11orf88	T018933	-0.941422	-	1.67e-07	7.09e-06
C11orf88	NR_134567	-0.952494	-	4.39e-08	3.49e-06
C11orf88	FTMT26800005115	-0.942139	-	1.54e-07	6.79e-06
C12orf57	NR_134567	-0.95655	-	2.48e-08	2.6e-06
C15orf61	T018933	-0.944503	-	1.18e-07	5.84e-06
C15orf61	NR_134567	-0.973802	-	9.66e-10	5.21e-07
C15orf61	FTMT26800005115	-0.945203	-	1.09e-07	5.67e-06
C19orf57	T018933	0.975726	+	5.91e-10	4.18e-07
C19orf57	TCONS_00027288	0.950366	+	5.81e-08	4.05e-06
C1QTNF3	NR_134567	0.958971	+	1.72e-08	2.19e-06
C2	ENST00000605240	0.942845	+	1.43e-07	6.49e-06
C2orf73	FTMT26800005115	0.958228	+	1.93e-08	2.31e-06
C2orf73	NR_134567	0.975894	+	5.65e-10	4.15e-07
C6orf58	T018933	0.954868	+	3.16e-08	2.96e-06
C9orf72	FTMT26800005115	0.943319	+	1.35e-07	6.31e-06
C9orf72	NR_134567	0.940737	+	1.8e-07	7.4e-06
CA4	TCONS_00027288	0.960215	+	1.41e-08	1.97e-06
CACNG5	FTMT26800005115	0.956339	+	2.56e-08	2.63e-06
CACNG5	NR_134567	0.98126	+	1.11e-10	1.86e-07
CACNG5	T018933	0.968976	+	2.86e-09	8.71e-07
CACNG5	TCONS_00027288	0.96119	+	1.21e-08	1.84e-06
CAD	ENST00000605240	-0.949306	-	6.65e-08	4.36e-06
CALCA	FTMT26800005115	0.941249	+	1.7e-07	7.16e-06
CALHM2	NR_134567	-0.946574	-	9.29e-08	5.22e-06
CAMK2D	TCONS_00027288	-0.964435	-	6.88e-09	1.39e-06
CAMK2D	NR_134567	-0.943308	-	1.35e-07	6.31e-06
CAPN6	NR_134567	0.964202	+	7.18e-09	1.39e-06
CAPRIN1	FTMT26800005115	-0.952992	-	4.11e-08	3.39e-06
CARD11	FTMT26800005115	-0.951275	-	5.16e-08	3.83e-06
CARD6	FTMT26800005115	0.946031	+	9.9e-08	5.37e-06
CARMIL1	NR_134567	-0.958851	-	1.75e-08	2.21e-06
CARMIL1	FTMT26800005115	-0.94998	-	6.1e-08	4.16e-06
CASZ1	NR_134567	-0.950668	-	5.59e-08	4e-06
CASZ1	FTMT26800005115	-0.944355	-	1.2e-07	5.89e-06
CATG00000002739.1	FTMT26800005115	0.963553	+	8.06e-09	1.47e-06
CATG00000002739.1	NR_134567	0.953006	+	4.1e-08	3.39e-06
CATG00000002739.1	T018933	0.967233	+	4.07e-09	1.06e-06
CATG00000002739.1	TCONS_00027288	0.955465	+	2.91e-08	2.82e-06
CATG00000003457.1	NR_134567	0.956943	+	2.34e-08	2.52e-06
CATG00000007650.1	FTMT26800005115	0.942638	+	1.46e-07	6.57e-06
CATG00000008307.1	FTMT26800005115	0.958053	+	1.98e-08	2.34e-06
CATG00000008307.1	NR_134567	0.954922	+	3.14e-08	2.95e-06
CATG00000008307.1	TCONS_00027288	0.947533	+	8.27e-08	4.91e-06
CATG00000008569.1	TCONS_00027288	0.946387	+	9.49e-08	5.28e-06
CATG00000009021.1	NR_134567	0.940334	+	1.88e-07	7.62e-06
CATG00000013842.1	FTMT26800005115	-0.940837	-	1.78e-07	7.37e-06
CATG00000022646.1	NR_134567	0.962397	+	9.84e-09	1.64e-06
CATG00000023238.1	TCONS_00027288	0.980433	+	1.47e-10	2.15e-07
CATG00000025907.1	TCONS_00027288	-0.94492	-	1.13e-07	5.73e-06
CATG00000026181.1	NR_134567	0.971029	+	1.84e-09	7.28e-07
CATG00000026215.1	ENST00000605240	0.949622	+	6.39e-08	4.27e-06
CATG00000026215.1	FTMT26800005115	0.944588	+	1.17e-07	5.83e-06
CATG00000028059.1	ENST00000605240	0.948807	+	7.07e-08	4.5e-06
CATG00000028059.1	NR_134567	0.954389	+	3.39e-08	3.06e-06
CATG00000028059.1	TCONS_00027288	0.982971	+	6e-11	1.39e-07
CATG00000028946.1	T018933	-0.971649	-	1.61e-09	6.81e-07
CATG00000030178.1	NR_134567	0.965257	+	5.93e-09	1.29e-06
CATG00000030178.1	T018933	0.956354	+	2.55e-08	2.62e-06
CATG00000030178.1	TCONS_00027288	0.956769	+	2.4e-08	2.55e-06
CATG00000032947.1	ENST00000605240	0.946574	+	9.29e-08	5.22e-06
CATG00000032947.1	FTMT26800005115	0.966156	+	5.01e-09	1.19e-06
CATG00000032947.1	NR_134567	0.970269	+	2.18e-09	7.68e-07
CATG00000032947.1	T018933	0.950791	+	5.5e-08	3.98e-06
CATG00000032947.1	TCONS_00027288	0.943871	+	1.27e-07	6.09e-06
CATG00000034676.1	FTMT26800005115	0.957024	+	2.31e-08	2.51e-06
CATG00000034676.1	NR_134567	0.975447	+	6.36e-10	4.22e-07
CATG00000034676.1	T018933	0.977966	+	3.17e-10	3.07e-07
CATG00000034676.1	TCONS_00027288	0.968673	+	3.05e-09	8.99e-07
CATG00000035680.1	T018933	0.96085	+	1.27e-08	1.86e-06
CATG00000036588.1	TCONS_00027288	0.944327	+	1.21e-07	5.9e-06
CATG00000036982.1	ENST00000605240	0.980315	+	1.53e-10	2.16e-07
CATG00000038184.1	FTMT26800005115	0.952027	+	4.67e-08	3.61e-06
CATG00000039173.1	T018933	-0.950412	-	5.77e-08	4.05e-06
CATG00000039615.1	ENST00000605240	0.949012	+	6.9e-08	4.46e-06
CATG00000039615.1	FTMT26800005115	0.94625	+	9.65e-08	5.32e-06
CATG00000040120.1	ENST00000605240	0.944454	+	1.19e-07	5.86e-06
CATG00000044399.1	NR_134567	0.943229	+	1.37e-07	6.34e-06
CATG00000049669.1	TCONS_00027288	0.948187	+	7.64e-08	4.71e-06
CATG00000054736.1	TCONS_00027288	0.975826	+	5.75e-10	4.16e-07
CATG00000055773.1	T018933	0.954348	+	3.41e-08	3.07e-06
CATG00000057159.1	ENST00000605240	-0.950859	-	5.45e-08	3.96e-06
CATG00000057669.1	FTMT26800005115	0.953291	+	3.94e-08	3.33e-06
CATG00000057669.1	NR_134567	0.96839	+	3.23e-09	9.27e-07
CATG00000057669.1	T018933	0.946916	+	8.91e-08	5.09e-06
CATG00000058631.1	FTMT26800005115	0.952854	+	4.18e-08	3.42e-06
CATG00000079533.1	NR_134567	0.959575	+	1.56e-08	2.07e-06
CATG00000079533.1	T018933	0.947722	+	8.09e-08	4.85e-06
CATG00000080562.1	NR_134567	0.9574	+	2.19e-08	2.43e-06
CATG00000090465.1	ENST00000605240	0.953969	+	3.59e-08	3.18e-06
CATG00000095962.1	ENST00000605240	0.945298	+	1.08e-07	5.65e-06
CATG00000095962.1	FTMT26800005115	0.964342	+	7e-09	1.39e-06
CATG00000095962.1	NR_134567	0.968986	+	2.86e-09	8.71e-07
CATG00000095962.1	T018933	0.975169	+	6.84e-10	4.22e-07
CATG00000095962.1	TCONS_00027288	0.957895	+	2.03e-08	2.36e-06
CATG00000096624.1	ENST00000605240	0.941104	+	1.73e-07	7.23e-06
CATG00000106214.1	TCONS_00027288	0.940761	+	1.79e-07	7.39e-06
CATG00000107322.1	FTMT26800005115	0.961852	+	1.08e-08	1.74e-06
CATG00000113188.1	NR_134567	0.952091	+	4.63e-08	3.59e-06
CATG00000113188.1	T018933	0.955103	+	3.06e-08	2.9e-06
CATG00000113188.1	TCONS_00027288	0.957082	+	2.29e-08	2.5e-06
CATG00000116287.1	TCONS_00027288	0.942764	+	1.44e-07	6.52e-06
CATG00000116804.1	TCONS_00027288	-0.94175	-	1.61e-07	6.96e-06
CATG00000116804.1	FTMT26800005115	-0.96117	-	1.21e-08	1.84e-06
CATG00000116804.1	ENST00000605240	-0.961413	-	1.16e-08	1.8e-06
CCDC120	TCONS_00027288	-0.960827	-	1.28e-08	1.87e-06
CCDC180	NR_134567	-0.944789	-	1.14e-07	5.77e-06
CCDC190	T018933	0.95668	+	2.44e-08	2.57e-06
CCDC71	FTMT26800005115	-0.947355	-	8.45e-08	4.97e-06
CCDC71L	TCONS_00027288	0.946267	+	9.63e-08	5.32e-06
CCDC73	NR_134567	0.944442	+	1.19e-07	5.86e-06
CCKAR	FTMT26800005115	0.948406	+	7.43e-08	4.66e-06
CCKAR	NR_134567	0.957158	+	2.27e-08	2.48e-06
CCKAR	T018933	0.945808	+	1.02e-07	5.46e-06
CCKAR	TCONS_00027288	0.941488	+	1.66e-07	7.06e-06
CCKBR	FTMT26800005115	0.963094	+	8.73e-09	1.54e-06
CCKBR	NR_134567	0.966469	+	4.72e-09	1.15e-06
CCKBR	T018933	0.96694	+	4.31e-09	1.09e-06
CCKBR	TCONS_00027288	0.970848	+	1.92e-09	7.38e-07
CCR10	TCONS_00027288	0.950716	+	5.55e-08	4e-06
CD1C	NR_134567	-0.951937	-	4.73e-08	3.63e-06
CD1C	FTMT26800005115	-0.942356	-	1.51e-07	6.69e-06
CD247	NR_134567	-0.952075	-	4.64e-08	3.59e-06
CD37	NR_134567	-0.947779	-	8.03e-08	4.82e-06
CD37	FTMT26800005115	-0.957038	-	2.31e-08	2.51e-06
CD3D	NR_134567	-0.946208	-	9.7e-08	5.33e-06
CD6	T018933	-0.961126	-	1.22e-08	1.84e-06
CD6	NR_134567	-0.964495	-	6.81e-09	1.39e-06
CD6	FTMT26800005115	-0.955383	-	2.94e-08	2.85e-06
CDC37L1	NR_134567	-0.94905	-	6.86e-08	4.44e-06
CDK12	T018933	-0.955886	-	2.74e-08	2.71e-06
CDK14	TCONS_00027288	0.948145	+	7.68e-08	4.72e-06
CDK19	ENST00000605240	0.947571	+	8.24e-08	4.9e-06
CDK19	FTMT26800005115	0.95017	+	5.96e-08	4.11e-06
CENPT	FTMT26800005115	-0.943908	-	1.27e-07	6.08e-06
CEP78	NR_134567	-0.941761	-	1.61e-07	6.95e-06
CERKL	ENST00000605240	0.943812	+	1.28e-07	6.12e-06
CERKL	FTMT26800005115	0.971047	+	1.84e-09	7.28e-07
CERKL	NR_134567	0.960039	+	1.45e-08	1.98e-06
CERKL	TCONS_00027288	0.948589	+	7.27e-08	4.58e-06
CES1	ENST00000605240	-0.944484	-	1.19e-07	5.85e-06
CFAP157	T018933	-0.961675	-	1.11e-08	1.77e-06
CFAP157	NR_134567	-0.965115	-	6.08e-09	1.32e-06
CFAP61	NR_134567	0.944737	+	1.15e-07	5.78e-06
CFLAR	TCONS_00027288	0.960697	+	1.31e-08	1.88e-06
CHCHD10	T018933	-0.94579	-	1.02e-07	5.47e-06
CHRNA6	ENST00000605240	0.941448	+	1.66e-07	7.08e-06
CHRNA6	NR_134567	0.955625	+	2.84e-08	2.79e-06
CHRNA6	T018933	0.942253	+	1.52e-07	6.74e-06
CHRNA6	TCONS_00027288	0.955065	+	3.08e-08	2.9e-06
CHST1	ENST00000605240	0.941213	+	1.71e-07	7.18e-06
CHST1	FTMT26800005115	0.982958	+	6.03e-11	1.39e-07
CHST1	NR_134567	0.972581	+	1.29e-09	6.04e-07
CHST1	T018933	0.953532	+	3.81e-08	3.29e-06
CHST1	TCONS_00027288	0.947732	+	8.08e-08	4.84e-06
CIC	TCONS_00027288	0.959488	+	1.59e-08	2.08e-06
CIPC	FTMT26800005115	0.948321	+	7.51e-08	4.68e-06
CLDN6	T018933	0.95222	+	4.55e-08	3.55e-06
CLPTM1	NR_134567	-0.945459	-	1.06e-07	5.59e-06
CNPY4	TCONS_00027288	-0.941151	-	1.72e-07	7.21e-06
CNPY4	T018933	-0.952115	-	4.62e-08	3.58e-06
CNPY4	NR_134567	-0.973195	-	1.12e-09	5.55e-07
CNPY4	FTMT26800005115	-0.949224	-	6.71e-08	4.38e-06
COA7	ENST00000605240	0.944516	+	1.18e-07	5.84e-06
COA7	FTMT26800005115	0.971112	+	1.81e-09	7.28e-07
COA7	NR_134567	0.959241	+	1.65e-08	2.12e-06
COA7	T018933	0.941522	+	1.65e-07	7.06e-06
COA7	TCONS_00027288	0.941891	+	1.59e-07	6.91e-06
COG1	NR_134567	-0.945489	-	1.06e-07	5.58e-06
COG1	FTMT26800005115	-0.947013	-	8.81e-08	5.07e-06
COL4A2	NR_134567	0.941872	+	1.59e-07	6.92e-06
COMMD3	FTMT26800005115	0.952012	+	4.68e-08	3.61e-06
COMMD3	NR_134567	0.959427	+	1.6e-08	2.09e-06
CPA3	FTMT26800005115	-0.961082	-	1.23e-08	1.84e-06
CPA3	ENST00000605240	-0.956982	-	2.33e-08	2.52e-06
CPE	NR_134567	0.945681	+	1.03e-07	5.51e-06
CR1	TCONS_00027288	0.949193	+	6.74e-08	4.39e-06
CREB3L2	TCONS_00027288	0.964446	+	6.87e-09	1.39e-06
CREBZF	NR_134567	-0.958164	-	1.95e-08	2.32e-06
CREBZF	FTMT26800005115	-0.954611	-	3.28e-08	3.01e-06
CRH	TCONS_00027288	0.94003	+	1.94e-07	7.73e-06
CRIPT	ENST00000605240	0.970736	+	1.97e-09	7.4e-07
CRLS1	FTMT26800005115	0.954716	+	3.23e-08	2.98e-06
CRLS1	NR_134567	0.972513	+	1.32e-09	6.11e-07
CRYGA	NR_134567	0.954053	+	3.55e-08	3.15e-06
CS	NR_134567	-0.947828	-	7.98e-08	4.81e-06
CS	FTMT26800005115	-0.953319	-	3.93e-08	3.32e-06
CS	ENST00000605240	-0.945465	-	1.06e-07	5.59e-06
CSAD	TCONS_00027288	0.948197	+	7.63e-08	4.71e-06
CSGALNACT1	NR_134567	0.942568	+	1.47e-07	6.6e-06
CSGALNACT1	T018933	0.952158	+	4.59e-08	3.56e-06
CSGALNACT1	TCONS_00027288	0.961095	+	1.22e-08	1.84e-06
CSNK1G3	TCONS_00027288	-0.955554	-	2.87e-08	2.81e-06
CST1	NR_134567	-0.957837	-	2.05e-08	2.36e-06
CTSW	FTMT26800005115	-0.957289	-	2.22e-08	2.45e-06
CXCL14	FTMT26800005115	0.960621	+	1.32e-08	1.89e-06
CXCL14	NR_134567	0.959981	+	1.47e-08	1.98e-06
CXorf57	FTMT26800005115	-0.94299	-	1.4e-07	6.43e-06
CYB561A3	NR_134567	-0.950506	-	5.7e-08	4.03e-06
CYB5R1	NR_134567	-0.956261	-	2.59e-08	2.64e-06
CYLD	NR_134567	-0.975114	-	6.94e-10	4.26e-07
CYLD	FTMT26800005115	-0.944274	-	1.21e-07	5.93e-06
CYP1A1	NR_134567	-0.942222	-	1.53e-07	6.75e-06
CYP2J2	TCONS_00027288	-0.967709	-	3.7e-09	9.93e-07
CYP2J2	T018933	-0.976045	-	5.43e-10	4.14e-07
CYP2J2	NR_134567	-0.959454	-	1.59e-08	2.09e-06
CYP2J2	FTMT26800005115	-0.962177	-	1.02e-08	1.69e-06
CYP4F8	FTMT26800005115	0.964741	+	6.51e-09	1.37e-06
CYP4F8	NR_134567	0.947969	+	7.85e-08	4.77e-06
DARS	FTMT26800005115	-0.958483	-	1.86e-08	2.26e-06
DAZAP1	TCONS_00027288	-0.96008	-	1.44e-08	1.98e-06
DAZAP1	T018933	-0.973261	-	1.1e-09	5.51e-07
DAZAP1	NR_134567	-0.966421	-	4.76e-09	1.16e-06
DAZAP1	FTMT26800005115	-0.946934	-	8.89e-08	5.08e-06
DDX18	TCONS_00027288	-0.944288	-	1.21e-07	5.92e-06
DDX18	NR_134567	-0.979372	-	2.07e-10	2.49e-07
DDX18	FTMT26800005115	-0.974153	-	8.85e-10	4.94e-07
DDX51	FTMT26800005115	-0.945455	-	1.06e-07	5.59e-06
DDX56	NR_134567	-0.945162	-	1.1e-07	5.68e-06
DEPDC5	TCONS_00027288	0.950143	+	5.98e-08	4.12e-06
DFFB	FTMT26800005115	0.952033	+	4.67e-08	3.61e-06
DFFB	NR_134567	0.96948	+	2.58e-09	8.33e-07
DGKK	ENST00000605240	0.946889	+	8.94e-08	5.1e-06
DGKK	FTMT26800005115	0.973313	+	1.09e-09	5.47e-07
DHRS3	TCONS_00027288	-0.950483	-	5.72e-08	4.03e-06
DHRS3	NR_134567	-0.962945	-	8.96e-09	1.56e-06
DHRS3	FTMT26800005115	-0.949545	-	6.45e-08	4.29e-06
DHX38	T018933	-0.943041	-	1.4e-07	6.41e-06
DKC1	NR_134567	-0.946163	-	9.75e-08	5.33e-06
DLL3	FTMT26800005115	0.942579	+	1.47e-07	6.6e-06
DNAJB4	NR_134567	0.955279	+	2.99e-08	2.87e-06
DNASE1L2	TCONS_00027288	-0.949701	-	6.32e-08	4.26e-06
DNASE1L2	T018933	-0.951043	-	5.32e-08	3.92e-06
DNMT3B	TCONS_00027288	0.96418	+	7.21e-09	1.39e-06
DNPH1	T018933	-0.951149	-	5.25e-08	3.88e-06
DPP4	TCONS_00027288	-0.960682	-	1.31e-08	1.88e-06
DPY19L3	TCONS_00027288	0.964429	+	6.89e-09	1.39e-06
DRD1	TCONS_00027288	0.956654	+	2.44e-08	2.57e-06
DUS1L	FTMT26800005115	-0.963891	-	7.59e-09	1.43e-06
DUX4	TCONS_00027288	-0.95795	-	2.01e-08	2.34e-06
DUX4	T018933	-0.950488	-	5.72e-08	4.03e-06
DVL3	FTMT26800005115	0.960346	+	1.38e-08	1.94e-06
DYSF	ENST00000605240	0.94561	+	1.04e-07	5.53e-06
E2F3	ENST00000605240	0.95851	+	1.85e-08	2.26e-06
E2F3	TCONS_00027288	0.951638	+	4.92e-08	3.72e-06
EDF1	NR_134567	-0.953246	-	3.97e-08	3.34e-06
EDF1	FTMT26800005115	-0.952801	-	4.21e-08	3.44e-06
EDN2	NR_134567	-0.963321	-	8.39e-09	1.51e-06
EIF2B1	T018933	-0.958143	-	1.95e-08	2.32e-06
EIF2B1	NR_134567	-0.94857	-	7.29e-08	4.58e-06
EIF2D	NR_134567	-0.940758	-	1.79e-07	7.39e-06
EIF2D	FTMT26800005115	-0.960198	-	1.42e-08	1.97e-06
EIF3G	T018933	-0.965761	-	5.4e-09	1.25e-06
EIF3G	NR_134567	-0.95694	-	2.34e-08	2.52e-06
EIF4B	T018933	-0.942962	-	1.41e-07	6.44e-06
EIF4B	NR_134567	-0.951884	-	4.76e-08	3.65e-06
EIF4B	FTMT26800005115	-0.959757	-	1.52e-08	2.03e-06
EIF4G1	TCONS_00027288	-0.959144	-	1.67e-08	2.15e-06
EIF4G1	T018933	-0.942973	-	1.41e-07	6.44e-06
EIF4G1	NR_134567	-0.948934	-	6.96e-08	4.46e-06
EIF4G1	FTMT26800005115	-0.943415	-	1.34e-07	6.28e-06
EIF4G1	ENST00000605240	-0.945117	-	1.1e-07	5.68e-06
EIF6	NR_134567	0.953631	+	3.76e-08	3.27e-06
ELANE	ENST00000605240	0.955499	+	2.89e-08	2.82e-06
ELANE	FTMT26800005115	0.97205	+	1.46e-09	6.48e-07
ELANE	NR_134567	0.953071	+	4.06e-08	3.38e-06
ELANE	T018933	0.948214	+	7.61e-08	4.71e-06
ELMO2	TCONS_00027288	0.95926	+	1.64e-08	2.12e-06
ELOA2	FTMT26800005115	-0.941979	-	1.57e-07	6.86e-06
ELOVL3	FTMT26800005115	0.967926	+	3.55e-09	9.75e-07
EMC10	FTMT26800005115	-0.947279	-	8.53e-08	4.99e-06
ENO3	FTMT26800005115	0.954189	+	3.48e-08	3.1e-06
ENO3	T018933	0.960807	+	1.28e-08	1.87e-06
ENO3	TCONS_00027288	0.944699	+	1.16e-07	5.79e-06
EPPK1	NR_134567	0.96131	+	1.18e-08	1.82e-06
EPPK1	T018933	0.9461	+	9.82e-08	5.35e-06
EPPK1	TCONS_00027288	0.957796	+	2.06e-08	2.36e-06
EPX	T018933	-0.940797	-	1.78e-07	7.38e-06
ERICH2	FTMT26800005115	0.947834	+	7.98e-08	4.81e-06
ERP27	NR_134567	-0.952458	-	4.41e-08	3.5e-06
ESPNL	FTMT26800005115	0.954276	+	3.44e-08	3.08e-06
ESPNL	NR_134567	0.969581	+	2.52e-09	8.28e-07
ESPNL	T018933	0.941287	+	1.69e-07	7.14e-06
ESRP1	T018933	0.942873	+	1.42e-07	6.48e-06
ETS1	NR_134567	-0.955989	-	2.69e-08	2.69e-06
EXOSC3	ENST00000605240	0.946433	+	9.44e-08	5.27e-06
EXOSC3	FTMT26800005115	0.980332	+	1.52e-10	2.16e-07
EXOSC3	NR_134567	0.952544	+	4.36e-08	3.48e-06
EXOSC3	T018933	0.958701	+	1.79e-08	2.24e-06
EXT1	NR_134567	0.942372	+	1.5e-07	6.68e-06
FAAH2	TCONS_00027288	-0.957602	-	2.12e-08	2.38e-06
FAAH2	T018933	-0.942473	-	1.49e-07	6.64e-06
FAAH2	NR_134567	-0.950058	-	6.04e-08	4.14e-06
FAAH2	FTMT26800005115	-0.987394	-	8.59e-12	4.73e-08
FAAH2	ENST00000605240	-0.946673	-	9.18e-08	5.19e-06
FAM153C	NR_134567	0.944797	+	1.14e-07	5.77e-06
FAM167B	TCONS_00027288	-0.94786	-	7.95e-08	4.8e-06
FAM170A	NR_134567	-0.945209	-	1.09e-07	5.67e-06
FAM189B	FTMT26800005115	0.978762	+	2.5e-10	2.65e-07
FAM189B	NR_134567	0.965634	+	5.53e-09	1.25e-06
FAM189B	T018933	0.951362	+	5.1e-08	3.8e-06
FAM189B	TCONS_00027288	0.951284	+	5.16e-08	3.83e-06
FAM3A	FTMT26800005115	0.950937	+	5.39e-08	3.95e-06
FAM3A	NR_134567	0.941073	+	1.73e-07	7.25e-06
FAM3A	T018933	0.953776	+	3.69e-08	3.24e-06
FAM71D	FTMT26800005115	0.945331	+	1.08e-07	5.64e-06
FAM71D	NR_134567	0.966311	+	4.86e-09	1.18e-06
FAM71D	T018933	0.979888	+	1.76e-10	2.26e-07
FARSA	FTMT26800005115	0.94446	+	1.19e-07	5.86e-06
FBXO7	FTMT26800005115	-0.943044	-	1.4e-07	6.41e-06
FCGR3A	FTMT26800005115	0.94037	+	1.87e-07	7.61e-06
FCMR	NR_134567	-0.946188	-	9.72e-08	5.33e-06
FGF1	FTMT26800005115	0.975189	+	6.8e-10	4.22e-07
FGF1	NR_134567	0.975265	+	6.67e-10	4.22e-07
FGF1	T018933	0.941912	+	1.58e-07	6.9e-06
FGF1	TCONS_00027288	0.944311	+	1.21e-07	5.91e-06
FGFBP2	T018933	-0.953857	-	3.65e-08	3.21e-06
FGFBP2	NR_134567	-0.946376	-	9.51e-08	5.28e-06
FHIT	TCONS_00027288	-0.977281	-	3.86e-10	3.35e-07
FHIT	T018933	-0.956251	-	2.59e-08	2.64e-06
FHIT	NR_134567	-0.949406	-	6.56e-08	4.33e-06
FHIT	ENST00000605240	-0.94163	-	1.63e-07	7.02e-06
FMO1	ENST00000605240	0.958287	+	1.91e-08	2.3e-06
FMO1	FTMT26800005115	0.961068	+	1.23e-08	1.84e-06
FPR3	NR_134567	0.940539	+	1.83e-07	7.52e-06
FSD1	TCONS_00027288	0.971995	+	1.48e-09	6.49e-07
FUNDC1	T018933	-0.949983	-	6.1e-08	4.16e-06
FXYD1	FTMT26800005115	0.95972	+	1.53e-08	2.04e-06
FXYD1	NR_134567	0.948223	+	7.6e-08	4.71e-06
FXYD1	T018933	0.942146	+	1.54e-07	6.79e-06
FXYD5	NR_134567	0.96749	+	3.87e-09	1.02e-06
FXYD5	T018933	0.948123	+	7.7e-08	4.72e-06
FXYD6	FTMT26800005115	0.976024	+	5.46e-10	4.14e-07
FXYD6	NR_134567	0.982916	+	6.13e-11	1.39e-07
FXYD6	T018933	0.945253	+	1.08e-07	5.65e-06
FXYD6	TCONS_00027288	0.945086	+	1.11e-07	5.69e-06
GADD45G	ENST00000605240	0.964582	+	6.7e-09	1.39e-06
GADD45G	FTMT26800005115	0.954603	+	3.29e-08	3.01e-06
GALNT17	NR_134567	0.948933	+	6.96e-08	4.46e-06
GALNT17	TCONS_00027288	0.946089	+	9.84e-08	5.35e-06
GALNT8	FTMT26800005115	0.958002	+	2e-08	2.34e-06
GALNT8	NR_134567	0.949547	+	6.45e-08	4.29e-06
GAS2L2	T018933	0.969596	+	2.52e-09	8.28e-07
GAS2L2	TCONS_00027288	0.960129	+	1.43e-08	1.97e-06
GCNT2	NR_134567	0.942438	+	1.49e-07	6.66e-06
GJA1	FTMT26800005115	0.942797	+	1.43e-07	6.51e-06
GJB1	FTMT26800005115	0.95693	+	2.35e-08	2.52e-06
GJB1	NR_134567	0.976294	+	5.07e-10	3.93e-07
GJB1	TCONS_00027288	0.941297	+	1.69e-07	7.14e-06
GJE1	NR_134567	0.953763	+	3.69e-08	3.24e-06
GJE1	T018933	0.953286	+	3.94e-08	3.33e-06
GNRH2	T018933	-0.945144	-	1.1e-07	5.68e-06
GNRH2	NR_134567	-0.967004	-	4.26e-09	1.09e-06
GNRH2	FTMT26800005115	-0.981733	-	9.44e-11	1.65e-07
GPM6A	TCONS_00027288	0.964003	+	7.44e-09	1.42e-06
GPR132	ENST00000605240	0.951682	+	4.89e-08	3.71e-06
GPR132	TCONS_00027288	0.946169	+	9.74e-08	5.33e-06
GPRIN2	FTMT26800005115	0.976941	+	4.24e-10	3.54e-07
GPRIN2	NR_134567	0.969851	+	2.38e-09	8.07e-07
GRM1	TCONS_00027288	0.970673	+	2e-09	7.4e-07
GSG1L	TCONS_00027288	0.950261	+	5.89e-08	4.08e-06
GSTO1	TCONS_00027288	-0.948675	-	7.19e-08	4.55e-06
GSTO1	T018933	-0.95721	-	2.25e-08	2.47e-06
GTF3A	T018933	-0.949162	-	6.77e-08	4.39e-06
GTF3A	NR_134567	-0.962322	-	9.97e-09	1.66e-06
H6PD	NR_134567	-0.952648	-	4.3e-08	3.48e-06
HAGHL	FTMT26800005115	-0.961002	-	1.24e-08	1.84e-06
HARS	TCONS_00027288	-0.946242	-	9.66e-08	5.32e-06
HARS	ENST00000605240	-0.945681	-	1.03e-07	5.51e-06
HAUS4	FTMT26800005115	-0.973881	-	9.47e-10	5.17e-07
HBEGF	FTMT26800005115	0.958521	+	1.84e-08	2.26e-06
HBEGF	NR_134567	0.961293	+	1.18e-08	1.82e-06
HELZ2	FTMT26800005115	0.942064	+	1.56e-07	6.83e-06
HERC1	NR_134567	-0.953196	-	3.99e-08	3.35e-06
HERC1	FTMT26800005115	-0.943638	-	1.31e-07	6.18e-06
HEYL	T018933	-0.957965	-	2.01e-08	2.34e-06
HEYL	NR_134567	-0.971203	-	1.77e-09	7.28e-07
HHEX	FTMT26800005115	-0.960575	-	1.33e-08	1.9e-06
HIPK3	ENST00000605240	0.958932	+	1.73e-08	2.19e-06
HIPK3	TCONS_00027288	0.94193	+	1.58e-07	6.89e-06
HIST2H2AB	FTMT26800005115	0.949361	+	6.6e-08	4.34e-06
HLA-DMB	NR_134567	-0.964761	-	6.49e-09	1.37e-06
HLA-DMB	FTMT26800005115	-0.960931	-	1.26e-08	1.86e-06
HLA-DOA	FTMT26800005115	-0.946997	-	8.83e-08	5.07e-06
HLA-DOA	ENST00000605240	-0.946446	-	9.43e-08	5.26e-06
HLA-DQB2	TCONS_00027288	-0.956789	-	2.4e-08	2.55e-06
HLA-DQB2	NR_134567	-0.944178	-	1.23e-07	5.97e-06
HLA-DRA	NR_134567	-0.971548	-	1.64e-09	6.91e-07
HLA-DRA	FTMT26800005115	-0.942962	-	1.41e-07	6.44e-06
HMGB2	NR_134567	0.94894	+	6.96e-08	4.46e-06
HMGN2	FTMT26800005115	-0.952492	-	4.39e-08	3.49e-06
HMGN3	NR_134567	-0.951451	-	5.04e-08	3.78e-06
HMOX2	T018933	-0.941659	-	1.63e-07	7e-06
HMOX2	NR_134567	-0.952429	-	4.43e-08	3.5e-06
HMOX2	FTMT26800005115	-0.9632	-	8.57e-09	1.52e-06
HNRNPA1	TCONS_00027288	-0.945215	-	1.09e-07	5.66e-06
HNRNPA1	NR_134567	-0.964716	-	6.54e-09	1.37e-06
HNRNPA1	FTMT26800005115	-0.944663	-	1.16e-07	5.8e-06
HNRNPK	ENST00000605240	0.957365	+	2.2e-08	2.44e-06
HNRNPK	FTMT26800005115	0.963708	+	7.84e-09	1.45e-06
HNRNPK	NR_134567	0.954414	+	3.37e-08	3.05e-06
HNRNPK	T018933	0.944362	+	1.2e-07	5.89e-06
HNRNPK	TCONS_00027288	0.959422	+	1.6e-08	2.09e-06
HNRNPLL	T018933	0.973948	+	9.31e-10	5.16e-07
HOOK2	FTMT26800005115	0.9706	+	2.03e-09	7.44e-07
HOPX	TCONS_00027288	-0.940525	-	1.84e-07	7.52e-06
HOPX	T018933	-0.960412	-	1.37e-08	1.94e-06
HOPX	FTMT26800005115	-0.945738	-	1.03e-07	5.49e-06
HOPX	ENST00000605240	-0.950009	-	6.08e-08	4.15e-06
HORMAD2	TCONS_00027288	0.947561	+	8.25e-08	4.9e-06
HOXD8	FTMT26800005115	0.940105	+	1.92e-07	7.71e-06
HRK	NR_134567	0.965348	+	5.83e-09	1.28e-06
HRK	TCONS_00027288	0.950533	+	5.68e-08	4.03e-06
HSCB	T018933	-0.957631	-	2.11e-08	2.38e-06
HSCB	NR_134567	-0.941857	-	1.59e-07	6.92e-06
HSCB	FTMT26800005115	-0.958586	-	1.83e-08	2.26e-06
HSD17B10	T018933	-0.944125	-	1.24e-07	5.99e-06
HSD17B14	T018933	0.952572	+	4.34e-08	3.48e-06
HSD17B14	TCONS_00027288	0.968266	+	3.31e-09	9.32e-07
HSPB11	FTMT26800005115	0.944442	+	1.19e-07	5.86e-06
HSPB11	T018933	0.952297	+	4.51e-08	3.54e-06
IDH3B	NR_134567	-0.961936	-	1.06e-08	1.72e-06
IDH3B	FTMT26800005115	-0.953448	-	3.86e-08	3.3e-06
IDNK	NR_134567	-0.94768	-	8.13e-08	4.85e-06
IFNAR1	FTMT26800005115	0.960827	+	1.28e-08	1.87e-06
IFRD1	NR_134567	0.943933	+	1.26e-07	6.07e-06
IFT43	FTMT26800005115	0.962579	+	9.54e-09	1.62e-06
IFT43	T018933	0.962006	+	1.05e-08	1.71e-06
IGBP1	NR_134567	0.947756	+	8.05e-08	4.84e-06
IKZF5	ENST00000605240	0.962964	+	8.93e-09	1.56e-06
IL10RA	FTMT26800005115	-0.973145	-	1.13e-09	5.55e-07
IL13	FTMT26800005115	0.943792	+	1.28e-07	6.13e-06
IL13	NR_134567	0.978917	+	2.38e-10	2.55e-07
IL13	T018933	0.948896	+	7e-08	4.48e-06
IL15	T018933	-0.940845	-	1.78e-07	7.37e-06
IL20RB	ENST00000605240	-0.955718	-	2.8e-08	2.76e-06
IL36A	NR_134567	0.977764	+	3.36e-10	3.18e-07
ILF3	TCONS_00027288	-0.962635	-	9.45e-09	1.61e-06
ILF3	T018933	-0.975596	-	6.12e-10	4.18e-07
ILF3	NR_134567	-0.987257	-	9.21e-12	4.73e-08
ILF3	FTMT26800005115	-0.954899	-	3.15e-08	2.95e-06
ILVBL	T018933	-0.955303	-	2.97e-08	2.87e-06
ILVBL	NR_134567	-0.950409	-	5.78e-08	4.05e-06
IMPDH2	T018933	-0.948824	-	7.06e-08	4.5e-06
ING5	NR_134567	-0.954672	-	3.25e-08	2.99e-06
INSL4	NR_134567	0.956173	+	2.62e-08	2.66e-06
INTS10	NR_134567	-0.957512	-	2.15e-08	2.4e-06
INTS3	FTMT26800005115	0.941238	+	1.7e-07	7.17e-06
IPMK	TCONS_00027288	0.951411	+	5.07e-08	3.79e-06
IRF7	T018933	-0.94114	-	1.72e-07	7.22e-06
IRF7	NR_134567	-0.949535	-	6.46e-08	4.29e-06
IRF8	NR_134567	-0.940345	-	1.87e-07	7.62e-06
IRGQ	FTMT26800005115	0.945626	+	1.04e-07	5.53e-06
IRGQ	T018933	0.940185	+	1.91e-07	7.68e-06
IRGQ	TCONS_00027288	0.959503	+	1.58e-08	2.08e-06
IRS2	NR_134567	0.949594	+	6.41e-08	4.28e-06
IRS2	TCONS_00027288	0.967092	+	4.18e-09	1.07e-06
ISCU	NR_134567	-0.941252	-	1.7e-07	7.16e-06
ISCU	FTMT26800005115	-0.963851	-	7.64e-09	1.43e-06
ITGA9	NR_134567	0.947133	+	8.68e-08	5.03e-06
ITGB5	TCONS_00027288	-0.950954	-	5.38e-08	3.94e-06
ITGB5	T018933	-0.959702	-	1.53e-08	2.04e-06
ITGB5	NR_134567	-0.95785	-	2.04e-08	2.36e-06
ITGB5	FTMT26800005115	-0.95778	-	2.07e-08	2.36e-06
ITPK1	NR_134567	0.944722	+	1.15e-07	5.78e-06
IZUMO2	T018933	0.941015	+	1.74e-07	7.28e-06
JADE1	FTMT26800005115	0.949001	+	6.9e-08	4.46e-06
JAM3	NR_134567	0.942811	+	1.43e-07	6.51e-06
JMJD7-PLA2G4B	FTMT26800005115	-0.968259	-	3.32e-09	9.32e-07
JMJD8	NR_134567	-0.95413	-	3.51e-08	3.12e-06
KCNIP2	TCONS_00027288	-0.962396	-	9.84e-09	1.64e-06
KCNIP2	T018933	-0.961316	-	1.18e-08	1.82e-06
KCNIP2	NR_134567	-0.953179	-	4e-08	3.36e-06
KCNIP3	ENST00000605240	0.941016	+	1.74e-07	7.28e-06
KCNIP3	FTMT26800005115	0.943491	+	1.33e-07	6.25e-06
KCNK17	NR_134567	-0.942051	-	1.56e-07	6.83e-06
KCNN3	TCONS_00027288	0.952653	+	4.3e-08	3.48e-06
KCTD2	NR_134567	-0.9442	-	1.22e-07	5.96e-06
KDF1	TCONS_00027288	-0.973019	-	1.17e-09	5.67e-07
KDF1	T018933	-0.963182	-	8.6e-09	1.53e-06
KDF1	NR_134567	-0.950397	-	5.78e-08	4.05e-06
KDM4A	FTMT26800005115	0.957977	+	2e-08	2.34e-06
KDM4A	T018933	0.965638	+	5.52e-09	1.25e-06
KDM4A	TCONS_00027288	0.9621	+	1.04e-08	1.7e-06
KDM6B	TCONS_00027288	0.950883	+	5.43e-08	3.96e-06
KIAA0825	TCONS_00027288	0.965472	+	5.69e-09	1.27e-06
KIAA1147	TCONS_00027288	-0.955642	-	2.83e-08	2.78e-06
KIAA1147	T018933	-0.948377	-	7.46e-08	4.66e-06
KIAA1147	NR_134567	-0.951554	-	4.98e-08	3.74e-06
KIAA1147	FTMT26800005115	-0.956461	-	2.52e-08	2.61e-06
KIAA1549	ENST00000605240	0.94247	+	1.49e-07	6.64e-06
KIAA2013	FTMT26800005115	0.962037	+	1.05e-08	1.7e-06
KIF18B	FTMT26800005115	0.969323	+	2.66e-09	8.47e-07
KIF18B	NR_134567	0.988301	+	5.3e-12	3.69e-08
KIF18B	T018933	0.952553	+	4.36e-08	3.48e-06
KIF18B	TCONS_00027288	0.948729	+	7.14e-08	4.53e-06
KIF27	ENST00000605240	0.949653	+	6.36e-08	4.26e-06
KIF27	TCONS_00027288	0.951875	+	4.77e-08	3.65e-06
KIR3DL1	T018933	-0.950417	-	5.77e-08	4.05e-06
KLK15	NR_134567	0.947933	+	7.88e-08	4.78e-06
KLK6	TCONS_00027288	0.952708	+	4.27e-08	3.47e-06
KRI1	NR_134567	-0.943573	-	1.31e-07	6.2e-06
KRTAP10-2	FTMT26800005115	0.964561	+	6.73e-09	1.39e-06
KRTAP10-5	ENST00000605240	0.940586	+	1.83e-07	7.49e-06
KRTAP10-5	FTMT26800005115	0.967893	+	3.57e-09	9.76e-07
KRTAP10-5	NR_134567	0.961644	+	1.12e-08	1.77e-06
KY	FTMT26800005115	-0.959984	-	1.47e-08	1.98e-06
LAS1L	FTMT26800005115	-0.95576	-	2.79e-08	2.75e-06
LDLRAD4	TCONS_00027288	-0.951762	-	4.84e-08	3.68e-06
LDLRAD4	FTMT26800005115	-0.944573	-	1.17e-07	5.83e-06
LELP1	FTMT26800005115	0.942428	+	1.49e-07	6.66e-06
LELP1	TCONS_00027288	0.944058	+	1.24e-07	6.02e-06
LENEP	TCONS_00027288	-0.954547	-	3.31e-08	3.02e-06
LENEP	T018933	-0.9648	-	6.44e-09	1.37e-06
LENEP	NR_134567	-0.961521	-	1.14e-08	1.8e-06
LENEP	FTMT26800005115	-0.971975	-	1.49e-09	6.49e-07
LEPROTL1	FTMT26800005115	-0.940072	-	1.93e-07	7.72e-06
LEUTX	FTMT26800005115	0.961448	+	1.15e-08	1.8e-06
LEUTX	NR_134567	0.950494	+	5.71e-08	4.03e-06
LEUTX	T018933	0.9786	+	2.62e-10	2.7e-07
LEUTX	TCONS_00027288	0.975872	+	5.68e-10	4.15e-07
LIN7A	TCONS_00027288	0.965548	+	5.61e-09	1.26e-06
LLCFC1	TCONS_00027288	0.978081	+	3.06e-10	3.02e-07
LMNA	FTMT26800005115	-0.942661	-	1.46e-07	6.57e-06
LMO3	NR_134567	0.951631	+	4.93e-08	3.72e-06
LONRF1	FTMT26800005115	0.954337	+	3.41e-08	3.07e-06
LRRC45	NR_134567	-0.941487	-	1.66e-07	7.06e-06
LRRC61	TCONS_00027288	-0.945042	-	1.11e-07	5.7e-06
LRRC61	T018933	-0.949556	-	6.44e-08	4.29e-06
LRRC61	FTMT26800005115	-0.972464	-	1.33e-09	6.12e-07
LRRC61	ENST00000605240	-0.948009	-	7.81e-08	4.76e-06
LTA4H	NR_134567	0.969813	+	2.4e-09	8.09e-07
LUC7L3	NR_134567	-0.940045	-	1.93e-07	7.73e-06
MAGEA10	FTMT26800005115	-0.969466	-	2.59e-09	8.33e-07
MAGEA10	ENST00000605240	-0.95512	-	3.05e-08	2.9e-06
MAGEA3	T018933	-0.944455	-	1.19e-07	5.86e-06
MAGEA3	NR_134567	-0.950453	-	5.74e-08	4.04e-06
MAGEA3	FTMT26800005115	-0.946296	-	9.6e-08	5.3e-06
MAGED2	NR_134567	0.958934	+	1.73e-08	2.19e-06
MAGED2	T018933	0.970885	+	1.9e-09	7.35e-07
MAL	NR_134567	-0.958537	-	1.84e-08	2.26e-06
MAL	FTMT26800005115	-0.968252	-	3.32e-09	9.32e-07
MAN2B1	NR_134567	-0.951253	-	5.18e-08	3.84e-06
MAN2C1	FTMT26800005115	-0.94157	-	1.64e-07	7.05e-06
MANSC1	TCONS_00027288	0.940227	+	1.9e-07	7.66e-06
MAP3K8	FTMT26800005115	0.952887	+	4.16e-08	3.42e-06
MAP3K8	NR_134567	0.952816	+	4.2e-08	3.44e-06
MAP3K8	T018933	0.958376	+	1.89e-08	2.28e-06
MAPK15	NR_134567	-0.941403	-	1.67e-07	7.1e-06
MAVS	NR_134567	-0.958475	-	1.86e-08	2.26e-06
MAVS	FTMT26800005115	-0.946668	-	9.18e-08	5.19e-06
MAZ	FTMT26800005115	-0.96893	-	2.89e-09	8.76e-07
MAZ	ENST00000605240	-0.950923	-	5.4e-08	3.95e-06
MBD2	NR_134567	-0.941116	-	1.72e-07	7.23e-06
MCMBP	NR_134567	-0.943468	-	1.33e-07	6.25e-06
MCUB	NR_134567	-0.958487	-	1.85e-08	2.26e-06
MED25	NR_134567	-0.941666	-	1.62e-07	7e-06
MED25	FTMT26800005115	-0.943113	-	1.38e-07	6.38e-06
METTL17	T018933	-0.946538	-	9.33e-08	5.22e-06
METTL17	NR_134567	-0.975639	-	6.05e-10	4.18e-07
METTL17	FTMT26800005115	-0.944176	-	1.23e-07	5.97e-06
MFHAS1	NR_134567	-0.951429	-	5.06e-08	3.79e-06
MFHAS1	FTMT26800005115	-0.946553	-	9.31e-08	5.22e-06
MFSD2A	NR_134567	0.957797	+	2.06e-08	2.36e-06
MFSD2A	T018933	0.950979	+	5.36e-08	3.94e-06
MGMT	FTMT26800005115	-0.957617	-	2.12e-08	2.38e-06
MILR1	TCONS_00027288	-0.942058	-	1.56e-07	6.83e-06
MILR1	T018933	-0.942925	-	1.41e-07	6.46e-06
MOB3A	TCONS_00027288	0.94749	+	8.32e-08	4.92e-06
MOS	ENST00000605240	-0.940872	-	1.77e-07	7.35e-06
MOV10L1	TCONS_00027288	-0.94857	-	7.28e-08	4.58e-06
MPDZ	TCONS_00027288	0.969968	+	2.32e-09	7.99e-07
MPND	T018933	-0.944908	-	1.13e-07	5.73e-06
MRPL11	T018933	-0.951937	-	4.73e-08	3.63e-06
MRPL11	NR_134567	-0.966523	-	4.67e-09	1.15e-06
MRPL11	FTMT26800005115	-0.952885	-	4.17e-08	3.42e-06
MRPL41	T018933	-0.943914	-	1.27e-07	6.08e-06
MRPL41	NR_134567	-0.965047	-	6.16e-09	1.33e-06
MRPL54	NR_134567	-0.947366	-	8.44e-08	4.96e-06
MRTO4	T018933	-0.941134	-	1.72e-07	7.22e-06
MRTO4	FTMT26800005115	-0.943621	-	1.31e-07	6.19e-06
MS4A3	FTMT26800005115	0.957853	+	2.04e-08	2.36e-06
MS4A3	TCONS_00027288	0.955072	+	3.07e-08	2.9e-06
MTA3	T018933	-0.954521	-	3.32e-08	3.02e-06
MTHFD1L	NR_134567	-0.953051	-	4.07e-08	3.38e-06
MTHFD1L	FTMT26800005115	-0.962461	-	9.73e-09	1.63e-06
MTRNR2L1	NR_134567	-0.960365	-	1.38e-08	1.94e-06
MTX3	ENST00000605240	0.958623	+	1.82e-08	2.25e-06
MTX3	NR_134567	0.947135	+	8.68e-08	5.03e-06
MTX3	TCONS_00027288	0.946952	+	8.88e-08	5.08e-06
MVD	FTMT26800005115	-0.968094	-	3.43e-09	9.53e-07
MYO1G	NR_134567	-0.952528	-	4.37e-08	3.48e-06
MYO1G	FTMT26800005115	-0.966344	-	4.83e-09	1.17e-06
MYOD1	FTMT26800005115	0.952713	+	4.26e-08	3.47e-06
MYOD1	NR_134567	0.974303	+	8.53e-10	4.87e-07
MYOD1	T018933	0.948978	+	6.92e-08	4.46e-06
MYOD1	TCONS_00027288	0.959801	+	1.51e-08	2.02e-06
NAA11	NR_134567	-0.961127	-	1.22e-08	1.84e-06
NAA11	FTMT26800005115	-0.970035	-	2.29e-09	7.9e-07
NABP1	TCONS_00027288	0.945776	+	1.02e-07	5.48e-06
NAPEPLD	FTMT26800005115	0.981765	+	9.34e-11	1.65e-07
NAPEPLD	NR_134567	0.969555	+	2.54e-09	8.28e-07
NAPEPLD	T018933	0.973388	+	1.07e-09	5.43e-07
NAPEPLD	TCONS_00027288	0.956086	+	2.66e-08	2.67e-06
NAPSA	NR_134567	-0.958111	-	1.96e-08	2.33e-06
NAXE	ENST00000605240	-0.940434	-	1.86e-07	7.57e-06
NCKAP1L	NR_134567	-0.96333	-	8.38e-09	1.51e-06
NCR3	NR_134567	-0.952434	-	4.43e-08	3.5e-06
NDUFA12	NR_134567	0.952233	+	4.55e-08	3.55e-06
NDUFA12	T018933	0.943079	+	1.39e-07	6.39e-06
NDUFA3	ENST00000605240	0.944892	+	1.13e-07	5.74e-06
NDUFA3	FTMT26800005115	0.960701	+	1.31e-08	1.88e-06
NDUFA3	NR_134567	0.969842	+	2.39e-09	8.07e-07
NDUFB10	NR_134567	-0.946172	-	9.74e-08	5.33e-06
NDUFS2	NR_134567	0.94336	+	1.35e-07	6.3e-06
NDUFS3	T018933	-0.964445	-	6.87e-09	1.39e-06
NDUFS3	NR_134567	-0.957973	-	2.01e-08	2.34e-06
NDUFS3	FTMT26800005115	-0.941315	-	1.69e-07	7.14e-06
NECAB3	T018933	-0.946517	-	9.35e-08	5.23e-06
NECAB3	NR_134567	-0.944638	-	1.16e-07	5.81e-06
NECTIN3	TCONS_00027288	-0.947137	-	8.68e-08	5.03e-06
NECTIN3	NR_134567	-0.967178	-	4.11e-09	1.06e-06
NEK2	NR_134567	0.943173	+	1.38e-07	6.35e-06
NF1	NR_134567	0.956872	+	2.37e-08	2.53e-06
NFATC2	T018933	-0.949729	-	6.3e-08	4.25e-06
NFE2L2	NR_134567	0.9635	+	8.13e-09	1.49e-06
NFE2L2	T018933	0.940841	+	1.78e-07	7.37e-06
NFE2L2	TCONS_00027288	0.940173	+	1.91e-07	7.68e-06
NFKBIL1	NR_134567	0.941366	+	1.68e-07	7.11e-06
NHP2	T018933	-0.94366	-	1.3e-07	6.17e-06
NISCH	TCONS_00027288	-0.944079	-	1.24e-07	6.02e-06
NISCH	T018933	-0.977179	-	3.97e-10	3.35e-07
NISCH	NR_134567	-0.965831	-	5.33e-09	1.24e-06
NISCH	FTMT26800005115	-0.949582	-	6.42e-08	4.29e-06
NKX3-1	ENST00000605240	-0.942133	-	1.54e-07	6.79e-06
NLGN2	TCONS_00027288	0.950313	+	5.85e-08	4.07e-06
NME3	NR_134567	-0.951093	-	5.29e-08	3.9e-06
NME3	FTMT26800005115	-0.942187	-	1.53e-07	6.77e-06
NOB1	FTMT26800005115	-0.942272	-	1.52e-07	6.73e-06
NOXRED1	T018933	0.944786	+	1.15e-07	5.77e-06
NPAS3	TCONS_00027288	-0.958696	-	1.8e-08	2.24e-06
NPIPB3	NR_134567	-0.957584	-	2.13e-08	2.38e-06
NPRL3	TCONS_00027288	-0.948419	-	7.42e-08	4.65e-06
NPTXR	ENST00000605240	0.944501	+	1.18e-07	5.84e-06
NPTXR	NR_134567	0.968534	+	3.14e-09	9.16e-07
NPTXR	T018933	0.955191	+	3.02e-08	2.89e-06
NPTXR	TCONS_00027288	0.973464	+	1.05e-09	5.37e-07
NPW	NR_134567	-0.94377	-	1.29e-07	6.13e-06
NR2C2AP	FTMT26800005115	-0.963849	-	7.65e-09	1.43e-06
NRN1L	TCONS_00027288	-0.94013	-	1.92e-07	7.69e-06
NSG2	NR_134567	0.976451	+	4.86e-10	3.84e-07
NSG2	T018933	0.951404	+	5.07e-08	3.79e-06
NSG2	TCONS_00027288	0.957851	+	2.04e-08	2.36e-06
NT5C2	FTMT26800005115	0.968397	+	3.23e-09	9.27e-07
NTN5	TCONS_00027288	-0.943736	-	1.29e-07	6.14e-06
NTN5	NR_134567	-0.9519	-	4.75e-08	3.65e-06
NTN5	FTMT26800005115	-0.950373	-	5.8e-08	4.05e-06
ODF2L	NR_134567	0.950532	+	5.68e-08	4.03e-06
OR1K1	FTMT26800005115	0.97072	+	1.98e-09	7.4e-07
OR1M1	ENST00000605240	0.949247	+	6.69e-08	4.38e-06
OR1M1	FTMT26800005115	0.968993	+	2.85e-09	8.71e-07
OR1M1	NR_134567	0.959829	+	1.5e-08	2.02e-06
OR1M1	T018933	0.970199	+	2.21e-09	7.74e-07
OR1M1	TCONS_00027288	0.953315	+	3.93e-08	3.32e-06
OR2A12	NR_134567	0.946137	+	9.78e-08	5.34e-06
OR2A12	T018933	0.943243	+	1.36e-07	6.34e-06
OR2A12	TCONS_00027288	0.962894	+	9.04e-09	1.57e-06
OR2T4	NR_134567	0.951867	+	4.77e-08	3.65e-06
OR51I2	NR_134567	0.945853	+	1.01e-07	5.45e-06
OR51I2	T018933	0.952185	+	4.58e-08	3.56e-06
OR51I2	TCONS_00027288	0.967392	+	3.94e-09	1.03e-06
OR5B3	NR_134567	-0.942724	-	1.45e-07	6.54e-06
OR5B3	FTMT26800005115	-0.986486	-	1.35e-11	5.72e-08
OR6B3	FTMT26800005115	-0.947923	-	7.89e-08	4.79e-06
OR7A5	ENST00000605240	-0.954849	-	3.17e-08	2.96e-06
ORC3	NR_134567	-0.949433	-	6.54e-08	4.33e-06
OVGP1	FTMT26800005115	0.953827	+	3.66e-08	3.22e-06
OXSM	NR_134567	0.956046	+	2.67e-08	2.67e-06
OXSM	T018933	0.952522	+	4.37e-08	3.48e-06
OXSM	TCONS_00027288	0.947192	+	8.62e-08	5.02e-06
PACSIN2	TCONS_00027288	0.944927	+	1.13e-07	5.73e-06
PALM2	FTMT26800005115	0.947868	+	7.94e-08	4.8e-06
PAPOLB	FTMT26800005115	0.951422	+	5.06e-08	3.79e-06
PCDHGB6	TCONS_00027288	-0.9463	-	9.59e-08	5.3e-06
PCDHGB6	T018933	-0.94564	-	1.04e-07	5.52e-06
PCDHGB6	NR_134567	-0.965951	-	5.21e-09	1.22e-06
PCNX3	NR_134567	-0.943725	-	1.29e-07	6.14e-06
PCSK4	NR_134567	0.959246	+	1.65e-08	2.12e-06
PCYT2	TCONS_00027288	-0.95636	-	2.55e-08	2.62e-06
PDCD11	FTMT26800005115	-0.944077	-	1.24e-07	6.02e-06
PDE4A	NR_134567	-0.949594	-	6.41e-08	4.28e-06
PGAM2	NR_134567	-0.955168	-	3.03e-08	2.89e-06
PGPEP1L	NR_134567	0.963693	+	7.86e-09	1.45e-06
PGPEP1L	T018933	0.975658	+	6.02e-10	4.18e-07
PHPT1	NR_134567	-0.941535	-	1.65e-07	7.06e-06
PIGG	TCONS_00027288	0.949578	+	6.42e-08	4.29e-06
PIK3C3	FTMT26800005115	0.955134	+	3.05e-08	2.9e-06
PIK3C3	T018933	0.951296	+	5.15e-08	3.83e-06
PIK3IP1	T018933	-0.952939	-	4.13e-08	3.4e-06
PIK3IP1	NR_134567	-0.986028	-	1.67e-11	6.52e-08
PIK3IP1	FTMT26800005115	-0.952963	-	4.12e-08	3.4e-06
PIWIL4	FTMT26800005115	0.940595	+	1.82e-07	7.49e-06
PIWIL4	NR_134567	0.950141	+	5.98e-08	4.12e-06
PIWIL4	T018933	0.970274	+	2.18e-09	7.68e-07
PIWIL4	TCONS_00027288	0.980564	+	1.41e-10	2.15e-07
PKD1	T018933	-0.942239	-	1.53e-07	6.75e-06
PKD1	NR_134567	-0.97315	-	1.13e-09	5.55e-07
PKD1	FTMT26800005115	-0.947029	-	8.79e-08	5.06e-06
PLCH2	FTMT26800005115	0.959943	+	1.48e-08	1.99e-06
PLCH2	NR_134567	0.989714	+	2.3e-12	2.32e-08
PLCH2	TCONS_00027288	0.944783	+	1.15e-07	5.77e-06
PLEKHA1	TCONS_00027288	-0.959061	-	1.7e-08	2.17e-06
PLEKHD1	T018933	0.957077	+	2.3e-08	2.5e-06
PLK5	FTMT26800005115	0.944622	+	1.17e-07	5.81e-06
PLK5	NR_134567	0.951317	+	5.13e-08	3.82e-06
PLXNC1	ENST00000605240	0.964095	+	7.32e-09	1.41e-06
PLXNC1	TCONS_00027288	0.96984	+	2.39e-09	8.07e-07
PODN	FTMT26800005115	-0.945708	-	1.03e-07	5.5e-06
POLH	FTMT26800005115	0.957289	+	2.22e-08	2.45e-06
POLH	NR_134567	0.953436	+	3.86e-08	3.3e-06
POLR2M	TCONS_00027288	-0.942307	-	1.51e-07	6.71e-06
POLR2M	NR_134567	-0.958952	-	1.73e-08	2.19e-06
POMGNT1	TCONS_00027288	-0.947691	-	8.12e-08	4.85e-06
POMGNT1	T018933	-0.964221	-	7.15e-09	1.39e-06
POMGNT1	NR_134567	-0.962393	-	9.85e-09	1.64e-06
POMT1	FTMT26800005115	0.972635	+	1.28e-09	6.04e-07
POMT1	NR_134567	0.97355	+	1.03e-09	5.35e-07
POMT1	TCONS_00027288	0.943275	+	1.36e-07	6.33e-06
PPIH	TCONS_00027288	0.942785	+	1.44e-07	6.52e-06
PPP1R3B	ENST00000605240	0.95538	+	2.94e-08	2.85e-06
PPP1R3B	TCONS_00027288	0.941896	+	1.58e-07	6.91e-06
PPP1R7	NR_134567	0.966287	+	4.89e-09	1.18e-06
PPP1R7	T018933	0.95929	+	1.64e-08	2.12e-06
PPP1R7	TCONS_00027288	0.960105	+	1.44e-08	1.98e-06
PPP2R2D	TCONS_00027288	0.941082	+	1.73e-07	7.25e-06
PRDM5	NR_134567	0.960167	+	1.42e-08	1.97e-06
PREX1	TCONS_00027288	0.940809	+	1.78e-07	7.38e-06
PRKCA	TCONS_00027288	-0.951799	-	4.82e-08	3.68e-06
PRKCZ	T018933	-0.964408	-	6.92e-09	1.39e-06
PRKCZ	NR_134567	-0.94829	-	7.54e-08	4.69e-06
PRKCZ	FTMT26800005115	-0.962943	-	8.96e-09	1.56e-06
PROKR1	NR_134567	0.954888	+	3.16e-08	2.95e-06
PROKR1	T018933	0.9543	+	3.43e-08	3.08e-06
PROKR1	TCONS_00027288	0.942579	+	1.47e-07	6.6e-06
PRSS35	NR_134567	-0.950754	-	5.52e-08	3.99e-06
PSMA2	NR_134567	0.954579	+	3.3e-08	3.01e-06
PTDSS2	TCONS_00027288	-0.946636	-	9.22e-08	5.2e-06
PTGER1	FTMT26800005115	0.944582	+	1.17e-07	5.83e-06
PTGER4	T018933	-0.956551	-	2.48e-08	2.6e-06
PTPRD	NR_134567	0.943166	+	1.38e-07	6.36e-06
PTTG1IP	FTMT26800005115	0.948286	+	7.55e-08	4.69e-06
PYCR2	TCONS_00027288	-0.942477	-	1.49e-07	6.64e-06
PYCR2	T018933	-0.943533	-	1.32e-07	6.23e-06
PYCR2	NR_134567	-0.986211	-	1.53e-11	6.24e-08
PYCR2	FTMT26800005115	-0.969278	-	2.69e-09	8.51e-07
RAB3GAP1	FTMT26800005115	-0.945406	-	1.07e-07	5.61e-06
RAB7A	TCONS_00027288	0.946754	+	9.09e-08	5.16e-06
RAD23A	T018933	-0.954043	-	3.55e-08	3.15e-06
RAD23A	NR_134567	-0.977172	-	3.98e-10	3.35e-07
RALGAPA2	ENST00000605240	0.945137	+	1.1e-07	5.68e-06
RALGAPA2	TCONS_00027288	0.977473	+	3.65e-10	3.33e-07
RANBP2	NR_134567	-0.952765	-	4.23e-08	3.45e-06
RARRES3	TCONS_00027288	-0.945506	-	1.05e-07	5.58e-06
RASGRP1	TCONS_00027288	-0.955095	-	3.06e-08	2.9e-06
RASGRP1	T018933	-0.955313	-	2.97e-08	2.87e-06
RASGRP1	NR_134567	-0.965656	-	5.5e-09	1.25e-06
RASSF2	ENST00000605240	0.941779	+	1.6e-07	6.95e-06
RASSF3	TCONS_00027288	0.949148	+	6.78e-08	4.4e-06
RBM38	FTMT26800005115	-0.982556	-	7.01e-11	1.47e-07
RBM38	ENST00000605240	-0.950502	-	5.71e-08	4.03e-06
RBM5	T018933	0.945179	+	1.09e-07	5.67e-06
RBM5	TCONS_00027288	0.992391	+	3.27e-13	1.06e-08
RBMS2	NR_134567	0.960979	+	1.25e-08	1.84e-06
RBMX	NR_134567	-0.945066	-	1.11e-07	5.7e-06
RBP4	T018933	-0.942659	-	1.46e-07	6.57e-06
RBP4	FTMT26800005115	-0.960782	-	1.29e-08	1.87e-06
RDH13	NR_134567	-0.940876	-	1.77e-07	7.35e-06
RELA	NR_134567	-0.940221	-	1.9e-07	7.67e-06
REXO4	T018933	-0.953691	-	3.73e-08	3.26e-06
RGMB	FTMT26800005115	-0.940054	-	1.93e-07	7.73e-06
RGS12	NR_134567	0.977925	+	3.2e-10	3.07e-07
RGS12	T018933	0.959745	+	1.52e-08	2.03e-06
RGS3	ENST00000605240	0.94321	+	1.37e-07	6.34e-06
RIC8A	NR_134567	-0.941335	-	1.68e-07	7.13e-06
RIPOR3	ENST00000605240	0.946544	+	9.32e-08	5.22e-06
RIT2	FTMT26800005115	0.96516	+	6.03e-09	1.31e-06
RIT2	NR_134567	0.987353	+	8.77e-12	4.73e-08
RIT2	T018933	0.955297	+	2.98e-08	2.87e-06
RMI1	FTMT26800005115	0.970964	+	1.87e-09	7.33e-07
RMI1	NR_134567	0.98253	+	7.08e-11	1.47e-07
RMI1	T018933	0.948194	+	7.63e-08	4.71e-06
RNF115	NR_134567	-0.94242	-	1.5e-07	6.66e-06
RNF122	NR_134567	0.944934	+	1.13e-07	5.73e-06
RNF122	T018933	0.950916	+	5.41e-08	3.95e-06
RNF122	TCONS_00027288	0.974375	+	8.37e-10	4.81e-07
RNF157	TCONS_00027288	-0.953344	-	3.91e-08	3.32e-06
RNF26	T018933	-0.941985	-	1.57e-07	6.86e-06
RNF26	NR_134567	-0.953346	-	3.91e-08	3.32e-06
RNF26	FTMT26800005115	-0.953416	-	3.87e-08	3.3e-06
RNF41	T018933	0.941823	+	1.6e-07	6.93e-06
RNF7	NR_134567	-0.945498	-	1.05e-07	5.58e-06
RNPEPL1	NR_134567	-0.955343	-	2.96e-08	2.86e-06
RNPEPL1	FTMT26800005115	-0.952608	-	4.32e-08	3.48e-06
ROM1	FTMT26800005115	0.959418	+	1.6e-08	2.09e-06
ROM1	T018933	0.941396	+	1.67e-07	7.1e-06
RPGR	ENST00000605240	0.94955	+	6.44e-08	4.29e-06
RPGR	TCONS_00027288	0.948224	+	7.6e-08	4.71e-06
RPL11	NR_134567	0.954608	+	3.28e-08	3.01e-06
RPL13A	NR_134567	-0.941846	-	1.59e-07	6.92e-06
RPL28	TCONS_00027288	-0.964342	-	7e-09	1.39e-06
RPL28	T018933	-0.958495	-	1.85e-08	2.26e-06
RPL28	NR_134567	-0.98017	-	1.6e-10	2.22e-07
RPL28	FTMT26800005115	-0.973318	-	1.09e-09	5.47e-07
RPL41	NR_134567	-0.946369	-	9.51e-08	5.28e-06
RPS10-NUDT3	FTMT26800005115	-0.981542	-	1.01e-10	1.73e-07
RPS10-NUDT3	ENST00000605240	-0.941658	-	1.63e-07	7e-06
RPS18	NR_134567	-0.949522	-	6.47e-08	4.29e-06
RPS18	FTMT26800005115	-0.95356	-	3.8e-08	3.28e-06
RPS21	FTMT26800005115	-0.943124	-	1.38e-07	6.37e-06
RPS3	TCONS_00027288	-0.948987	-	6.92e-08	4.46e-06
RPS3	T018933	-0.952573	-	4.34e-08	3.48e-06
RPS3	NR_134567	-0.967622	-	3.77e-09	1e-06
RPS3	FTMT26800005115	-0.99102	-	9.55e-13	1.86e-08
RPS3	ENST00000605240	-0.954426	-	3.37e-08	3.05e-06
RPS4X	FTMT26800005115	-0.950551	-	5.67e-08	4.03e-06
RPSA	TCONS_00027288	-0.947283	-	8.53e-08	4.99e-06
RPSA	T018933	-0.964437	-	6.88e-09	1.39e-06
RPSA	NR_134567	-0.966729	-	4.49e-09	1.12e-06
RPSA	FTMT26800005115	-0.967808	-	3.63e-09	9.83e-07
RPUSD2	FTMT26800005115	-0.95429	-	3.43e-08	3.08e-06
RRAD	NR_134567	0.980417	+	1.48e-10	2.15e-07
RRAD	T018933	0.95517	+	3.03e-08	2.89e-06
RRAD	TCONS_00027288	0.949343	+	6.61e-08	4.34e-06
RRP9	TCONS_00027288	-0.945829	-	1.01e-07	5.46e-06
RRP9	T018933	-0.966198	-	4.97e-09	1.19e-06
RRP9	NR_134567	-0.960889	-	1.27e-08	1.86e-06
RRP9	FTMT26800005115	-0.96174	-	1.1e-08	1.76e-06
RSBN1	TCONS_00027288	0.946834	+	9e-08	5.13e-06
RSL1D1	T018933	-0.949992	-	6.09e-08	4.16e-06
RSL1D1	NR_134567	-0.966537	-	4.66e-09	1.15e-06
RSL1D1	FTMT26800005115	-0.947944	-	7.87e-08	4.78e-06
RTN4RL1	ENST00000605240	0.946574	+	9.29e-08	5.22e-06
RTN4RL1	NR_134567	0.948845	+	7.04e-08	4.49e-06
RWDD1	T018933	-0.955883	-	2.74e-08	2.71e-06
RWDD1	NR_134567	-0.97501	-	7.12e-10	4.31e-07
RWDD1	FTMT26800005115	-0.94607	-	9.86e-08	5.36e-06
SAA2	FTMT26800005115	0.953575	+	3.79e-08	3.28e-06
SAA2	NR_134567	0.940189	+	1.9e-07	7.68e-06
SAA2	T018933	0.96226	+	1.01e-08	1.67e-06
SAA2	TCONS_00027288	0.941061	+	1.73e-07	7.25e-06
SAE1	FTMT26800005115	-0.943272	-	1.36e-07	6.33e-06
SALL2	TCONS_00027288	-0.948258	-	7.57e-08	4.7e-06
SALL2	FTMT26800005115	-0.948933	-	6.96e-08	4.46e-06
SARS	NR_134567	-0.965004	-	6.21e-09	1.34e-06
SART3	NR_134567	-0.942394	-	1.5e-07	6.67e-06
SAXO2	TCONS_00027288	0.989662	+	2.38e-12	2.32e-08
SCAF1	FTMT26800005115	-0.942038	-	1.56e-07	6.84e-06
SCARF2	NR_134567	-0.950551	-	5.67e-08	4.03e-06
SELENON	T018933	-0.954785	-	3.2e-08	2.96e-06
SERP2	NR_134567	0.943913	+	1.27e-07	6.08e-06
SET	FTMT26800005115	0.947812	+	8e-08	4.81e-06
SET	NR_134567	0.95355	+	3.8e-08	3.28e-06
SETD3	NR_134567	-0.943261	-	1.36e-07	6.33e-06
SF3B5	FTMT26800005115	-0.966672	-	4.54e-09	1.13e-06
SF3B5	ENST00000605240	-0.942884	-	1.42e-07	6.48e-06
SFXN4	FTMT26800005115	-0.943251	-	1.36e-07	6.33e-06
SGSM2	FTMT26800005115	-0.960741	-	1.3e-08	1.88e-06
SHOC2	TCONS_00027288	0.944611	+	1.17e-07	5.82e-06
SHROOM2	NR_134567	0.967766	+	3.66e-09	9.85e-07
SHROOM2	T018933	0.967817	+	3.63e-09	9.83e-07
SHROOM2	TCONS_00027288	0.958277	+	1.92e-08	2.3e-06
SIGIRR	NR_134567	-0.963124	-	8.68e-09	1.54e-06
SIGIRR	FTMT26800005115	-0.953331	-	3.92e-08	3.32e-06
SIM1	NR_134567	0.985187	+	2.44e-11	8.5e-08
SIM1	T018933	0.957738	+	2.08e-08	2.36e-06
SIM1	TCONS_00027288	0.962725	+	9.3e-09	1.6e-06
SIPA1L2	ENST00000605240	0.979316	+	2.11e-10	2.49e-07
SIPA1L2	FTMT26800005115	0.963873	+	7.61e-09	1.43e-06
SIRT4	NR_134567	0.944996	+	1.12e-07	5.71e-06
SIRT4	TCONS_00027288	0.967251	+	4.06e-09	1.06e-06
SKAP1	NR_134567	-0.946641	-	9.21e-08	5.2e-06
SLC16A11	TCONS_00027288	-0.944362	-	1.2e-07	5.89e-06
SLC16A3	FTMT26800005115	0.946183	+	9.73e-08	5.33e-06
SLC16A3	NR_134567	0.956325	+	2.57e-08	2.63e-06
SLC16A3	T018933	0.954564	+	3.3e-08	3.02e-06
SLC16A3	TCONS_00027288	0.975677	+	5.99e-10	4.18e-07
SLC18A1	FTMT26800005115	-0.950229	-	5.91e-08	4.1e-06
SLC19A3	FTMT26800005115	0.940336	+	1.87e-07	7.62e-06
SLC20A1	NR_134567	-0.953523	-	3.82e-08	3.29e-06
SLC20A1	FTMT26800005115	-0.942407	-	1.5e-07	6.67e-06
SLC25A1	T018933	-0.944558	-	1.18e-07	5.83e-06
SLC25A1	NR_134567	-0.971654	-	1.6e-09	6.81e-07
SLC25A1	FTMT26800005115	-0.965418	-	5.75e-09	1.27e-06
SLC25A38	NR_134567	-0.948439	-	7.4e-08	4.65e-06
SLC25A40	FTMT26800005115	0.94323	+	1.37e-07	6.34e-06
SLC25A40	NR_134567	0.968068	+	3.45e-09	9.56e-07
SLC25A40	T018933	0.972497	+	1.32e-09	6.11e-07
SLC25A40	TCONS_00027288	0.949374	+	6.59e-08	4.34e-06
SLC26A4	TCONS_00027288	0.950744	+	5.53e-08	3.99e-06
SLC27A2	T018933	-0.943408	-	1.34e-07	6.28e-06
SLC27A2	NR_134567	-0.964265	-	7.1e-09	1.39e-06
SLC27A5	NR_134567	0.953958	+	3.6e-08	3.18e-06
SLC32A1	FTMT26800005115	0.956829	+	2.38e-08	2.54e-06
SLC32A1	NR_134567	0.981839	+	9.1e-11	1.65e-07
SLC33A1	NR_134567	0.961198	+	1.2e-08	1.84e-06
SLC35C1	T018933	-0.945056	-	1.11e-07	5.7e-06
SLC35C1	NR_134567	-0.942374	-	1.5e-07	6.68e-06
SLC35C1	FTMT26800005115	-0.971045	-	1.84e-09	7.28e-07
SLC39A4	NR_134567	-0.957834	-	2.05e-08	2.36e-06
SLC39A4	FTMT26800005115	-0.943731	-	1.29e-07	6.14e-06
SLC5A2	FTMT26800005115	0.96682	+	4.41e-09	1.11e-06
SLC5A2	NR_134567	0.956485	+	2.51e-08	2.6e-06
SLC5A2	T018933	0.94013	+	1.92e-07	7.69e-06
SLC5A2	TCONS_00027288	0.945488	+	1.06e-07	5.58e-06
SLC5A6	T018933	-0.951603	-	4.94e-08	3.73e-06
SLC5A6	NR_134567	-0.956578	-	2.47e-08	2.59e-06
SLC6A17	NR_134567	0.94181	+	1.6e-07	6.94e-06
SLC6A17	T018933	0.959988	+	1.46e-08	1.98e-06
SLC7A2	TCONS_00027288	-0.94125	-	1.7e-07	7.16e-06
SLC7A2	NR_134567	-0.956938	-	2.34e-08	2.52e-06
SLCO4C1	FTMT26800005115	0.951291	+	5.15e-08	3.83e-06
SLIT3	TCONS_00027288	-0.964511	-	6.79e-09	1.39e-06
SLIT3	T018933	-0.961977	-	1.06e-08	1.71e-06
SLIT3	NR_134567	-0.956187	-	2.62e-08	2.65e-06
SMARCA1	T018933	0.940405	+	1.86e-07	7.59e-06
SMDT1	NR_134567	-0.96662	-	4.58e-09	1.14e-06
SMDT1	FTMT26800005115	-0.943399	-	1.34e-07	6.28e-06
SMOC1	T018933	0.964196	+	7.19e-09	1.39e-06
SMPD1	NR_134567	-0.95479	-	3.2e-08	2.96e-06
SNRNP200	FTMT26800005115	-0.941588	-	1.64e-07	7.04e-06
SNRPN	ENST00000605240	-0.990571	-	1.31e-12	2.13e-08
SNX11	NR_134567	0.951939	+	4.73e-08	3.63e-06
SNX11	T018933	0.971597	+	1.62e-09	6.86e-07
SNX11	TCONS_00027288	0.970201	+	2.21e-09	7.74e-07
SPACA9	T018933	0.948747	+	7.13e-08	4.52e-06
SPINK4	ENST00000605240	0.958335	+	1.9e-08	2.29e-06
SPINK4	FTMT26800005115	0.948171	+	7.65e-08	4.71e-06
SPINK8	TCONS_00027288	0.943895	+	1.27e-07	6.08e-06
SPON2	FTMT26800005115	0.946074	+	9.85e-08	5.36e-06
SPON2	NR_134567	0.945748	+	1.02e-07	5.49e-06
SRPK1	FTMT26800005115	0.947863	+	7.95e-08	4.8e-06
SRPK1	NR_134567	0.958894	+	1.74e-08	2.2e-06
SRPK1	T018933	0.941547	+	1.65e-07	7.06e-06
SRPK1	TCONS_00027288	0.979718	+	1.86e-10	2.34e-07
SRSF10	NR_134567	-0.946421	-	9.46e-08	5.27e-06
STEAP4	FTMT26800005115	0.954817	+	3.19e-08	2.96e-06
STIM1	FTMT26800005115	0.963426	+	8.24e-09	1.49e-06
STOX2	NR_134567	0.982259	+	7.82e-11	1.56e-07
STRN4	FTMT26800005115	0.974499	+	8.12e-10	4.75e-07
STRN4	NR_134567	0.965883	+	5.27e-09	1.23e-06
STRN4	TCONS_00027288	0.950917	+	5.41e-08	3.95e-06
SULT1C3	TCONS_00027288	0.960183	+	1.42e-08	1.97e-06
SUMF2	NR_134567	-0.941477	-	1.66e-07	7.06e-06
SURF2	NR_134567	-0.965702	-	5.46e-09	1.25e-06
SURF2	FTMT26800005115	-0.944879	-	1.13e-07	5.74e-06
SUSD2	NR_134567	-0.973779	-	9.71e-10	5.21e-07
SUV39H2	FTMT26800005115	0.942482	+	1.49e-07	6.64e-06
SUV39H2	NR_134567	0.965491	+	5.67e-09	1.27e-06
SUV39H2	T018933	0.969076	+	2.81e-09	8.69e-07
SUV39H2	TCONS_00027288	0.96032	+	1.39e-08	1.95e-06
SYT17	FTMT26800005115	0.947204	+	8.61e-08	5.02e-06
SYT17	NR_134567	0.975902	+	5.64e-10	4.15e-07
SYT17	T018933	0.96687	+	4.37e-09	1.1e-06
SYT17	TCONS_00027288	0.949207	+	6.73e-08	4.39e-06
TAB1	NR_134567	-0.945729	-	1.03e-07	5.49e-06
TAF2	TCONS_00027288	-0.945696	-	1.03e-07	5.51e-06
TAF2	NR_134567	-0.971166	-	1.79e-09	7.28e-07
TAS1R1	ENST00000605240	-0.948862	-	7.03e-08	4.48e-06
TBC1D21	ENST00000605240	0.955889	+	2.73e-08	2.71e-06
TBC1D21	FTMT26800005115	0.945383	+	1.07e-07	5.61e-06
TBC1D30	TCONS_00027288	-0.941794	-	1.6e-07	6.94e-06
TBC1D30	ENST00000605240	-0.946661	-	9.19e-08	5.19e-06
TBCEL	T018933	0.941879	+	1.59e-07	6.91e-06
TCAF1	NR_134567	-0.947202	-	8.61e-08	5.02e-06
TCAP	T018933	0.956877	+	2.37e-08	2.53e-06
TEAD4	T018933	0.956661	+	2.44e-08	2.57e-06
TEDDM1	NR_134567	0.946112	+	9.81e-08	5.34e-06
TEX44	T018933	-0.952453	-	4.42e-08	3.5e-06
TLL1	FTMT26800005115	0.955214	+	3.01e-08	2.88e-06
TLL1	NR_134567	0.949731	+	6.3e-08	4.25e-06
TLR10	TCONS_00027288	0.950275	+	5.88e-08	4.08e-06
TLR6	TCONS_00027288	0.98479	+	2.89e-11	9.29e-08
TM4SF4	FTMT26800005115	0.957835	+	2.05e-08	2.36e-06
TMC6	NR_134567	0.947263	+	8.55e-08	4.99e-06
TMC6	T018933	0.943316	+	1.35e-07	6.31e-06
TMC6	TCONS_00027288	0.965724	+	5.43e-09	1.25e-06
TMEM106B	FTMT26800005115	-0.972344	-	1.37e-09	6.27e-07
TMEM114	FTMT26800005115	0.948076	+	7.74e-08	4.73e-06
TMEM140	NR_134567	0.964553	+	6.74e-09	1.39e-06
TMEM147	T018933	-0.94209	-	1.55e-07	6.82e-06
TMEM147	NR_134567	-0.945267	-	1.08e-07	5.65e-06
TMEM151A	ENST00000605240	0.964975	+	6.24e-09	1.34e-06
TMEM151A	FTMT26800005115	0.970715	+	1.98e-09	7.4e-07
TMEM151A	NR_134567	0.948225	+	7.6e-08	4.71e-06
TMEM151A	TCONS_00027288	0.944999	+	1.12e-07	5.71e-06
TMEM198	NR_134567	-0.953992	-	3.58e-08	3.17e-06
TMEM236	FTMT26800005115	0.943381	+	1.34e-07	6.29e-06
TMEM248	NR_134567	-0.952528	-	4.37e-08	3.48e-06
TMEM248	FTMT26800005115	-0.956585	-	2.47e-08	2.59e-06
TMEM263	T018933	-0.944578	-	1.17e-07	5.83e-06
TMEM263	NR_134567	-0.952978	-	4.11e-08	3.4e-06
TMEM53	NR_134567	0.95377	+	3.69e-08	3.24e-06
TMEM53	TCONS_00027288	0.944764	+	1.15e-07	5.77e-06
TMEM86B	TCONS_00027288	-0.956156	-	2.63e-08	2.66e-06
TMEM86B	T018933	-0.948598	-	7.26e-08	4.58e-06
TMEM86B	NR_134567	-0.946921	-	8.91e-08	5.09e-06
TMEM86B	FTMT26800005115	-0.945522	-	1.05e-07	5.58e-06
TMPO	ENST00000605240	-0.942558	-	1.47e-07	6.61e-06
TMUB1	FTMT26800005115	0.94475	+	1.15e-07	5.77e-06
TNFAIP6	ENST00000605240	0.958493	+	1.85e-08	2.26e-06
TNFAIP6	FTMT26800005115	0.964278	+	7.08e-09	1.39e-06
TNFRSF10C	TCONS_00027288	0.971059	+	1.83e-09	7.28e-07
TP53BP2	TCONS_00027288	0.943195	+	1.37e-07	6.34e-06
TPST1	ENST00000605240	0.950406	+	5.78e-08	4.05e-06
TPST1	TCONS_00027288	0.958009	+	2e-08	2.34e-06
TRAPPC2L	T018933	-0.964288	-	7.07e-09	1.39e-06
TRAPPC2L	NR_134567	-0.940667	-	1.81e-07	7.45e-06
TRAPPC2L	FTMT26800005115	-0.943198	-	1.37e-07	6.34e-06
TRIAP1	NR_134567	-0.946957	-	8.87e-08	5.08e-06
TRIM25	FTMT26800005115	0.963051	+	8.79e-09	1.54e-06
TRIM47	FTMT26800005115	-0.948864	-	7.02e-08	4.48e-06
TRIM50	FTMT26800005115	0.952899	+	4.16e-08	3.41e-06
TRIOBP	T018933	-0.950609	-	5.63e-08	4.02e-06
TRIOBP	NR_134567	-0.942084	-	1.55e-07	6.82e-06
TRMT2A	NR_134567	-0.941679	-	1.62e-07	7e-06
TRPC7	T018933	-0.96885	-	2.94e-09	8.83e-07
TSEN54	NR_134567	-0.961415	-	1.16e-08	1.8e-06
TSEN54	FTMT26800005115	-0.964291	-	7.07e-09	1.39e-06
TSHZ3	FTMT26800005115	0.95469	+	3.25e-08	2.99e-06
TSHZ3	NR_134567	0.940621	+	1.82e-07	7.47e-06
TSPOAP1	T018933	-0.941475	-	1.66e-07	7.06e-06
TTLL9	NR_134567	0.946622	+	9.23e-08	5.2e-06
TTLL9	T018933	0.957908	+	2.03e-08	2.35e-06
TTLL9	TCONS_00027288	0.991449	+	6.96e-13	1.7e-08
TUBGCP2	T018933	-0.959629	-	1.55e-08	2.06e-06
TUT1	T018933	-0.969322	-	2.67e-09	8.47e-07
TUT1	NR_134567	-0.943495	-	1.33e-07	6.25e-06
TUT1	FTMT26800005115	-0.964671	-	6.6e-09	1.37e-06
UBA7	NR_134567	-0.949012	-	6.9e-08	4.46e-06
UBASH3A	TCONS_00027288	-0.942923	-	1.41e-07	6.46e-06
UBC	TCONS_00027288	0.961599	+	1.13e-08	1.78e-06
UBE2G1	NR_134567	-0.945641	-	1.04e-07	5.52e-06
UBE2Q1	T018933	-0.94119	-	1.71e-07	7.2e-06
UBL4B	T018933	-0.940833	-	1.78e-07	7.37e-06
UBL4B	NR_134567	-0.95223	-	4.55e-08	3.55e-06
UBL4B	FTMT26800005115	-0.940098	-	1.92e-07	7.71e-06
UBXN1	FTMT26800005115	-0.975428	-	6.39e-10	4.22e-07
UCP2	NR_134567	-0.948648	-	7.22e-08	4.56e-06
UGGT1	TCONS_00027288	0.961487	+	1.15e-08	1.8e-06
UNC93B1	NR_134567	-0.942466	-	1.49e-07	6.64e-06
UNC93B1	FTMT26800005115	-0.940958	-	1.75e-07	7.31e-06
UNK	TCONS_00027288	-0.969011	-	2.84e-09	8.71e-07
UNK	T018933	-0.949774	-	6.26e-08	4.23e-06
UNK	NR_134567	-0.963917	-	7.55e-09	1.43e-06
UNK	FTMT26800005115	-0.943963	-	1.26e-07	6.06e-06
UQCC3	FTMT26800005115	0.947469	+	8.34e-08	4.93e-06
UQCRC2	NR_134567	-0.967443	-	3.91e-09	1.02e-06
USP15	FTMT26800005115	0.954221	+	3.47e-08	3.1e-06
USP39	NR_134567	-0.942003	-	1.57e-07	6.85e-06
VEGFC	NR_134567	0.940752	+	1.79e-07	7.39e-06
VEGFC	T018933	0.940044	+	1.93e-07	7.73e-06
VEZF1	NR_134567	0.946144	+	9.77e-08	5.34e-06
VPREB1	NR_134567	0.944764	+	1.15e-07	5.77e-06
VPS41	NR_134567	0.943706	+	1.3e-07	6.15e-06
WDR27	T018933	-0.955243	-	3e-08	2.87e-06
WDR33	T018933	-0.956818	-	2.39e-08	2.54e-06
WDR33	NR_134567	-0.960629	-	1.32e-08	1.89e-06
WDR90	T018933	0.953585	+	3.79e-08	3.28e-06
WDR90	TCONS_00027288	0.957125	+	2.28e-08	2.49e-06
YARS2	NR_134567	-0.945138	-	1.1e-07	5.68e-06
YARS2	FTMT26800005115	-0.953144	-	4.02e-08	3.37e-06
YBX1	NR_134567	-0.947115	-	8.7e-08	5.03e-06
ZAP70	NR_134567	-0.945913	-	1e-07	5.43e-06
ZBTB1	NR_134567	0.963022	+	8.84e-09	1.55e-06
ZBTB24	NR_134567	-0.957304	-	2.22e-08	2.45e-06
ZCWPW1	ENST00000605240	0.953514	+	3.82e-08	3.29e-06
ZCWPW1	NR_134567	0.961036	+	1.24e-08	1.84e-06
ZCWPW1	TCONS_00027288	0.94484	+	1.14e-07	5.75e-06
ZDHHC20	ENST00000605240	0.956733	+	2.42e-08	2.56e-06
ZDHHC9	FTMT26800005115	0.958694	+	1.8e-08	2.24e-06
ZDHHC9	NR_134567	0.978957	+	2.35e-10	2.55e-07
ZDHHC9	T018933	0.941482	+	1.66e-07	7.06e-06
ZFP69	NR_134567	0.952182	+	4.58e-08	3.56e-06
ZFYVE16	ENST00000605240	0.95264	+	4.31e-08	3.48e-06
ZFYVE16	TCONS_00027288	0.940637	+	1.82e-07	7.47e-06
ZNF248	TCONS_00027288	0.960056	+	1.45e-08	1.98e-06
ZNF268	FTMT26800005115	0.96441	+	6.92e-09	1.39e-06
ZNF275	NR_134567	0.942701	+	1.45e-07	6.55e-06
ZNF331	T018933	-0.945229	-	1.09e-07	5.66e-06
ZNF331	NR_134567	-0.954853	-	3.17e-08	2.96e-06
ZNF331	FTMT26800005115	-0.96779	-	3.65e-09	9.83e-07
ZNF418	ENST00000605240	-0.947483	-	8.32e-08	4.92e-06
ZNF428	NR_134567	-0.94514	-	1.1e-07	5.68e-06
ZNF428	FTMT26800005115	-0.950658	-	5.59e-08	4e-06
ZNF428	ENST00000605240	-0.949661	-	6.35e-08	4.26e-06
ZNF511	T018933	-0.947381	-	8.43e-08	4.96e-06
ZNF511	NR_134567	-0.977222	-	3.92e-10	3.35e-07
ZNF511	FTMT26800005115	-0.949422	-	6.55e-08	4.33e-06
ZNF551	NR_134567	-0.944375	-	1.2e-07	5.89e-06
ZNF572	NR_134567	0.978968	+	2.35e-10	2.55e-07
ZNF572	T018933	0.944731	+	1.15e-07	5.78e-06
ZNF585A	TCONS_00027288	0.944837	+	1.14e-07	5.75e-06
ZNF7	FTMT26800005115	0.953388	+	3.89e-08	3.31e-06
ZNF707	T018933	-0.945582	-	1.04e-07	5.55e-06
ZNF81	FTMT26800005115	-0.944338	-	1.21e-07	5.9e-06
ZSCAN18	FTMT26800005115	0.946412	+	9.47e-08	5.27e-06
ZSCAN22	NR_134567	0.952633	+	4.31e-08	3.48e-06
