# Supplementary material for: Comparative Analysis of Long Non-Coding RNA Expression and Immune Response in Mild and Severe COVID-19
Source: Front Mol Biosci. 2022 Apr 27;9:835590. doi: 10.3389/fmolb.2022.835590 (PMC9094366; doi:10.3389/fmolb.2022.835590)
Supplement: Supplementary file 8 [file Table1.XLSX]

## Sheet: up_C_vs_Normal
# Fold Change cut-off: 2.0
# P-value cut-off: 0.05
# Condition pairs: C_vs_Normal
# Column A: ProbeName it represents probe name.
# Column B: P-value, P-value calculated from unpaired t-test.
# Column C: FDR, FDR is calculated from Benjamini Hochberg FDR.
# Column D: Fold Change, the absolute ratio (no log scale) of normalized intensities between two conditions.
# Column E: Regulation, it depicts which group has greater or lower intensity values wrt other group.
# Column F ~ AO: Annotations, include Transcript_ID, GeneID, GeneSymbol, type, LncRNA_Completeness, DHS_type, geneCategory, lncRNA_level, Validated, Canonical, Locus, chrom, strand, txStart, txEnd, CancerName, DiseaseName, associated_cell_or_tissue, Subcellular_Localization, source, description, RNAlength, Sequence, TIR_conservation, exon_conservation, TraitName, eQTL_cis_correlated_mRNA_geneID, …
# Column AP, AQ: Raw Intensity of each group (averaged raw intensities of replicate samples).
# Column AR, AS: Normalized Intensity of each group (averaged normalized intensities of replicate samples, log2 transformed).
# Column AT ~ BC: Raw Intensity of each sample.
# Column BD ~ BM: Normalized Intensity of each sample (log2 transformed).
Note:
# Column Y: source, the source of LncRNA is collected from.
RefSeq: transcripts collected from RefSeq database;
UCSC_knowngene: UCSC known genes annotated as "non-coding", "near-coding" and "antisense" (http://genome.ucsc.edu/cgi-bin/hgTables/);
GENCODE: the GENCODE project (http://www.gencodegenes.org/);
lncRNAdb: http://lncrna.com;
lncRNAdisease database: http://210.73.221.6/lncrnadisease;
RNAdb: RNAdb2.0 (http://research.imb.uq.edu.au/rnadb/);
NRED: NRED (http://jsm-research.imb.uq.edu.au/nred/cgi-bin/ncrnadb.pl);
UCR: "ultra-conserved region" among human, mouse and rat (http://users.soe.ucsc.edu/~jill/ultra.html);
RNA-seq: Cabili et al 2011, RNA-seq: Clark et al 2015, RNA-seq: Iyer et al 2015: lincRNAs identified by RNA-seq from 3 literatures seperately.
Literatures: XXX: The PubMed ID is listed of which support the research of corresponding LncRNA.
CAFE: CAFÉ – assembling high-confidence coding and noncoding transcriptome maps.
CLSFL: https://public-docs.crg.es/rguigo/CLS/
FANTOM5CAT:http://fantom.gsc.riken.jp/cat/
LncBook: https://bigd.big.ac.cn/lncbook/index
# Columns AI ~ AO: the relationship of LncRNA and its nearby coding gene and the coordinate of the coding gene, including relationship, Associated_gene_acc, Associated_gene_name, Associated_protein_name, Associated_gene_strand, Associated_gene_start and Associated_gene_end.
"exon sense-overlapping": the LncRNA's exon is overlapping a coding transcript exon on the same genomic strand;
"intronic": the LncRNA is overlapping the intron of a coding transcript on the same genomic strand;
"natural antisense": the LncRNA is transcribed from the antisense strand and overlapping with a coding transcript;
"non-overlapping antisense": the LncRNA is transcribed from the antisense strand without sharing overlapping exons;
"bidirectional": the LncRNA is oriented head to head to a coding transcript within 1000 bp;
"intergenic": there are no overlapping or bidirectional coding transcripts nearby the LncRNA.
Important annotations:
Transcript_ID: lncRNA transcript's id.
GeneID: lncRNA gene's id.
GeneSymbol: lncRNA gene's symbol.
type: The probe's target transcript type (lncRNA).
LncRNA_Completeness: If lncRNA transcript is complete transcript.
DHS_type: Definition of genes originating from promoter, enhancer and dyadic regulatory regions.
The definition of DNaseI-accessible regulatory regions is based on the Roadmap Epigenome Consortium23 (http://egg2.wustl.edu/roadmap/web_portal/DNase_reg.html).
A gene is defined as originating from promoter, enhancer or dyadic DHS when its strongest TSS is located within the corresponding type of DHS.
geneCategory: LncRNA category of transcript.
lncRNA_level: Arraystar's classification of lncRNAs,if a lncRNA's transcript_support_level=1 in GENCODE database or marked "full length" in Refseq database,then it will be given "Gold" tag.
Validated: If a lncRNA was validated in lncRNADb or LncBook database.
Canonical: If a lncRNA is the canonical transcript in gene locus.
Locus: LncRNA transcript's genomic locus(HG19).
CancerName: The name of the cancer.
DiseaseName: Gene-disease association data,this column's data come from the database LncRNADisease and DriverDB2.
associated_cell_or_tissue: Gene assocaited cell or tissue types, this column's data come from the FANTOM5 CAT annotation.
For example,ENST00000430027(DLX6-AS1) associated cell or tissue:
"19" means the DLX6-AS1 gene has associated 19 types of cell or tissue;
"nervous_system[196.11]" means the DLX-6 gene has correlation score 196.11 with the nervous_system;higher score means higher tissuespecificity;
Subcellular_Localization: Transcript's subcellular localization.
source: The transcript's source database.
description: Description of transcript.
RNAlength: The length of the transcript.
Sequence: Sequence of the probe.
TIR_conservation: If TIR (transcription initiation regions) conserved, only transcripts source from FANTOM5 CAT database have this annotation.
exon_conservation: If transcript's exon region conserved, only transcripts source from FANTOM5 CAT database have this annotation.
TraitName: Associated human GWAS traits by SNP, only transcripts source from FANTOM5 CAT database have this annotation.
eQTL_cis_correlated_mRNA_geneID: Evaluated expression correlation of lncRNA-mRNA pairs linked by eQTL-associated SNPs, eQTL-linked lncRNA-mRNA pairs were generally more co-expressed. only transcripts source from FANTOM5 CAT database have this annotation.
smProtein: Putative coding potential for small peptides in lncRNAs.High-confidence set.
refseqID: Refseq ID of transcript.
C_vs_Normal 2.0 fold up regulated LncRNAs
	P-value and FDR		Fold change and Regulation		Annotations																																				Group--Raw Intensity		Group--Normalized Intensity		Raw Intensity
ProbeName	P-value	FDR	Fold Change	Regulation	Transcript_ID	GeneID	GeneSymbol	type	LncRNA_Completeness	DHS_type	geneCategory	lncRNA_level	Validated	Canonical	Locus	chrom	strand	txStart	txEnd	CancerName	DiseaseName	associated_cell_or_tissue	Subcellular_Localization	source	description	RNAlength	Sequence	TIR_conservation	exon_conservation	TraitName	eQTL_cis_correlated_mRNA_geneID	smProtein	refseqID	relationship	Associated_gene_acc	Associated_gene_name	Associated_protein_name	Associated_gene_strand	associated_gene_start	Associated_gene_end	group-C(raw)	group-Normal(raw)	group-C(normalized)	group-Normal(normalized)	[C20, C](raw)	[C45, C](raw)	[C67, C](raw)	[C69, C](raw)	[C92, C](raw)
ASHG19LNC1A105899803V5	0.0361245	0.0782813	3.37027	up	ENST00000515527	ENSG00000170365	SMAD1	lncRNA	;FANTOM5CAT:Complete5End;	DHS_promoter		Reliable		No	chr4:146403650-146435898:+	chr4	+	146403650	146435898				Endoplasmic reticulum;Ribosome	GENCODE	SMAD family member 1 [Source:HGNC Symbol;Acc:HGNC:6767]	632	CGTTCCTTTCCCTTTACCGGAGTCGATTGCCTCACTGCATGTGTATTCGTGCTGACTGGG	conserved	conserved					bidirectional	ENCT00000337405	CATG00000074073.1		-	146399602	146403994	287.806	270.3	8.33691	6.58405	257.392	156.943	544.788	284.716	195.193
ASHG19LNC1A105899803V5	0.0361245	0.0782813	3.37027	up	ENST00000515527	ENSG00000170365	SMAD1	lncRNA	;FANTOM5CAT:Complete5End;	DHS_promoter		Reliable		No	chr4:146403650-146435898:+	chr4	+	146403650	146435898				Endoplasmic reticulum;Ribosome	GENCODE	SMAD family member 1 [Source:HGNC Symbol;Acc:HGNC:6767]	632	CGTTCCTTTCCCTTTACCGGAGTCGATTGCCTCACTGCATGTGTATTCGTGCTGACTGGG	conserved	conserved					bidirectional	ENST00000514831	SMAD1		+	146402850	146436103	287.806	270.3	8.33691	6.58405	257.392	156.943	544.788	284.716	195.193
ASHG19LNC1A105899803V5	0.0361245	0.0782813	3.37027	up	ENST00000515527	ENSG00000170365	SMAD1	lncRNA	;FANTOM5CAT:Complete5End;	DHS_promoter		Reliable		No	chr4:146403650-146435898:+	chr4	+	146403650	146435898				Endoplasmic reticulum;Ribosome	GENCODE	SMAD family member 1 [Source:HGNC Symbol;Acc:HGNC:6767]	632	CGTTCCTTTCCCTTTACCGGAGTCGATTGCCTCACTGCATGTGTATTCGTGCTGACTGGG	conserved	conserved					bidirectional	ENST00000515385	SMAD1		+	146403963	146479231	287.806	270.3	8.33691	6.58405	257.392	156.943	544.788	284.716	195.193
ASHG19LNC1A105899803V5	0.0361245	0.0782813	3.37027	up	ENST00000515527	ENSG00000170365	SMAD1	lncRNA	;FANTOM5CAT:Complete5End;	DHS_promoter		Reliable		No	chr4:146403650-146435898:+	chr4	+	146403650	146435898				Endoplasmic reticulum;Ribosome	GENCODE	SMAD family member 1 [Source:HGNC Symbol;Acc:HGNC:6767]	632	CGTTCCTTTCCCTTTACCGGAGTCGATTGCCTCACTGCATGTGTATTCGTGCTGACTGGG	conserved	conserved					bidirectional	ENST00000514778	SMAD1		+	146402346	146436084	287.806	270.3	8.33691	6.58405	257.392	156.943	544.788	284.716	195.193
ASHG19LNC1A105899803V5	0.0361245	0.0782813	3.37027	up	ENST00000515527	ENSG00000170365	SMAD1	lncRNA	;FANTOM5CAT:Complete5End;	DHS_promoter		Reliable		No	chr4:146403650-146435898:+	chr4	+	146403650	146435898				Endoplasmic reticulum;Ribosome	GENCODE	SMAD family member 1 [Source:HGNC Symbol;Acc:HGNC:6767]	632	CGTTCCTTTCCCTTTACCGGAGTCGATTGCCTCACTGCATGTGTATTCGTGCTGACTGGG	conserved	conserved					bidirectional	ENST00000503324	SMAD1		+	146403638	146435940	287.806	270.3	8.33691	6.58405	257.392	156.943	544.788	284.716	195.193
ASHG19LNC1A105899803V5	0.0361245	0.0782813	3.37027	up	ENST00000515527	ENSG00000170365	SMAD1	lncRNA	;FANTOM5CAT:Complete5End;	DHS_promoter		Reliable		No	chr4:146403650-146435898:+	chr4	+	146403650	146435898				Endoplasmic reticulum;Ribosome	GENCODE	SMAD family member 1 [Source:HGNC Symbol;Acc:HGNC:6767]	632	CGTTCCTTTCCCTTTACCGGAGTCGATTGCCTCACTGCATGTGTATTCGTGCTGACTGGG	conserved	conserved					bidirectional	ENST00000507594	SMAD1		+	146402458	146436052	287.806	270.3	8.33691	6.58405	257.392	156.943	544.788	284.716	195.193
ASHG19LNC1A105899803V5	0.0361245	0.0782813	3.37027	up	ENST00000515527	ENSG00000170365	SMAD1	lncRNA	;FANTOM5CAT:Complete5End;	DHS_promoter		Reliable		No	chr4:146403650-146435898:+	chr4	+	146403650	146435898				Endoplasmic reticulum;Ribosome	GENCODE	SMAD family member 1 [Source:HGNC Symbol;Acc:HGNC:6767]	632	CGTTCCTTTCCCTTTACCGGAGTCGATTGCCTCACTGCATGTGTATTCGTGCTGACTGGG	conserved	conserved					bidirectional	NM_001354812	SMAD1		+	146402458	146480325	287.806	270.3	8.33691	6.58405	257.392	156.943	544.788	284.716	195.193
ASHG19LNC1A105899803V5	0.0361245	0.0782813	3.37027	up	ENST00000515527	ENSG00000170365	SMAD1	lncRNA	;FANTOM5CAT:Complete5End;	DHS_promoter		Reliable		No	chr4:146403650-146435898:+	chr4	+	146403650	146435898				Endoplasmic reticulum;Ribosome	GENCODE	SMAD family member 1 [Source:HGNC Symbol;Acc:HGNC:6767]	632	CGTTCCTTTCCCTTTACCGGAGTCGATTGCCTCACTGCATGTGTATTCGTGCTGACTGGG	conserved	conserved					bidirectional	ENST00000394092	SMAD1		+	146403957	146479106	287.806	270.3	8.33691	6.58405	257.392	156.943	544.788	284.716	195.193
ASHG19LNC1A105899803V5	0.0361245	0.0782813	3.37027	up	ENST00000515527	ENSG00000170365	SMAD1	lncRNA	;FANTOM5CAT:Complete5End;	DHS_promoter		Reliable		No	chr4:146403650-146435898:+	chr4	+	146403650	146435898				Endoplasmic reticulum;Ribosome	GENCODE	SMAD family member 1 [Source:HGNC Symbol;Acc:HGNC:6767]	632	CGTTCCTTTCCCTTTACCGGAGTCGATTGCCTCACTGCATGTGTATTCGTGCTGACTGGG	conserved	conserved					bidirectional	ENST00000507367	SMAD1		+	146403944	146435795	287.806	270.3	8.33691	6.58405	257.392	156.943	544.788	284.716	195.193
ASHG19LNC1A105899803V5	0.0361245	0.0782813	3.37027	up	ENST00000515527	ENSG00000170365	SMAD1	lncRNA	;FANTOM5CAT:Complete5End;	DHS_promoter		Reliable		No	chr4:146403650-146435898:+	chr4	+	146403650	146435898				Endoplasmic reticulum;Ribosome	GENCODE	SMAD family member 1 [Source:HGNC Symbol;Acc:HGNC:6767]	632	CGTTCCTTTCCCTTTACCGGAGTCGATTGCCTCACTGCATGTGTATTCGTGCTGACTGGG	conserved	conserved					bidirectional	NM_001354813	SMAD1		+	146402802	146480325	287.806	270.3	8.33691	6.58405	257.392	156.943	544.788	284.716	195.193
ASHG19LNC1A105899803V5	0.0361245	0.0782813	3.37027	up	ENST00000515527	ENSG00000170365	SMAD1	lncRNA	;FANTOM5CAT:Complete5End;	DHS_promoter		Reliable		No	chr4:146403650-146435898:+	chr4	+	146403650	146435898				Endoplasmic reticulum;Ribosome	GENCODE	SMAD family member 1 [Source:HGNC Symbol;Acc:HGNC:6767]	632	CGTTCCTTTCCCTTTACCGGAGTCGATTGCCTCACTGCATGTGTATTCGTGCTGACTGGG	conserved	conserved					bidirectional	NM_001354814	SMAD1		+	146402802	146480325	287.806	270.3	8.33691	6.58405	257.392	156.943	544.788	284.716	195.193
ASHG19LNC1A105899803V5	0.0361245	0.0782813	3.37027	up	ENST00000515527	ENSG00000170365	SMAD1	lncRNA	;FANTOM5CAT:Complete5End;	DHS_promoter		Reliable		No	chr4:146403650-146435898:+	chr4	+	146403650	146435898				Endoplasmic reticulum;Ribosome	GENCODE	SMAD family member 1 [Source:HGNC Symbol;Acc:HGNC:6767]	632	CGTTCCTTTCCCTTTACCGGAGTCGATTGCCTCACTGCATGTGTATTCGTGCTGACTGGG	conserved	conserved					bidirectional	NM_001354816	SMAD1		+	146403486	146480325	287.806	270.3	8.33691	6.58405	257.392	156.943	544.788	284.716	195.193
ASHG19LNC1A105899803V5	0.0361245	0.0782813	3.37027	up	ENST00000515527	ENSG00000170365	SMAD1	lncRNA	;FANTOM5CAT:Complete5End;	DHS_promoter		Reliable		No	chr4:146403650-146435898:+	chr4	+	146403650	146435898				Endoplasmic reticulum;Ribosome	GENCODE	SMAD family member 1 [Source:HGNC Symbol;Acc:HGNC:6767]	632	CGTTCCTTTCCCTTTACCGGAGTCGATTGCCTCACTGCATGTGTATTCGTGCTGACTGGG	conserved	conserved					bidirectional	NM_001354811	SMAD1		+	146403486	146480325	287.806	270.3	8.33691	6.58405	257.392	156.943	544.788	284.716	195.193
ASHG19LNC1A105899803V5	0.0361245	0.0782813	3.37027	up	ENST00000515527	ENSG00000170365	SMAD1	lncRNA	;FANTOM5CAT:Complete5End;	DHS_promoter		Reliable		No	chr4:146403650-146435898:+	chr4	+	146403650	146435898				Endoplasmic reticulum;Ribosome	GENCODE	SMAD family member 1 [Source:HGNC Symbol;Acc:HGNC:6767]	632	CGTTCCTTTCCCTTTACCGGAGTCGATTGCCTCACTGCATGTGTATTCGTGCTGACTGGG	conserved	conserved					bidirectional	ENST00000512019	SMAD1		+	146403023	146436165	287.806	270.3	8.33691	6.58405	257.392	156.943	544.788	284.716	195.193
ASHG19LNC1A105899803V5	0.0361245	0.0782813	3.37027	up	ENST00000515527	ENSG00000170365	SMAD1	lncRNA	;FANTOM5CAT:Complete5End;	DHS_promoter		Reliable		No	chr4:146403650-146435898:+	chr4	+	146403650	146435898				Endoplasmic reticulum;Ribosome	GENCODE	SMAD family member 1 [Source:HGNC Symbol;Acc:HGNC:6767]	632	CGTTCCTTTCCCTTTACCGGAGTCGATTGCCTCACTGCATGTGTATTCGTGCTGACTGGG	conserved	conserved					bidirectional	ENST00000302085	SMAD1		+	146402944	146479231	287.806	270.3	8.33691	6.58405	257.392	156.943	544.788	284.716	195.193
ASHG19LNC1A105899803V5	0.0361245	0.0782813	3.37027	up	ENST00000515527	ENSG00000170365	SMAD1	lncRNA	;FANTOM5CAT:Complete5End;	DHS_promoter		Reliable		No	chr4:146403650-146435898:+	chr4	+	146403650	146435898				Endoplasmic reticulum;Ribosome	GENCODE	SMAD family member 1 [Source:HGNC Symbol;Acc:HGNC:6767]	632	CGTTCCTTTCCCTTTACCGGAGTCGATTGCCTCACTGCATGTGTATTCGTGCTGACTGGG	conserved	conserved					bidirectional	uc011cic.2	SMAD1		+	146435590	146480325	287.806	270.3	8.33691	6.58405	257.392	156.943	544.788	284.716	195.193
ASHGV40004205V5	0.0173745	0.0458522	2.95801	up	ENST00000417447	ENSG00000229327	AL391839.1	lncRNA	Refseq:Complete3End;FANTOM5CAT:Complete5End;BIGTranscriptome:FullLength;	DHS_promoter	p_lncRNA_divergent	Gold		Yes	chr10:32636325-32663416:+	chr10	+	32636325	32663416					GENCODE	uncharacterized LOC102031319 [Source:NCBI gene;Acc:102031319]	265	GGCGAACAAGTTTATATTTACCATGATGTTTATTTGATGACACCGTGAACAAAATGTGCA	conserved	unconserved				NR_104163	intronic antisense	ENST00000375110	EPC1		-	32556679	32667726	30.266	14.4846	5.20173	3.63711	11.2818	28.1998	44.2213	14.1907	53.4362
ASHGV40004205V5	0.0173745	0.0458522	2.95801	up	ENST00000417447	ENSG00000229327	AL391839.1	lncRNA	Refseq:Complete3End;FANTOM5CAT:Complete5End;BIGTranscriptome:FullLength;	DHS_promoter	p_lncRNA_divergent	Gold		Yes	chr10:32636325-32663416:+	chr10	+	32636325	32663416					GENCODE	uncharacterized LOC102031319 [Source:NCBI gene;Acc:102031319]	265	GGCGAACAAGTTTATATTTACCATGATGTTTATTTGATGACACCGTGAACAAAATGTGCA	conserved	unconserved				NR_104163	intronic antisense	uc009xlt.3	EPC1		-	32562009	32667726	30.266	14.4846	5.20173	3.63711	11.2818	28.1998	44.2213	14.1907	53.4362
ASHGV40003989V5	5.1248e-05	0.0011555	2.27159	up	ENST00000551843	ENSG00000257242	LINC01619	lncRNA	Refseq:Complete3End;FANTOM5CAT:Complete5End;	DHS_promoter		Gold		Yes	chr12:92378752-92535489:-	chr12	-	92378752	92535489			eosinophil		GENCODE	long intergenic non-protein coding RNA 1619 [Source:HGNC Symbol;Acc:HGNC:27409]	2205	TTACCTTCCCCAGACAATTGAGCTGAACCTGTATCTGCGACCTCTGACTATGTGAAGATA	conserved	conserved				NR_046159	exon sense-overlapping	ENST00000256015	BTG1		-	92534054	92539673	225.849	167.399	8.18111	6.99741	178.232	189.513	263.655	269.351	228.493
ASHGV40052529V5	0.00851572	0.0277402	2.40533	up	ENST00000596585	ENSG00000268996	MAN1B1-DT	lncRNA	;FANTOM5CAT:Complete5End;	DHS_promoter		Gold		Yes	chr9:139979398-139981269:-	chr9	-	139979398	139981269			neuron_projection_bundle	Cytoplasm;Nucleous	GENCODE	MAN1B1 divergent transcript [Source:HGNC Symbol;Acc:HGNC:48715]	1872	TTGAGATGACTGCGCTTCCTGCACGCGTTGTCCTCCCCAGAAACGCCCAAAATGGCAAAG	unconserved	unconserved				NR_027447	intergenic							121435	26927.6	15.7409	14.4747	155347	114016	123667	182770	31374.8
ASHGV40004821V5	0.0329967	0.0731683	2.6786	up	ENST00000414386	ENSG00000234753	FOXP4-AS1	lncRNA	Refseq:Complete3End;FANTOM5CAT:Complete5End;BIGTranscriptome:FullLength;	DHS_promoter	p_lncRNA_divergent	Gold		No	chr6:41491633-41513914:-	chr6	-	41491633	41513914			small_intestine	Cytoplasm	GENCODE	FOXP4 antisense RNA 1 [Source:HGNC Symbol;Acc:HGNC:50332]	419	ACGTGGGGAGAAGACGTGAGGCGGCAGATCTGAAAAAGATGGTCATTCCGGACTCCTGAC	conserved	conserved				NR_126417	intergenic							45.3868	20.9725	5.58385	4.16237	6.67462	40.8568	87.782	21.0816	70.5391
ASHG19LNC1A100037176V5	0.0245079	0.0587481	5.82058	up	MICT00000301939	CATG00000088098	CATG00000088098.1	lncRNA	;FANTOM5CAT:Complete5End;	DHS_promoter	p_lncRNA_divergent	Reliable		Yes	chr6:33391909-33394324:-	chr6	-	33391909	33394324					FANTOM5CAT	query_DPI = chr6:33394318..33394339,-;max_hit_DPIClstrID = chr6:33393567..33393594,+, on dn stream;divergent transcription with these coding genes: ENSG00000197283.8	2124	CTCTCAGTGTCTCTCTAAACCTTGATCTCAATCACTCTCCCAGTCTTCACCCCATCATGC	conserved	conserved	cognitive disorder				natural antisense	ENST00000418600	SYNGAP1		+	33388042	33421466	3914.83	8136.05	11.6321	9.09089	5537.86	4169.06	3821.3	3858.39	2187.53
ASHG19LNC1A100037176V5	0.0245079	0.0587481	5.82058	up	MICT00000301939	CATG00000088098	CATG00000088098.1	lncRNA	;FANTOM5CAT:Complete5End;	DHS_promoter	p_lncRNA_divergent	Reliable		Yes	chr6:33391909-33394324:-	chr6	-	33391909	33394324					FANTOM5CAT	query_DPI = chr6:33394318..33394339,-;max_hit_DPIClstrID = chr6:33393567..33393594,+, on dn stream;divergent transcription with these coding genes: ENSG00000197283.8	2124	CTCTCAGTGTCTCTCTAAACCTTGATCTCAATCACTCTCCCAGTCTTCACCCCATCATGC	conserved	conserved	cognitive disorder				natural antisense	ENST00000628646	SYNGAP1		+	33388042	33416944	3914.83	8136.05	11.6321	9.09089	5537.86	4169.06	3821.3	3858.39	2187.53
ASHG19LNC1A100037176V5	0.0245079	0.0587481	5.82058	up	MICT00000301939	CATG00000088098	CATG00000088098.1	lncRNA	;FANTOM5CAT:Complete5End;	DHS_promoter	p_lncRNA_divergent	Reliable		Yes	chr6:33391909-33394324:-	chr6	-	33391909	33394324					FANTOM5CAT	query_DPI = chr6:33394318..33394339,-;max_hit_DPIClstrID = chr6:33393567..33393594,+, on dn stream;divergent transcription with these coding genes: ENSG00000197283.8	2124	CTCTCAGTGTCTCTCTAAACCTTGATCTCAATCACTCTCCCAGTCTTCACCCCATCATGC	conserved	conserved	cognitive disorder				natural antisense	ENST00000449372	SYNGAP1		+	33388032	33419619	3914.83	8136.05	11.6321	9.09089	5537.86	4169.06	3821.3	3858.39	2187.53
ASHG19LNC1A100037176V5	0.0245079	0.0587481	5.82058	up	MICT00000301939	CATG00000088098	CATG00000088098.1	lncRNA	;FANTOM5CAT:Complete5End;	DHS_promoter	p_lncRNA_divergent	Reliable		Yes	chr6:33391909-33394324:-	chr6	-	33391909	33394324					FANTOM5CAT	query_DPI = chr6:33394318..33394339,-;max_hit_DPIClstrID = chr6:33393567..33393594,+, on dn stream;divergent transcription with these coding genes: ENSG00000197283.8	2124	CTCTCAGTGTCTCTCTAAACCTTGATCTCAATCACTCTCCCAGTCTTCACCCCATCATGC	conserved	conserved	cognitive disorder				natural antisense	ENST00000646630	SYNGAP1		+	33387842	33421466	3914.83	8136.05	11.6321	9.09089	5537.86	4169.06	3821.3	3858.39	2187.53
ASHG19LNC1A100037176V5	0.0245079	0.0587481	5.82058	up	MICT00000301939	CATG00000088098	CATG00000088098.1	lncRNA	;FANTOM5CAT:Complete5End;	DHS_promoter	p_lncRNA_divergent	Reliable		Yes	chr6:33391909-33394324:-	chr6	-	33391909	33394324					FANTOM5CAT	query_DPI = chr6:33394318..33394339,-;max_hit_DPIClstrID = chr6:33393567..33393594,+, on dn stream;divergent transcription with these coding genes: ENSG00000197283.8	2124	CTCTCAGTGTCTCTCTAAACCTTGATCTCAATCACTCTCCCAGTCTTCACCCCATCATGC	conserved	conserved	cognitive disorder				natural antisense	ENST00000644458	SYNGAP1		+	33387978	33419639	3914.83	8136.05	11.6321	9.09089	5537.86	4169.06	3821.3	3858.39	2187.53
ASHG19LNC1A100037176V5	0.0245079	0.0587481	5.82058	up	MICT00000301939	CATG00000088098	CATG00000088098.1	lncRNA	;FANTOM5CAT:Complete5End;	DHS_promoter	p_lncRNA_divergent	Reliable		Yes	chr6:33391909-33394324:-	chr6	-	33391909	33394324					FANTOM5CAT	query_DPI = chr6:33394318..33394339,-;max_hit_DPIClstrID = chr6:33393567..33393594,+, on dn stream;divergent transcription with these coding genes: ENSG00000197283.8	2124	CTCTCAGTGTCTCTCTAAACCTTGATCTCAATCACTCTCCCAGTCTTCACCCCATCATGC	conserved	conserved	cognitive disorder				natural antisense	ENST00000629380	SYNGAP1		+	33387847	33425318	3914.83	8136.05	11.6321	9.09089	5537.86	4169.06	3821.3	3858.39	2187.53
ASHG19LNC1A100037176V5	0.0245079	0.0587481	5.82058	up	MICT00000301939	CATG00000088098	CATG00000088098.1	lncRNA	;FANTOM5CAT:Complete5End;	DHS_promoter	p_lncRNA_divergent	Reliable		Yes	chr6:33391909-33394324:-	chr6	-	33391909	33394324					FANTOM5CAT	query_DPI = chr6:33394318..33394339,-;max_hit_DPIClstrID = chr6:33393567..33393594,+, on dn stream;divergent transcription with these coding genes: ENSG00000197283.8	2124	CTCTCAGTGTCTCTCTAAACCTTGATCTCAATCACTCTCCCAGTCTTCACCCCATCATGC	conserved	conserved	cognitive disorder				natural antisense	uc010juy.4	SYNGAP1		+	33387847	33421466	3914.83	8136.05	11.6321	9.09089	5537.86	4169.06	3821.3	3858.39	2187.53
ASHG19LNC1A107131953V5	0.00650259	0.0230408	2.15027	up	ENST00000482666	ENSG00000204120	GIGYF2	lncRNA	Refseq:Complete3End;FANTOM5CAT:Complete5End;	DHS_promoter		Gold		No	chr2:233562072-233601251:+	chr2	+	233562072	233601251		PARKINSON DISEASE 11, AUTOSOMAL DOMINANT, SUSCEPTIBILITY TO;Autosomal dominant late onset Parkinson disease	middle_temporal_gyrus	Nucleus;Insoluble Fraction	GENCODE	GRB10 interacting GYF protein 2 [Source:HGNC Symbol;Acc:HGNC:11960]	1261	AGCTGGGACTAAGATGCTGCTTGAATCTGGGGCTTCGTTTATATTTCAAGACTGCTGCCT						NR_103493	exon sense-overlapping	ENST00000428883	GIGYF2		+	233562018	233621011	46.6853	33.7542	5.81533	4.71081	14.249	34.4731	63.1992	31.9673	89.538
ASHG19LNC1A107131953V5	0.00650259	0.0230408	2.15027	up	ENST00000482666	ENSG00000204120	GIGYF2	lncRNA	Refseq:Complete3End;FANTOM5CAT:Complete5End;	DHS_promoter		Gold		No	chr2:233562072-233601251:+	chr2	+	233562072	233601251		PARKINSON DISEASE 11, AUTOSOMAL DOMINANT, SUSCEPTIBILITY TO;Autosomal dominant late onset Parkinson disease	middle_temporal_gyrus	Nucleus;Insoluble Fraction	GENCODE	GRB10 interacting GYF protein 2 [Source:HGNC Symbol;Acc:HGNC:11960]	1261	AGCTGGGACTAAGATGCTGCTTGAATCTGGGGCTTCGTTTATATTTCAAGACTGCTGCCT						NR_103493	exon sense-overlapping	ENST00000430720	GIGYF2		+	233562041	233621003	46.6853	33.7542	5.81533	4.71081	14.249	34.4731	63.1992	31.9673	89.538
ASHG19LNC1A107131953V5	0.00650259	0.0230408	2.15027	up	ENST00000482666	ENSG00000204120	GIGYF2	lncRNA	Refseq:Complete3End;FANTOM5CAT:Complete5End;	DHS_promoter		Gold		No	chr2:233562072-233601251:+	chr2	+	233562072	233601251		PARKINSON DISEASE 11, AUTOSOMAL DOMINANT, SUSCEPTIBILITY TO;Autosomal dominant late onset Parkinson disease	middle_temporal_gyrus	Nucleus;Insoluble Fraction	GENCODE	GRB10 interacting GYF protein 2 [Source:HGNC Symbol;Acc:HGNC:11960]	1261	AGCTGGGACTAAGATGCTGCTTGAATCTGGGGCTTCGTTTATATTTCAAGACTGCTGCCT						NR_103493	exon sense-overlapping	ENST00000409547	GIGYF2		+	233562041	233723337	46.6853	33.7542	5.81533	4.71081	14.249	34.4731	63.1992	31.9673	89.538
ASHG19LNC1A107131953V5	0.00650259	0.0230408	2.15027	up	ENST00000482666	ENSG00000204120	GIGYF2	lncRNA	Refseq:Complete3End;FANTOM5CAT:Complete5End;	DHS_promoter		Gold		No	chr2:233562072-233601251:+	chr2	+	233562072	233601251		PARKINSON DISEASE 11, AUTOSOMAL DOMINANT, SUSCEPTIBILITY TO;Autosomal dominant late onset Parkinson disease	middle_temporal_gyrus	Nucleus;Insoluble Fraction	GENCODE	GRB10 interacting GYF protein 2 [Source:HGNC Symbol;Acc:HGNC:11960]	1261	AGCTGGGACTAAGATGCTGCTTGAATCTGGGGCTTCGTTTATATTTCAAGACTGCTGCCT						NR_103493	exon sense-overlapping	ENST00000425040	GIGYF2		+	233562041	233620964	46.6853	33.7542	5.81533	4.71081	14.249	34.4731	63.1992	31.9673	89.538
ASHG19LNC1A107131953V5	0.00650259	0.0230408	2.15027	up	ENST00000482666	ENSG00000204120	GIGYF2	lncRNA	Refseq:Complete3End;FANTOM5CAT:Complete5End;	DHS_promoter		Gold		No	chr2:233562072-233601251:+	chr2	+	233562072	233601251		PARKINSON DISEASE 11, AUTOSOMAL DOMINANT, SUSCEPTIBILITY TO;Autosomal dominant late onset Parkinson disease	middle_temporal_gyrus	Nucleus;Insoluble Fraction	GENCODE	GRB10 interacting GYF protein 2 [Source:HGNC Symbol;Acc:HGNC:11960]	1261	AGCTGGGACTAAGATGCTGCTTGAATCTGGGGCTTCGTTTATATTTCAAGACTGCTGCCT						NR_103493	exon sense-overlapping	ENST00000421433	GIGYF2		+	233562041	233620945	46.6853	33.7542	5.81533	4.71081	14.249	34.4731	63.1992	31.9673	89.538
ASHG19LNC1A107131953V5	0.00650259	0.0230408	2.15027	up	ENST00000482666	ENSG00000204120	GIGYF2	lncRNA	Refseq:Complete3End;FANTOM5CAT:Complete5End;	DHS_promoter		Gold		No	chr2:233562072-233601251:+	chr2	+	233562072	233601251		PARKINSON DISEASE 11, AUTOSOMAL DOMINANT, SUSCEPTIBILITY TO;Autosomal dominant late onset Parkinson disease	middle_temporal_gyrus	Nucleus;Insoluble Fraction	GENCODE	GRB10 interacting GYF protein 2 [Source:HGNC Symbol;Acc:HGNC:11960]	1261	AGCTGGGACTAAGATGCTGCTTGAATCTGGGGCTTCGTTTATATTTCAAGACTGCTGCCT						NR_103493	exon sense-overlapping	ENST00000423659	GIGYF2		+	233562043	233681703	46.6853	33.7542	5.81533	4.71081	14.249	34.4731	63.1992	31.9673	89.538
ASHG19LNC1A107131953V5	0.00650259	0.0230408	2.15027	up	ENST00000482666	ENSG00000204120	GIGYF2	lncRNA	Refseq:Complete3End;FANTOM5CAT:Complete5End;	DHS_promoter		Gold		No	chr2:233562072-233601251:+	chr2	+	233562072	233601251		PARKINSON DISEASE 11, AUTOSOMAL DOMINANT, SUSCEPTIBILITY TO;Autosomal dominant late onset Parkinson disease	middle_temporal_gyrus	Nucleus;Insoluble Fraction	GENCODE	GRB10 interacting GYF protein 2 [Source:HGNC Symbol;Acc:HGNC:11960]	1261	AGCTGGGACTAAGATGCTGCTTGAATCTGGGGCTTCGTTTATATTTCAAGACTGCTGCCT						NR_103493	exon sense-overlapping	ENST00000373563	GIGYF2		+	233562017	233723322	46.6853	33.7542	5.81533	4.71081	14.249	34.4731	63.1992	31.9673	89.538
ASHG19LNC1A107131953V5	0.00650259	0.0230408	2.15027	up	ENST00000482666	ENSG00000204120	GIGYF2	lncRNA	Refseq:Complete3End;FANTOM5CAT:Complete5End;	DHS_promoter		Gold		No	chr2:233562072-233601251:+	chr2	+	233562072	233601251		PARKINSON DISEASE 11, AUTOSOMAL DOMINANT, SUSCEPTIBILITY TO;Autosomal dominant late onset Parkinson disease	middle_temporal_gyrus	Nucleus;Insoluble Fraction	GENCODE	GRB10 interacting GYF protein 2 [Source:HGNC Symbol;Acc:HGNC:11960]	1261	AGCTGGGACTAAGATGCTGCTTGAATCTGGGGCTTCGTTTATATTTCAAGACTGCTGCCT						NR_103493	exon sense-overlapping	ENST00000429187	GIGYF2		+	233562062	233620984	46.6853	33.7542	5.81533	4.71081	14.249	34.4731	63.1992	31.9673	89.538
ASHG19LNC1A107131953V5	0.00650259	0.0230408	2.15027	up	ENST00000482666	ENSG00000204120	GIGYF2	lncRNA	Refseq:Complete3End;FANTOM5CAT:Complete5End;	DHS_promoter		Gold		No	chr2:233562072-233601251:+	chr2	+	233562072	233601251		PARKINSON DISEASE 11, AUTOSOMAL DOMINANT, SUSCEPTIBILITY TO;Autosomal dominant late onset Parkinson disease	middle_temporal_gyrus	Nucleus;Insoluble Fraction	GENCODE	GRB10 interacting GYF protein 2 [Source:HGNC Symbol;Acc:HGNC:11960]	1261	AGCTGGGACTAAGATGCTGCTTGAATCTGGGGCTTCGTTTATATTTCAAGACTGCTGCCT						NR_103493	exon sense-overlapping	ENST00000440945	GIGYF2		+	233562062	233684692	46.6853	33.7542	5.81533	4.71081	14.249	34.4731	63.1992	31.9673	89.538
ASHG19LNC1A107131953V5	0.00650259	0.0230408	2.15027	up	ENST00000482666	ENSG00000204120	GIGYF2	lncRNA	Refseq:Complete3End;FANTOM5CAT:Complete5End;	DHS_promoter		Gold		No	chr2:233562072-233601251:+	chr2	+	233562072	233601251		PARKINSON DISEASE 11, AUTOSOMAL DOMINANT, SUSCEPTIBILITY TO;Autosomal dominant late onset Parkinson disease	middle_temporal_gyrus	Nucleus;Insoluble Fraction	GENCODE	GRB10 interacting GYF protein 2 [Source:HGNC Symbol;Acc:HGNC:11960]	1261	AGCTGGGACTAAGATGCTGCTTGAATCTGGGGCTTCGTTTATATTTCAAGACTGCTGCCT						NR_103493	exon sense-overlapping	ENST00000409451	GIGYF2		+	233562056	233723318	46.6853	33.7542	5.81533	4.71081	14.249	34.4731	63.1992	31.9673	89.538
ASHG19LNC1A107131953V5	0.00650259	0.0230408	2.15027	up	ENST00000482666	ENSG00000204120	GIGYF2	lncRNA	Refseq:Complete3End;FANTOM5CAT:Complete5End;	DHS_promoter		Gold		No	chr2:233562072-233601251:+	chr2	+	233562072	233601251		PARKINSON DISEASE 11, AUTOSOMAL DOMINANT, SUSCEPTIBILITY TO;Autosomal dominant late onset Parkinson disease	middle_temporal_gyrus	Nucleus;Insoluble Fraction	GENCODE	GRB10 interacting GYF protein 2 [Source:HGNC Symbol;Acc:HGNC:11960]	1261	AGCTGGGACTAAGATGCTGCTTGAATCTGGGGCTTCGTTTATATTTCAAGACTGCTGCCT						NR_103493	exon sense-overlapping	ENST00000427233	GIGYF2		+	233562015	233599947	46.6853	33.7542	5.81533	4.71081	14.249	34.4731	63.1992	31.9673	89.538
ASHG19LNC1A107131953V5	0.00650259	0.0230408	2.15027	up	ENST00000482666	ENSG00000204120	GIGYF2	lncRNA	Refseq:Complete3End;FANTOM5CAT:Complete5End;	DHS_promoter		Gold		No	chr2:233562072-233601251:+	chr2	+	233562072	233601251		PARKINSON DISEASE 11, AUTOSOMAL DOMINANT, SUSCEPTIBILITY TO;Autosomal dominant late onset Parkinson disease	middle_temporal_gyrus	Nucleus;Insoluble Fraction	GENCODE	GRB10 interacting GYF protein 2 [Source:HGNC Symbol;Acc:HGNC:11960]	1261	AGCTGGGACTAAGATGCTGCTTGAATCTGGGGCTTCGTTTATATTTCAAGACTGCTGCCT						NR_103493	exon sense-overlapping	uc010zmj.1	GIGYF2		+	233562015	233681742	46.6853	33.7542	5.81533	4.71081	14.249	34.4731	63.1992	31.9673	89.538
ASHG19LNC1A107131953V5	0.00650259	0.0230408	2.15027	up	ENST00000482666	ENSG00000204120	GIGYF2	lncRNA	Refseq:Complete3End;FANTOM5CAT:Complete5End;	DHS_promoter		Gold		No	chr2:233562072-233601251:+	chr2	+	233562072	233601251		PARKINSON DISEASE 11, AUTOSOMAL DOMINANT, SUSCEPTIBILITY TO;Autosomal dominant late onset Parkinson disease	middle_temporal_gyrus	Nucleus;Insoluble Fraction	GENCODE	GRB10 interacting GYF protein 2 [Source:HGNC Symbol;Acc:HGNC:11960]	1261	AGCTGGGACTAAGATGCTGCTTGAATCTGGGGCTTCGTTTATATTTCAAGACTGCTGCCT						NR_103493	exon sense-overlapping	ENST00000629305	GIGYF2		+	233562015	233725285	46.6853	33.7542	5.81533	4.71081	14.249	34.4731	63.1992	31.9673	89.538
ASHG19LNC1A107131953V5	0.00650259	0.0230408	2.15027	up	ENST00000482666	ENSG00000204120	GIGYF2	lncRNA	Refseq:Complete3End;FANTOM5CAT:Complete5End;	DHS_promoter		Gold		No	chr2:233562072-233601251:+	chr2	+	233562072	233601251		PARKINSON DISEASE 11, AUTOSOMAL DOMINANT, SUSCEPTIBILITY TO;Autosomal dominant late onset Parkinson disease	middle_temporal_gyrus	Nucleus;Insoluble Fraction	GENCODE	GRB10 interacting GYF protein 2 [Source:HGNC Symbol;Acc:HGNC:11960]	1261	AGCTGGGACTAAGATGCTGCTTGAATCTGGGGCTTCGTTTATATTTCAAGACTGCTGCCT						NR_103493	exon sense-overlapping	ENST00000409480	GIGYF2		+	233562020	233723318	46.6853	33.7542	5.81533	4.71081	14.249	34.4731	63.1992	31.9673	89.538
ASHG19LNC1A107131953V5	0.00650259	0.0230408	2.15027	up	ENST00000482666	ENSG00000204120	GIGYF2	lncRNA	Refseq:Complete3End;FANTOM5CAT:Complete5End;	DHS_promoter		Gold		No	chr2:233562072-233601251:+	chr2	+	233562072	233601251		PARKINSON DISEASE 11, AUTOSOMAL DOMINANT, SUSCEPTIBILITY TO;Autosomal dominant late onset Parkinson disease	middle_temporal_gyrus	Nucleus;Insoluble Fraction	GENCODE	GRB10 interacting GYF protein 2 [Source:HGNC Symbol;Acc:HGNC:11960]	1261	AGCTGGGACTAAGATGCTGCTTGAATCTGGGGCTTCGTTTATATTTCAAGACTGCTGCCT						NR_103493	exon sense-overlapping	ENST00000456491	GIGYF2		+	233562020	233625269	46.6853	33.7542	5.81533	4.71081	14.249	34.4731	63.1992	31.9673	89.538
ASHG19LNC1A107131953V5	0.00650259	0.0230408	2.15027	up	ENST00000482666	ENSG00000204120	GIGYF2	lncRNA	Refseq:Complete3End;FANTOM5CAT:Complete5End;	DHS_promoter		Gold		No	chr2:233562072-233601251:+	chr2	+	233562072	233601251		PARKINSON DISEASE 11, AUTOSOMAL DOMINANT, SUSCEPTIBILITY TO;Autosomal dominant late onset Parkinson disease	middle_temporal_gyrus	Nucleus;Insoluble Fraction	GENCODE	GRB10 interacting GYF protein 2 [Source:HGNC Symbol;Acc:HGNC:11960]	1261	AGCTGGGACTAAGATGCTGCTTGAATCTGGGGCTTCGTTTATATTTCAAGACTGCTGCCT						NR_103493	exon sense-overlapping	ENST00000409196	GIGYF2		+	233562048	233723337	46.6853	33.7542	5.81533	4.71081	14.249	34.4731	63.1992	31.9673	89.538
ASHGV40045962V5	0.00421831	0.0171908	6.43075	up	ENST00000444219	ENSG00000233365	AL121956.1	lncRNA	;FANTOM5CAT:Complete5End;BIGTranscriptome:FullLength;			Gold		Yes	chr6:166650457-166670435:+	chr6	+	166650457	166670435			eosinophil		GENCODE	uncharacterized LOC101929297 [Source:NCBI gene;Acc:101929297]	1548	TAAATTGTAACAACTAAAACTTGAGGACTAAAATATATGGAAAAATTACTACTACATGAA	unconserved	unconserved				NR_125862	intergenic							48.8805	8.47591	5.87128	3.1863	44.8808	72.268	51.8822	51.4773	23.894
ASHG19LNC1A112209119V5	1.14953e-05	0.000543002	5.92499	up	ENST00000452148	ENSG00000231806	PCAT7	lncRNA	Refseq:Complete3End;FANTOM5CAT:Complete5End;	DHS_promoter	p_lncRNA_divergent	Reliable		No	chr9:97317351-97330409:+	chr9	+	97317351	97330409	prostate cancer		testis		GENCODE	prostate cancer associated transcript 7 [Source:HGNC Symbol;Acc:HGNC:48824]	1164	GGTGGCGGTGGACATTGCAGCGCGGCTGGAGGGGTGAGATATTCCTGCACATCCTCTGGT	unconserved	conserved				NR_121569	natural antisense	ENST00000375337	FBP2		-	97321002	97356075	7122.86	1431.64	12.1038	9.53695	5498.3	6220.15	14989.9	6679.25	2226.69
ASHGV40031146V5	0.000170813	0.00218885	16.0714	up	T222058	G051320	G051320	lncRNA				Reliable		Yes	chr20:61428493-61431207:-	chr20	-	61428493	61431207					RNA-seq: Iyer et al 2015		2587	ACTGTGTTTGTGCTTTCCATGACAGGCTCTGGAGCCCCGGGATGTCCTCCTTAAGGACGA							natural antisense	ENST00000370487	MRGBP		+	61427805	61433090	1178.59	60.5026	9.42966	5.42324	200.883	441.26	4048.92	822.485	379.408
ASHG19LNC1A100480581V5	0.0125696	0.0362829	2.44431	up	ENST00000433175	ENSG00000249700	SRD5A3-AS1	lncRNA	;BIGTranscriptome:FullLength;			Gold		Yes	chr4:56230138-56249563:-	chr4	-	56230138	56249563				Nucleus	GENCODE	SRD5A3 antisense RNA 1 [Source:HGNC Symbol;Acc:HGNC:44138]	1617	GGAAACTCCGGGAGAGGCAGGCAGCGTCACTTGAAGAAAAGCTCTATTGTGATGGGAACA							natural antisense	ENST00000264228	SRD5A3		+	56212276	56239263	42.8694	31.2488	5.74136	4.45193	16.2155	29.8118	39.1476	47.3783	81.794
ASHG19LNC1A100480581V5	0.0125696	0.0362829	2.44431	up	ENST00000433175	ENSG00000249700	SRD5A3-AS1	lncRNA	;BIGTranscriptome:FullLength;			Gold		Yes	chr4:56230138-56249563:-	chr4	-	56230138	56249563				Nucleus	GENCODE	SRD5A3 antisense RNA 1 [Source:HGNC Symbol;Acc:HGNC:44138]	1617	GGAAACTCCGGGAGAGGCAGGCAGCGTCACTTGAAGAAAAGCTCTATTGTGATGGGAACA							natural antisense	ENST00000505210	SRD5A3		+	56212579	56236477	42.8694	31.2488	5.74136	4.45193	16.2155	29.8118	39.1476	47.3783	81.794
ASHG19LNC1A100052492V5	0.000167008	0.00215875	4.17399	up	ENST00000574212	ENSG00000263335	AF001548.2	lncRNA	;FANTOM5CAT:Complete5End;BIGTranscriptome:FullLength;			Reliable		Yes	chr16:15820531-15826850:+	chr16	+	15820531	15826850			substantia_nigra		GENCODE	novel transcript, antisense to MYH11	836	GCAAACAAATACACAAAGTAATAGAATTGAAAGGATGTCTGTGAACTGCAAAATTTTGCT	unconserved	conserved					natural antisense	ENST00000576790	MYH11		-	15797644	15950890	775.283	297.842	9.76577	7.70435	622.47	791.979	898.875	658.437	904.652
ASHG19LNC1A100052492V5	0.000167008	0.00215875	4.17399	up	ENST00000574212	ENSG00000263335	AF001548.2	lncRNA	;FANTOM5CAT:Complete5End;BIGTranscriptome:FullLength;			Reliable		Yes	chr16:15820531-15826850:+	chr16	+	15820531	15826850			substantia_nigra		GENCODE	novel transcript, antisense to MYH11	836	GCAAACAAATACACAAAGTAATAGAATTGAAAGGATGTCTGTGAACTGCAAAATTTTGCT	unconserved	conserved					natural antisense	ENST00000300036	MYH11		-	15797848	15950890	775.283	297.842	9.76577	7.70435	622.47	791.979	898.875	658.437	904.652
ASHG19LNC1A100052492V5	0.000167008	0.00215875	4.17399	up	ENST00000574212	ENSG00000263335	AF001548.2	lncRNA	;FANTOM5CAT:Complete5End;BIGTranscriptome:FullLength;			Reliable		Yes	chr16:15820531-15826850:+	chr16	+	15820531	15826850			substantia_nigra		GENCODE	novel transcript, antisense to MYH11	836	GCAAACAAATACACAAAGTAATAGAATTGAAAGGATGTCTGTGAACTGCAAAATTTTGCT	unconserved	conserved					natural antisense	ENST00000452625	MYH11		-	15797029	15950868	775.283	297.842	9.76577	7.70435	622.47	791.979	898.875	658.437	904.652
ASHG19LNC1A100052492V5	0.000167008	0.00215875	4.17399	up	ENST00000574212	ENSG00000263335	AF001548.2	lncRNA	;FANTOM5CAT:Complete5End;BIGTranscriptome:FullLength;			Reliable		Yes	chr16:15820531-15826850:+	chr16	+	15820531	15826850			substantia_nigra		GENCODE	novel transcript, antisense to MYH11	836	GCAAACAAATACACAAAGTAATAGAATTGAAAGGATGTCTGTGAACTGCAAAATTTTGCT	unconserved	conserved					natural antisense	ENST00000396324	MYH11		-	15797029	15950868	775.283	297.842	9.76577	7.70435	622.47	791.979	898.875	658.437	904.652
ASHG19LNC1A100052492V5	0.000167008	0.00215875	4.17399	up	ENST00000574212	ENSG00000263335	AF001548.2	lncRNA	;FANTOM5CAT:Complete5End;BIGTranscriptome:FullLength;			Reliable		Yes	chr16:15820531-15826850:+	chr16	+	15820531	15826850			substantia_nigra		GENCODE	novel transcript, antisense to MYH11	836	GCAAACAAATACACAAAGTAATAGAATTGAAAGGATGTCTGTGAACTGCAAAATTTTGCT	unconserved	conserved					natural antisense	uc010bvg.3	MYH11		-	15796992	15950887	775.283	297.842	9.76577	7.70435	622.47	791.979	898.875	658.437	904.652
ASHG19LNC1A108516109V5	1.33981e-05	0.000584808	5.78996	up	ENST00000449314	ENSG00000111817	DSE	lncRNA	Refseq:Complete3End;FANTOM5CAT:Complete5End;BIGTranscriptome:FullLength;			Gold		No	chr6:116601362-116691436:+	chr6	+	116601362	116691436		Arachnodactyly;Congenital clubfoot;Foramen Ovale, Patent;Hernia, Inguinal;Tooth Crowding;Frontal bossing;Brachycephaly;Byzanthine arch palate;Downward slant of palpebral fissure;Telecanthus;Blue sclera;Generalized muscle weakness;Prominent ear;Tooth size discrepancy;Gross motor development delay;Protruding ears;EHLERS-DANLOS SYNDROME, MUSCULOCONTRACTURAL TYPE 1;Adducted thumb;EHLERS-DANLOS SYNDRO…	lymphocyte		GENCODE	dermatan sulfate epimerase [Source:HGNC Symbol;Acc:HGNC:21144]	1596	GAGGCAGGAAGACACTCAAAGGTGAGAATCAGTCCTAGGAAGATTGTGAGCAACCAGTCT	conserved	conserved		ENSG00000178425		NR_136523	exon sense-overlapping	uc011ebg.2	DSE		+	116690988	116759442	57.3462	14.8665	6.18604	3.65249	19.6438	47.823	65.9282	58.9257	94.4102
ASHG19LNC1A108516109V5	1.33981e-05	0.000584808	5.78996	up	ENST00000449314	ENSG00000111817	DSE	lncRNA	Refseq:Complete3End;FANTOM5CAT:Complete5End;BIGTranscriptome:FullLength;			Gold		No	chr6:116601362-116691436:+	chr6	+	116601362	116691436		Arachnodactyly;Congenital clubfoot;Foramen Ovale, Patent;Hernia, Inguinal;Tooth Crowding;Frontal bossing;Brachycephaly;Byzanthine arch palate;Downward slant of palpebral fissure;Telecanthus;Blue sclera;Generalized muscle weakness;Prominent ear;Tooth size discrepancy;Gross motor development delay;Protruding ears;EHLERS-DANLOS SYNDROME, MUSCULOCONTRACTURAL TYPE 1;Adducted thumb;EHLERS-DANLOS SYNDRO…	lymphocyte		GENCODE	dermatan sulfate epimerase [Source:HGNC Symbol;Acc:HGNC:21144]	1596	GAGGCAGGAAGACACTCAAAGGTGAGAATCAGTCCTAGGAAGATTGTGAGCAACCAGTCT	conserved	conserved		ENSG00000178425		NR_136523	exon sense-overlapping	ENST00000645988	DSE		+	116691010	116720822	57.3462	14.8665	6.18604	3.65249	19.6438	47.823	65.9282	58.9257	94.4102
ASHG19LNC1A108516109V5	1.33981e-05	0.000584808	5.78996	up	ENST00000449314	ENSG00000111817	DSE	lncRNA	Refseq:Complete3End;FANTOM5CAT:Complete5End;BIGTranscriptome:FullLength;			Gold		No	chr6:116601362-116691436:+	chr6	+	116601362	116691436		Arachnodactyly;Congenital clubfoot;Foramen Ovale, Patent;Hernia, Inguinal;Tooth Crowding;Frontal bossing;Brachycephaly;Byzanthine arch palate;Downward slant of palpebral fissure;Telecanthus;Blue sclera;Generalized muscle weakness;Prominent ear;Tooth size discrepancy;Gross motor development delay;Protruding ears;EHLERS-DANLOS SYNDROME, MUSCULOCONTRACTURAL TYPE 1;Adducted thumb;EHLERS-DANLOS SYNDRO…	lymphocyte		GENCODE	dermatan sulfate epimerase [Source:HGNC Symbol;Acc:HGNC:21144]	1596	GAGGCAGGAAGACACTCAAAGGTGAGAATCAGTCCTAGGAAGATTGTGAGCAACCAGTCT	conserved	conserved		ENSG00000178425		NR_136523	exon sense-overlapping	NM_001322939	DSE		+	116691010	116759454	57.3462	14.8665	6.18604	3.65249	19.6438	47.823	65.9282	58.9257	94.4102
ASHG19LNC1A108516109V5	1.33981e-05	0.000584808	5.78996	up	ENST00000449314	ENSG00000111817	DSE	lncRNA	Refseq:Complete3End;FANTOM5CAT:Complete5End;BIGTranscriptome:FullLength;			Gold		No	chr6:116601362-116691436:+	chr6	+	116601362	116691436		Arachnodactyly;Congenital clubfoot;Foramen Ovale, Patent;Hernia, Inguinal;Tooth Crowding;Frontal bossing;Brachycephaly;Byzanthine arch palate;Downward slant of palpebral fissure;Telecanthus;Blue sclera;Generalized muscle weakness;Prominent ear;Tooth size discrepancy;Gross motor development delay;Protruding ears;EHLERS-DANLOS SYNDROME, MUSCULOCONTRACTURAL TYPE 1;Adducted thumb;EHLERS-DANLOS SYNDRO…	lymphocyte		GENCODE	dermatan sulfate epimerase [Source:HGNC Symbol;Acc:HGNC:21144]	1596	GAGGCAGGAAGACACTCAAAGGTGAGAATCAGTCCTAGGAAGATTGTGAGCAACCAGTCT	conserved	conserved		ENSG00000178425		NR_136523	exon sense-overlapping	ENST00000430252	DSE		+	116575336	116747752	57.3462	14.8665	6.18604	3.65249	19.6438	47.823	65.9282	58.9257	94.4102
ASHG19LNC1A108516109V5	1.33981e-05	0.000584808	5.78996	up	ENST00000449314	ENSG00000111817	DSE	lncRNA	Refseq:Complete3End;FANTOM5CAT:Complete5End;BIGTranscriptome:FullLength;			Gold		No	chr6:116601362-116691436:+	chr6	+	116601362	116691436		Arachnodactyly;Congenital clubfoot;Foramen Ovale, Patent;Hernia, Inguinal;Tooth Crowding;Frontal bossing;Brachycephaly;Byzanthine arch palate;Downward slant of palpebral fissure;Telecanthus;Blue sclera;Generalized muscle weakness;Prominent ear;Tooth size discrepancy;Gross motor development delay;Protruding ears;EHLERS-DANLOS SYNDROME, MUSCULOCONTRACTURAL TYPE 1;Adducted thumb;EHLERS-DANLOS SYNDRO…	lymphocyte		GENCODE	dermatan sulfate epimerase [Source:HGNC Symbol;Acc:HGNC:21144]	1596	GAGGCAGGAAGACACTCAAAGGTGAGAATCAGTCCTAGGAAGATTGTGAGCAACCAGTCT	conserved	conserved		ENSG00000178425		NR_136523	exon sense-overlapping	ENST00000643175	DSE		+	116601271	116721100	57.3462	14.8665	6.18604	3.65249	19.6438	47.823	65.9282	58.9257	94.4102
ASHG19LNC1A108516109V5	1.33981e-05	0.000584808	5.78996	up	ENST00000449314	ENSG00000111817	DSE	lncRNA	Refseq:Complete3End;FANTOM5CAT:Complete5End;BIGTranscriptome:FullLength;			Gold		No	chr6:116601362-116691436:+	chr6	+	116601362	116691436		Arachnodactyly;Congenital clubfoot;Foramen Ovale, Patent;Hernia, Inguinal;Tooth Crowding;Frontal bossing;Brachycephaly;Byzanthine arch palate;Downward slant of palpebral fissure;Telecanthus;Blue sclera;Generalized muscle weakness;Prominent ear;Tooth size discrepancy;Gross motor development delay;Protruding ears;EHLERS-DANLOS SYNDROME, MUSCULOCONTRACTURAL TYPE 1;Adducted thumb;EHLERS-DANLOS SYNDRO…	lymphocyte		GENCODE	dermatan sulfate epimerase [Source:HGNC Symbol;Acc:HGNC:21144]	1596	GAGGCAGGAAGACACTCAAAGGTGAGAATCAGTCCTAGGAAGATTGTGAGCAACCAGTCT	conserved	conserved		ENSG00000178425		NR_136523	exon sense-overlapping	ENST00000452085	DSE		+	116601283	116766023	57.3462	14.8665	6.18604	3.65249	19.6438	47.823	65.9282	58.9257	94.4102
ASHG19LNC1A108516109V5	1.33981e-05	0.000584808	5.78996	up	ENST00000449314	ENSG00000111817	DSE	lncRNA	Refseq:Complete3End;FANTOM5CAT:Complete5End;BIGTranscriptome:FullLength;			Gold		No	chr6:116601362-116691436:+	chr6	+	116601362	116691436		Arachnodactyly;Congenital clubfoot;Foramen Ovale, Patent;Hernia, Inguinal;Tooth Crowding;Frontal bossing;Brachycephaly;Byzanthine arch palate;Downward slant of palpebral fissure;Telecanthus;Blue sclera;Generalized muscle weakness;Prominent ear;Tooth size discrepancy;Gross motor development delay;Protruding ears;EHLERS-DANLOS SYNDROME, MUSCULOCONTRACTURAL TYPE 1;Adducted thumb;EHLERS-DANLOS SYNDRO…	lymphocyte		GENCODE	dermatan sulfate epimerase [Source:HGNC Symbol;Acc:HGNC:21144]	1596	GAGGCAGGAAGACACTCAAAGGTGAGAATCAGTCCTAGGAAGATTGTGAGCAACCAGTCT	conserved	conserved		ENSG00000178425		NR_136523	exon sense-overlapping	ENST00000647244	DSE		+	116575340	116756928	57.3462	14.8665	6.18604	3.65249	19.6438	47.823	65.9282	58.9257	94.4102
ASHG19LNC1A108516109V5	1.33981e-05	0.000584808	5.78996	up	ENST00000449314	ENSG00000111817	DSE	lncRNA	Refseq:Complete3End;FANTOM5CAT:Complete5End;BIGTranscriptome:FullLength;			Gold		No	chr6:116601362-116691436:+	chr6	+	116601362	116691436		Arachnodactyly;Congenital clubfoot;Foramen Ovale, Patent;Hernia, Inguinal;Tooth Crowding;Frontal bossing;Brachycephaly;Byzanthine arch palate;Downward slant of palpebral fissure;Telecanthus;Blue sclera;Generalized muscle weakness;Prominent ear;Tooth size discrepancy;Gross motor development delay;Protruding ears;EHLERS-DANLOS SYNDROME, MUSCULOCONTRACTURAL TYPE 1;Adducted thumb;EHLERS-DANLOS SYNDRO…	lymphocyte		GENCODE	dermatan sulfate epimerase [Source:HGNC Symbol;Acc:HGNC:21144]	1596	GAGGCAGGAAGACACTCAAAGGTGAGAATCAGTCCTAGGAAGATTGTGAGCAACCAGTCT	conserved	conserved		ENSG00000178425		NR_136523	exon sense-overlapping	NM_001322938	DSE		+	116575315	116759454	57.3462	14.8665	6.18604	3.65249	19.6438	47.823	65.9282	58.9257	94.4102
ASHG19LNC1A108516109V5	1.33981e-05	0.000584808	5.78996	up	ENST00000449314	ENSG00000111817	DSE	lncRNA	Refseq:Complete3End;FANTOM5CAT:Complete5End;BIGTranscriptome:FullLength;			Gold		No	chr6:116601362-116691436:+	chr6	+	116601362	116691436		Arachnodactyly;Congenital clubfoot;Foramen Ovale, Patent;Hernia, Inguinal;Tooth Crowding;Frontal bossing;Brachycephaly;Byzanthine arch palate;Downward slant of palpebral fissure;Telecanthus;Blue sclera;Generalized muscle weakness;Prominent ear;Tooth size discrepancy;Gross motor development delay;Protruding ears;EHLERS-DANLOS SYNDROME, MUSCULOCONTRACTURAL TYPE 1;Adducted thumb;EHLERS-DANLOS SYNDRO…	lymphocyte		GENCODE	dermatan sulfate epimerase [Source:HGNC Symbol;Acc:HGNC:21144]	1596	GAGGCAGGAAGACACTCAAAGGTGAGAATCAGTCCTAGGAAGATTGTGAGCAACCAGTCT	conserved	conserved		ENSG00000178425		NR_136523	exon sense-overlapping	NM_001322940	DSE		+	116575315	116759454	57.3462	14.8665	6.18604	3.65249	19.6438	47.823	65.9282	58.9257	94.4102
ASHG19LNC1A108516109V5	1.33981e-05	0.000584808	5.78996	up	ENST00000449314	ENSG00000111817	DSE	lncRNA	Refseq:Complete3End;FANTOM5CAT:Complete5End;BIGTranscriptome:FullLength;			Gold		No	chr6:116601362-116691436:+	chr6	+	116601362	116691436		Arachnodactyly;Congenital clubfoot;Foramen Ovale, Patent;Hernia, Inguinal;Tooth Crowding;Frontal bossing;Brachycephaly;Byzanthine arch palate;Downward slant of palpebral fissure;Telecanthus;Blue sclera;Generalized muscle weakness;Prominent ear;Tooth size discrepancy;Gross motor development delay;Protruding ears;EHLERS-DANLOS SYNDROME, MUSCULOCONTRACTURAL TYPE 1;Adducted thumb;EHLERS-DANLOS SYNDRO…	lymphocyte		GENCODE	dermatan sulfate epimerase [Source:HGNC Symbol;Acc:HGNC:21144]	1596	GAGGCAGGAAGACACTCAAAGGTGAGAATCAGTCCTAGGAAGATTGTGAGCAACCAGTCT	conserved	conserved		ENSG00000178425		NR_136523	exon sense-overlapping	NM_001322937	DSE		+	116575315	116759454	57.3462	14.8665	6.18604	3.65249	19.6438	47.823	65.9282	58.9257	94.4102
ASHG19LNC1A108748655V5	0.00281733	0.0130698	2.84357	up	ENST00000383686	ENSG00000206532	AC117402.1	lncRNA	;FANTOM5CAT:Complete5End;			Reliable		Yes	chr3:110610970-110612323:-	chr3	-	110610970	110612323					GENCODE	novel transcript	820	AGCCTCCCAGAAGAAAGGGTAACAACCAGGCTGAGGCAGGAGGTGATGCTGAGGTCCTGA	conserved	conserved					intergenic							3970.47	1091.01	11.2416	9.73391	1511.94	2605.09	11628.3	2350	1756.99
ASHGV40059622V5	0.00791905	0.0264176	2.74087	up	TCONS_00019682	XLOC_009483	XLOC_009483	lncRNA				Reliable		Yes	chr11:68996232-69002418:-	chr11	-	68996232	69002418					RNA-seq: Cabili et al 2011		4042	AATTTTCCTGTTCCAGATGCCAGAAGTCTGAAATGAAGGTGTAAAGCAGGGTGGTTCCTT							intronic antisense	MICT00000062597	CATG00000002792.1		+	68967662	69024477	86.3614	53.8703	6.81034	5.3557	37.7137	103.475	80.9827	101.633	108.002
ASHG19LNC1A100007517V5	9.9821e-05	0.00159353	8.51224	up	ENST00000514134	ENSG00000249675	AC097487.1	lncRNA	;BIGTranscriptome:FullLength;			Reliable		Yes	chr4:167309853-167447271:-	chr4	-	167309853	167447271					GENCODE	novel transcript	934	GATTAGAAGTGCCAGGTAAGTGTGTGCAGAAATTTTGGCCATATGACAATTTAAATAGAA							intergenic							86.8279	15.0299	6.79622	3.70668	37.698	72.2216	138.082	71.1585	114.98
ASHG19LNC1A110975300V5	0.00190094	0.0100761	3.30465	up	ENST00000502823	ENSG00000248714	AC091180.2	lncRNA	;FANTOM5CAT:Complete5End;BIGTranscriptome:FullLength;	DHS_promoter	p_lncRNA_divergent	Reliable		No	chr17:47438527-47443477:+	chr17	+	47438527	47443477			globus_pallidus	Nucleus	GENCODE	uncharacterized LOC102724596 [Source:NCBI gene;Acc:102724596]	545	AGGCAGTGGGCAGAAAGCAGCAGAACCCTGTTTTTTCTTTTTTTGGGGTTTTTGTTGTTG	conserved	conserved		ENSG00000167083		NR_110884	natural antisense	ENST00000362063	ZNF652		-	47371927	47439835	100.769	51.2566	6.95265	5.22815	33.3288	64.9086	130.343	76.8839	198.379
ASHG19LNC1A110975300V5	0.00190094	0.0100761	3.30465	up	ENST00000502823	ENSG00000248714	AC091180.2	lncRNA	;FANTOM5CAT:Complete5End;BIGTranscriptome:FullLength;	DHS_promoter	p_lncRNA_divergent	Reliable		No	chr17:47438527-47443477:+	chr17	+	47438527	47443477			globus_pallidus	Nucleus	GENCODE	uncharacterized LOC102724596 [Source:NCBI gene;Acc:102724596]	545	AGGCAGTGGGCAGAAAGCAGCAGAACCCTGTTTTTTCTTTTTTTGGGGTTTTTGTTGTTG	conserved	conserved		ENSG00000167083		NR_110884	natural antisense	ENST00000430262	ZNF652		-	47373361	47439478	100.769	51.2566	6.95265	5.22815	33.3288	64.9086	130.343	76.8839	198.379
ASHG19LNC1A105572684V5	0.0183292	0.0475973	2.1576	up	ENST00000602505	ENSG00000215386	MIR99AHG	lncRNA	;FANTOM5CAT:Complete5End;BIGTranscriptome:FullLength;	DHS_promoter	p_lncRNA_intergenic	Reliable		No	chr21:17566885-17859857:+	chr21	+	17566885	17859857	acute megakaryoblastic leukemia	myeloid leukemia	middle_temporal_gyrus		GENCODE	mir-99a-let-7c cluster host gene [Source:HGNC Symbol;Acc:HGNC:1274]	189	GGGCAGAAAATAGCACACTTTTACTCTACGCAACTGTTGCTTTTTCATGGAGCTCTTTCT	conserved	conserved	obesity				intergenic							13.2031	7.48396	3.79753	2.6881	5	7.80857	5.41383	7.44243	40.3508
ASHG19LNC1A103214534V5	0.000577375	0.00453709	3.65568	up	ENST00000447748	ENSG00000226891	LINC01359	lncRNA	;BIGTranscriptome:FullLength;			Reliable		Yes	chr1:65437908-65458695:-	chr1	-	65437908	65458695			classical_monocyte	Nucleus;Chromatin;Nucleous	GENCODE	long intergenic non-protein coding RNA 1359 [Source:HGNC Symbol;Acc:HGNC:50591]	2804	TGGCAAGTTACTTTCTATTCAGTTTCCACAAATCTACACTGCCCTGAAAAGCATACACCC							intron sense-overlapping	NM_001321852	JAK1		-	65298906	65533429	32.2388	13.8158	5.37031	3.50016	18.3048	28.8184	45.7239	18.2726	50.0743
ASHG19LNC1A103214534V5	0.000577375	0.00453709	3.65568	up	ENST00000447748	ENSG00000226891	LINC01359	lncRNA	;BIGTranscriptome:FullLength;			Reliable		Yes	chr1:65437908-65458695:-	chr1	-	65437908	65458695			classical_monocyte	Nucleus;Chromatin;Nucleous	GENCODE	long intergenic non-protein coding RNA 1359 [Source:HGNC Symbol;Acc:HGNC:50591]	2804	TGGCAAGTTACTTTCTATTCAGTTTCCACAAATCTACACTGCCCTGAAAAGCATACACCC							intron sense-overlapping	NM_001321854	JAK1		-	65298906	65533429	32.2388	13.8158	5.37031	3.50016	18.3048	28.8184	45.7239	18.2726	50.0743
ASHG19LNC1A103214534V5	0.000577375	0.00453709	3.65568	up	ENST00000447748	ENSG00000226891	LINC01359	lncRNA	;BIGTranscriptome:FullLength;			Reliable		Yes	chr1:65437908-65458695:-	chr1	-	65437908	65458695			classical_monocyte	Nucleus;Chromatin;Nucleous	GENCODE	long intergenic non-protein coding RNA 1359 [Source:HGNC Symbol;Acc:HGNC:50591]	2804	TGGCAAGTTACTTTCTATTCAGTTTCCACAAATCTACACTGCCCTGAAAAGCATACACCC							intron sense-overlapping	NM_001321853	JAK1		-	65298906	65533429	32.2388	13.8158	5.37031	3.50016	18.3048	28.8184	45.7239	18.2726	50.0743
ASHG19LNC1A107586616V5	6.66544e-07	0.000176045	75.9406	up	ENST00000608176	ENSG00000234129	AC073529.1	lncRNA	;FANTOM5CAT:Complete5End;BIGTranscriptome:FullLength;	DHS_promoter	p_lncRNA_divergent	Reliable		Yes	chrX:10865996-11129229:-	chrX	-	10865996	11129229			reticulocyte		GENCODE	novel transcript	1549	TGGAAACCATTGGCAATAACACATCCTGGCATATGGCTCTGAGATGTATAAAGGCACAGT	unconserved	unconserved					intergenic							824.673	12.4268	9.46796	3.22116	1647.64	434.246	448.424	1309.95	283.104
ASHGV40004435V5	2.85424e-05	0.000827758	4.72606	up	ENST00000552379	ENSG00000257588	AC025154.2	lncRNA	;FANTOM5CAT:Complete5End;BIGTranscriptome:FullLength;	DHS_promoter	p_lncRNA_divergent	Gold		No	chr12:50345751-50356705:-	chr12	-	50345751	50356705			major_salivary_gland	Cytoplasm	GENCODE	uncharacterized LOC101927318 [Source:NCBI gene;Acc:101927318]	592	GCTGTTGCTGAGCTGGGGACAGAGAAGAGGCGGATGAGGAAGGGCCACTTGTGCAGAGAA	conserved	conserved				NR_110590	natural antisense	ENST00000293599	AQP5		+	50355653	50359464	130.72	44.6592	7.44124	5.20061	93.1637	116.302	169.722	120.462	153.949
ASHGV40004435V5	2.85424e-05	0.000827758	4.72606	up	ENST00000552379	ENSG00000257588	AC025154.2	lncRNA	;FANTOM5CAT:Complete5End;BIGTranscriptome:FullLength;	DHS_promoter	p_lncRNA_divergent	Gold		No	chr12:50345751-50356705:-	chr12	-	50345751	50356705			major_salivary_gland	Cytoplasm	GENCODE	uncharacterized LOC101927318 [Source:NCBI gene;Acc:101927318]	592	GCTGTTGCTGAGCTGGGGACAGAGAAGAGGCGGATGAGGAAGGGCCACTTGTGCAGAGAA	conserved	conserved				NR_110590	natural antisense	ENST00000199280	AQP2		+	50344529	50352664	130.72	44.6592	7.44124	5.20061	93.1637	116.302	169.722	120.462	153.949
ASHGV40004435V5	2.85424e-05	0.000827758	4.72606	up	ENST00000552379	ENSG00000257588	AC025154.2	lncRNA	;FANTOM5CAT:Complete5End;BIGTranscriptome:FullLength;	DHS_promoter	p_lncRNA_divergent	Gold		No	chr12:50345751-50356705:-	chr12	-	50345751	50356705			major_salivary_gland	Cytoplasm	GENCODE	uncharacterized LOC101927318 [Source:NCBI gene;Acc:101927318]	592	GCTGTTGCTGAGCTGGGGACAGAGAAGAGGCGGATGAGGAAGGGCCACTTGTGCAGAGAA	conserved	conserved				NR_110590	natural antisense	ENST00000550862	AQP2		+	50344537	50348493	130.72	44.6592	7.44124	5.20061	93.1637	116.302	169.722	120.462	153.949
ASHG19LNC1A101667407V5	0.0271171	0.0630798	3.10063	up	ENST00000515703	ENSG00000248809	LINC01095	lncRNA	;BIGTranscriptome:FullLength;			Reliable		No	chr4:147031975-147032869:-	chr4	-	147031975	147032869					GENCODE	long intergenic non-protein coding RNA 1095 [Source:HGNC Symbol;Acc:HGNC:49220]	451	GGAGCTTTGTATTATAACAGGAGGGTACTGGACAAGAACAACACAATAAGATAGGGACCC							intergenic							25.5891	11.0229	4.72449	3.09193	5	21.9259	23.7698	41.2589	35.9906
ASHG19LNC1A100068382V5	0.00368387	0.0157413	6.69524	up	ENST00000444324	ENSG00000256339	AC007655.1	lncRNA	;BIGTranscriptome:FullLength;			Reliable		Yes	chr12:14994026-14997642:+	chr12	+	14994026	14997642					GENCODE	novel transcript	357	ACAAGCTACTTAACCTCTCTGTCTCTCTGTTTCCTCATGTGTTGAATGGAGATAATAATA							natural antisense	ENST00000228936	ART4		-	14978503	14996467	4583.24	2342.01	11.7959	9.05272	4520.19	4395.89	7028.64	4166.54	2804.95
ASHG19LNC1A100068382V5	0.00368387	0.0157413	6.69524	up	ENST00000444324	ENSG00000256339	AC007655.1	lncRNA	;BIGTranscriptome:FullLength;			Reliable		Yes	chr12:14994026-14997642:+	chr12	+	14994026	14997642					GENCODE	novel transcript	357	ACAAGCTACTTAACCTCTCTGTCTCTCTGTTTCCTCATGTGTTGAATGGAGATAATAATA							natural antisense	ENST00000544616	ART4		-	14982288	14995996	4583.24	2342.01	11.7959	9.05272	4520.19	4395.89	7028.64	4166.54	2804.95
ASHG19LNC1A100068382V5	0.00368387	0.0157413	6.69524	up	ENST00000444324	ENSG00000256339	AC007655.1	lncRNA	;BIGTranscriptome:FullLength;			Reliable		Yes	chr12:14994026-14997642:+	chr12	+	14994026	14997642					GENCODE	novel transcript	357	ACAAGCTACTTAACCTCTCTGTCTCTCTGTTTCCTCATGTGTTGAATGGAGATAATAATA							natural antisense	ENST00000430129	ART4		-	14982288	14995996	4583.24	2342.01	11.7959	9.05272	4520.19	4395.89	7028.64	4166.54	2804.95
ASHG19LNC1A100068382V5	0.00368387	0.0157413	6.69524	up	ENST00000444324	ENSG00000256339	AC007655.1	lncRNA	;BIGTranscriptome:FullLength;			Reliable		Yes	chr12:14994026-14997642:+	chr12	+	14994026	14997642					GENCODE	novel transcript	357	ACAAGCTACTTAACCTCTCTGTCTCTCTGTTTCCTCATGTGTTGAATGGAGATAATAATA							natural antisense	ENST00000420600	ART4		-	14993294	14995996	4583.24	2342.01	11.7959	9.05272	4520.19	4395.89	7028.64	4166.54	2804.95
ASHG19LNC1A109568069V5	0.00504926	0.0194278	3.2731	up	ENST00000455716	ENSG00000232597	AC013727.1	lncRNA	;FANTOM5CAT:Complete5End;BIGTranscriptome:FullLength;			Reliable		No	chr2:104473428-104496667:-	chr2	-	104473428	104496667			neural_cell		GENCODE	novel transcript	580	GGGTAGTGCGAGAAAGGTAGGTTTGCCAGAGAAAATCGCATGCCGAGCTCACCTTGTCCG	conserved	conserved					intergenic							33.5314	14.1644	5.39616	3.6855	12.7601	32.0236	25.0058	30.5357	67.3317
ASHGV40026397V5	0.0168303	0.0447759	3.62617	up	T185193	G042518	G042518	lncRNA				Reliable		Yes	chr2:16388372-16393164:-	chr2	-	16388372	16393164					RNA-seq: Iyer et al 2015		4574	GTGTGTGTGTGTGTGGGTTTTCTTGCCTTGTATTTTGTGGAAAAGGTAAATAAATGACTC							intergenic							181171	43310.3	16.5429	14.6845	159902	161938	293159	181969	108888
ASHGV40029692V5	0.000265949	0.00284498	3.69923	up	T201653	G046591	G046591	lncRNA				Reliable		Yes	chr2:159814959-159822075:+	chr2	+	159814959	159822075					RNA-seq: Iyer et al 2015		1236	GAGAGGAAGAATGAGTGGACCAAAGGAGAATGGATTTTGTAAACATTAAAAGATGCCCCA							intergenic							22.0098	7.33238	4.66297	2.77575	6.2051	14.714	27.1865	9.26276	52.6805
ASHGV40045452V5	0.0124762	0.0360972	3.14899	up	T308776	G072276	G072276	lncRNA				Reliable		Yes	chr6:104289116-104403670:+	chr6	+	104289116	104403670					RNA-seq: Iyer et al 2015		326	GTGCAAAGTGAAATGGAGAAGTAAGGGCAAGAACTCCATGGCCTAAATTTTCTAGACCAA							intergenic							27.1209	10.0001	4.98559	3.3307	7.87246	16.2145	31.0997	17.3631	63.055
ASHG19LNC1A104801092V5	0.0150095	0.0412687	2.10308	up	ENST00000415620	ENSG00000229546	LINC00428	lncRNA	;BIGTranscriptome:FullLength;			Reliable		Yes	chr13:43416550-43417023:-	chr13	-	43416550	43417023			embryonic_stem_cell		GENCODE	long intergenic non-protein coding RNA 428 [Source:HGNC Symbol;Acc:HGNC:42763]	227	ACCAAAGGAGGACGGGGGCTTCCAGGAAGAGCCAGTAAGATGTGCTGAGTAGGAAGATGT							intergenic							18.7348	12.6212	4.51787	3.44536	13.3452	10.1932	24.8219	5.72912	39.5846
ASHG19LNC1A100048394V5	0.0393892	0.0835167	3.13706	up	ENST00000564481	ENSG00000261449	AC103724.3	lncRNA	;FANTOM5CAT:Complete5End;	DHS_promoter	p_lncRNA_intergenic	Reliable		Yes	chr8:42009290-42010281:-	chr8	-	42009290	42010281			hematopoietic_cell		GENCODE	novel transcript, antisense to AP3M2	992	AATGCTAGCAATTGTTATGCCCTAAGGAACAGCACAAGATACAATAACACGTGATAATGT	conserved	conserved					intergenic							28.1302	11.4385	4.99242	3.343	11.7757	30.2112	52.599	36.3269	9.738
ASHG19LNC1A107165501V5	0.0461491	0.0939758	2.28732	up	ENST00000439156	ENSG00000226476	LINC01748	lncRNA	;BIGTranscriptome:FullLength;			Reliable		No	chr1:61005921-61106163:-	chr1	-	61005921	61106163			nervous_system	Nucleus	GENCODE	long intergenic non-protein coding RNA 1748 [Source:HGNC Symbol;Acc:HGNC:52535]	1798	TGCCTTTGCTATTTTGGCGTATCTCCAATTCTTCATGATTTTCTCATAGTGTTGCCTCCA							intergenic							53.8201	43.1721	6.04299	4.84933	51.1689	38.9874	62.4209	81.4958	35.0276
ASHGV40033392V5	8.88644e-05	0.00149235	5.07752	up	ENST00000600723	ENSG00000269220	LINC00528	lncRNA	;FANTOM5CAT:Complete5End;	DHS_promoter	p_lncRNA_intergenic	Gold	Yes	Yes	chr22:18260088-18262247:+	chr22	+	18260088	18262247			eosinophil	Insoluble Fraction	GENCODE	long intergenic non-protein coding RNA 528 [Source:HGNC Symbol;Acc:HGNC:26875]	2160	CCCTCACTAGTCCCTGTGCTTGTTAGTTATTCTTTAATTACTTGGATATCAACTCTGATT	unconserved	unconserved				NR_103718	intergenic							1097.07	300.493	9.93306	7.58894	583.189	703.482	2297.52	1310.87	590.298
ASHG19LNC1A100876952V5	0.0382097	0.0816137	2.78961	up	ENST00000505736	ENSG00000248869	LINC02511	lncRNA	Refseq:Complete3End;FANTOM5CAT:Complete5End;BIGTranscriptome:FullLength;	DHS_promoter	p_lncRNA_intergenic	Reliable		Yes	chr4:137717877-138133953:-	chr4	-	137717877	138133953			synovial_cell		GENCODE	long intergenic non-protein coding RNA 2511 [Source:HGNC Symbol;Acc:HGNC:53500]	1668	AGGCATGGGACTAAGATAATGAAAGAGAGGCACCTGACTCAAGCAATGGATGTCGGAGCA	unconserved	unconserved				NR_149105	intergenic							30.1414	14.6994	4.87555	3.39549	5	21.484	24.5996	25.7688	73.8547
ASHG19LNC1A109369462V5	0.000748491	0.00542494	8.01169	up	ENST00000478685	ENSG00000145113	MUC4	lncRNA	;FANTOM5CAT:Complete5End;			Gold		No	chr3:195536515-195538844:-	chr3	-	195536515	195538844		Spontaneous abortion;Renal Cell Carcinoma;Prostatic Neoplasms	throat	Chromatin;Nucleous	GENCODE	mucin 4, cell surface associated [Source:HGNC Symbol;Acc:HGNC:7514]	925	GTGTCTCTGCCTCCTTCCGCATGTGGTCCCAGCAGGCTAAGAACAGTCGCCGAGGGAAAA							exon sense-overlapping	NM_001322468	MUC4		-	195473638	195538844	14324.9	4692.47	12.8962	9.89406	12606.1	7630.41	32627.2	13856.4	4904.47
ASHG19LNC1A109369462V5	0.000748491	0.00542494	8.01169	up	ENST00000478685	ENSG00000145113	MUC4	lncRNA	;FANTOM5CAT:Complete5End;			Gold		No	chr3:195536515-195538844:-	chr3	-	195536515	195538844		Spontaneous abortion;Renal Cell Carcinoma;Prostatic Neoplasms	throat	Chromatin;Nucleous	GENCODE	mucin 4, cell surface associated [Source:HGNC Symbol;Acc:HGNC:7514]	925	GTGTCTCTGCCTCCTTCCGCATGTGGTCCCAGCAGGCTAAGAACAGTCGCCGAGGGAAAA							exon sense-overlapping	ENST00000346145	MUC4		-	195473636	195538728	14324.9	4692.47	12.8962	9.89406	12606.1	7630.41	32627.2	13856.4	4904.47
ASHG19LNC1A109369462V5	0.000748491	0.00542494	8.01169	up	ENST00000478685	ENSG00000145113	MUC4	lncRNA	;FANTOM5CAT:Complete5End;			Gold		No	chr3:195536515-195538844:-	chr3	-	195536515	195538844		Spontaneous abortion;Renal Cell Carcinoma;Prostatic Neoplasms	throat	Chromatin;Nucleous	GENCODE	mucin 4, cell surface associated [Source:HGNC Symbol;Acc:HGNC:7514]	925	GTGTCTCTGCCTCCTTCCGCATGTGGTCCCAGCAGGCTAAGAACAGTCGCCGAGGGAAAA							exon sense-overlapping	ENST00000349607	MUC4		-	195473636	195538728	14324.9	4692.47	12.8962	9.89406	12606.1	7630.41	32627.2	13856.4	4904.47
ASHG19LNC1A109369462V5	0.000748491	0.00542494	8.01169	up	ENST00000478685	ENSG00000145113	MUC4	lncRNA	;FANTOM5CAT:Complete5End;			Gold		No	chr3:195536515-195538844:-	chr3	-	195536515	195538844		Spontaneous abortion;Renal Cell Carcinoma;Prostatic Neoplasms	throat	Chromatin;Nucleous	GENCODE	mucin 4, cell surface associated [Source:HGNC Symbol;Acc:HGNC:7514]	925	GTGTCTCTGCCTCCTTCCGCATGTGGTCCCAGCAGGCTAAGAACAGTCGCCGAGGGAAAA							exon sense-overlapping	ENST00000475231	MUC4		-	195473929	195538760	14324.9	4692.47	12.8962	9.89406	12606.1	7630.41	32627.2	13856.4	4904.47
ASHG19LNC1A109369462V5	0.000748491	0.00542494	8.01169	up	ENST00000478685	ENSG00000145113	MUC4	lncRNA	;FANTOM5CAT:Complete5End;			Gold		No	chr3:195536515-195538844:-	chr3	-	195536515	195538844		Spontaneous abortion;Renal Cell Carcinoma;Prostatic Neoplasms	throat	Chromatin;Nucleous	GENCODE	mucin 4, cell surface associated [Source:HGNC Symbol;Acc:HGNC:7514]	925	GTGTCTCTGCCTCCTTCCGCATGTGGTCCCAGCAGGCTAAGAACAGTCGCCGAGGGAAAA							exon sense-overlapping	ENST00000463781	MUC4		-	195473636	195539148	14324.9	4692.47	12.8962	9.89406	12606.1	7630.41	32627.2	13856.4	4904.47
ASHG19LNC1A100077268V5	3.94246e-05	0.000998226	7.56103	up	FTMT26800004269	CATG00000032272	CATG00000032272.1	lncRNA	;FANTOM5CAT:Complete5End;	DHS_enhancer	e_lncRNA	Reliable		Yes	chr17:68284979-68287655:+	chr17	+	68284979	68287655					FANTOM5CAT	long non-coding RNA and at least 2000 nt from coding related gene on both strand;with antisense partner;mono_exonic	2677	TTGCCCCAAAGAATTACAGTGTAGAGATGACCTAATCAATGACAGTCTCTTAATTTTAAT	unconserved	conserved	asthma				intergenic							53.2969	12.2717	6.1119	3.19332	45.2588	69.3943	64.963	36.1205	50.7481
ASHG19LNC1A103216848V5	0.00289726	0.013315	4.11404	up	ENST00000465110	ENSG00000228775	WEE2-AS1	lncRNA	;FANTOM5CAT:Complete5End;BIGTranscriptome:FullLength;	DHS_promoter	p_lncRNA_divergent	Gold		No	chr7:141404432-141438020:-	chr7	-	141404432	141438020			substantia_nigra		GENCODE	WEE2 antisense RNA 1 [Source:HGNC Symbol;Acc:HGNC:48669]	1258	CGCCGCCAAGTGAGAGAAACCAATCAGCTTCATTTTCAACTTCTTCTATGACTCCAGAGG	unconserved	conserved					natural antisense	ENST00000397541	WEE2		+	141408153	141431071	140.851	64.8117	7.55741	5.51685	104.088	113.687	140.399	135.199	210.881
ASHG19LNC1A103216848V5	0.00289726	0.013315	4.11404	up	ENST00000465110	ENSG00000228775	WEE2-AS1	lncRNA	;FANTOM5CAT:Complete5End;BIGTranscriptome:FullLength;	DHS_promoter	p_lncRNA_divergent	Gold		No	chr7:141404432-141438020:-	chr7	-	141404432	141438020			substantia_nigra		GENCODE	WEE2 antisense RNA 1 [Source:HGNC Symbol;Acc:HGNC:48669]	1258	CGCCGCCAAGTGAGAGAAACCAATCAGCTTCATTTTCAACTTCTTCTATGACTCCAGAGG	unconserved	conserved					natural antisense	ENST00000493845	WEE2		+	141418962	141427167	140.851	64.8117	7.55741	5.51685	104.088	113.687	140.399	135.199	210.881
ASHGV40044405V5	0.000837001	0.00582389	5.72871	up	ENST00000400831	ENSG00000203688	LINC02487	lncRNA	Refseq:Complete3End;BIGTranscriptome:FullLength;			Gold		No	chr6:168080306-168084467:-	chr6	-	168080306	168084467					GENCODE	long intergenic non-protein coding RNA 2487 [Source:HGNC Symbol;Acc:HGNC:53466]	2557	AATGCCTGCTGAGACGGGACCAAGGACGGCTGCAGGATGTGGTGTCTGTGCTCAGCGTCA						NR_117092	intergenic							66.4952	21.0689	6.2583	3.74009	14.4327	69.6474	101.51	33.794	113.092
ASHG19LNC1A100024113V5	0.000808793	0.00569337	2.73709	up	ENST00000556734	ENSG00000258378	AL139021.1	lncRNA	;BIGTranscriptome:FullLength;			Reliable		Yes	chr14:58865275-58893843:+	chr14	+	58865275	58893843					GENCODE	novel transcript, antisense to TIMM9	436	AAGCAGCACAAGCAGGATTTTCAAATGTCCTTTCATATAATTGTCACAACTCTATTCTAA							bidirectional	ENST00000395159	TIMM9		-	58875212	58894332	16.6298	9.7878	4.43987	2.98723	5.82962	18.9403	20.2636	16.2669	21.8486
ASHG19LNC1A100024113V5	0.000808793	0.00569337	2.73709	up	ENST00000556734	ENSG00000258378	AL139021.1	lncRNA	;BIGTranscriptome:FullLength;			Reliable		Yes	chr14:58865275-58893843:+	chr14	+	58865275	58893843					GENCODE	novel transcript, antisense to TIMM9	436	AAGCAGCACAAGCAGGATTTTCAAATGTCCTTTCATATAATTGTCACAACTCTATTCTAA							bidirectional	NM_001304485	TIMM9		-	58875212	58894332	16.6298	9.7878	4.43987	2.98723	5.82962	18.9403	20.2636	16.2669	21.8486
ASHG19LNC1A100024113V5	0.000808793	0.00569337	2.73709	up	ENST00000556734	ENSG00000258378	AL139021.1	lncRNA	;BIGTranscriptome:FullLength;			Reliable		Yes	chr14:58865275-58893843:+	chr14	+	58865275	58893843					GENCODE	novel transcript, antisense to TIMM9	436	AAGCAGCACAAGCAGGATTTTCAAATGTCCTTTCATATAATTGTCACAACTCTATTCTAA							bidirectional	ENST00000555404	TIMM9		-	58875752	58893905	16.6298	9.7878	4.43987	2.98723	5.82962	18.9403	20.2636	16.2669	21.8486
ASHG19LNC1A100024113V5	0.000808793	0.00569337	2.73709	up	ENST00000556734	ENSG00000258378	AL139021.1	lncRNA	;BIGTranscriptome:FullLength;			Reliable		Yes	chr14:58865275-58893843:+	chr14	+	58865275	58893843					GENCODE	novel transcript, antisense to TIMM9	436	AAGCAGCACAAGCAGGATTTTCAAATGTCCTTTCATATAATTGTCACAACTCTATTCTAA							bidirectional	NM_001304491	TIMM9		-	58875212	58893960	16.6298	9.7878	4.43987	2.98723	5.82962	18.9403	20.2636	16.2669	21.8486
ASHG19LNC1A100024113V5	0.000808793	0.00569337	2.73709	up	ENST00000556734	ENSG00000258378	AL139021.1	lncRNA	;BIGTranscriptome:FullLength;			Reliable		Yes	chr14:58865275-58893843:+	chr14	+	58865275	58893843					GENCODE	novel transcript, antisense to TIMM9	436	AAGCAGCACAAGCAGGATTTTCAAATGTCCTTTCATATAATTGTCACAACTCTATTCTAA							bidirectional	ENST00000556007	TIMM9		-	58875382	58893832	16.6298	9.7878	4.43987	2.98723	5.82962	18.9403	20.2636	16.2669	21.8486
ASHG19LNC1A100024113V5	0.000808793	0.00569337	2.73709	up	ENST00000556734	ENSG00000258378	AL139021.1	lncRNA	;BIGTranscriptome:FullLength;			Reliable		Yes	chr14:58865275-58893843:+	chr14	+	58865275	58893843					GENCODE	novel transcript, antisense to TIMM9	436	AAGCAGCACAAGCAGGATTTTCAAATGTCCTTTCATATAATTGTCACAACTCTATTCTAA							bidirectional	ENST00000555930	TIMM9		-	58875697	58893864	16.6298	9.7878	4.43987	2.98723	5.82962	18.9403	20.2636	16.2669	21.8486
ASHG19LNC1A100024113V5	0.000808793	0.00569337	2.73709	up	ENST00000556734	ENSG00000258378	AL139021.1	lncRNA	;BIGTranscriptome:FullLength;			Reliable		Yes	chr14:58865275-58893843:+	chr14	+	58865275	58893843					GENCODE	novel transcript, antisense to TIMM9	436	AAGCAGCACAAGCAGGATTTTCAAATGTCCTTTCATATAATTGTCACAACTCTATTCTAA							bidirectional	ENST00000555593	TIMM9		-	58875366	58894223	16.6298	9.7878	4.43987	2.98723	5.82962	18.9403	20.2636	16.2669	21.8486
ASHG19LNC1A100024113V5	0.000808793	0.00569337	2.73709	up	ENST00000556734	ENSG00000258378	AL139021.1	lncRNA	;BIGTranscriptome:FullLength;			Reliable		Yes	chr14:58865275-58893843:+	chr14	+	58865275	58893843					GENCODE	novel transcript, antisense to TIMM9	436	AAGCAGCACAAGCAGGATTTTCAAATGTCCTTTCATATAATTGTCACAACTCTATTCTAA							bidirectional	ENST00000556367	TIMM9		-	58875598	58893892	16.6298	9.7878	4.43987	2.98723	5.82962	18.9403	20.2636	16.2669	21.8486
ASHG19LNC1A100024113V5	0.000808793	0.00569337	2.73709	up	ENST00000556734	ENSG00000258378	AL139021.1	lncRNA	;BIGTranscriptome:FullLength;			Reliable		Yes	chr14:58865275-58893843:+	chr14	+	58865275	58893843					GENCODE	novel transcript, antisense to TIMM9	436	AAGCAGCACAAGCAGGATTTTCAAATGTCCTTTCATATAATTGTCACAACTCTATTCTAA							bidirectional	ENST00000555061	TIMM9		-	58875592	58878831	16.6298	9.7878	4.43987	2.98723	5.82962	18.9403	20.2636	16.2669	21.8486
ASHG19LNC1A100024113V5	0.000808793	0.00569337	2.73709	up	ENST00000556734	ENSG00000258378	AL139021.1	lncRNA	;BIGTranscriptome:FullLength;			Reliable		Yes	chr14:58865275-58893843:+	chr14	+	58865275	58893843					GENCODE	novel transcript, antisense to TIMM9	436	AAGCAGCACAAGCAGGATTTTCAAATGTCCTTTCATATAATTGTCACAACTCTATTCTAA							bidirectional	ENST00000555097	TIMM9		-	58877563	58893879	16.6298	9.7878	4.43987	2.98723	5.82962	18.9403	20.2636	16.2669	21.8486
ASHG19LNC1A100024113V5	0.000808793	0.00569337	2.73709	up	ENST00000556734	ENSG00000258378	AL139021.1	lncRNA	;BIGTranscriptome:FullLength;			Reliable		Yes	chr14:58865275-58893843:+	chr14	+	58865275	58893843					GENCODE	novel transcript, antisense to TIMM9	436	AAGCAGCACAAGCAGGATTTTCAAATGTCCTTTCATATAATTGTCACAACTCTATTCTAA							bidirectional	ENST00000360945	TOMM20L		+	58862634	58875419	16.6298	9.7878	4.43987	2.98723	5.82962	18.9403	20.2636	16.2669	21.8486
ASHGV40052020V5	0.0136667	0.0385033	2.21215	up	GSE61474_TCONS_00335433	GSE61474_XLOC_065085	GSE61474_XLOC_065085	lncRNA				Reliable		Yes	chr9:97247800-97299952:-	chr9	-	97247800	97299952					RNA-seq: Clark et al 2015		606	AGAGGAAAAGTAAGACTCGGAAACTTGGTATTCGATTTGCCCAAAACTCTCATTAGATAG							natural antisense	ENCT00000448302	CATG00000106214.1		+	97241572	97250770	12.2082	7.15535	3.91451	2.76906	10.3855	14.8834	11.3361	5	19.4363
ASHGV40057761V5	0.000974312	0.00645242	7.72308	up	ENST00000335648	ENSG00000249087	ZNF436-AS1	lncRNA	Refseq:Complete3End;FANTOM5CAT:Complete5End;	DHS_promoter		Gold	Yes	Yes	chr1:23695729-23698275:+	chr1	+	23695729	23698275			middle_temporal_gyrus	Exosome;Nucleus	GENCODE	ZNF436 antisense RNA 1 [Source:HGNC Symbol;Acc:HGNC:25122]	2547	TAAGCCCTTCTTTGTCTTCTTGCTGTTTCTTTTATTCCTCAGGCCTGCGGGGCGGGGGCG	conserved	conserved				NR_033690	natural antisense	ENST00000314011	ZNF436		-	23685941	23695935	1507.64	413.047	10.2721	7.32289	1482.24	942.402	3349.74	1165.45	598.381
ASHG19LNC1A100006072V5	5.65399e-05	0.00121007	2.27599	up	ENST00000370520	ENSG00000167046	AL357033.1	lncRNA	;FANTOM5CAT:Complete5End;	DHS_enhancer		Reliable		Yes	chr20:61272071-61274656:-	chr20	-	61272071	61274656			eosinophil	Nucleus	GENCODE	novel transcript, antisense to SLCO4A1	1933	CTGTTTCCAAAACTCACGTCTGGATTCTACCCCCTGAAAACATTATTTACACAATGTTTT	unconserved	conserved					natural antisense	ENST00000217159	SLCO4A1		+	61273797	61303647	111.522	85.7655	7.21765	6.03115	84.7427	120.851	122.007	111.683	118.326
ASHG19LNC1A107564964V5	0.0353687	0.0771417	2.11855	up	ENST00000453564	ENSG00000226097	AC099342.1	lncRNA	;BIGTranscriptome:FullLength;			Reliable		No	chr7:20337917-20340248:+	chr7	+	20337917	20340248					GENCODE	uncharacterized LOC101927769 [Source:NCBI gene;Acc:101927769]	376	GGCCACAAACCAGACCAACTAATGCAGAACCTCTGAGGGTAGAACACAGCTCATGGCCCA							intergenic							33.7959	21.2358	5.23007	4.147	13.2765	10.1699	35.5952	24.4307	85.5073
ASHG19LNC1A100024219V5	0.00012686	0.00183953	5.44741	up	ENST00000566418	ENSG00000260030	AC076968.1	lncRNA	;BIGTranscriptome:FullLength;			Reliable		Yes	chr12:54148142-54155888:+	chr12	+	54148142	54155888			neuronal_stem_cell		GENCODE	novel transcript	429	TGGTGCACAATGATGAGAGAGAGGACTTTGAGGGTTTTCTTCCTAGGTGCTCAAGTAGCT							intergenic							73.52	20.4469	6.42917	3.9836	37.0256	29.9982	113.454	115.016	72.1066
ASHGV40056440V5	9.01639e-06	0.000478761	28.1325	up	ENST00000578800	ENSG00000264235	AP005329.1	lncRNA	;FANTOM5CAT:Complete5End;BIGTranscriptome:FullLength;	DHS_promoter	p_lncRNA_divergent	Gold		Yes	chr18:3255434-3261820:-	chr18	-	3255434	3261820			eosinophil		GENCODE	uncharacterized LOC104968399 [Source:NCBI gene;Acc:104968399]	1035	CGTTTTTCAGGTTTTGTTCTAGATCGTGTTTGTGGCTGTGTTCTTCAGGATATTTTCCCT	conserved	conserved		ENSG00000101605		NR_130143	natural antisense	ENST00000579226	MYL12A		+	3247479	3256225	1995.94	56.4787	10.2561	5.44195	406.019	1339.4	6310.27	1138.36	785.655
ASHGV40056440V5	9.01639e-06	0.000478761	28.1325	up	ENST00000578800	ENSG00000264235	AP005329.1	lncRNA	;FANTOM5CAT:Complete5End;BIGTranscriptome:FullLength;	DHS_promoter	p_lncRNA_divergent	Gold		Yes	chr18:3255434-3261820:-	chr18	-	3255434	3261820			eosinophil		GENCODE	uncharacterized LOC104968399 [Source:NCBI gene;Acc:104968399]	1035	CGTTTTTCAGGTTTTGTTCTAGATCGTGTTTGTGGCTGTGTTCTTCAGGATATTTTCCCT	conserved	conserved		ENSG00000101605		NR_130143	natural antisense	ENST00000578611	MYL12A		+	3247811	3256209	1995.94	56.4787	10.2561	5.44195	406.019	1339.4	6310.27	1138.36	785.655
ASHGV40056440V5	9.01639e-06	0.000478761	28.1325	up	ENST00000578800	ENSG00000264235	AP005329.1	lncRNA	;FANTOM5CAT:Complete5End;BIGTranscriptome:FullLength;	DHS_promoter	p_lncRNA_divergent	Gold		Yes	chr18:3255434-3261820:-	chr18	-	3255434	3261820			eosinophil		GENCODE	uncharacterized LOC104968399 [Source:NCBI gene;Acc:104968399]	1035	CGTTTTTCAGGTTTTGTTCTAGATCGTGTTTGTGGCTGTGTTCTTCAGGATATTTTCCCT	conserved	conserved		ENSG00000101605		NR_130143	natural antisense	ENST00000580887	MYL12A		+	3252273	3256233	1995.94	56.4787	10.2561	5.44195	406.019	1339.4	6310.27	1138.36	785.655
ASHGV40056440V5	9.01639e-06	0.000478761	28.1325	up	ENST00000578800	ENSG00000264235	AP005329.1	lncRNA	;FANTOM5CAT:Complete5End;BIGTranscriptome:FullLength;	DHS_promoter	p_lncRNA_divergent	Gold		Yes	chr18:3255434-3261820:-	chr18	-	3255434	3261820			eosinophil		GENCODE	uncharacterized LOC104968399 [Source:NCBI gene;Acc:104968399]	1035	CGTTTTTCAGGTTTTGTTCTAGATCGTGTTTGTGGCTGTGTTCTTCAGGATATTTTCCCT	conserved	conserved		ENSG00000101605		NR_130143	natural antisense	ENST00000217652	MYL12A		+	3247528	3256234	1995.94	56.4787	10.2561	5.44195	406.019	1339.4	6310.27	1138.36	785.655
ASHGV40056440V5	9.01639e-06	0.000478761	28.1325	up	ENST00000578800	ENSG00000264235	AP005329.1	lncRNA	;FANTOM5CAT:Complete5End;BIGTranscriptome:FullLength;	DHS_promoter	p_lncRNA_divergent	Gold		Yes	chr18:3255434-3261820:-	chr18	-	3255434	3261820			eosinophil		GENCODE	uncharacterized LOC104968399 [Source:NCBI gene;Acc:104968399]	1035	CGTTTTTCAGGTTTTGTTCTAGATCGTGTTTGTGGCTGTGTTCTTCAGGATATTTTCCCT	conserved	conserved		ENSG00000101605		NR_130143	natural antisense	ENST00000648965	MYL12B		+	3261477	3278429	1995.94	56.4787	10.2561	5.44195	406.019	1339.4	6310.27	1138.36	785.655
ASHG19LNC1A100498178V5	0.000527447	0.00430215	3.77608	up	ENST00000560930	ENSG00000259541	AP001150.1	lncRNA	;FANTOM5CAT:Complete5End;BIGTranscriptome:FullLength;	DHS_enhancer	e_lncRNA	Reliable		No	chr11:120129628-120136641:-	chr11	-	120129628	120136641			testis		GENCODE	uncharacterized LOC649133 [Source:NCBI gene;Acc:649133]	570	GTGGGCAGGCAAATGGAAGAAAGACCGGGTGAGGAAACTGAGCCTGAGACCGAACAAGGG	unconserved	conserved					natural antisense	ENST00000260264	POU2F3		+	120107349	120190653	170.401	67.9642	7.69958	5.78269	60.7987	133.929	279.359	120.984	256.934
ASHG19LNC1A100498178V5	0.000527447	0.00430215	3.77608	up	ENST00000560930	ENSG00000259541	AP001150.1	lncRNA	;FANTOM5CAT:Complete5End;BIGTranscriptome:FullLength;	DHS_enhancer	e_lncRNA	Reliable		No	chr11:120129628-120136641:-	chr11	-	120129628	120136641			testis		GENCODE	uncharacterized LOC649133 [Source:NCBI gene;Acc:649133]	570	GTGGGCAGGCAAATGGAAGAAAGACCGGGTGAGGAAACTGAGCCTGAGACCGAACAAGGG	unconserved	conserved					natural antisense	uc010rzl.2	POU2F3		+	120110903	120190653	170.401	67.9642	7.69958	5.78269	60.7987	133.929	279.359	120.984	256.934
ASHG19LNC1A100498178V5	0.000527447	0.00430215	3.77608	up	ENST00000560930	ENSG00000259541	AP001150.1	lncRNA	;FANTOM5CAT:Complete5End;BIGTranscriptome:FullLength;	DHS_enhancer	e_lncRNA	Reliable		No	chr11:120129628-120136641:-	chr11	-	120129628	120136641			testis		GENCODE	uncharacterized LOC649133 [Source:NCBI gene;Acc:649133]	570	GTGGGCAGGCAAATGGAAGAAAGACCGGGTGAGGAAACTGAGCCTGAGACCGAACAAGGG	unconserved	conserved					natural antisense	ENST00000543440	POU2F3		+	120110903	120189593	170.401	67.9642	7.69958	5.78269	60.7987	133.929	279.359	120.984	256.934
ASHG19LNC1A100093030V5	5.07463e-07	0.000148465	12.7249	up	ENST00000619086	ENSG00000276900	AC023157.3	lncRNA	;FANTOM5CAT:Complete5End;	DHS_promoter	p_lncRNA_divergent	Reliable		Yes	chr12:31882051-31884138:+	chr12	+	31882051	31884138			eosinophil	Chromatin;Nucleous;Nucleoplasm	GENCODE	novel transcript, antisense to AMN1	2088	CCATAGACAGTATGAATGGGTGGGTCTCTGTTCCAATAAAACCTTATCCTAAACACTGAA	unconserved	unconserved					natural antisense	ENST00000535408	AMN1		-	31841941	31882055	831.489	77.3693	9.63225	5.96267	435.079	583.276	1868.33	617.721	653.043
ASHG19LNC1A100093030V5	5.07463e-07	0.000148465	12.7249	up	ENST00000619086	ENSG00000276900	AC023157.3	lncRNA	;FANTOM5CAT:Complete5End;	DHS_promoter	p_lncRNA_divergent	Reliable		Yes	chr12:31882051-31884138:+	chr12	+	31882051	31884138			eosinophil	Chromatin;Nucleous;Nucleoplasm	GENCODE	novel transcript, antisense to AMN1	2088	CCATAGACAGTATGAATGGGTGGGTCTCTGTTCCAATAAAACCTTATCCTAAACACTGAA	unconserved	unconserved					natural antisense	NM_001278411	AMN1		-	31824071	31882108	831.489	77.3693	9.63225	5.96267	435.079	583.276	1868.33	617.721	653.043
ASHG19LNC1A100093030V5	5.07463e-07	0.000148465	12.7249	up	ENST00000619086	ENSG00000276900	AC023157.3	lncRNA	;FANTOM5CAT:Complete5End;	DHS_promoter	p_lncRNA_divergent	Reliable		Yes	chr12:31882051-31884138:+	chr12	+	31882051	31884138			eosinophil	Chromatin;Nucleous;Nucleoplasm	GENCODE	novel transcript, antisense to AMN1	2088	CCATAGACAGTATGAATGGGTGGGTCTCTGTTCCAATAAAACCTTATCCTAAACACTGAA	unconserved	unconserved					natural antisense	ENST00000281471	AMN1		-	31824071	31882108	831.489	77.3693	9.63225	5.96267	435.079	583.276	1868.33	617.721	653.043
ASHG19LNC1A100073241V5	0.000750567	0.00543512	4.69552	up	ENCT00000365283	CATG00000082033	CATG00000082033.1	lncRNA	;FANTOM5CAT:Complete5End;	DHS_enhancer	e_lncRNA	Reliable		Yes	chr5:172184520-172185190:-	chr5	-	172184520	172185190					FANTOM5CAT	long non-coding RNA and at least 2000 nt from coding related gene on both strand;with antisense partner;mono_exonic	671	AGGGGGTGGAGAAATGCAGGGAAGAGTGGGCAGAGGAGAGAACAATACAGGAAGGCTTCC	conserved	unconserved					natural antisense	NM_001287812	AC022217.2		+	172182506	172189565	326.127	101.785	8.56024	6.32895	104.592	288.646	456.375	264.326	516.696
ASHG19LNC1A105230539V5	0.0120517	0.0352281	2.02997	up	ENST00000636516	ENSG00000249740	OSMR-AS1	lncRNA				Reliable		Yes	chr5:38710471-38845865:-	chr5	-	38710471	38845865			atrioventricular_valve		GENCODE	OSMR antisense RNA 1 (head to head) [Source:HGNC Symbol;Acc:HGNC:50296]	850	TGCCACCAGGATGAAAATAGGATGAAGCTGACATGACAAAGGTGCAGGTGTTCTGATATG							intergenic							15.3374	12.6437	4.25566	3.2342	5.77646	5.0921	16.7379	20.7689	28.3115
ASHG19LNC1A102479742V5	0.000622701	0.00477506	7.91531	up	ENST00000575792	ENSG00000262454	MIR193BHG	lncRNA	;FANTOM5CAT:Complete5End;BIGTranscriptome:FullLength;	DHS_promoter	p_lncRNA_intergenic	Reliable		No	chr16:14416328-14420142:+	chr16	+	14416328	14420142					GENCODE	MIR193B host gene [Source:HGNC Symbol;Acc:HGNC:51945]	473	TGTGTCTGTCACCTAATAGATGCTCACAAGAATGCGGTGTGTCAGGAGAAGCAAATCCCA	conserved	conserved	osteoporosis				intergenic							72.9184	13.9077	6.13532	3.15067	16.2338	48.8746	206.266	43.3929	49.8247
ASHGV40006774V5	0.000471317	0.00401347	2.77777	up	ENST00000524858	ENSG00000254819	AC021698.1	lncRNA	;BIGTranscriptome:FullLength;			Gold		Yes	chr11:26307258-26309554:-	chr11	-	26307258	26309554			striatum		GENCODE	uncharacterized LOC105376599 [Source:NCBI gene;Acc:105376599]	716	GGACACCCAGGTCAGCCCCATCATTGTATCTGAAACCAACACTTCGAATATAATTGGAAT						NR_132968	intronic antisense	uc010rdr.2	ANO3		+	26210829	26684836	385.243	225.273	8.87564	7.40172	476.435	419.351	288.31	353.445	388.674
ASHGV40006774V5	0.000471317	0.00401347	2.77777	up	ENST00000524858	ENSG00000254819	AC021698.1	lncRNA	;BIGTranscriptome:FullLength;			Gold		Yes	chr11:26307258-26309554:-	chr11	-	26307258	26309554			striatum		GENCODE	uncharacterized LOC105376599 [Source:NCBI gene;Acc:105376599]	716	GGACACCCAGGTCAGCCCCATCATTGTATCTGAAACCAACACTTCGAATATAATTGGAAT						NR_132968	intronic antisense	NM_001313726	ANO3		+	26210670	26684836	385.243	225.273	8.87564	7.40172	476.435	419.351	288.31	353.445	388.674
ASHG19LNC1A100035617V5	0.00055701	0.00444366	8.18337	up	ENST00000416310	ENSG00000230720	AL451107.1	lncRNA	Refseq:Complete3End;BIGTranscriptome:FullLength;			Reliable		Yes	chr10:31012180-31012669:+	chr10	+	31012180	31012669					GENCODE	uncharacterized LOC105376480 [Source:NCBI gene;Acc:105376480]	408	CTCTTAAGGGATATATTGGAACTGACTTGTATTATTTGGAAATCGACATAAATTGTCTAT						NR_134497	intergenic							42.7419	6.44322	5.63329	2.60059	36.5178	41.5701	74.146	43.6705	17.805
ASHGV40001713V5	0.0166551	0.0444664	2.71449	up	NR_121672	ENSG00000254275	LINC00824	lncRNA	Refseq:Complete3End;			Gold		No	chr8:129417516-129576925:-	chr8	-	129417516	129576925			classical_monocyte		Refseq		3031	AGCTGAAGAGGTTGAACTGGTTTGTTGAACTTTATGGATGGAGCCAGCCAACAGGATGAC						NR_121672	intergenic							15.7686	5.31359	3.9036	2.46292	5	16.3391	24.3424	5	28.1617
ASHG19LNC1A100003560V5	0.00272922	0.0127815	3.15729	up	ENST00000533106	ENSG00000254952	AP001257.1	lncRNA	;BIGTranscriptome:FullLength;			Reliable		Yes	chr11:59927160-59928295:-	chr11	-	59927160	59928295					GENCODE	novel transcript	385	GATGGCTGTGGAAGTAATATATATCTTTTTAAGAAGAATTTGTATCTCTACTTATAGCAC							intergenic							138.707	76.4019	7.47386	5.81518	121.131	144.783	181.457	138.353	107.81
ASHG19LNC1A105151351V5	0.00753759	0.025559	3.04688	up	ENST00000448433	ENSG00000204091	TDRG1	lncRNA	Refseq:Complete3End;FANTOM5CAT:Complete5End;BIGTranscriptome:FullLength;			Reliable		No	chr6:40346076-40347624:+	chr6	+	40346076	40347624		testicular cancer;esophageal squamous cell carcinoma;aplastic anemia;gastric cancer	testis	Cytosol	GENCODE	testis development related 1 [Source:HGNC Symbol;Acc:HGNC:43642]	1015	GCTGCCCGTCCTCGCCTAGAAGAATTCCATTCTCCCATCCCAGGAAGGAGAGTGCCCTGC	unconserved	conserved		ENSG00000156564		NM_001359096	exon sense-overlapping	NM_001359095	TDRG1		+	40346076	40347638	2433.85	1471.3	10.8296	9.22222	3332.6	1548.25	3229.07	3452.45	606.895
ASHG19LNC1A100076482V5	0.0119903	0.0351179	2.92649	up	ENST00000538416	ENSG00000255958	AC115676.1	lncRNA	;BIGTranscriptome:FullLength;			Reliable		Yes	chr12:10366760-10367360:-	chr12	-	10366760	10367360					GENCODE	novel transcript	329	CCATTATGTGACACGTAATACTAATGTTCCTACCTGAAGATAAAGAGCACAATTTTAAAA							natural antisense	ENST00000544284	GABARAPL1		+	10365453	10374549	37.0821	19.4544	5.51591	3.96674	37.6834	33.8503	50.1486	42.3956	21.3323
ASHG19LNC1A100076482V5	0.0119903	0.0351179	2.92649	up	ENST00000538416	ENSG00000255958	AC115676.1	lncRNA	;BIGTranscriptome:FullLength;			Reliable		Yes	chr12:10366760-10367360:-	chr12	-	10366760	10367360					GENCODE	novel transcript	329	CCATTATGTGACACGTAATACTAATGTTCCTACCTGAAGATAAAGAGCACAATTTTAAAA							natural antisense	ENST00000546017	GABARAPL1		+	10366028	10375722	37.0821	19.4544	5.51591	3.96674	37.6834	33.8503	50.1486	42.3956	21.3323
ASHG19LNC1A100076482V5	0.0119903	0.0351179	2.92649	up	ENST00000538416	ENSG00000255958	AC115676.1	lncRNA	;BIGTranscriptome:FullLength;			Reliable		Yes	chr12:10366760-10367360:-	chr12	-	10366760	10367360					GENCODE	novel transcript	329	CCATTATGTGACACGTAATACTAATGTTCCTACCTGAAGATAAAGAGCACAATTTTAAAA							natural antisense	ENST00000545887	GABARAPL1		+	10365527	10374568	37.0821	19.4544	5.51591	3.96674	37.6834	33.8503	50.1486	42.3956	21.3323
ASHG19LNC1A100076482V5	0.0119903	0.0351179	2.92649	up	ENST00000538416	ENSG00000255958	AC115676.1	lncRNA	;BIGTranscriptome:FullLength;			Reliable		Yes	chr12:10366760-10367360:-	chr12	-	10366760	10367360					GENCODE	novel transcript	329	CCATTATGTGACACGTAATACTAATGTTCCTACCTGAAGATAAAGAGCACAATTTTAAAA							natural antisense	ENST00000266458	GABARAPL1		+	10365404	10375729	37.0821	19.4544	5.51591	3.96674	37.6834	33.8503	50.1486	42.3956	21.3323
ASHG19LNC1A100076482V5	0.0119903	0.0351179	2.92649	up	ENST00000538416	ENSG00000255958	AC115676.1	lncRNA	;BIGTranscriptome:FullLength;			Reliable		Yes	chr12:10366760-10367360:-	chr12	-	10366760	10367360					GENCODE	novel transcript	329	CCATTATGTGACACGTAATACTAATGTTCCTACCTGAAGATAAAGAGCACAATTTTAAAA							natural antisense	ENST00000535576	GABARAPL1		+	10366039	10374451	37.0821	19.4544	5.51591	3.96674	37.6834	33.8503	50.1486	42.3956	21.3323
ASHG19LNC1A100076482V5	0.0119903	0.0351179	2.92649	up	ENST00000538416	ENSG00000255958	AC115676.1	lncRNA	;BIGTranscriptome:FullLength;			Reliable		Yes	chr12:10366760-10367360:-	chr12	-	10366760	10367360					GENCODE	novel transcript	329	CCATTATGTGACACGTAATACTAATGTTCCTACCTGAAGATAAAGAGCACAATTTTAAAA							natural antisense	ENST00000539170	GABARAPL1		+	10366039	10375709	37.0821	19.4544	5.51591	3.96674	37.6834	33.8503	50.1486	42.3956	21.3323
ASHG19LNC1A100076482V5	0.0119903	0.0351179	2.92649	up	ENST00000538416	ENSG00000255958	AC115676.1	lncRNA	;BIGTranscriptome:FullLength;			Reliable		Yes	chr12:10366760-10367360:-	chr12	-	10366760	10367360					GENCODE	novel transcript	329	CCATTATGTGACACGTAATACTAATGTTCCTACCTGAAGATAAAGAGCACAATTTTAAAA							natural antisense	ENST00000545290	GABARAPL1		+	10366228	10374398	37.0821	19.4544	5.51591	3.96674	37.6834	33.8503	50.1486	42.3956	21.3323
ASHG19LNC1A100076482V5	0.0119903	0.0351179	2.92649	up	ENST00000538416	ENSG00000255958	AC115676.1	lncRNA	;BIGTranscriptome:FullLength;			Reliable		Yes	chr12:10366760-10367360:-	chr12	-	10366760	10367360					GENCODE	novel transcript	329	CCATTATGTGACACGTAATACTAATGTTCCTACCTGAAGATAAAGAGCACAATTTTAAAA							natural antisense	ENST00000421801	GABARAPL1		+	10365435	10373430	37.0821	19.4544	5.51591	3.96674	37.6834	33.8503	50.1486	42.3956	21.3323
ASHG19LNC1A100076482V5	0.0119903	0.0351179	2.92649	up	ENST00000538416	ENSG00000255958	AC115676.1	lncRNA	;BIGTranscriptome:FullLength;			Reliable		Yes	chr12:10366760-10367360:-	chr12	-	10366760	10367360					GENCODE	novel transcript	329	CCATTATGTGACACGTAATACTAATGTTCCTACCTGAAGATAAAGAGCACAATTTTAAAA							natural antisense	ENST00000545859	GABARAPL1		+	10365196	10373080	37.0821	19.4544	5.51591	3.96674	37.6834	33.8503	50.1486	42.3956	21.3323
ASHG19LNC1A100076482V5	0.0119903	0.0351179	2.92649	up	ENST00000538416	ENSG00000255958	AC115676.1	lncRNA	;BIGTranscriptome:FullLength;			Reliable		Yes	chr12:10366760-10367360:-	chr12	-	10366760	10367360					GENCODE	novel transcript	329	CCATTATGTGACACGTAATACTAATGTTCCTACCTGAAGATAAAGAGCACAATTTTAAAA							natural antisense	ENST00000543602	GABARAPL1		+	10365482	10373377	37.0821	19.4544	5.51591	3.96674	37.6834	33.8503	50.1486	42.3956	21.3323
ASHG19LNC1A100076482V5	0.0119903	0.0351179	2.92649	up	ENST00000538416	ENSG00000255958	AC115676.1	lncRNA	;BIGTranscriptome:FullLength;			Reliable		Yes	chr12:10366760-10367360:-	chr12	-	10366760	10367360					GENCODE	novel transcript	329	CCATTATGTGACACGTAATACTAATGTTCCTACCTGAAGATAAAGAGCACAATTTTAAAA							natural antisense	ENST00000545047	GABARAPL1		+	10365476	10373254	37.0821	19.4544	5.51591	3.96674	37.6834	33.8503	50.1486	42.3956	21.3323
ASHGV40031431V5	0.0271646	0.0631532	2.08049	up	ENST00000457274	ENSG00000230133	LINC01721	lncRNA	Refseq:Complete3End;BIGTranscriptome:FullLength;			Gold		Yes	chr20:24180403-24205224:+	chr20	+	24180403	24205224					GENCODE	long intergenic non-protein coding RNA 1721 [Source:HGNC Symbol;Acc:HGNC:52508]	2376	GGAAAAATGGAGAATGGATAGTGAGGCGTGATCAGCAGGCTCTTCCATGACAACCAGCAG						NR_040102	intergenic							32.5311	24.7712	5.434	4.37708	21.5963	28.058	29.3947	39.9838	43.6228
ASHG19LNC1A100754595V5	0.00269767	0.0126861	2.12657	up	ENST00000475913	ENSG00000176124	DLEU1	lncRNA				Gold	Yes	No	chr13:50760016-51066897:+	chr13	+	50760016	51066897	chronic lymphocytic leukemia	chronic lymphocytic leukemia;lymphocytic leukemia;lymphoma;myeloma		Cytosol;Cytoplasm	GENCODE	deleted in lymphocytic leukemia 1 [Source:HGNC Symbol;Acc:HGNC:13747]	534	GGGAGTGACCCGATTTTCCAGGTATTCTCCACTGGTTGAATGCAAATGGAAGCCAGAGGA							intergenic							779.164	467.817	9.61428	8.52575	1380	531.463	915.728	625.965	442.668
ASHGV40059718V5	0.000238726	0.00265627	2.61403	up	TCONS_00023741	XLOC_011532	XLOC_011532	lncRNA				Reliable		Yes	chr15:75515789-75516799:-	chr15	-	75515789	75516799					RNA-seq: Cabili et al 2011		487	ACTGGCCCTTTGGGGGTATGGAAAAGTCAGGAAGCAATCCAAAGCAGTGTGGAGGCCCAG							intergenic							21.4596	15.0878	4.76696	3.38068	12.4459	12.7837	32.7818	13.5315	35.7551
ASHGV40004201V5	0.000166804	0.002158	2.28666	up	ENST00000419535	ENSG00000224101	ELMO1-AS1	lncRNA	;BIGTranscriptome:FullLength;			Gold		Yes	chr7:37037401-37053235:+	chr7	+	37037401	37053235					GENCODE	ELMO1 antisense RNA 1 [Source:HGNC Symbol;Acc:HGNC:40765]	528	GGCTACCAAGGAGCTGGATACAGATGCAGAAAAACTCCTCAAAGGATCTGTCGTGGGTGA						NR_104120	natural antisense	uc011kbc.2	ELMO1		-	36892511	37316445	14.0334	10.997	4.28043	3.08719	9.88051	12.9743	11.8762	11.1686	24.2675
ASHGV40004201V5	0.000166804	0.002158	2.28666	up	ENST00000419535	ENSG00000224101	ELMO1-AS1	lncRNA	;BIGTranscriptome:FullLength;			Gold		Yes	chr7:37037401-37053235:+	chr7	+	37037401	37053235					GENCODE	ELMO1 antisense RNA 1 [Source:HGNC Symbol;Acc:HGNC:40765]	528	GGCTACCAAGGAGCTGGATACAGATGCAGAAAAACTCCTCAAAGGATCTGTCGTGGGTGA						NR_104120	natural antisense	ENST00000310758	ELMO1		-	36893966	37488852	14.0334	10.997	4.28043	3.08719	9.88051	12.9743	11.8762	11.1686	24.2675
ASHGV40004201V5	0.000166804	0.002158	2.28666	up	ENST00000419535	ENSG00000224101	ELMO1-AS1	lncRNA	;BIGTranscriptome:FullLength;			Gold		Yes	chr7:37037401-37053235:+	chr7	+	37037401	37053235					GENCODE	ELMO1 antisense RNA 1 [Source:HGNC Symbol;Acc:HGNC:40765]	528	GGCTACCAAGGAGCTGGATACAGATGCAGAAAAACTCCTCAAAGGATCTGTCGTGGGTGA						NR_104120	natural antisense	ENST00000442504	ELMO1		-	36894896	37393272	14.0334	10.997	4.28043	3.08719	9.88051	12.9743	11.8762	11.1686	24.2675
ASHGV40004201V5	0.000166804	0.002158	2.28666	up	ENST00000419535	ENSG00000224101	ELMO1-AS1	lncRNA	;BIGTranscriptome:FullLength;			Gold		Yes	chr7:37037401-37053235:+	chr7	+	37037401	37053235					GENCODE	ELMO1 antisense RNA 1 [Source:HGNC Symbol;Acc:HGNC:40765]	528	GGCTACCAAGGAGCTGGATACAGATGCAGAAAAACTCCTCAAAGGATCTGTCGTGGGTGA						NR_104120	natural antisense	ENST00000448602	ELMO1		-	36895156	37488826	14.0334	10.997	4.28043	3.08719	9.88051	12.9743	11.8762	11.1686	24.2675
ASHG19LNC1A100035424V5	1.19001e-05	0.000555958	10.5362	up	ENST00000444977	ENSG00000226012	AP001434.1	lncRNA	;BIGTranscriptome:FullLength;			Reliable		Yes	chr21:39609139-39610123:-	chr21	-	39609139	39610123			neutrophil		GENCODE	novel transcript	287	CTCTGGATTCTAAAGCTATTTTTGGATCATTATGTAAGCAATAAACCTTTCCATACTTTC							intronic antisense	NM_001276437	KCNJ15		+	39601837	39673746	58.1629	6.85278	6.23791	2.84062	37.5898	35.3944	63.6797	51.3575	102.793
ASHG19LNC1A100035424V5	1.19001e-05	0.000555958	10.5362	up	ENST00000444977	ENSG00000226012	AP001434.1	lncRNA	;BIGTranscriptome:FullLength;			Reliable		Yes	chr21:39609139-39610123:-	chr21	-	39609139	39610123			neutrophil		GENCODE	novel transcript	287	CTCTGGATTCTAAAGCTATTTTTGGATCATTATGTAAGCAATAAACCTTTCCATACTTTC							intronic antisense	NM_001276438	KCNJ15		+	39601837	39673746	58.1629	6.85278	6.23791	2.84062	37.5898	35.3944	63.6797	51.3575	102.793
ASHG19LNC1A100035424V5	1.19001e-05	0.000555958	10.5362	up	ENST00000444977	ENSG00000226012	AP001434.1	lncRNA	;BIGTranscriptome:FullLength;			Reliable		Yes	chr21:39609139-39610123:-	chr21	-	39609139	39610123			neutrophil		GENCODE	novel transcript	287	CTCTGGATTCTAAAGCTATTTTTGGATCATTATGTAAGCAATAAACCTTTCCATACTTTC							intronic antisense	NM_001276439	KCNJ15		+	39601837	39673746	58.1629	6.85278	6.23791	2.84062	37.5898	35.3944	63.6797	51.3575	102.793
ASHG19LNC1A100035424V5	1.19001e-05	0.000555958	10.5362	up	ENST00000444977	ENSG00000226012	AP001434.1	lncRNA	;BIGTranscriptome:FullLength;			Reliable		Yes	chr21:39609139-39610123:-	chr21	-	39609139	39610123			neutrophil		GENCODE	novel transcript	287	CTCTGGATTCTAAAGCTATTTTTGGATCATTATGTAAGCAATAAACCTTTCCATACTTTC							intronic antisense	ENST00000548700	KCNJ15		+	39529128	39671328	58.1629	6.85278	6.23791	2.84062	37.5898	35.3944	63.6797	51.3575	102.793
ASHG19LNC1A100035424V5	1.19001e-05	0.000555958	10.5362	up	ENST00000444977	ENSG00000226012	AP001434.1	lncRNA	;BIGTranscriptome:FullLength;			Reliable		Yes	chr21:39609139-39610123:-	chr21	-	39609139	39610123			neutrophil		GENCODE	novel transcript	287	CTCTGGATTCTAAAGCTATTTTTGGATCATTATGTAAGCAATAAACCTTTCCATACTTTC							intronic antisense	ENST00000547595	KCNJ15		+	39529128	39671328	58.1629	6.85278	6.23791	2.84062	37.5898	35.3944	63.6797	51.3575	102.793
ASHG19LNC1A100035424V5	1.19001e-05	0.000555958	10.5362	up	ENST00000444977	ENSG00000226012	AP001434.1	lncRNA	;BIGTranscriptome:FullLength;			Reliable		Yes	chr21:39609139-39610123:-	chr21	-	39609139	39610123			neutrophil		GENCODE	novel transcript	287	CTCTGGATTCTAAAGCTATTTTTGGATCATTATGTAAGCAATAAACCTTTCCATACTTTC							intronic antisense	ENST00000549932	KCNJ15		+	39529128	39671328	58.1629	6.85278	6.23791	2.84062	37.5898	35.3944	63.6797	51.3575	102.793
ASHG19LNC1A100035424V5	1.19001e-05	0.000555958	10.5362	up	ENST00000444977	ENSG00000226012	AP001434.1	lncRNA	;BIGTranscriptome:FullLength;			Reliable		Yes	chr21:39609139-39610123:-	chr21	-	39609139	39610123			neutrophil		GENCODE	novel transcript	287	CTCTGGATTCTAAAGCTATTTTTGGATCATTATGTAAGCAATAAACCTTTCCATACTTTC							intronic antisense	ENST00000551422	KCNJ15		+	39529128	39671328	58.1629	6.85278	6.23791	2.84062	37.5898	35.3944	63.6797	51.3575	102.793
ASHG19LNC1A100035424V5	1.19001e-05	0.000555958	10.5362	up	ENST00000444977	ENSG00000226012	AP001434.1	lncRNA	;BIGTranscriptome:FullLength;			Reliable		Yes	chr21:39609139-39610123:-	chr21	-	39609139	39610123			neutrophil		GENCODE	novel transcript	287	CTCTGGATTCTAAAGCTATTTTTGGATCATTATGTAAGCAATAAACCTTTCCATACTTTC							intronic antisense	ENST00000549805	KCNJ15		+	39529128	39671328	58.1629	6.85278	6.23791	2.84062	37.5898	35.3944	63.6797	51.3575	102.793
ASHG19LNC1A100035424V5	1.19001e-05	0.000555958	10.5362	up	ENST00000444977	ENSG00000226012	AP001434.1	lncRNA	;BIGTranscriptome:FullLength;			Reliable		Yes	chr21:39609139-39610123:-	chr21	-	39609139	39610123			neutrophil		GENCODE	novel transcript	287	CTCTGGATTCTAAAGCTATTTTTGGATCATTATGTAAGCAATAAACCTTTCCATACTTTC							intronic antisense	ENST00000549158	KCNJ15		+	39529128	39671259	58.1629	6.85278	6.23791	2.84062	37.5898	35.3944	63.6797	51.3575	102.793
ASHG19LNC1A100035424V5	1.19001e-05	0.000555958	10.5362	up	ENST00000444977	ENSG00000226012	AP001434.1	lncRNA	;BIGTranscriptome:FullLength;			Reliable		Yes	chr21:39609139-39610123:-	chr21	-	39609139	39610123			neutrophil		GENCODE	novel transcript	287	CTCTGGATTCTAAAGCTATTTTTGGATCATTATGTAAGCAATAAACCTTTCCATACTTTC							intronic antisense	ENST00000547341	KCNJ15		+	39529128	39671328	58.1629	6.85278	6.23791	2.84062	37.5898	35.3944	63.6797	51.3575	102.793
ASHGV40037032V5	0.0090294	0.0288376	2.58757	up	TCONS_00006375	XLOC_002995	XLOC_002995	lncRNA				Reliable		Yes	chr3:195362628-195363268:+	chr3	+	195362628	195363268					RNA-seq: Cabili et al 2011		543	TCTTCTTGATGTTATAGGGTTGATAGAGAGGAGTGGAGTGATATCGGACACCCAGCTTCA							intergenic							19.0901	12.618	4.69123	3.31963	22.0055	17.4022	18.9667	18.216	18.8604
ASHG19LNC1A100028712V5	0.00131028	0.00786888	4.15046	up	ENCT00000016272	CATG00000031115	CATG00000031115.1	lncRNA	;FANTOM5CAT:Complete5End;	DHS_promoter	p_lncRNA_divergent	Reliable		Yes	chr1:202311305-202312860:+	chr1	+	202311305	202312860					FANTOM5CAT	query_DPI = chr1:202311298..202311311,+;max_hit_DPIClstrID = chr1:202311054..202311071,-, on up stream;divergent transcription with these coding genes: ENSG00000077152.5	1556	GTCCTTTCAATACCTGTCTTTATTTTCTTCCTGCCCCAATTGTAATTGTATCTCAATTAC	unconserved	unconserved					intergenic							292.432	103.406	8.33784	6.28457	270.317	74.2887	435.577	213.868	468.108
ASHG19LNC1A100007790V5	0.00174988	0.00956127	6.06372	up	ENST00000555157	ENSG00000258949	AL049870.3	lncRNA	Refseq:Complete3End;FANTOM5CAT:Complete5End;BIGTranscriptome:FullLength;	DHS_promoter		Reliable		Yes	chr14:45368111-45381066:-	chr14	-	45368111	45381066			testis		GENCODE	uncharacterized LOC101927418 [Source:NCBI gene;Acc:101927418]	360	TGCTGCATCCTCCCAAACACAACATGAACTCAACACTTAATAAAGCTGCAGTCCTACGTG	unconserved	conserved				NR_110050	natural antisense	ENST00000325192	C14orf28		+	45366498	45376460	1083.61	191.611	9.58417	6.98397	958.695	383.926	2077.31	1794.74	203.399
ASHG19LNC1A100007790V5	0.00174988	0.00956127	6.06372	up	ENST00000555157	ENSG00000258949	AL049870.3	lncRNA	Refseq:Complete3End;FANTOM5CAT:Complete5End;BIGTranscriptome:FullLength;	DHS_promoter		Reliable		Yes	chr14:45368111-45381066:-	chr14	-	45368111	45381066			testis		GENCODE	uncharacterized LOC101927418 [Source:NCBI gene;Acc:101927418]	360	TGCTGCATCCTCCCAAACACAACATGAACTCAACACTTAATAAAGCTGCAGTCCTACGTG	unconserved	conserved				NR_110050	natural antisense	ENST00000557112	C14orf28		+	45366538	45374772	1083.61	191.611	9.58417	6.98397	958.695	383.926	2077.31	1794.74	203.399
ASHG19LNC1A107170516V5	0.0313811	0.0703786	4.76888	up	ENST00000441249	ENSG00000226571	AL592429.2	lncRNA	;FANTOM5CAT:Complete5End;BIGTranscriptome:FullLength;	DHS_enhancer	e_lncRNA	Reliable		No	chr6:139592499-139608444:+	chr6	+	139592499	139608444			B_cell		GENCODE	novel transcript	914	TCCCTCCCCAGTCCATGGAAAAACTGTCTTCCCTGGTGCCAAAAAGGTTGACGGCTGTTC	unconserved	conserved	Human immunodeficiency virus infectious disease;Abnormality of circulating protein level				natural antisense	NM_153235	TXLNB		-	139561199	139613208	55107.4	24452.1	14.5485	12.2948	44727.3	39139.4	119384	51336.7	20949.3
ASHG19LNC1A107170516V5	0.0313811	0.0703786	4.76888	up	ENST00000441249	ENSG00000226571	AL592429.2	lncRNA	;FANTOM5CAT:Complete5End;BIGTranscriptome:FullLength;	DHS_enhancer	e_lncRNA	Reliable		No	chr6:139592499-139608444:+	chr6	+	139592499	139608444			B_cell		GENCODE	novel transcript	914	TCCCTCCCCAGTCCATGGAAAAACTGTCTTCCCTGGTGCCAAAAAGGTTGACGGCTGTTC	unconserved	conserved	Human immunodeficiency virus infectious disease;Abnormality of circulating protein level				natural antisense	ENST00000358430	TXLNB		-	139561198	139613276	55107.4	24452.1	14.5485	12.2948	44727.3	39139.4	119384	51336.7	20949.3
ASHG19LNC1A100007672V5	0.00289865	0.013318	3.49229	up	ENST00000528133	ENSG00000254676	AP000873.4	lncRNA	;FANTOM5CAT:Complete5End;BIGTranscriptome:FullLength;			Reliable		Yes	chr11:82891186-82895562:+	chr11	+	82891186	82895562			eosinophil	Nucleus	GENCODE	novel transcript, sense overlapping PCF11	905	CCAGGATATATGTATGAGTTTAACATCTATGTAGAGATTAAAATGTAGAAGCATGTCTAA	conserved	conserved					exon sense-overlapping	ENST00000530906	PCF11		+	82882293	82892969	119.465	53.3029	7.2224	5.41822	130.43	136.709	127.791	127.242	75.1547
ASHG19LNC1A100007672V5	0.00289865	0.013318	3.49229	up	ENST00000528133	ENSG00000254676	AP000873.4	lncRNA	;FANTOM5CAT:Complete5End;BIGTranscriptome:FullLength;			Reliable		Yes	chr11:82891186-82895562:+	chr11	+	82891186	82895562			eosinophil	Nucleus	GENCODE	novel transcript, sense overlapping PCF11	905	CCAGGATATATGTATGAGTTTAACATCTATGTAGAGATTAAAATGTAGAAGCATGTCTAA	conserved	conserved					exon sense-overlapping	NM_001346413	PCF11		+	82868137	82896835	119.465	53.3029	7.2224	5.41822	130.43	136.709	127.791	127.242	75.1547
ASHG19LNC1A100007672V5	0.00289865	0.013318	3.49229	up	ENST00000528133	ENSG00000254676	AP000873.4	lncRNA	;FANTOM5CAT:Complete5End;BIGTranscriptome:FullLength;			Reliable		Yes	chr11:82891186-82895562:+	chr11	+	82891186	82895562			eosinophil	Nucleus	GENCODE	novel transcript, sense overlapping PCF11	905	CCAGGATATATGTATGAGTTTAACATCTATGTAGAGATTAAAATGTAGAAGCATGTCTAA	conserved	conserved					exon sense-overlapping	NM_001346414	PCF11		+	82868137	82896835	119.465	53.3029	7.2224	5.41822	130.43	136.709	127.791	127.242	75.1547
ASHG19LNC1A100007672V5	0.00289865	0.013318	3.49229	up	ENST00000528133	ENSG00000254676	AP000873.4	lncRNA	;FANTOM5CAT:Complete5End;BIGTranscriptome:FullLength;			Reliable		Yes	chr11:82891186-82895562:+	chr11	+	82891186	82895562			eosinophil	Nucleus	GENCODE	novel transcript, sense overlapping PCF11	905	CCAGGATATATGTATGAGTTTAACATCTATGTAGAGATTAAAATGTAGAAGCATGTCTAA	conserved	conserved					exon sense-overlapping	NM_001346415	PCF11		+	82868137	82896835	119.465	53.3029	7.2224	5.41822	130.43	136.709	127.791	127.242	75.1547
ASHG19LNC1A100007672V5	0.00289865	0.013318	3.49229	up	ENST00000528133	ENSG00000254676	AP000873.4	lncRNA	;FANTOM5CAT:Complete5End;BIGTranscriptome:FullLength;			Reliable		Yes	chr11:82891186-82895562:+	chr11	+	82891186	82895562			eosinophil	Nucleus	GENCODE	novel transcript, sense overlapping PCF11	905	CCAGGATATATGTATGAGTTTAACATCTATGTAGAGATTAAAATGTAGAAGCATGTCTAA	conserved	conserved					exon sense-overlapping	ENST00000298281	PCF11		+	82868030	82898493	119.465	53.3029	7.2224	5.41822	130.43	136.709	127.791	127.242	75.1547
ASHGV40058439V5	0.000218705	0.00252922	6.88316	up	T179708	G041405	G041405	lncRNA				Reliable		Yes	chr19:51818480-51826844:-	chr19	-	51818480	51826844					RNA-seq: Iyer et al 2015		392	TACAGCTGGGGGTTTTGGTTTTGGTCTTTGATCTCTCTCCATCCCACTATGATCTAAGCT							natural antisense	ENST00000270642	IGLON5		+	51815102	51833608	535.197	131.367	9.26353	6.48046	427.339	376.248	698.826	342.649	830.923
ASHG19LNC1A102485668V5	0.0128217	0.0368062	4.16789	up	ENST00000605707	ENSG00000271086	NAMA	lncRNA				Gold		No	chr9:102128699-102134794:-	chr9	-	102128699	102134794	papillary thyroid carcinoma	papillary thyroid carcinoma			GENCODE	non-protein coding RNA, associated with MAP kinase pathway and growth arrest [Source:NCBI gene;Acc:100996569]	1748	TCCCATTTCCTTTTGCAGCCTCCTTCCTTGGTTCACAATGACAGTCCAACTTCTGCCAGT							intergenic							1866.31	1522.12	10.6993	8.64002	2268.08	1756.47	2742.73	1672.43	891.819
ASHG19LNC1A109214130V5	0.0018276	0.00979773	15.109	up	ENST00000546977	ENSG00000258231	AC020637.1	lncRNA				Reliable		Yes	chr12:58937907-59206842:+	chr12	+	58937907	59206842			extra_ocular_muscle		GENCODE	uncharacterized LOC100506869 [Source:NCBI gene;Acc:100506869]	1447	TGTGCTATTGTCTGTGGGCTCCTTTCAGTTCTCAAACAGTAGCTGCCACTTCTAGCTGGG							intergenic							858.347	83.5433	9.28121	5.36387	218.344	511.665	2698.43	486.837	376.456
ASHGV40056312V5	0.00227341	0.0113222	3.57892	up	TCONS_00024507	XLOC_011826	XLOC_011826	lncRNA				Reliable		Yes	chr16:88210941-88219553:+	chr16	+	88210941	88219553					RNA-seq: Cabili et al 2011		8535	CAGAGGTTTGTTTTTAAGGAAGTTTAAGCTTGCTGCACTGGAAGAGCAAAAAACAATATT							intergenic							212.356	98.8467	7.9863	6.14678	181.734	239.888	336.839	168.419	134.898
ASHGV40037715V5	0.00408305	0.0168593	2.51491	up	NR_034075	ENSG00000138674	SEC31A	lncRNA				Gold		No	chr4:83814605-83822069:-	chr4	-	83814605	83822069		Diffuse Large B-Cell Lymphoma	eosinophil	Cytosol;Nucleus;Ribosome;Insoluble Fraction;Cell Membrane	Refseq		2318	GTAAGCATAGTACTGGCTGCTATGGAAAAAGTTACATAAACATTCATGTATCTTGTGATG					NONHSAT097185_smProtein_1610:1873;Length(aa):88;Molecular_weight:10206.8399;Amino_acid_sequence:MVTCLSWECFEKLSQSFSRKIPEKDQRVLHHNNVPAHPSHQTRPFCKSFDGKSLGIHPTVLVWHLLTFCFLILKKFFRAVHFSQVNV	NR_034075	bidirectional	ENST00000503210	SEC31A		-	83800041	83822319	474.973	244.715	8.85421	7.5237	318.281	433.363	925.519	522.351	175.349
ASHGV40037715V5	0.00408305	0.0168593	2.51491	up	NR_034075	ENSG00000138674	SEC31A	lncRNA				Gold		No	chr4:83814605-83822069:-	chr4	-	83814605	83822069		Diffuse Large B-Cell Lymphoma	eosinophil	Cytosol;Nucleus;Ribosome;Insoluble Fraction;Cell Membrane	Refseq		2318	GTAAGCATAGTACTGGCTGCTATGGAAAAAGTTACATAAACATTCATGTATCTTGTGATG					NONHSAT097185_smProtein_1610:1873;Length(aa):88;Molecular_weight:10206.8399;Amino_acid_sequence:MVTCLSWECFEKLSQSFSRKIPEKDQRVLHHNNVPAHPSHQTRPFCKSFDGKSLGIHPTVLVWHLLTFCFLILKKFFRAVHFSQVNV	NR_034075	bidirectional	ENST00000507051	SEC31A		-	83803055	83821722	474.973	244.715	8.85421	7.5237	318.281	433.363	925.519	522.351	175.349
ASHGV40037715V5	0.00408305	0.0168593	2.51491	up	NR_034075	ENSG00000138674	SEC31A	lncRNA				Gold		No	chr4:83814605-83822069:-	chr4	-	83814605	83822069		Diffuse Large B-Cell Lymphoma	eosinophil	Cytosol;Nucleus;Ribosome;Insoluble Fraction;Cell Membrane	Refseq		2318	GTAAGCATAGTACTGGCTGCTATGGAAAAAGTTACATAAACATTCATGTATCTTGTGATG					NONHSAT097185_smProtein_1610:1873;Length(aa):88;Molecular_weight:10206.8399;Amino_acid_sequence:MVTCLSWECFEKLSQSFSRKIPEKDQRVLHHNNVPAHPSHQTRPFCKSFDGKSLGIHPTVLVWHLLTFCFLILKKFFRAVHFSQVNV	NR_034075	bidirectional	ENST00000506495	SEC31A		-	83803010	83821722	474.973	244.715	8.85421	7.5237	318.281	433.363	925.519	522.351	175.349
ASHGV40037715V5	0.00408305	0.0168593	2.51491	up	NR_034075	ENSG00000138674	SEC31A	lncRNA				Gold		No	chr4:83814605-83822069:-	chr4	-	83814605	83822069		Diffuse Large B-Cell Lymphoma	eosinophil	Cytosol;Nucleus;Ribosome;Insoluble Fraction;Cell Membrane	Refseq		2318	GTAAGCATAGTACTGGCTGCTATGGAAAAAGTTACATAAACATTCATGTATCTTGTGATG					NONHSAT097185_smProtein_1610:1873;Length(aa):88;Molecular_weight:10206.8399;Amino_acid_sequence:MVTCLSWECFEKLSQSFSRKIPEKDQRVLHHNNVPAHPSHQTRPFCKSFDGKSLGIHPTVLVWHLLTFCFLILKKFFRAVHFSQVNV	NR_034075	bidirectional	ENST00000355196	SEC31A		-	83740164	83821691	474.973	244.715	8.85421	7.5237	318.281	433.363	925.519	522.351	175.349
ASHGV40037715V5	0.00408305	0.0168593	2.51491	up	NR_034075	ENSG00000138674	SEC31A	lncRNA				Gold		No	chr4:83814605-83822069:-	chr4	-	83814605	83822069		Diffuse Large B-Cell Lymphoma	eosinophil	Cytosol;Nucleus;Ribosome;Insoluble Fraction;Cell Membrane	Refseq		2318	GTAAGCATAGTACTGGCTGCTATGGAAAAAGTTACATAAACATTCATGTATCTTGTGATG					NONHSAT097185_smProtein_1610:1873;Length(aa):88;Molecular_weight:10206.8399;Amino_acid_sequence:MVTCLSWECFEKLSQSFSRKIPEKDQRVLHHNNVPAHPSHQTRPFCKSFDGKSLGIHPTVLVWHLLTFCFLILKKFFRAVHFSQVNV	NR_034075	bidirectional	ENST00000507676	SEC31A		-	83801960	83821691	474.973	244.715	8.85421	7.5237	318.281	433.363	925.519	522.351	175.349
ASHGV40037715V5	0.00408305	0.0168593	2.51491	up	NR_034075	ENSG00000138674	SEC31A	lncRNA				Gold		No	chr4:83814605-83822069:-	chr4	-	83814605	83822069		Diffuse Large B-Cell Lymphoma	eosinophil	Cytosol;Nucleus;Ribosome;Insoluble Fraction;Cell Membrane	Refseq		2318	GTAAGCATAGTACTGGCTGCTATGGAAAAAGTTACATAAACATTCATGTATCTTGTGATG					NONHSAT097185_smProtein_1610:1873;Length(aa):88;Molecular_weight:10206.8399;Amino_acid_sequence:MVTCLSWECFEKLSQSFSRKIPEKDQRVLHHNNVPAHPSHQTRPFCKSFDGKSLGIHPTVLVWHLLTFCFLILKKFFRAVHFSQVNV	NR_034075	bidirectional	ENST00000302236	THAP9		+	83821905	83841122	474.973	244.715	8.85421	7.5237	318.281	433.363	925.519	522.351	175.349
ASHG19LNC1A100047017V5	0.00103691	0.00672365	5.33312	up	ENST00000527158	ENSG00000184209	SNRNP35	lncRNA	;FANTOM5CAT:Complete5End;	DHS_promoter		Gold		No	chr12:123942666-123957701:+	chr12	+	123942666	123957701			eosinophil	Nucleus;Cytoplasm;Chromatin;Insoluble Fraction	GENCODE	small nuclear ribonucleoprotein U11/U12 subunit 35 [Source:HGNC Symbol;Acc:HGNC:30852]	2161	TGAGTATTTCTAATTTAAATAGTTCTGTATTTGTTTAATGTCAGTCAGGAAACTGTGGCC						NR_104103	bidirectional	ENST00000526639	SNRNP35		+	123942188	123951483	78.7582	25.5714	6.71177	4.29679	75.2788	87.4087	68.2152	78.5548	84.3335
ASHG19LNC1A100047017V5	0.00103691	0.00672365	5.33312	up	ENST00000527158	ENSG00000184209	SNRNP35	lncRNA	;FANTOM5CAT:Complete5End;	DHS_promoter		Gold		No	chr12:123942666-123957701:+	chr12	+	123942666	123957701			eosinophil	Nucleus;Cytoplasm;Chromatin;Insoluble Fraction	GENCODE	small nuclear ribonucleoprotein U11/U12 subunit 35 [Source:HGNC Symbol;Acc:HGNC:30852]	2161	TGAGTATTTCTAATTTAAATAGTTCTGTATTTGTTTAATGTCAGTCAGGAAACTGTGGCC						NR_104103	bidirectional	ENST00000412157	SNRNP35		+	123944070	123950846	78.7582	25.5714	6.71177	4.29679	75.2788	87.4087	68.2152	78.5548	84.3335
ASHG19LNC1A100047017V5	0.00103691	0.00672365	5.33312	up	ENST00000527158	ENSG00000184209	SNRNP35	lncRNA	;FANTOM5CAT:Complete5End;	DHS_promoter		Gold		No	chr12:123942666-123957701:+	chr12	+	123942666	123957701			eosinophil	Nucleus;Cytoplasm;Chromatin;Insoluble Fraction	GENCODE	small nuclear ribonucleoprotein U11/U12 subunit 35 [Source:HGNC Symbol;Acc:HGNC:30852]	2161	TGAGTATTTCTAATTTAAATAGTTCTGTATTTGTTTAATGTCAGTCAGGAAACTGTGGCC						NR_104103	bidirectional	ENST00000350887	SNRNP35		+	123949053	123950937	78.7582	25.5714	6.71177	4.29679	75.2788	87.4087	68.2152	78.5548	84.3335
ASHG19LNC1A100047017V5	0.00103691	0.00672365	5.33312	up	ENST00000527158	ENSG00000184209	SNRNP35	lncRNA	;FANTOM5CAT:Complete5End;	DHS_promoter		Gold		No	chr12:123942666-123957701:+	chr12	+	123942666	123957701			eosinophil	Nucleus;Cytoplasm;Chromatin;Insoluble Fraction	GENCODE	small nuclear ribonucleoprotein U11/U12 subunit 35 [Source:HGNC Symbol;Acc:HGNC:30852]	2161	TGAGTATTTCTAATTTAAATAGTTCTGTATTTGTTTAATGTCAGTCAGGAAACTGTGGCC						NR_104103	bidirectional	uc001ufd.2	RILPL1		-	123955909	124004773	78.7582	25.5714	6.71177	4.29679	75.2788	87.4087	68.2152	78.5548	84.3335
ASHG19LNC1A100047017V5	0.00103691	0.00672365	5.33312	up	ENST00000527158	ENSG00000184209	SNRNP35	lncRNA	;FANTOM5CAT:Complete5End;	DHS_promoter		Gold		No	chr12:123942666-123957701:+	chr12	+	123942666	123957701			eosinophil	Nucleus;Cytoplasm;Chromatin;Insoluble Fraction	GENCODE	small nuclear ribonucleoprotein U11/U12 subunit 35 [Source:HGNC Symbol;Acc:HGNC:30852]	2161	TGAGTATTTCTAATTTAAATAGTTCTGTATTTGTTTAATGTCAGTCAGGAAACTGTGGCC						NR_104103	bidirectional	NM_001319244	RILPL1		-	123955635	124004773	78.7582	25.5714	6.71177	4.29679	75.2788	87.4087	68.2152	78.5548	84.3335
ASHG19LNC1A100047017V5	0.00103691	0.00672365	5.33312	up	ENST00000527158	ENSG00000184209	SNRNP35	lncRNA	;FANTOM5CAT:Complete5End;	DHS_promoter		Gold		No	chr12:123942666-123957701:+	chr12	+	123942666	123957701			eosinophil	Nucleus;Cytoplasm;Chromatin;Insoluble Fraction	GENCODE	small nuclear ribonucleoprotein U11/U12 subunit 35 [Source:HGNC Symbol;Acc:HGNC:30852]	2161	TGAGTATTTCTAATTTAAATAGTTCTGTATTTGTTTAATGTCAGTCAGGAAACTGTGGCC						NR_104103	bidirectional	ENST00000636882	RILPL1		-	123956363	124018265	78.7582	25.5714	6.71177	4.29679	75.2788	87.4087	68.2152	78.5548	84.3335
ASHG19LNC1A100047017V5	0.00103691	0.00672365	5.33312	up	ENST00000527158	ENSG00000184209	SNRNP35	lncRNA	;FANTOM5CAT:Complete5End;	DHS_promoter		Gold		No	chr12:123942666-123957701:+	chr12	+	123942666	123957701			eosinophil	Nucleus;Cytoplasm;Chromatin;Insoluble Fraction	GENCODE	small nuclear ribonucleoprotein U11/U12 subunit 35 [Source:HGNC Symbol;Acc:HGNC:30852]	2161	TGAGTATTTCTAATTTAAATAGTTCTGTATTTGTTTAATGTCAGTCAGGAAACTGTGGCC						NR_104103	bidirectional	ENST00000376874	RILPL1		-	123954601	124018265	78.7582	25.5714	6.71177	4.29679	75.2788	87.4087	68.2152	78.5548	84.3335
ASHG19LNC1A100047017V5	0.00103691	0.00672365	5.33312	up	ENST00000527158	ENSG00000184209	SNRNP35	lncRNA	;FANTOM5CAT:Complete5End;	DHS_promoter		Gold		No	chr12:123942666-123957701:+	chr12	+	123942666	123957701			eosinophil	Nucleus;Cytoplasm;Chromatin;Insoluble Fraction	GENCODE	small nuclear ribonucleoprotein U11/U12 subunit 35 [Source:HGNC Symbol;Acc:HGNC:30852]	2161	TGAGTATTTCTAATTTAAATAGTTCTGTATTTGTTTAATGTCAGTCAGGAAACTGTGGCC						NR_104103	bidirectional	NM_001319302	RILPL1		-	123955635	124009505	78.7582	25.5714	6.71177	4.29679	75.2788	87.4087	68.2152	78.5548	84.3335
ASHGV40030421V5	0.00224282	0.0112095	2.01273	up	NR_130701	LOC728323	LOC728323	lncRNA	Refseq:FullLength;			Gold		No	chr2:243030783-243102476:+	chr2	+	243030783	243102476					Refseq		1419	TTAAATAGCGAAGATGGAGAAATACTCAATAATGAAGAGCATGAATATGCATCCAAAAAA						NR_130701	intergenic							1612.37	913.342	10.5094	9.5002	2461.99	1611.47	1556.74	1735.57	696.085
ASHG19LNC1A100052954V5	0.00517313	0.0197502	3.27219	up	ENCT00000148836	CATG00000024906	CATG00000024906.1	lncRNA	;FANTOM5CAT:Complete5End;	DHS_promoter	p_lncRNA_divergent	Reliable		Yes	chr15:50716114-50716506:-	chr15	-	50716114	50716506					FANTOM5CAT	query_DPI = chr15:50716498..50716530,-;max_hit_DPIClstrID = chr15:50716576..50716624,+, on up stream;divergent transcription with these coding genes: ENSG00000138592.9	393	GAAGCCAAGCCTTTGGTCAAAGAAAAACAAGTATTATCCTAAAACATATTTTATGTACAA	conserved	unconserved		ENSG00000138600			intergenic							37.8784	17.1979	5.56747	3.85721	34.0386	31.2417	60.1317	36.61	27.3698
ASHG19LNC1A104000324V5	0.000218224	0.00252652	3.87963	up	ENST00000582712	ENSG00000227036	LINC00511	lncRNA	;BIGTranscriptome:FullLength;			Reliable		No	chr17:70415367-70419376:-	chr17	-	70415367	70419376		lung adenocarcinoma;breast cancer	neuronal_stem_cell	Ribosome	GENCODE	long intergenic non-protein coding RNA 511 [Source:HGNC Symbol;Acc:HGNC:43564]	2586	AGGACGTATGAGAGCAATGTTTAGAAAGATCAGGTTCAAGTTGCCAGCCAGACTCTGGGC							intergenic							37.8313	17.9946	5.56806	3.61214	13.9618	33.2482	49.261	27.1922	65.4933
ASHGV40054672V5	0.00657482	0.0232104	2.96901	up	ENST00000450995	ENSG00000229261	AL596223.1	lncRNA	;FANTOM5CAT:Complete5End;BIGTranscriptome:FullLength;	DHS_enhancer	e_lncRNA	Gold		Yes	chr10:70975089-70992246:-	chr10	-	70975089	70992246			retinal_pigment_epithelial_cell		GENCODE	uncharacterized LOC101928994 [Source:NCBI gene;Acc:101928994]	1933	GCAAAACACCTATCAAGGAAAGAAAAGCCATACAAGAAAATGCAGTTCATGTGACTTTTA	conserved	conserved				NR_120648	natural antisense	ENST00000354624	HKDC1		+	70980059	71027315	17.5067	7.00499	4.32213	2.75214	15.8443	16.1649	24.359	5	26.1654
ASHG19LNC1A108389191V5	5.38287e-06	0.000395674	13.0165	up	ENST00000456749	ENSG00000236700	LINC01010	lncRNA	;FANTOM5CAT:Complete5End;BIGTranscriptome:FullLength;	DHS_enhancer	e_lncRNA	Reliable		No	chr6:134797768-134825157:+	chr6	+	134797768	134825157			myeloid_cell		GENCODE	long intergenic non-protein coding RNA 1010 [Source:HGNC Symbol;Acc:HGNC:48978]	1533	AGGACCAAAACCTAGCCTTTGTCCTATGTCTGGAGACTTCTTGGAAGCTGGAGCACACAA	unconserved	conserved					intergenic							84.3228	11.5066	6.68732	2.98506	27.961	81.7879	146	53.1601	112.705
ASHGV40059486V5	0.000575737	0.00452671	15.9498	up	TCONS_00013590	XLOC_006249	XLOC_006249	lncRNA				Reliable		Yes	chr7:130082643-130083216:+	chr7	+	130082643	130083216					RNA-seq: Cabili et al 2011		360	CTGTGTGTCTGATTCCTTTTGGATCCTGCTATGCCAAAACTGGATCAAAACGAACGCCAA							intergenic							276.833	27.4767	8.1503	4.15483	163.867	207.874	613.619	274.296	124.507
ASHG19LNC1ABL100000069V5	0.0162583	0.0436994	3.08498	up	HSALNT0288899	ENSG00000249647	C5orf66-AS2	lncRNA	;BIGTranscriptome:FullLength;			Gold	Yes	No	chr5:134571923-134583867-	chr5	-	134571923	134583867					LncBook		2164	CAGGGGTGTTCACTTTGTGGCTCCTTCCAATAAGTCAAGCAAGATGGAAACATTCGAGCG							intergenic							93.0837	54.5164	6.88018	5.25491	30.0626	83.3661	102.267	81.4968	168.226
ASHG19LNC1A104756360V5	2.17072e-05	0.000726038	5.16374	up	ENST00000470723	ENSG00000197157	SND1	lncRNA				Reliable		No	chr7:127589169-127721464:+	chr7	+	127589169	127721464		Autistic Disorder;Lung Neoplasms		Cytosol;Nucleus;Ribosome;Chromatin;Insoluble Fraction	GENCODE	staphylococcal nuclease and tudor domain containing 1 [Source:HGNC Symbol;Acc:HGNC:30646]	568	GGAGGCAGACAGAAGAGGTGGAGGTGGAGGTGGAGAGCATGGACAAGGCCGGCAACTTTA							bidirectional	ENCT00000404978	CATG00000093881.1		+	127667380	127670942	1856.54	411.649	10.6508	8.28242	947.062	1742.28	3596.23	1740.81	1256.34
ASHG19LNC1A104756360V5	2.17072e-05	0.000726038	5.16374	up	ENST00000470723	ENSG00000197157	SND1	lncRNA				Reliable		No	chr7:127589169-127721464:+	chr7	+	127589169	127721464		Autistic Disorder;Lung Neoplasms		Cytosol;Nucleus;Ribosome;Chromatin;Insoluble Fraction	GENCODE	staphylococcal nuclease and tudor domain containing 1 [Source:HGNC Symbol;Acc:HGNC:30646]	568	GGAGGCAGACAGAAGAGGTGGAGGTGGAGGTGGAGAGCATGGACAAGGCCGGCAACTTTA							bidirectional	ENST00000494115	LRRC4		-	127670212	127671058	1856.54	411.649	10.6508	8.28242	947.062	1742.28	3596.23	1740.81	1256.34
ASHG19LNC1A104756360V5	2.17072e-05	0.000726038	5.16374	up	ENST00000470723	ENSG00000197157	SND1	lncRNA				Reliable		No	chr7:127589169-127721464:+	chr7	+	127589169	127721464		Autistic Disorder;Lung Neoplasms		Cytosol;Nucleus;Ribosome;Chromatin;Insoluble Fraction	GENCODE	staphylococcal nuclease and tudor domain containing 1 [Source:HGNC Symbol;Acc:HGNC:30646]	568	GGAGGCAGACAGAAGAGGTGGAGGTGGAGGTGGAGAGCATGGACAAGGCCGGCAACTTTA							bidirectional	ENST00000476782	LRRC4		-	127670410	127672160	1856.54	411.649	10.6508	8.28242	947.062	1742.28	3596.23	1740.81	1256.34
ASHG19LNC1A104756360V5	2.17072e-05	0.000726038	5.16374	up	ENST00000470723	ENSG00000197157	SND1	lncRNA				Reliable		No	chr7:127589169-127721464:+	chr7	+	127589169	127721464		Autistic Disorder;Lung Neoplasms		Cytosol;Nucleus;Ribosome;Chromatin;Insoluble Fraction	GENCODE	staphylococcal nuclease and tudor domain containing 1 [Source:HGNC Symbol;Acc:HGNC:30646]	568	GGAGGCAGACAGAAGAGGTGGAGGTGGAGGTGGAGAGCATGGACAAGGCCGGCAACTTTA							bidirectional	ENST00000249363	LRRC4		-	127667124	127671123	1856.54	411.649	10.6508	8.28242	947.062	1742.28	3596.23	1740.81	1256.34
ASHG19LNC1A104756360V5	2.17072e-05	0.000726038	5.16374	up	ENST00000470723	ENSG00000197157	SND1	lncRNA				Reliable		No	chr7:127589169-127721464:+	chr7	+	127589169	127721464		Autistic Disorder;Lung Neoplasms		Cytosol;Nucleus;Ribosome;Chromatin;Insoluble Fraction	GENCODE	staphylococcal nuclease and tudor domain containing 1 [Source:HGNC Symbol;Acc:HGNC:30646]	568	GGAGGCAGACAGAAGAGGTGGAGGTGGAGGTGGAGAGCATGGACAAGGCCGGCAACTTTA							bidirectional	ENST00000478726	LRRC4		-	127670542	127671674	1856.54	411.649	10.6508	8.28242	947.062	1742.28	3596.23	1740.81	1256.34
ASHG19LNC1A104756360V5	2.17072e-05	0.000726038	5.16374	up	ENST00000470723	ENSG00000197157	SND1	lncRNA				Reliable		No	chr7:127589169-127721464:+	chr7	+	127589169	127721464		Autistic Disorder;Lung Neoplasms		Cytosol;Nucleus;Ribosome;Chromatin;Insoluble Fraction	GENCODE	staphylococcal nuclease and tudor domain containing 1 [Source:HGNC Symbol;Acc:HGNC:30646]	568	GGAGGCAGACAGAAGAGGTGGAGGTGGAGGTGGAGAGCATGGACAAGGCCGGCAACTTTA							bidirectional	uc010lle.3	SND1		+	127358650	127732659	1856.54	411.649	10.6508	8.28242	947.062	1742.28	3596.23	1740.81	1256.34
ASHG19LNC1A104756360V5	2.17072e-05	0.000726038	5.16374	up	ENST00000470723	ENSG00000197157	SND1	lncRNA				Reliable		No	chr7:127589169-127721464:+	chr7	+	127589169	127721464		Autistic Disorder;Lung Neoplasms		Cytosol;Nucleus;Ribosome;Chromatin;Insoluble Fraction	GENCODE	staphylococcal nuclease and tudor domain containing 1 [Source:HGNC Symbol;Acc:HGNC:30646]	568	GGAGGCAGACAGAAGAGGTGGAGGTGGAGGTGGAGAGCATGGACAAGGCCGGCAACTTTA							bidirectional	ENST00000486037	SND1		+	127527965	127724902	1856.54	411.649	10.6508	8.28242	947.062	1742.28	3596.23	1740.81	1256.34
ASHG19LNC1A104756360V5	2.17072e-05	0.000726038	5.16374	up	ENST00000470723	ENSG00000197157	SND1	lncRNA				Reliable		No	chr7:127589169-127721464:+	chr7	+	127589169	127721464		Autistic Disorder;Lung Neoplasms		Cytosol;Nucleus;Ribosome;Chromatin;Insoluble Fraction	GENCODE	staphylococcal nuclease and tudor domain containing 1 [Source:HGNC Symbol;Acc:HGNC:30646]	568	GGAGGCAGACAGAAGAGGTGGAGGTGGAGGTGGAGAGCATGGACAAGGCCGGCAACTTTA							bidirectional	ENST00000354725	SND1		+	127292234	127732659	1856.54	411.649	10.6508	8.28242	947.062	1742.28	3596.23	1740.81	1256.34
ASHGV40046144V5	0.039229	0.0832728	3.88301	up	T318362	G074547	G074547	lncRNA				Reliable		Yes	chr7:7151712-7154323:-	chr7	-	7151712	7154323					RNA-seq: Iyer et al 2015		2611	ATCCAGTTGTACTGTCATTCCAGGTAGAAGTGACTTTTATCTATACTTGGCTAAGCTTAA							intergenic							29.3904	7.78791	4.62292	2.66574	19.9605	29.7199	82.5091	5	9.76254
ASHGV40015374V5	0.0051364	0.0196657	3.96016	up	ENST00000554522	ENSG00000258630	LINC02292	lncRNA	;BIGTranscriptome:FullLength;			Gold		Yes	chr14:95795921-95801841:+	chr14	+	95795921	95801841			plasmacytoid_dendritic_cell		GENCODE	long intergenic non-protein coding RNA 2292 [Source:HGNC Symbol;Acc:HGNC:53208]	1701	CAGGGATATGGGAGAGAAAGACAACAAACAACTCGGTGTACAAATAGTCAACTACAGTGG						NR_110127	intergenic							38.0867	11.9598	5.42631	3.44075	6.41389	24.7819	50.0231	35.2553	73.9592
ASHG19LNC1A100008092V5	0.0267885	0.0625397	2.55377	up	ENST00000621378	ENSG00000276075	AC027682.6	lncRNA	;FANTOM5CAT:Complete5End;	DHS_promoter	p_lncRNA_divergent	Reliable		Yes	chr16:67551853-67562578:-	chr16	-	67551853	67562578			reticulocyte		GENCODE	uncharacterized LOC100505942 [Source:NCBI gene;Acc:100505942]	795	GAGCTGCTACTGCTGGCTTAGGCTGGTTGGTGGAAAGGATCCAGGGCTGTTGTGAAGGCC	conserved	conserved		ENSG00000102981;ENSG00000125149;ENSG00000132600;ENSG00000141084;ENSG00000159708;ENSG00000159761;ENSG00000213398		NR_104656	natural antisense	ENST00000562116	RIPOR1		+	67552321	67572374	88.0682	63.7773	6.78719	5.43456	38.8343	61.2863	150.101	64.0621	126.057
ASHG19LNC1A100008092V5	0.0267885	0.0625397	2.55377	up	ENST00000621378	ENSG00000276075	AC027682.6	lncRNA	;FANTOM5CAT:Complete5End;	DHS_promoter	p_lncRNA_divergent	Reliable		Yes	chr16:67551853-67562578:-	chr16	-	67551853	67562578			reticulocyte		GENCODE	uncharacterized LOC100505942 [Source:NCBI gene;Acc:100505942]	795	GAGCTGCTACTGCTGGCTTAGGCTGGTTGGTGGAAAGGATCCAGGGCTGTTGTGAAGGCC	conserved	conserved		ENSG00000102981;ENSG00000125149;ENSG00000132600;ENSG00000141084;ENSG00000159708;ENSG00000159761;ENSG00000213398		NR_104656	natural antisense	ENST00000562755	RIPOR1		+	67562191	67572924	88.0682	63.7773	6.78719	5.43456	38.8343	61.2863	150.101	64.0621	126.057
ASHG19LNC1A104878626V5	0.00107502	0.00687791	3.53751	up	ENCT00000293946	CATG00000061801	CATG00000061801.1	lncRNA	;FANTOM5CAT:Complete5End;	DHS_promoter	p_lncRNA_intergenic	Reliable		Yes	chr3:129345779-129351113:+	chr3	+	129345779	129351113					FANTOM5CAT	long non-coding RNA and at least 2000 nt from coding related gene on both strand;standalone;multi_exonic	5335	AGGCTCAAAGTTTGTGGGGGCAGTGGAATTGAATACGAGTTTCTAAGAGAAATAAACTGA	unconserved	unconserved					intergenic							90.3497	36.5446	6.73671	4.91398	27.6024	55.8689	176.173	76.2049	115.899
ASHGV40016206V5	3.27255e-05	0.000894588	12.3121	up	ENST00000560872	ENSG00000259234	ANKRD34C-AS1	lncRNA	;FANTOM5CAT:Complete5End;BIGTranscriptome:FullLength;			Gold		No	chr15:79484049-79576167:-	chr15	-	79484049	79576167			nervous_system		GENCODE	ANKRD34C antisense RNA 1 [Source:HGNC Symbol;Acc:HGNC:48618]	573	AAATGTGCCTCCTTGTGTTCTCCCAGTGATGTGATAAAGGTGGCATCTCACTGAAAAGGA	conserved	conserved	refractive error			NR_038997	natural antisense	NM_001146341	ANKRD34C		+	79575146	79590581	179279	20377.4	16.4707	12.8487	185384	181368	270987	209526	49128.1
ASHG19LNC1A106433044V5	0.000737067	0.00536898	6.21685	up	ENST00000558722	ENSG00000259282	SPATA8-AS1	lncRNA	Refseq:Complete3End;FANTOM5CAT:Complete5End;BIGTranscriptome:FullLength;			Reliable		Yes	chr15:97315237-97326542:-	chr15	-	97315237	97326542			testis		GENCODE	SPATA8 antisense RNA 1 (head to head) [Source:HGNC Symbol;Acc:HGNC:48627]	465	AGGCAAATGAGGGAAGCGTTGAAAGATACAGCCTTGATACAATGGCCACAAAGAAGAGCT	unconserved	unconserved				NR_102753	intergenic							57.6012	13.0408	5.89661	3.26043	8.65685	42.9137	130.548	31.5917	74.2955
ASHG19LNC1ABL100000739V5	0.000306742	0.00307963	6.46565	up	compmerge.3290.pooled.chr10	ENSG00000226900	AL451069.1	lncRNA	;FANTOM5CAT:Complete5End;BIGTranscriptome:FullLength;;CLSFL			Reliable		No	hg38:chr10:132510759-132518291-	chr10	-	132510759	132518291			cardiac_chamber	Cytoplasm	CLSFL		1578	ATTATTTTCTCACAGTCTGTGGCTTGTCTTTTCATCGATTTAATGATGTCTTTGGAAGAC	conserved	unconserved		ENSG00000130640;ENSG00000151640			intergenic							804.263	152.894	9.38093	6.68814	302.43	626.192	2220.91	465.48	406.307
ASHG19LNC1A100083439V5	1.41652e-06	0.000237613	6.54649	up	ENST00000495865	ENSG00000180182	MED14	lncRNA	;FANTOM5CAT:Complete5End;	DHS_promoter		Gold		No	chrX:40585707-40594550:-	chrX	-	40585707	40594550		Endometriosis	eosinophil	Cytosol;Insoluble Fraction;Cell Membrane	GENCODE	mediator complex subunit 14 [Source:HGNC Symbol;Acc:HGNC:2370]	525	TATGAGACTGGAACTAAAGGGGGAAAATTGTTAGTTTATATTCGTGCTATTCCTTAGAAT	conserved	conserved					exon sense-overlapping	ENST00000324817	MED14		-	40507558	40594783	38.0941	10.5929	5.65954	2.94882	32.0123	27.885	43.3944	40.7861	46.3925
ASHG19LNC1A100083439V5	1.41652e-06	0.000237613	6.54649	up	ENST00000495865	ENSG00000180182	MED14	lncRNA	;FANTOM5CAT:Complete5End;	DHS_promoter		Gold		No	chrX:40585707-40594550:-	chrX	-	40585707	40594550		Endometriosis	eosinophil	Cytosol;Insoluble Fraction;Cell Membrane	GENCODE	mediator complex subunit 14 [Source:HGNC Symbol;Acc:HGNC:2370]	525	TATGAGACTGGAACTAAAGGGGGAAAATTGTTAGTTTATATTCGTGCTATTCCTTAGAAT	conserved	conserved					exon sense-overlapping	uc010nhe.1	MED14		-	40568600	40595136	38.0941	10.5929	5.65954	2.94882	32.0123	27.885	43.3944	40.7861	46.3925
ASHGV40012487V5	0.000143928	0.00198467	3.95215	up	ENST00000617777	ENSG00000215483	LINC00598	lncRNA				Gold		No	chr13:40768646-40794639:-	chr13	-	40768646	40794639				Nucleus	GENCODE	long intergenic non-protein coding RNA 598 [Source:HGNC Symbol;Acc:HGNC:42770]	2551	GAGGAGGAGGATTGGCCCGGCTGCTGAAAACATACGTGTAATTGAAGGAATTCTATTAAG						NR_033877	intergenic							120.182	45.8816	7.2457	5.26306	81.9292	79.2367	211.634	97.4294	130.679
ASHGV40046693V5	0.0252023	0.0599037	2.47525	up	TCONS_l2_00026700	XLOC_l2_013898	XLOC_l2_013898	lncRNA				Reliable		Yes	chr7:76684552-76702721:-	chr7	-	76684552	76702721					RNA-seq: Cabili et al 2011		12085	AAAGGAAATAGGTTGAAGGCTTTTCACTCCATAAGTAACAAATATATTATTGGGGAGGTG							exon sense-overlapping	NM_001351348	SPDYE18		-	76682050	76690198	115.497	75.494	7.14681	5.83923	132.176	125.106	142.149	112.282	65.7733
ASHG19LNC1A100083812V5	0.000619596	0.00476362	3.31383	up	ENST00000623100	ENSG00000197595	ATP11AUN	lncRNA				Reliable		Yes	chr13:113301358-113338811:+	chr13	+	113301358	113338811					GENCODE	ATP11A upstream neighbor [Source:HGNC Symbol;Acc:HGNC:33793]	2241	GCCACCCAAGACCATGCTTCTGTCTGTAGGTTCCCCCAATAAAACACCCTTTACTGACAG						NM_207440	intergenic							663.794	359.581	9.5647	7.8362	524.835	559.391	849.394	575.692	809.658
ASHG19LNC1A100052779V5	9.74559e-05	0.00157067	3.91715	up	ENST00000615731	ENSG00000278475	AC009464.1	lncRNA				Reliable		Yes	chr12:46182972-46183440:+	chr12	+	46182972	46183440				Nucleus	GENCODE	novel transcript, sense intronic to ARID2	469	GCGTGATTGTAGTTCTTTGATATTTGTTGAGACTTTCATTATGGTCTAGTTTTAGTTAAA							intron sense-overlapping	ENST00000422737	ARID2		+	46123699	46287701	49.5741	20.3819	6.03603	4.06623	50.6569	40.6645	56.0493	47.2754	53.2243
ASHG19LNC1A100052779V5	9.74559e-05	0.00157067	3.91715	up	ENST00000615731	ENSG00000278475	AC009464.1	lncRNA				Reliable		Yes	chr12:46182972-46183440:+	chr12	+	46182972	46183440				Nucleus	GENCODE	novel transcript, sense intronic to ARID2	469	GCGTGATTGTAGTTCTTTGATATTTGTTGAGACTTTCATTATGGTCTAGTTTTAGTTAAA							intron sense-overlapping	ENST00000334344	ARID2		+	46123448	46301823	49.5741	20.3819	6.03603	4.06623	50.6569	40.6645	56.0493	47.2754	53.2243
ASHG19LNC1A107603575V5	0.0176439	0.0463131	3.28664	up	ENST00000519904	ENSG00000241956	AC109466.1	lncRNA	;BIGTranscriptome:FullLength;			Reliable		No	chr5:163895872-163914043:+	chr5	+	163895872	163914043				Nucleus	GENCODE	uncharacterized LOC102546299 [Source:NCBI gene;Acc:102546299]	397	AAGGTGCTGGAAAGACCCAGGGAAGACACAGGTGAGCTAAGAAAGCAGTAGAAACTGGGT							intergenic							59.3079	22.9412	6.00643	4.28982	8.81154	60.7176	79.1651	27.5266	120.319
ASHG19LNC1A104731917V5	0.00258873	0.0123393	4.0877	up	NR_145710	ENSG00000176406	RIMS2	lncRNA	Refseq:Complete3End;			Reliable		No	chr8:104512976-105266656:+	chr8	+	104512976	105266656		Schizophrenia;Small cell carcinoma of lung	brain	Cytosol	Refseq		7228	GGAAGAGCAGGGGGAAGAAAAGCAGGGAGAAGAGGTCAAGGCAGGAAGGTGTTTCTTCGT						NR_145710	bidirectional	ENST00000515551	RIMS2		+	104831448	104955074	370.053	128.319	8.67877	6.64748	109.265	276.753	508.453	266.684	689.11
ASHG19LNC1A104731917V5	0.00258873	0.0123393	4.0877	up	NR_145710	ENSG00000176406	RIMS2	lncRNA	Refseq:Complete3End;			Reliable		No	chr8:104512976-105266656:+	chr8	+	104512976	105266656		Schizophrenia;Small cell carcinoma of lung	brain	Cytosol	Refseq		7228	GGAAGAGCAGGGGGAAGAAAAGCAGGGAGAAGAGGTCAAGGCAGGAAGGTGTTTCTTCGT						NR_145710	bidirectional	ENST00000507740	RIMS2		+	104831500	105268322	370.053	128.319	8.67877	6.64748	109.265	276.753	508.453	266.684	689.11
ASHG19LNC1A104731917V5	0.00258873	0.0123393	4.0877	up	NR_145710	ENSG00000176406	RIMS2	lncRNA	Refseq:Complete3End;			Reliable		No	chr8:104512976-105266656:+	chr8	+	104512976	105266656		Schizophrenia;Small cell carcinoma of lung	brain	Cytosol	Refseq		7228	GGAAGAGCAGGGGGAAGAAAAGCAGGGAGAAGAGGTCAAGGCAGGAAGGTGTTTCTTCGT						NR_145710	bidirectional	ENST00000436393	RIMS2		+	104892645	105264087	370.053	128.319	8.67877	6.64748	109.265	276.753	508.453	266.684	689.11
ASHG19LNC1A104731917V5	0.00258873	0.0123393	4.0877	up	NR_145710	ENSG00000176406	RIMS2	lncRNA	Refseq:Complete3End;			Reliable		No	chr8:104512976-105266656:+	chr8	+	104512976	105266656		Schizophrenia;Small cell carcinoma of lung	brain	Cytosol	Refseq		7228	GGAAGAGCAGGGGGAAGAAAAGCAGGGAGAAGAGGTCAAGGCAGGAAGGTGTTTCTTCGT						NR_145710	bidirectional	ENST00000262231	RIMS2		+	104831488	105264087	370.053	128.319	8.67877	6.64748	109.265	276.753	508.453	266.684	689.11
ASHG19LNC1A104731917V5	0.00258873	0.0123393	4.0877	up	NR_145710	ENSG00000176406	RIMS2	lncRNA	Refseq:Complete3End;			Reliable		No	chr8:104512976-105266656:+	chr8	+	104512976	105266656		Schizophrenia;Small cell carcinoma of lung	brain	Cytosol	Refseq		7228	GGAAGAGCAGGGGGAAGAAAAGCAGGGAGAAGAGGTCAAGGCAGGAAGGTGTTTCTTCGT						NR_145710	bidirectional	ENST00000408894	RIMS2		+	104831615	105263298	370.053	128.319	8.67877	6.64748	109.265	276.753	508.453	266.684	689.11
ASHG19LNC1A104731917V5	0.00258873	0.0123393	4.0877	up	NR_145710	ENSG00000176406	RIMS2	lncRNA	Refseq:Complete3End;			Reliable		No	chr8:104512976-105266656:+	chr8	+	104512976	105266656		Schizophrenia;Small cell carcinoma of lung	brain	Cytosol	Refseq		7228	GGAAGAGCAGGGGGAAGAAAAGCAGGGAGAAGAGGTCAAGGCAGGAAGGTGTTTCTTCGT						NR_145710	bidirectional	ENST00000523362	RIMS2		+	105235592	105263964	370.053	128.319	8.67877	6.64748	109.265	276.753	508.453	266.684	689.11
ASHG19LNC1A104731917V5	0.00258873	0.0123393	4.0877	up	NR_145710	ENSG00000176406	RIMS2	lncRNA	Refseq:Complete3End;			Reliable		No	chr8:104512976-105266656:+	chr8	+	104512976	105266656		Schizophrenia;Small cell carcinoma of lung	brain	Cytosol	Refseq		7228	GGAAGAGCAGGGGGAAGAAAAGCAGGGAGAAGAGGTCAAGGCAGGAAGGTGTTTCTTCGT						NR_145710	bidirectional	NM_001348507	RIMS2		+	104831416	105266656	370.053	128.319	8.67877	6.64748	109.265	276.753	508.453	266.684	689.11
ASHG19LNC1A104731917V5	0.00258873	0.0123393	4.0877	up	NR_145710	ENSG00000176406	RIMS2	lncRNA	Refseq:Complete3End;			Reliable		No	chr8:104512976-105266656:+	chr8	+	104512976	105266656		Schizophrenia;Small cell carcinoma of lung	brain	Cytosol	Refseq		7228	GGAAGAGCAGGGGGAAGAAAAGCAGGGAGAAGAGGTCAAGGCAGGAAGGTGTTTCTTCGT						NR_145710	bidirectional	NM_001348504	RIMS2		+	104831416	105266656	370.053	128.319	8.67877	6.64748	109.265	276.753	508.453	266.684	689.11
ASHG19LNC1A104731917V5	0.00258873	0.0123393	4.0877	up	NR_145710	ENSG00000176406	RIMS2	lncRNA	Refseq:Complete3End;			Reliable		No	chr8:104512976-105266656:+	chr8	+	104512976	105266656		Schizophrenia;Small cell carcinoma of lung	brain	Cytosol	Refseq		7228	GGAAGAGCAGGGGGAAGAAAAGCAGGGAGAAGAGGTCAAGGCAGGAAGGTGTTTCTTCGT						NR_145710	bidirectional	NM_001348503	RIMS2		+	104831416	105266656	370.053	128.319	8.67877	6.64748	109.265	276.753	508.453	266.684	689.11
ASHG19LNC1A104731917V5	0.00258873	0.0123393	4.0877	up	NR_145710	ENSG00000176406	RIMS2	lncRNA	Refseq:Complete3End;			Reliable		No	chr8:104512976-105266656:+	chr8	+	104512976	105266656		Schizophrenia;Small cell carcinoma of lung	brain	Cytosol	Refseq		7228	GGAAGAGCAGGGGGAAGAAAAGCAGGGAGAAGAGGTCAAGGCAGGAAGGTGTTTCTTCGT						NR_145710	bidirectional	NM_001348506	RIMS2		+	104831416	105266656	370.053	128.319	8.67877	6.64748	109.265	276.753	508.453	266.684	689.11
ASHG19LNC1A104731917V5	0.00258873	0.0123393	4.0877	up	NR_145710	ENSG00000176406	RIMS2	lncRNA	Refseq:Complete3End;			Reliable		No	chr8:104512976-105266656:+	chr8	+	104512976	105266656		Schizophrenia;Small cell carcinoma of lung	brain	Cytosol	Refseq		7228	GGAAGAGCAGGGGGAAGAAAAGCAGGGAGAAGAGGTCAAGGCAGGAAGGTGTTTCTTCGT						NR_145710	bidirectional	NM_001348508	RIMS2		+	104831416	105266656	370.053	128.319	8.67877	6.64748	109.265	276.753	508.453	266.684	689.11
ASHG19LNC1A104731917V5	0.00258873	0.0123393	4.0877	up	NR_145710	ENSG00000176406	RIMS2	lncRNA	Refseq:Complete3End;			Reliable		No	chr8:104512976-105266656:+	chr8	+	104512976	105266656		Schizophrenia;Small cell carcinoma of lung	brain	Cytosol	Refseq		7228	GGAAGAGCAGGGGGAAGAAAAGCAGGGAGAAGAGGTCAAGGCAGGAAGGTGTTTCTTCGT						NR_145710	bidirectional	NM_001348498	RIMS2		+	104831416	105266656	370.053	128.319	8.67877	6.64748	109.265	276.753	508.453	266.684	689.11
ASHG19LNC1A104731917V5	0.00258873	0.0123393	4.0877	up	NR_145710	ENSG00000176406	RIMS2	lncRNA	Refseq:Complete3End;			Reliable		No	chr8:104512976-105266656:+	chr8	+	104512976	105266656		Schizophrenia;Small cell carcinoma of lung	brain	Cytosol	Refseq		7228	GGAAGAGCAGGGGGAAGAAAAGCAGGGAGAAGAGGTCAAGGCAGGAAGGTGTTTCTTCGT						NR_145710	bidirectional	NM_001348502	RIMS2		+	104831416	105266656	370.053	128.319	8.67877	6.64748	109.265	276.753	508.453	266.684	689.11
ASHG19LNC1A104731917V5	0.00258873	0.0123393	4.0877	up	NR_145710	ENSG00000176406	RIMS2	lncRNA	Refseq:Complete3End;			Reliable		No	chr8:104512976-105266656:+	chr8	+	104512976	105266656		Schizophrenia;Small cell carcinoma of lung	brain	Cytosol	Refseq		7228	GGAAGAGCAGGGGGAAGAAAAGCAGGGAGAAGAGGTCAAGGCAGGAAGGTGTTTCTTCGT						NR_145710	bidirectional	NM_001348501	RIMS2		+	104831416	105266656	370.053	128.319	8.67877	6.64748	109.265	276.753	508.453	266.684	689.11
ASHG19LNC1A104731917V5	0.00258873	0.0123393	4.0877	up	NR_145710	ENSG00000176406	RIMS2	lncRNA	Refseq:Complete3End;			Reliable		No	chr8:104512976-105266656:+	chr8	+	104512976	105266656		Schizophrenia;Small cell carcinoma of lung	brain	Cytosol	Refseq		7228	GGAAGAGCAGGGGGAAGAAAAGCAGGGAGAAGAGGTCAAGGCAGGAAGGTGTTTCTTCGT						NR_145710	bidirectional	NM_001348509	RIMS2		+	104831416	105266656	370.053	128.319	8.67877	6.64748	109.265	276.753	508.453	266.684	689.11
ASHG19LNC1A104731917V5	0.00258873	0.0123393	4.0877	up	NR_145710	ENSG00000176406	RIMS2	lncRNA	Refseq:Complete3End;			Reliable		No	chr8:104512976-105266656:+	chr8	+	104512976	105266656		Schizophrenia;Small cell carcinoma of lung	brain	Cytosol	Refseq		7228	GGAAGAGCAGGGGGAAGAAAAGCAGGGAGAAGAGGTCAAGGCAGGAAGGTGTTTCTTCGT						NR_145710	bidirectional	NM_001348499	RIMS2		+	104831416	105266656	370.053	128.319	8.67877	6.64748	109.265	276.753	508.453	266.684	689.11
ASHG19LNC1A104731917V5	0.00258873	0.0123393	4.0877	up	NR_145710	ENSG00000176406	RIMS2	lncRNA	Refseq:Complete3End;			Reliable		No	chr8:104512976-105266656:+	chr8	+	104512976	105266656		Schizophrenia;Small cell carcinoma of lung	brain	Cytosol	Refseq		7228	GGAAGAGCAGGGGGAAGAAAAGCAGGGAGAAGAGGTCAAGGCAGGAAGGTGTTTCTTCGT						NR_145710	bidirectional	NM_001348500	RIMS2		+	104831416	105266656	370.053	128.319	8.67877	6.64748	109.265	276.753	508.453	266.684	689.11
ASHG19LNC1A104731917V5	0.00258873	0.0123393	4.0877	up	NR_145710	ENSG00000176406	RIMS2	lncRNA	Refseq:Complete3End;			Reliable		No	chr8:104512976-105266656:+	chr8	+	104512976	105266656		Schizophrenia;Small cell carcinoma of lung	brain	Cytosol	Refseq		7228	GGAAGAGCAGGGGGAAGAAAAGCAGGGAGAAGAGGTCAAGGCAGGAAGGTGTTTCTTCGT						NR_145710	bidirectional	NM_001348505	RIMS2		+	104831416	105266656	370.053	128.319	8.67877	6.64748	109.265	276.753	508.453	266.684	689.11
ASHG19LNC1A104731917V5	0.00258873	0.0123393	4.0877	up	NR_145710	ENSG00000176406	RIMS2	lncRNA	Refseq:Complete3End;			Reliable		No	chr8:104512976-105266656:+	chr8	+	104512976	105266656		Schizophrenia;Small cell carcinoma of lung	brain	Cytosol	Refseq		7228	GGAAGAGCAGGGGGAAGAAAAGCAGGGAGAAGAGGTCAAGGCAGGAAGGTGTTTCTTCGT						NR_145710	bidirectional	ENST00000339750	RIMS2		+	105235563	105266653	370.053	128.319	8.67877	6.64748	109.265	276.753	508.453	266.684	689.11
ASHG19LNC1A104731917V5	0.00258873	0.0123393	4.0877	up	NR_145710	ENSG00000176406	RIMS2	lncRNA	Refseq:Complete3End;			Reliable		No	chr8:104512976-105266656:+	chr8	+	104512976	105266656		Schizophrenia;Small cell carcinoma of lung	brain	Cytosol	Refseq		7228	GGAAGAGCAGGGGGAAGAAAAGCAGGGAGAAGAGGTCAAGGCAGGAAGGTGTTTCTTCGT						NR_145710	bidirectional	ENST00000507677	RIMS2		+	104924360	104989699	370.053	128.319	8.67877	6.64748	109.265	276.753	508.453	266.684	689.11
ASHG19LNC1A104731917V5	0.00258873	0.0123393	4.0877	up	NR_145710	ENSG00000176406	RIMS2	lncRNA	Refseq:Complete3End;			Reliable		No	chr8:104512976-105266656:+	chr8	+	104512976	105266656		Schizophrenia;Small cell carcinoma of lung	brain	Cytosol	Refseq		7228	GGAAGAGCAGGGGGAAGAAAAGCAGGGAGAAGAGGTCAAGGCAGGAAGGTGTTTCTTCGT						NR_145710	bidirectional	NM_001348490	RIMS2		+	104512976	105266656	370.053	128.319	8.67877	6.64748	109.265	276.753	508.453	266.684	689.11
ASHG19LNC1A104731917V5	0.00258873	0.0123393	4.0877	up	NR_145710	ENSG00000176406	RIMS2	lncRNA	Refseq:Complete3End;			Reliable		No	chr8:104512976-105266656:+	chr8	+	104512976	105266656		Schizophrenia;Small cell carcinoma of lung	brain	Cytosol	Refseq		7228	GGAAGAGCAGGGGGAAGAAAAGCAGGGAGAAGAGGTCAAGGCAGGAAGGTGTTTCTTCGT						NR_145710	bidirectional	NM_001348496	RIMS2		+	104512976	105266656	370.053	128.319	8.67877	6.64748	109.265	276.753	508.453	266.684	689.11
ASHG19LNC1A104731917V5	0.00258873	0.0123393	4.0877	up	NR_145710	ENSG00000176406	RIMS2	lncRNA	Refseq:Complete3End;			Reliable		No	chr8:104512976-105266656:+	chr8	+	104512976	105266656		Schizophrenia;Small cell carcinoma of lung	brain	Cytosol	Refseq		7228	GGAAGAGCAGGGGGAAGAAAAGCAGGGAGAAGAGGTCAAGGCAGGAAGGTGTTTCTTCGT						NR_145710	bidirectional	NM_001348492	RIMS2		+	104512976	105266656	370.053	128.319	8.67877	6.64748	109.265	276.753	508.453	266.684	689.11
ASHG19LNC1A104731917V5	0.00258873	0.0123393	4.0877	up	NR_145710	ENSG00000176406	RIMS2	lncRNA	Refseq:Complete3End;			Reliable		No	chr8:104512976-105266656:+	chr8	+	104512976	105266656		Schizophrenia;Small cell carcinoma of lung	brain	Cytosol	Refseq		7228	GGAAGAGCAGGGGGAAGAAAAGCAGGGAGAAGAGGTCAAGGCAGGAAGGTGTTTCTTCGT						NR_145710	bidirectional	NM_001348487	RIMS2		+	104512976	105266656	370.053	128.319	8.67877	6.64748	109.265	276.753	508.453	266.684	689.11
ASHG19LNC1A104731917V5	0.00258873	0.0123393	4.0877	up	NR_145710	ENSG00000176406	RIMS2	lncRNA	Refseq:Complete3End;			Reliable		No	chr8:104512976-105266656:+	chr8	+	104512976	105266656		Schizophrenia;Small cell carcinoma of lung	brain	Cytosol	Refseq		7228	GGAAGAGCAGGGGGAAGAAAAGCAGGGAGAAGAGGTCAAGGCAGGAAGGTGTTTCTTCGT						NR_145710	bidirectional	NM_001348486	RIMS2		+	104512976	105266656	370.053	128.319	8.67877	6.64748	109.265	276.753	508.453	266.684	689.11
ASHG19LNC1A104731917V5	0.00258873	0.0123393	4.0877	up	NR_145710	ENSG00000176406	RIMS2	lncRNA	Refseq:Complete3End;			Reliable		No	chr8:104512976-105266656:+	chr8	+	104512976	105266656		Schizophrenia;Small cell carcinoma of lung	brain	Cytosol	Refseq		7228	GGAAGAGCAGGGGGAAGAAAAGCAGGGAGAAGAGGTCAAGGCAGGAAGGTGTTTCTTCGT						NR_145710	bidirectional	NM_001348495	RIMS2		+	104512976	105266656	370.053	128.319	8.67877	6.64748	109.265	276.753	508.453	266.684	689.11
ASHG19LNC1A104731917V5	0.00258873	0.0123393	4.0877	up	NR_145710	ENSG00000176406	RIMS2	lncRNA	Refseq:Complete3End;			Reliable		No	chr8:104512976-105266656:+	chr8	+	104512976	105266656		Schizophrenia;Small cell carcinoma of lung	brain	Cytosol	Refseq		7228	GGAAGAGCAGGGGGAAGAAAAGCAGGGAGAAGAGGTCAAGGCAGGAAGGTGTTTCTTCGT						NR_145710	bidirectional	ENST00000504942	RIMS2		+	104512976	105264087	370.053	128.319	8.67877	6.64748	109.265	276.753	508.453	266.684	689.11
ASHG19LNC1A104731917V5	0.00258873	0.0123393	4.0877	up	NR_145710	ENSG00000176406	RIMS2	lncRNA	Refseq:Complete3End;			Reliable		No	chr8:104512976-105266656:+	chr8	+	104512976	105266656		Schizophrenia;Small cell carcinoma of lung	brain	Cytosol	Refseq		7228	GGAAGAGCAGGGGGAAGAAAAGCAGGGAGAAGAGGTCAAGGCAGGAAGGTGTTTCTTCGT						NR_145710	bidirectional	NM_001348493	RIMS2		+	104512976	105266656	370.053	128.319	8.67877	6.64748	109.265	276.753	508.453	266.684	689.11
ASHG19LNC1A104731917V5	0.00258873	0.0123393	4.0877	up	NR_145710	ENSG00000176406	RIMS2	lncRNA	Refseq:Complete3End;			Reliable		No	chr8:104512976-105266656:+	chr8	+	104512976	105266656		Schizophrenia;Small cell carcinoma of lung	brain	Cytosol	Refseq		7228	GGAAGAGCAGGGGGAAGAAAAGCAGGGAGAAGAGGTCAAGGCAGGAAGGTGTTTCTTCGT						NR_145710	bidirectional	NM_001348485	RIMS2		+	104512976	105266656	370.053	128.319	8.67877	6.64748	109.265	276.753	508.453	266.684	689.11
ASHG19LNC1A104731917V5	0.00258873	0.0123393	4.0877	up	NR_145710	ENSG00000176406	RIMS2	lncRNA	Refseq:Complete3End;			Reliable		No	chr8:104512976-105266656:+	chr8	+	104512976	105266656		Schizophrenia;Small cell carcinoma of lung	brain	Cytosol	Refseq		7228	GGAAGAGCAGGGGGAAGAAAAGCAGGGAGAAGAGGTCAAGGCAGGAAGGTGTTTCTTCGT						NR_145710	bidirectional	NM_001348489	RIMS2		+	104512976	105266656	370.053	128.319	8.67877	6.64748	109.265	276.753	508.453	266.684	689.11
ASHG19LNC1A104731917V5	0.00258873	0.0123393	4.0877	up	NR_145710	ENSG00000176406	RIMS2	lncRNA	Refseq:Complete3End;			Reliable		No	chr8:104512976-105266656:+	chr8	+	104512976	105266656		Schizophrenia;Small cell carcinoma of lung	brain	Cytosol	Refseq		7228	GGAAGAGCAGGGGGAAGAAAAGCAGGGAGAAGAGGTCAAGGCAGGAAGGTGTTTCTTCGT						NR_145710	bidirectional	NM_001348497	RIMS2		+	104512976	105266656	370.053	128.319	8.67877	6.64748	109.265	276.753	508.453	266.684	689.11
ASHG19LNC1A104731917V5	0.00258873	0.0123393	4.0877	up	NR_145710	ENSG00000176406	RIMS2	lncRNA	Refseq:Complete3End;			Reliable		No	chr8:104512976-105266656:+	chr8	+	104512976	105266656		Schizophrenia;Small cell carcinoma of lung	brain	Cytosol	Refseq		7228	GGAAGAGCAGGGGGAAGAAAAGCAGGGAGAAGAGGTCAAGGCAGGAAGGTGTTTCTTCGT						NR_145710	bidirectional	NM_001348494	RIMS2		+	104512976	105266656	370.053	128.319	8.67877	6.64748	109.265	276.753	508.453	266.684	689.11
ASHG19LNC1A104731917V5	0.00258873	0.0123393	4.0877	up	NR_145710	ENSG00000176406	RIMS2	lncRNA	Refseq:Complete3End;			Reliable		No	chr8:104512976-105266656:+	chr8	+	104512976	105266656		Schizophrenia;Small cell carcinoma of lung	brain	Cytosol	Refseq		7228	GGAAGAGCAGGGGGAAGAAAAGCAGGGAGAAGAGGTCAAGGCAGGAAGGTGTTTCTTCGT						NR_145710	bidirectional	NM_001348488	RIMS2		+	104512976	105266656	370.053	128.319	8.67877	6.64748	109.265	276.753	508.453	266.684	689.11
ASHG19LNC1A104731917V5	0.00258873	0.0123393	4.0877	up	NR_145710	ENSG00000176406	RIMS2	lncRNA	Refseq:Complete3End;			Reliable		No	chr8:104512976-105266656:+	chr8	+	104512976	105266656		Schizophrenia;Small cell carcinoma of lung	brain	Cytosol	Refseq		7228	GGAAGAGCAGGGGGAAGAAAAGCAGGGAGAAGAGGTCAAGGCAGGAAGGTGTTTCTTCGT						NR_145710	bidirectional	NM_001348484	RIMS2		+	104512976	105266656	370.053	128.319	8.67877	6.64748	109.265	276.753	508.453	266.684	689.11
ASHG19LNC1A104731917V5	0.00258873	0.0123393	4.0877	up	NR_145710	ENSG00000176406	RIMS2	lncRNA	Refseq:Complete3End;			Reliable		No	chr8:104512976-105266656:+	chr8	+	104512976	105266656		Schizophrenia;Small cell carcinoma of lung	brain	Cytosol	Refseq		7228	GGAAGAGCAGGGGGAAGAAAAGCAGGGAGAAGAGGTCAAGGCAGGAAGGTGTTTCTTCGT						NR_145710	bidirectional	NM_001348491	RIMS2		+	104512976	105266656	370.053	128.319	8.67877	6.64748	109.265	276.753	508.453	266.684	689.11
ASHG19LNC1A104731917V5	0.00258873	0.0123393	4.0877	up	NR_145710	ENSG00000176406	RIMS2	lncRNA	Refseq:Complete3End;			Reliable		No	chr8:104512976-105266656:+	chr8	+	104512976	105266656		Schizophrenia;Small cell carcinoma of lung	brain	Cytosol	Refseq		7228	GGAAGAGCAGGGGGAAGAAAAGCAGGGAGAAGAGGTCAAGGCAGGAAGGTGTTTCTTCGT						NR_145710	bidirectional	ENST00000632716	RIMS2		+	104512979	105026843	370.053	128.319	8.67877	6.64748	109.265	276.753	508.453	266.684	689.11
ASHG19LNC1A104731917V5	0.00258873	0.0123393	4.0877	up	NR_145710	ENSG00000176406	RIMS2	lncRNA	Refseq:Complete3End;			Reliable		No	chr8:104512976-105266656:+	chr8	+	104512976	105266656		Schizophrenia;Small cell carcinoma of lung	brain	Cytosol	Refseq		7228	GGAAGAGCAGGGGGAAGAAAAGCAGGGAGAAGAGGTCAAGGCAGGAAGGTGTTTCTTCGT						NR_145710	bidirectional	ENST00000649416	AC012213.5		-	104410886	104514123	370.053	128.319	8.67877	6.64748	109.265	276.753	508.453	266.684	689.11
ASHG19LNC1A109221632V5	0.0152536	0.0417321	3.33886	up	ENST00000575930	ENSG00000262879	AC068152.1	lncRNA	;FANTOM5CAT:Complete5End;BIGTranscriptome:FullLength;	DHS_promoter		Reliable		No	chr17:45061411-45144818:-	chr17	-	45061411	45144818			testis		GENCODE	novel transcript	685	TCTCCCTTGACCAAGATCAGAGTTCGTGAGCCACACATCTCCCCACACCAAGCTCCTCCA	conserved	conserved		ENSG00000004897;ENSG00000108379;ENSG00000108433;ENSG00000120071;ENSG00000179673			exon sense-overlapping	NM_001330244	ARL17A		-	45125775	45126718	85634.3	24235.6	15.2151	13.4758	109745	69227.7	113902	103072	32224.9
ASHG19LNC1A109221632V5	0.0152536	0.0417321	3.33886	up	ENST00000575930	ENSG00000262879	AC068152.1	lncRNA	;FANTOM5CAT:Complete5End;BIGTranscriptome:FullLength;	DHS_promoter		Reliable		No	chr17:45061411-45144818:-	chr17	-	45061411	45144818			testis		GENCODE	novel transcript	685	TCTCCCTTGACCAAGATCAGAGTTCGTGAGCCACACATCTCCCCACACCAAGCTCCTCCA	conserved	conserved		ENSG00000004897;ENSG00000108379;ENSG00000108433;ENSG00000120071;ENSG00000179673			exon sense-overlapping	NM_001288813	AC068152.1		-	45108952	45110749	85634.3	24235.6	15.2151	13.4758	109745	69227.7	113902	103072	32224.9
ASHGV40049954V5	0.000118752	0.00177041	7.28459	up	ENST00000626977	ENSG00000280543	ASAP1-IT2	lncRNA				Gold		Yes	chr8:131094984-131097014:-	chr8	-	131094984	131097014				Nucleus;Nucleous;Nucleoplasm	GENCODE	ASAP1 intronic transcript 2 [Source:HGNC Symbol;Acc:HGNC:48917]	2031	AGATTTGATATCTAGCCCTGAAGACTCATCATTGAGCACAGTGCTAGAAAGAAATGCCTA						NR_045385	intron sense-overlapping	ENST00000519483	ASAP1		-	131066987	131130768	188.218	38.1488	7.83639	4.97154	245.974	147.956	228.743	199.218	119.199
ASHGV40049954V5	0.000118752	0.00177041	7.28459	up	ENST00000626977	ENSG00000280543	ASAP1-IT2	lncRNA				Gold		Yes	chr8:131094984-131097014:-	chr8	-	131094984	131097014				Nucleus;Nucleous;Nucleoplasm	GENCODE	ASAP1 intronic transcript 2 [Source:HGNC Symbol;Acc:HGNC:48917]	2031	AGATTTGATATCTAGCCCTGAAGACTCATCATTGAGCACAGTGCTAGAAAGAAATGCCTA						NR_045385	intron sense-overlapping	ENST00000357668	ASAP1		-	131064353	131455906	188.218	38.1488	7.83639	4.97154	245.974	147.956	228.743	199.218	119.199
ASHGV40049954V5	0.000118752	0.00177041	7.28459	up	ENST00000626977	ENSG00000280543	ASAP1-IT2	lncRNA				Gold		Yes	chr8:131094984-131097014:-	chr8	-	131094984	131097014				Nucleus;Nucleous;Nucleoplasm	GENCODE	ASAP1 intronic transcript 2 [Source:HGNC Symbol;Acc:HGNC:48917]	2031	AGATTTGATATCTAGCCCTGAAGACTCATCATTGAGCACAGTGCTAGAAAGAAATGCCTA						NR_045385	intron sense-overlapping	NM_001362926	ASAP1		-	131064351	131455906	188.218	38.1488	7.83639	4.97154	245.974	147.956	228.743	199.218	119.199
ASHGV40049954V5	0.000118752	0.00177041	7.28459	up	ENST00000626977	ENSG00000280543	ASAP1-IT2	lncRNA				Gold		Yes	chr8:131094984-131097014:-	chr8	-	131094984	131097014				Nucleus;Nucleous;Nucleoplasm	GENCODE	ASAP1 intronic transcript 2 [Source:HGNC Symbol;Acc:HGNC:48917]	2031	AGATTTGATATCTAGCCCTGAAGACTCATCATTGAGCACAGTGCTAGAAAGAAATGCCTA						NR_045385	intron sense-overlapping	ENST00000518721	ASAP1		-	131065088	131455906	188.218	38.1488	7.83639	4.97154	245.974	147.956	228.743	199.218	119.199
ASHGV40049954V5	0.000118752	0.00177041	7.28459	up	ENST00000626977	ENSG00000280543	ASAP1-IT2	lncRNA				Gold		Yes	chr8:131094984-131097014:-	chr8	-	131094984	131097014				Nucleus;Nucleous;Nucleoplasm	GENCODE	ASAP1 intronic transcript 2 [Source:HGNC Symbol;Acc:HGNC:48917]	2031	AGATTTGATATCTAGCCCTGAAGACTCATCATTGAGCACAGTGCTAGAAAGAAATGCCTA						NR_045385	intron sense-overlapping	NM_001362925	ASAP1		-	131064351	131455906	188.218	38.1488	7.83639	4.97154	245.974	147.956	228.743	199.218	119.199
ASHGV40049954V5	0.000118752	0.00177041	7.28459	up	ENST00000626977	ENSG00000280543	ASAP1-IT2	lncRNA				Gold		Yes	chr8:131094984-131097014:-	chr8	-	131094984	131097014				Nucleus;Nucleous;Nucleoplasm	GENCODE	ASAP1 intronic transcript 2 [Source:HGNC Symbol;Acc:HGNC:48917]	2031	AGATTTGATATCTAGCCCTGAAGACTCATCATTGAGCACAGTGCTAGAAAGAAATGCCTA						NR_045385	intron sense-overlapping	NM_001362924	ASAP1		-	131064351	131455906	188.218	38.1488	7.83639	4.97154	245.974	147.956	228.743	199.218	119.199
ASHGV40049954V5	0.000118752	0.00177041	7.28459	up	ENST00000626977	ENSG00000280543	ASAP1-IT2	lncRNA				Gold		Yes	chr8:131094984-131097014:-	chr8	-	131094984	131097014				Nucleus;Nucleous;Nucleoplasm	GENCODE	ASAP1 intronic transcript 2 [Source:HGNC Symbol;Acc:HGNC:48917]	2031	AGATTTGATATCTAGCCCTGAAGACTCATCATTGAGCACAGTGCTAGAAAGAAATGCCTA						NR_045385	intron sense-overlapping	ENST00000524124	ASAP1		-	131064350	131193108	188.218	38.1488	7.83639	4.97154	245.974	147.956	228.743	199.218	119.199
ASHG19LNC1A100068838V5	0.00413926	0.0169963	2.93331	up	ENST00000614874	ENSG00000275560	AC008115.3	lncRNA				Reliable		Yes	chr12:12871907-12872455:+	chr12	+	12871907	12872455				Nucleus;Insoluble Fraction;Cell Membrane	GENCODE	novel transcript	549	GATGGTATGTTGTGTTCTTTGACATTTTAATAAACTGTCACTTTCCCTGTTGTCTCCTAA							intron sense-overlapping	ENST00000442489	CDKN1B		+	12870795	12874223	662.869	268.06	9.16456	7.61203	334.156	433.963	1344.68	984.786	216.758
ASHG19LNC1A100068838V5	0.00413926	0.0169963	2.93331	up	ENST00000614874	ENSG00000275560	AC008115.3	lncRNA				Reliable		Yes	chr12:12871907-12872455:+	chr12	+	12871907	12872455				Nucleus;Insoluble Fraction;Cell Membrane	GENCODE	novel transcript	549	GATGGTATGTTGTGTTCTTTGACATTTTAATAAACTGTCACTTTCCCTGTTGTCTCCTAA							intron sense-overlapping	ENST00000396340	CDKN1B		+	12870756	12874402	662.869	268.06	9.16456	7.61203	334.156	433.963	1344.68	984.786	216.758
ASHG19LNC1A100068838V5	0.00413926	0.0169963	2.93331	up	ENST00000614874	ENSG00000275560	AC008115.3	lncRNA				Reliable		Yes	chr12:12871907-12872455:+	chr12	+	12871907	12872455				Nucleus;Insoluble Fraction;Cell Membrane	GENCODE	novel transcript	549	GATGGTATGTTGTGTTCTTTGACATTTTAATAAACTGTCACTTTCCCTGTTGTCTCCTAA							intron sense-overlapping	ENST00000228872	CDKN1B		+	12870058	12875305	662.869	268.06	9.16456	7.61203	334.156	433.963	1344.68	984.786	216.758
ASHG19LNC1A107136427V5	0.00806064	0.0267477	3.46936	up	ENST00000584621	ENSG00000196295	GARS-DT	lncRNA	;FANTOM5CAT:Complete5End;BIGTranscriptome:FullLength;	DHS_promoter	p_lncRNA_divergent	Gold		No	chr7:30597712-30612704:-	chr7	-	30597712	30612704				Nucleus	GENCODE	GARS divergent transcript [Source:HGNC Symbol;Acc:HGNC:48951]	2437	AGCTGCTGCACGTTATGAGTGTGTTCCTGGCATGACTGCTTCTAACAACTGGGTCTCGCT	conserved	unconserved		ENSG00000106113			intergenic							9844.05	2145.08	12.2066	10.4119	2424	3381.46	9802.06	29218	4394.73
ASHG19LNC1ABL100000151V5	0.0494856	0.0990014	2.62435	up	HSALNT0289004	ENSG00000228630	HOTAIR	lncRNA	;FANTOM5CAT:Complete5End;BIGTranscriptome:FullLength;			Gold	Yes	No	chr12:54356091-54362540-	chr12	-	54356091	54362540	acute myeloid leukemia;B cell lymphoma;bladder cancer;breast cancer;cervical cancer;colon cancer;colorectal cancer;endometrial carcinoma;epithelial ovarian cancer;esophageal squamous cell carcinoma;gallbladder cancer;gastric adenocarcinoma;gastric cancer;gastric cardia adenocarcinoma;gastrointestinal stromal tumor;glioblastoma;glioma;head and neck squamous cell carcinoma;hepatocellular carcinoma;…	B-cell neoplasms;breast cancer;cancer;cervical cancer;colon cancer;colorectal cancer;endometrial cancer;ovarian cancer;esophageal squamous cell carcinoma;gastric cancer;gastrointestinal cancer;hepatocellular carcinoma;laryngeal squamous cell carcinoma;liver cancer;lung adenocarcinoma;lung cancer;nasopharyngeal carcinoma;non-small cell lung cancer;oral squamous cell carcinoma;pancreatic cancer;rhe…	cell_of_skeletal_muscle	Nucleus;Cytoplasm	LncBook		2368	CGGCGAGAGGGAAGGAGGGGCGTCTTTATTTTTTTAAGGCCCCAAAGAGTCTGATGTTTA	conserved	conserved					intergenic							44.8867	32.4303	5.86345	4.47149	41.1949	48.9588	59.8082	25.4031	49.0684
ASHG19LNC1A109184674V5	1.80395e-05	0.000675865	6.50298	up	ENST00000598128	ENSG00000236383	LINC00854	lncRNA	;FANTOM5CAT:Complete5End;			Reliable		No	chr17:41373449-41376487:-	chr17	-	41373449	41376487			testis		GENCODE	coiled-coil domain containing 200 [Source:HGNC Symbol;Acc:HGNC:43658]	581	GGACTGGAGCCTGGGAGTGGGAGGTGGTCTCATGAACCCATGCCAATCTAGCCCCATCAG	conserved	conserved					intron sense-overlapping	NM_001363254	LINC00854		-	41373437	41380647	1180.12	205.513	9.93116	7.23006	489.36	764.142	2995.49	1012.85	638.776
ASHG19LNC1A100016343V5	2.52413e-05	0.000777871	4.09843	up	ENST00000649577	ENSG00000285672	AL160396.2	lncRNA				Reliable		Yes	chr13:115040801-115042798:-	chr13	-	115040801	115042798			B_cell		GENCODE	novel transcript	1202	GCCTTATTGCGGCGGATAGGGAGAAGGTTTGAGTGATCTGGATACGAGATCAAATGAGAT							intergenic							50.0572	18.8585	5.99811	3.96304	25.4132	40.1522	68.9314	32.4971	83.292
ASHGV40050455V5	0.00649833	0.0230355	3.1526	up	ENST00000522158	ENSG00000253490	LINC02099	lncRNA	Refseq:Complete3End;FANTOM5CAT:Complete5End;BIGTranscriptome:FullLength;			Gold		Yes	chr8:29605825-29609813:+	chr8	+	29605825	29609813		breast cancer	melanocyte		GENCODE	long intergenic non-protein coding RNA 2099 [Source:HGNC Symbol;Acc:HGNC:52953]	2980	GGCACATACTAAAGGTCAGCTTTCTAATATAGGGAAACAAGAAAATGATCCTTTTGAATG	unconserved	conserved				NR_125816	intergenic							18.8729	7.16235	4.32083	2.66429	7.77291	18.1777	32.9639	5	30.4497
ASHG19LNC1A100071646V5	9.83212e-05	0.00157757	8.96062	up	ENST00000456771	ENSG00000225359	AL358393.1	lncRNA	;BIGTranscriptome:FullLength;			Reliable		Yes	chr1:181159607-181160285:-	chr1	-	181159607	181160285					GENCODE	novel transcript	532	CTGTAAAACGGGGTCTGTGGGGTTGTCCTGAGAATTAAATGAGTTAACATTTGTAAAGTA							intergenic							435.734	53.893	8.55584	5.39225	118.952	268.997	1223.62	342.538	224.565
ASHGV40044333V5	0.000835979	0.0058209	13.3332	up	T314610	G073832	G073832	lncRNA				Reliable		Yes	chr6:160716653-160721518:-	chr6	-	160716653	160721518					RNA-seq: Iyer et al 2015		3899	CAGTTTTGTTTGTTTTTTAGCCTGGTAGAAGTTACCTACATATGCTCTGTAGGCTGGTAA							exon sense-overlapping	ENCT00000393240	CATG00000090725.1		-	160716652	160721497	136.888	11.7206	6.73062	2.99366	22.7308	57.3652	369.173	193.104	42.0679
ASHG19LNC1A100064154V5	0.00337845	0.0148426	7.34525	up	ENST00000499322	ENSG00000245213	AC105285.1	lncRNA	Refseq:Complete3End;FANTOM5CAT:Complete5End;BIGTranscriptome:FullLength;	DHS_promoter	p_lncRNA_divergent	Gold		No	chr4:174065387-174090306:-	chr4	-	174065387	174090306			thymus		GENCODE	uncharacterized LOC101930370 [Source:NCBI gene;Acc:101930370]	1866	GTATTGTTTGCAATCTGTCATTATTCTTAGTGTAAAATTAAACTTCAACAGAGTACCTGT	conserved	conserved				NR_134241	natural antisense	ENST00000265000	GALNT7		+	174089904	174245118	67.7496	15.2233	6.40364	3.52683	70.9715	58.9839	108.781	50.2913	49.72
ASHG19LNC1A100064154V5	0.00337845	0.0148426	7.34525	up	ENST00000499322	ENSG00000245213	AC105285.1	lncRNA	Refseq:Complete3End;FANTOM5CAT:Complete5End;BIGTranscriptome:FullLength;	DHS_promoter	p_lncRNA_divergent	Gold		No	chr4:174065387-174090306:-	chr4	-	174065387	174090306			thymus		GENCODE	uncharacterized LOC101930370 [Source:NCBI gene;Acc:101930370]	1866	GTATTGTTTGCAATCTGTCATTATTCTTAGTGTAAAATTAAACTTCAACAGAGTACCTGT	conserved	conserved				NR_134241	natural antisense	ENST00000512285	GALNT7		+	174089962	174219522	67.7496	15.2233	6.40364	3.52683	70.9715	58.9839	108.781	50.2913	49.72
ASHG19LNC1A100028247V5	0.0112875	0.0336369	3.23361	up	ENST00000567082	ENSG00000261257	AP000821.1	lncRNA				Reliable		Yes	chr11:125970400-125972308:-	chr11	-	125970400	125972308			thyroid_gland		GENCODE	novel transcript	1909	TGTCCAGCGGGAGAAGTAAGGGCCAGGAGCTTGAAGGAACTGTGAAATAAAGATATTTCA							intronic antisense	MICT00000069817	CATG00000004243.1		+	125962263	125979450	44.5294	24.5791	5.67813	3.98499	8.59187	34.3734	39.4147	42.8787	97.3886
ASHG19LNC1A100092885V5	0.00600424	0.0217955	3.26486	up	ENST00000583267	ENSG00000265750	AC090772.3	lncRNA	;FANTOM5CAT:Complete5End;BIGTranscriptome:FullLength;			Reliable		Yes	chr18:21739473-21742175:-	chr18	-	21739473	21742175			globus_pallidus	Nucleus	GENCODE	novel transcript	735	GGTGATGGGTGACCTTGTTGATTCTTATCAGTTAGACAATAAAGGGTCCACATGTTAGAA	conserved	conserved					bidirectional	ENST00000399443	OSBPL1A		-	21742009	21852196	130.704	51.9771	7.12006	5.41303	64.4044	91.7552	319.123	106.274	71.9638
ASHG19LNC1A100092885V5	0.00600424	0.0217955	3.26486	up	ENST00000583267	ENSG00000265750	AC090772.3	lncRNA	;FANTOM5CAT:Complete5End;BIGTranscriptome:FullLength;			Reliable		Yes	chr18:21739473-21742175:-	chr18	-	21739473	21742175			globus_pallidus	Nucleus	GENCODE	novel transcript	735	GGTGATGGGTGACCTTGTTGATTCTTATCAGTTAGACAATAAAGGGTCCACATGTTAGAA	conserved	conserved					bidirectional	ENST00000319481	OSBPL1A		-	21742008	21977823	130.704	51.9771	7.12006	5.41303	64.4044	91.7552	319.123	106.274	71.9638
ASHG19LNC1A100092885V5	0.00600424	0.0217955	3.26486	up	ENST00000583267	ENSG00000265750	AC090772.3	lncRNA	;FANTOM5CAT:Complete5End;BIGTranscriptome:FullLength;			Reliable		Yes	chr18:21739473-21742175:-	chr18	-	21739473	21742175			globus_pallidus	Nucleus	GENCODE	novel transcript	735	GGTGATGGGTGACCTTGTTGATTCTTATCAGTTAGACAATAAAGGGTCCACATGTTAGAA	conserved	conserved					bidirectional	ENST00000486759	CABYR		+	21719026	21741564	130.704	51.9771	7.12006	5.41303	64.4044	91.7552	319.123	106.274	71.9638
ASHG19LNC1A100092885V5	0.00600424	0.0217955	3.26486	up	ENST00000583267	ENSG00000265750	AC090772.3	lncRNA	;FANTOM5CAT:Complete5End;BIGTranscriptome:FullLength;			Reliable		Yes	chr18:21739473-21742175:-	chr18	-	21739473	21742175			globus_pallidus	Nucleus	GENCODE	novel transcript	735	GGTGATGGGTGACCTTGTTGATTCTTATCAGTTAGACAATAAAGGGTCCACATGTTAGAA	conserved	conserved					bidirectional	ENST00000399481	CABYR		+	21718981	21741563	130.704	51.9771	7.12006	5.41303	64.4044	91.7552	319.123	106.274	71.9638
ASHG19LNC1A100092885V5	0.00600424	0.0217955	3.26486	up	ENST00000583267	ENSG00000265750	AC090772.3	lncRNA	;FANTOM5CAT:Complete5End;BIGTranscriptome:FullLength;			Reliable		Yes	chr18:21739473-21742175:-	chr18	-	21739473	21742175			globus_pallidus	Nucleus	GENCODE	novel transcript	735	GGTGATGGGTGACCTTGTTGATTCTTATCAGTTAGACAATAAAGGGTCCACATGTTAGAA	conserved	conserved					bidirectional	ENST00000399499	CABYR		+	21719448	21741552	130.704	51.9771	7.12006	5.41303	64.4044	91.7552	319.123	106.274	71.9638
ASHG19LNC1A100092885V5	0.00600424	0.0217955	3.26486	up	ENST00000583267	ENSG00000265750	AC090772.3	lncRNA	;FANTOM5CAT:Complete5End;BIGTranscriptome:FullLength;			Reliable		Yes	chr18:21739473-21742175:-	chr18	-	21739473	21742175			globus_pallidus	Nucleus	GENCODE	novel transcript	735	GGTGATGGGTGACCTTGTTGATTCTTATCAGTTAGACAATAAAGGGTCCACATGTTAGAA	conserved	conserved					bidirectional	ENST00000463087	CABYR		+	21719022	21741564	130.704	51.9771	7.12006	5.41303	64.4044	91.7552	319.123	106.274	71.9638
ASHG19LNC1A100092885V5	0.00600424	0.0217955	3.26486	up	ENST00000583267	ENSG00000265750	AC090772.3	lncRNA	;FANTOM5CAT:Complete5End;BIGTranscriptome:FullLength;			Reliable		Yes	chr18:21739473-21742175:-	chr18	-	21739473	21742175			globus_pallidus	Nucleus	GENCODE	novel transcript	735	GGTGATGGGTGACCTTGTTGATTCTTATCAGTTAGACAATAAAGGGTCCACATGTTAGAA	conserved	conserved					bidirectional	ENST00000415309	CABYR		+	21719032	21741563	130.704	51.9771	7.12006	5.41303	64.4044	91.7552	319.123	106.274	71.9638
ASHG19LNC1A100092885V5	0.00600424	0.0217955	3.26486	up	ENST00000583267	ENSG00000265750	AC090772.3	lncRNA	;FANTOM5CAT:Complete5End;BIGTranscriptome:FullLength;			Reliable		Yes	chr18:21739473-21742175:-	chr18	-	21739473	21742175			globus_pallidus	Nucleus	GENCODE	novel transcript	735	GGTGATGGGTGACCTTGTTGATTCTTATCAGTTAGACAATAAAGGGTCCACATGTTAGAA	conserved	conserved					bidirectional	ENST00000621648	CABYR		+	21719059	21741561	130.704	51.9771	7.12006	5.41303	64.4044	91.7552	319.123	106.274	71.9638
ASHG19LNC1A100092885V5	0.00600424	0.0217955	3.26486	up	ENST00000583267	ENSG00000265750	AC090772.3	lncRNA	;FANTOM5CAT:Complete5End;BIGTranscriptome:FullLength;			Reliable		Yes	chr18:21739473-21742175:-	chr18	-	21739473	21742175			globus_pallidus	Nucleus	GENCODE	novel transcript	735	GGTGATGGGTGACCTTGTTGATTCTTATCAGTTAGACAATAAAGGGTCCACATGTTAGAA	conserved	conserved					bidirectional	ENST00000399496	CABYR		+	21718920	21741567	130.704	51.9771	7.12006	5.41303	64.4044	91.7552	319.123	106.274	71.9638
ASHG19LNC1A100092885V5	0.00600424	0.0217955	3.26486	up	ENST00000583267	ENSG00000265750	AC090772.3	lncRNA	;FANTOM5CAT:Complete5End;BIGTranscriptome:FullLength;			Reliable		Yes	chr18:21739473-21742175:-	chr18	-	21739473	21742175			globus_pallidus	Nucleus	GENCODE	novel transcript	735	GGTGATGGGTGACCTTGTTGATTCTTATCAGTTAGACAATAAAGGGTCCACATGTTAGAA	conserved	conserved					bidirectional	ENST00000627314	CABYR		+	21718951	21739626	130.704	51.9771	7.12006	5.41303	64.4044	91.7552	319.123	106.274	71.9638
ASHG19LNC1A100092885V5	0.00600424	0.0217955	3.26486	up	ENST00000583267	ENSG00000265750	AC090772.3	lncRNA	;FANTOM5CAT:Complete5End;BIGTranscriptome:FullLength;			Reliable		Yes	chr18:21739473-21742175:-	chr18	-	21739473	21742175			globus_pallidus	Nucleus	GENCODE	novel transcript	735	GGTGATGGGTGACCTTGTTGATTCTTATCAGTTAGACAATAAAGGGTCCACATGTTAGAA	conserved	conserved					bidirectional	ENST00000327201	CABYR		+	21718996	21741561	130.704	51.9771	7.12006	5.41303	64.4044	91.7552	319.123	106.274	71.9638
ASHG19LNC1A100092885V5	0.00600424	0.0217955	3.26486	up	ENST00000583267	ENSG00000265750	AC090772.3	lncRNA	;FANTOM5CAT:Complete5End;BIGTranscriptome:FullLength;			Reliable		Yes	chr18:21739473-21742175:-	chr18	-	21739473	21742175			globus_pallidus	Nucleus	GENCODE	novel transcript	735	GGTGATGGGTGACCTTGTTGATTCTTATCAGTTAGACAATAAAGGGTCCACATGTTAGAA	conserved	conserved					bidirectional	ENST00000581397	CABYR		+	21719061	21739536	130.704	51.9771	7.12006	5.41303	64.4044	91.7552	319.123	106.274	71.9638
ASHG19LNC1A100092885V5	0.00600424	0.0217955	3.26486	up	ENST00000583267	ENSG00000265750	AC090772.3	lncRNA	;FANTOM5CAT:Complete5End;BIGTranscriptome:FullLength;			Reliable		Yes	chr18:21739473-21742175:-	chr18	-	21739473	21742175			globus_pallidus	Nucleus	GENCODE	novel transcript	735	GGTGATGGGTGACCTTGTTGATTCTTATCAGTTAGACAATAAAGGGTCCACATGTTAGAA	conserved	conserved					bidirectional	ENST00000582229	CABYR		+	21736068	21741546	130.704	51.9771	7.12006	5.41303	64.4044	91.7552	319.123	106.274	71.9638
ASHG19LNC1A102872897V5	0.00178397	0.0096657	2.28471	up	ENST00000561634	ENSG00000260737	LINC01227	lncRNA	;FANTOM5CAT:Complete5End;BIGTranscriptome:FullLength;	DHS_enhancer	e_lncRNA	Reliable		No	chr16:80601455-80602810:-	chr16	-	80601455	80602810			testis		GENCODE	long intergenic non-protein coding RNA 1227 [Source:HGNC Symbol;Acc:HGNC:49680]	466	GGCTGGAGCCATGAGAACTGGTTGTGGAGGGGGCAAATATAATTTCTGACCTACGTAATG	unconserved	unconserved					intergenic							47.2191	32.7669	5.90909	4.71708	19.4859	33.8612	65.079	49.0106	68.6589
ASHG19LNC1A106375170V5	0.00629173	0.0225207	2.85772	up	ENST00000414488	ENSG00000225746	MEG8	lncRNA	;FANTOM5CAT:Complete5End;BIGTranscriptome:FullLength;			Reliable	Yes	No	chr14:101415315-101424887:+	chr14	+	101415315	101424887			middle_temporal_gyrus	Nucleus	GENCODE	maternally expressed 8, small nucleolar RNA host gene [Source:HGNC Symbol;Acc:HGNC:14574]	800	GCGACGGTGGTATTGACTGTTCCCCAGAGGACAAGGAGTGTGTTCTTATGTAAGTCATAG	unconserved	unconserved	amyotrophic lateral sclerosis				intergenic							85.9768	42.6907	6.662	5.14714	18.1375	66.4931	140.787	74.0502	130.416
ASHG19LNC1A106421256V5	0.00303918	0.0137658	2.60212	up	ENST00000646170	ENSG00000253361	AC069120.1	lncRNA				Reliable		Yes	chr8:38401170-38411309:-	chr8	-	38401170	38411309					GENCODE	novel transcript	1635	TGGCAAAGTGCTGGGATTACAGGGCCGCACACATACAGAGCTGAACTTGTATCGCCGTGT							intergenic							21.659	13.8256	4.66788	3.28819	6.79105	7.98146	35.933	24.2215	33.3681
ASHG19LNC1A100000294V5	0.0168357	0.0447825	2.43628	up	FTMT22000005266	CATG00000076640	CATG00000076640.1	lncRNA	;FANTOM5CAT:Complete5End;	DHS_promoter	p_lncRNA_divergent	Reliable		Yes	chr5:90676985-90678728:+	chr5	+	90676985	90678728					FANTOM5CAT	query_DPI = chr5:90676967..90677000,+;max_hit_DPIClstrID = chr5:90676764..90676784,-, on up stream;divergent transcription with these coding genes: ENSG00000113369.4	1744	ACTCTACTTCTTCAGTGTAATTCTGTGTATAGGCAGTATTGGAGCCGGCGTTTCTAGATT	conserved	conserved	Abnormality of the nervous system				natural antisense	ENST00000265138	ARRDC3		-	90664541	90679176	9.90583	7.28333	3.93333	2.64865	11.7404	11.0055	9.89423	11.266	5.62304
ASHG19LNC1A100000294V5	0.0168357	0.0447825	2.43628	up	FTMT22000005266	CATG00000076640	CATG00000076640.1	lncRNA	;FANTOM5CAT:Complete5End;	DHS_promoter	p_lncRNA_divergent	Reliable		Yes	chr5:90676985-90678728:+	chr5	+	90676985	90678728					FANTOM5CAT	query_DPI = chr5:90676967..90677000,+;max_hit_DPIClstrID = chr5:90676764..90676784,-, on up stream;divergent transcription with these coding genes: ENSG00000113369.4	1744	ACTCTACTTCTTCAGTGTAATTCTGTGTATAGGCAGTATTGGAGCCGGCGTTTCTAGATT	conserved	conserved	Abnormality of the nervous system				natural antisense	NM_001329672	ARRDC3		-	90664449	90679190	9.90583	7.28333	3.93333	2.64865	11.7404	11.0055	9.89423	11.266	5.62304
ASHG19LNC1A111418985V5	0.0083535	0.0274114	2.80029	up	ENST00000439870	ENSG00000233230	AC079807.1	lncRNA	;FANTOM5CAT:Complete5End;BIGTranscriptome:FullLength;	DHS_promoter	p_lncRNA_divergent	Reliable		No	chr2:48133221-48134795:+	chr2	+	48133221	48134795			natural_killer_cell	Nucleus	GENCODE	novel transcript	417	TCCGGCAGCGGGGGGAGTGGGCGGGCGGGTCCCACAAACTGCAAGGAAAAGAAAAACCCT	conserved	conserved		ENSG00000116062			intergenic							41.5618	30.1687	5.76335	4.27778	27.2878	31.122	59.7781	38.4899	51.1313
ASHG19LNC1A107159260V5	0.000924339	0.0062219	15.7971	up	ENST00000641775	ENSG00000225096	AL445250.1	lncRNA				Reliable		No	chr6:58288356-58764642:+	chr6	+	58288356	58764642					GENCODE	uncharacterized LOC101927293 [Source:NCBI gene;Acc:101927293]	1723	ACTATCTGAGAAACTGCTTTGTGATGTATGCATTCATCTCACAGAGTTTGGAAACACTGT							intergenic							507.545	53.7611	8.79264	4.81105	1175.81	296.461	594.864	322.943	147.644
ASHG19LNC1A106060293V5	7.67465e-05	0.00140781	55.7051	up	ENCT00000244007	CATG00000049022	CATG00000049022.1	lncRNA	;FANTOM5CAT:Complete5End;	DHS_promoter	p_lncRNA_divergent	Reliable		Yes	chr2:74052049-74056062:-	chr2	-	74052049	74056062					FANTOM5CAT	query_DPI = chr2:74056024..74056063,-;max_hit_DPIClstrID = chr2:74056066..74056135,+, on up stream;divergent transcription with these coding genes: ENSG00000124356.11	4014	GATGTGTGTCTGTACGAATCCATATACATCCTCTTTACAAAAAGGTCCTACAAGCTTGCT	conserved	unconserved					natural antisense	ENST00000339566	STAMBP		+	74056043	74094295	708.677	18.3266	9.29411	3.49437	306.525	452.314	1680.08	771.89	332.579
ASHG19LNC1A106060293V5	7.67465e-05	0.00140781	55.7051	up	ENCT00000244007	CATG00000049022	CATG00000049022.1	lncRNA	;FANTOM5CAT:Complete5End;	DHS_promoter	p_lncRNA_divergent	Reliable		Yes	chr2:74052049-74056062:-	chr2	-	74052049	74056062					FANTOM5CAT	query_DPI = chr2:74056024..74056063,-;max_hit_DPIClstrID = chr2:74056066..74056135,+, on up stream;divergent transcription with these coding genes: ENSG00000124356.11	4014	GATGTGTGTCTGTACGAATCCATATACATCCTCTTTACAAAAAGGTCCTACAAGCTTGCT	conserved	unconserved					natural antisense	NM_001353969	STAMBP		+	74056038	74094295	708.677	18.3266	9.29411	3.49437	306.525	452.314	1680.08	771.89	332.579
ASHG19LNC1A106060293V5	7.67465e-05	0.00140781	55.7051	up	ENCT00000244007	CATG00000049022	CATG00000049022.1	lncRNA	;FANTOM5CAT:Complete5End;	DHS_promoter	p_lncRNA_divergent	Reliable		Yes	chr2:74052049-74056062:-	chr2	-	74052049	74056062					FANTOM5CAT	query_DPI = chr2:74056024..74056063,-;max_hit_DPIClstrID = chr2:74056066..74056135,+, on up stream;divergent transcription with these coding genes: ENSG00000124356.11	4014	GATGTGTGTCTGTACGAATCCATATACATCCTCTTTACAAAAAGGTCCTACAAGCTTGCT	conserved	unconserved					natural antisense	NM_001353971	STAMBP		+	74056038	74094295	708.677	18.3266	9.29411	3.49437	306.525	452.314	1680.08	771.89	332.579
ASHG19LNC1A106060293V5	7.67465e-05	0.00140781	55.7051	up	ENCT00000244007	CATG00000049022	CATG00000049022.1	lncRNA	;FANTOM5CAT:Complete5End;	DHS_promoter	p_lncRNA_divergent	Reliable		Yes	chr2:74052049-74056062:-	chr2	-	74052049	74056062					FANTOM5CAT	query_DPI = chr2:74056024..74056063,-;max_hit_DPIClstrID = chr2:74056066..74056135,+, on up stream;divergent transcription with these coding genes: ENSG00000124356.11	4014	GATGTGTGTCTGTACGAATCCATATACATCCTCTTTACAAAAAGGTCCTACAAGCTTGCT	conserved	unconserved					natural antisense	NM_001353967	STAMBP		+	74056038	74094295	708.677	18.3266	9.29411	3.49437	306.525	452.314	1680.08	771.89	332.579
ASHG19LNC1A106060293V5	7.67465e-05	0.00140781	55.7051	up	ENCT00000244007	CATG00000049022	CATG00000049022.1	lncRNA	;FANTOM5CAT:Complete5End;	DHS_promoter	p_lncRNA_divergent	Reliable		Yes	chr2:74052049-74056062:-	chr2	-	74052049	74056062					FANTOM5CAT	query_DPI = chr2:74056024..74056063,-;max_hit_DPIClstrID = chr2:74056066..74056135,+, on up stream;divergent transcription with these coding genes: ENSG00000124356.11	4014	GATGTGTGTCTGTACGAATCCATATACATCCTCTTTACAAAAAGGTCCTACAAGCTTGCT	conserved	unconserved					natural antisense	NM_001353973	STAMBP		+	74056038	74094295	708.677	18.3266	9.29411	3.49437	306.525	452.314	1680.08	771.89	332.579
ASHG19LNC1A106060293V5	7.67465e-05	0.00140781	55.7051	up	ENCT00000244007	CATG00000049022	CATG00000049022.1	lncRNA	;FANTOM5CAT:Complete5End;	DHS_promoter	p_lncRNA_divergent	Reliable		Yes	chr2:74052049-74056062:-	chr2	-	74052049	74056062					FANTOM5CAT	query_DPI = chr2:74056024..74056063,-;max_hit_DPIClstrID = chr2:74056066..74056135,+, on up stream;divergent transcription with these coding genes: ENSG00000124356.11	4014	GATGTGTGTCTGTACGAATCCATATACATCCTCTTTACAAAAAGGTCCTACAAGCTTGCT	conserved	unconserved					natural antisense	NM_001353972	STAMBP		+	74056038	74094295	708.677	18.3266	9.29411	3.49437	306.525	452.314	1680.08	771.89	332.579
ASHGV40049733V5	0.000134808	0.00190792	4.36949	up	T348942	G082295	G082295	lncRNA				Reliable		Yes	chr8:103997798-104007894:-	chr8	-	103997798	104007894					RNA-seq: Iyer et al 2015		8468	GGCTTCCTCCTTAAATGACATAGGAAATATTTAAAGTGCTGAACCCACAAAAATCAAAAC							intergenic							107.199	37.4894	7.06352	4.93606	49.8898	108.216	173.821	110.916	93.1497
ASHG19LNC1A102427192V5	6.52858e-05	0.00131051	2.49604	up	ENST00000524978	ENSG00000230487	PSMG3-AS1	lncRNA	;FANTOM5CAT:Complete5End;BIGTranscriptome:FullLength;	DHS_promoter	p_lncRNA_divergent	Reliable		No	chr7:1609870-1615698:+	chr7	+	1609870	1615698			common_myeloid_progenitor		GENCODE	PSMG3 antisense RNA 1 (head to head) [Source:HGNC Symbol;Acc:HGNC:22230]	471	GACGTGCAAAGCAAGTGGTTCACGAGGTAGTGTGGGGGTGTAGGGATGGGGACTGACCCG	unconserved	unconserved					natural antisense	ENST00000252329	PSMG3		-	1607249	1610641	103.833	68.3566	7.11365	5.794	60.8118	94.0255	133.256	89.4012	141.673
ASHG19LNC1A104966472V5	0.0190047	0.0487721	2.43768	up	NR_120609	ENSG00000107951	MTPAP	lncRNA				Reliable		No	chr10:30653256-30660836:-	chr10	-	30653256	30660836		Dysarthria;Language Delay;melanoma;Nystagmus;Optic Atrophy;Babinski Reflex;Paraparesis, Spastic;Speech impairment;Speech Delay;Delayed speech and language development;Decreased tendon reflex;Spastic Ataxia;Slow progression;SPASTIC ATAXIA 4, AUTOSOMAL RECESSIVE;Autosomal recessive predisposition	middle_temporal_gyrus	Nucleus;Cytoplasm;Cytosol	Refseq		2884	GGCACTCCCTAGGCAAGGAGATGGAGGAGAACATCTGGACAACGTGGAAGAGGAGGCTCA						NR_120609	intergenic							45.0339	25.1244	5.69566	4.41015	8.87779	33.0499	77.7952	40.7705	64.6762
ASHG19LNC1A100004034V5	0.00195027	0.0102361	3.6826	up	ENST00000625038	ENSG00000280224	AL008636.1	lncRNA				Reliable		Yes	chr22:49894217-49895234:+	chr22	+	49894217	49895234					GENCODE	novel transcript	1018	GATTTCTCTATCTTGGCACTATTGACATCTGAGGTCTGGATAATTCTTTGTTGTGGGAAG							intergenic							126.576	63.2057	7.40491	5.52419	118.241	139.266	113.561	99.9057	161.905
ASHG19LNC1A108836490V5	0.000253774	0.00275853	6.17568	up	ENST00000432045	ENSG00000226380	LINC-PINT	lncRNA	Refseq:Complete3End;FANTOM5CAT:Complete5End;BIGTranscriptome:FullLength;			Gold		Yes	chr7:130561568-130598069:-	chr7	-	130561568	130598069		Non-Small Cell Lung Carcinoma;Neoplastic Cell Transformation;Liver neoplasms;Mammary Neoplasms	classical_monocyte	Nucleus	GENCODE	long intergenic non-protein coding RNA, p53 induced transcript [Source:NCBI gene;Acc:378805]	6411	AGACCACTGAGTAACTCACAGCTAGGTTTCAACTTTTCCTTTCTAGGTTGTCTTGGGTTT	conserved	conserved	basal cell carcinoma	ENSG00000158623		NR_034120	intergenic							1241.02	190.699	9.82145	7.19485	729.091	1172.17	2966.11	1088.31	249.42
ASHG19LNC1A102408363V5	1.34211e-05	0.000584808	3.16039	up	ENST00000644400	ENSG00000214049	UCA1	lncRNA				Reliable	Yes	No	chr19:15939905-15947113:+	chr19	+	15939905	15947113	acute myeloid leukemia;bladder cancer;breast cancer;colorectal cancer;esophageal squamous cell carcinoma;gastric cancer;hepatocellular carcinoma;liver cancer;lung cancer;melanoma;non-small cell lung cancer;oral squamous cell carcinoma;osteosarcoma;ovarian cancer;prostate cancer;renal cell carcinoma;tongue squamous cell carcinoma	bladder cancer;oral squamous cell carcinoma;pancreaticobiliary maljunction;squamous cell carcinoma;tongue squamous cell carcinoma;cancer;gastric cancer;hepatocellular carcinoma;urinary bladder;breast cancer;esophageal cancer;pancreatic cancer;ovarian cancer;pancreatic ductal adenocarcinoma;endometrial cancer;melanoma;osteosarcoma;esophageal squamous cell carcinoma;liver cancer;colorectal cancer;a…	chorionic_membrane_mesenchymal_stem_cell	Cytoplasm;Ribosome	GENCODE	urothelial cancer associated 1 [Source:HGNC Symbol;Acc:HGNC:37126]	1572	ACCTATGGGAAAAGGGTGGCCTGCAGGAGCCAAGAAGTCTGGAGCAGCCGAAAAACCACA							intergenic							169.882	89.1604	7.80456	6.14446	145.957	177.661	198.366	157.829	169.595
ASHG19LNC1A100089197V5	0.00840731	0.0274902	2.56058	up	ENST00000648225	ENSG00000285802	AL450043.1	lncRNA				Reliable		Yes	chr1:23902926-23920111:-	chr1	-	23902926	23920111			perirenal_fat		GENCODE	novel transcript	1322	AATTAGCCTCTCTGTGTCTCAGTTTCCTTATCTGTAAAATGGAGGCAACAGTACCTCTGT							intergenic							13224.6	5412.95	12.8769	11.5204	8968.49	9927.11	29112.6	11923.2	6191.58
ASHG19LNC1A100085079V5	0.0280374	0.0646679	2.0333	up	ENST00000599515	ENSG00000268069	AC004466.1	lncRNA				Reliable		Yes	chr12:48178706-48179785:+	chr12	+	48178706	48179785				Nucleus;Chromatin;Insoluble Fraction;Cell Membrane	GENCODE	novel transcript, antisense to HDAC7	1080	CTACCCCTGTGGCTTCCCTGCTTGCTTCCTCCCTAATAAAGAATGACTCACATGTATCAA							natural antisense	ENST00000427332	HDAC7		-	48177624	48214395	49946.7	21880.7	14.4871	13.4633	41977.2	37936.3	88704.5	59018.3	22097
ASHG19LNC1A100085079V5	0.0280374	0.0646679	2.0333	up	ENST00000599515	ENSG00000268069	AC004466.1	lncRNA				Reliable		Yes	chr12:48178706-48179785:+	chr12	+	48178706	48179785				Nucleus;Chromatin;Insoluble Fraction;Cell Membrane	GENCODE	novel transcript, antisense to HDAC7	1080	CTACCCCTGTGGCTTCCCTGCTTGCTTCCTCCCTAATAAAGAATGACTCACATGTATCAA							natural antisense	ENST00000552960	HDAC7		-	48177434	48213669	49946.7	21880.7	14.4871	13.4633	41977.2	37936.3	88704.5	59018.3	22097
ASHG19LNC1A100085079V5	0.0280374	0.0646679	2.0333	up	ENST00000599515	ENSG00000268069	AC004466.1	lncRNA				Reliable		Yes	chr12:48178706-48179785:+	chr12	+	48178706	48179785				Nucleus;Chromatin;Insoluble Fraction;Cell Membrane	GENCODE	novel transcript, antisense to HDAC7	1080	CTACCCCTGTGGCTTCCCTGCTTGCTTCCTCCCTAATAAAGAATGACTCACATGTATCAA							natural antisense	ENST00000080059	HDAC7		-	48176505	48213568	49946.7	21880.7	14.4871	13.4633	41977.2	37936.3	88704.5	59018.3	22097
ASHG19LNC1A100085079V5	0.0280374	0.0646679	2.0333	up	ENST00000599515	ENSG00000268069	AC004466.1	lncRNA				Reliable		Yes	chr12:48178706-48179785:+	chr12	+	48178706	48179785				Nucleus;Chromatin;Insoluble Fraction;Cell Membrane	GENCODE	novel transcript, antisense to HDAC7	1080	CTACCCCTGTGGCTTCCCTGCTTGCTTCCTCCCTAATAAAGAATGACTCACATGTATCAA							natural antisense	ENST00000380610	HDAC7		-	48177504	48196295	49946.7	21880.7	14.4871	13.4633	41977.2	37936.3	88704.5	59018.3	22097
ASHG19LNC1A100085079V5	0.0280374	0.0646679	2.0333	up	ENST00000599515	ENSG00000268069	AC004466.1	lncRNA				Reliable		Yes	chr12:48178706-48179785:+	chr12	+	48178706	48179785				Nucleus;Chromatin;Insoluble Fraction;Cell Membrane	GENCODE	novel transcript, antisense to HDAC7	1080	CTACCCCTGTGGCTTCCCTGCTTGCTTCCTCCCTAATAAAGAATGACTCACATGTATCAA							natural antisense	ENST00000354334	HDAC7		-	48176505	48213649	49946.7	21880.7	14.4871	13.4633	41977.2	37936.3	88704.5	59018.3	22097
ASHG19LNC1A100085079V5	0.0280374	0.0646679	2.0333	up	ENST00000599515	ENSG00000268069	AC004466.1	lncRNA				Reliable		Yes	chr12:48178706-48179785:+	chr12	+	48178706	48179785				Nucleus;Chromatin;Insoluble Fraction;Cell Membrane	GENCODE	novel transcript, antisense to HDAC7	1080	CTACCCCTGTGGCTTCCCTGCTTGCTTCCTCCCTAATAAAGAATGACTCACATGTATCAA							natural antisense	ENST00000548080	HDAC7		-	48177299	48185787	49946.7	21880.7	14.4871	13.4633	41977.2	37936.3	88704.5	59018.3	22097
ASHGV40057070V5	0.00596175	0.0217027	2.11004	up	ENST00000507183	ENSG00000249173	LINC01093	lncRNA	;FANTOM5CAT:Complete5End;BIGTranscriptome:FullLength;	DHS_enhancer	e_lncRNA	Gold		No	chr4:185815055-185820608:-	chr4	-	185815055	185820608			classical_monocyte		GENCODE	long intergenic non-protein coding RNA 1093 [Source:HGNC Symbol;Acc:HGNC:49218]	621	AACTCGGGATAAGAATGGAAGCCCTGGAAGGGAAGAAGAACCGAGGAGTGAGCTTGCCCT	unconserved	conserved				NR_039975	intergenic							20.9464	18.8069	4.75476	3.67749	8.66394	15.7017	24.5006	18.2136	37.652
ASHG19LNC1A104805254V5	0.00653784	0.0231213	3.43831	up	ENST00000427268	ENSG00000230798	FOXD3-AS1	lncRNA	Refseq:Complete3End;FANTOM5CAT:Complete5End;BIGTranscriptome:FullLength;	DHS_promoter	p_lncRNA_divergent	Gold		No	chr1:63786555-63790112:-	chr1	-	63786555	63790112			embryonic_stem_cell		GENCODE	FOXD3 antisense RNA 1 [Source:HGNC Symbol;Acc:HGNC:40241]	491	GATGGTGGCAGTCGTCCGGCTCAGCGACAGCGGTTGGTGTGGACAAATCCTCCAAGATTT	conserved	conserved				NR_121637	natural antisense	ENST00000371116	FOXD3		+	63788712	63790797	40.3761	21.7758	5.55499	3.77329	6.51967	40.5467	48.0476	40.122	66.6443
ASHGV40037359V5	0.00743208	0.0253047	2.17648	up	T262912	G060557	G060557	lncRNA				Reliable		Yes	chr4:30553475-30611803:-	chr4	-	30553475	30611803					RNA-seq: Iyer et al 2015		984	AAGGCCCAAGAAATACAACTTCAGTTTACCCCCAAAGAGGAAATATTTAACTACAGACTG							intergenic							12.8606	7.78631	3.85653	2.73453	5	5.43005	11.8647	12.0693	29.939
ASHGV40003933V5	0.00475301	0.0186402	2.87119	up	ENST00000510087	ENSG00000247828	TMEM161B-AS1	lncRNA	Refseq:Complete3End;FANTOM5CAT:Complete5End;BIGTranscriptome:FullLength;	DHS_promoter	p_lncRNA_divergent	Gold		No	chr5:87564859-87732419:+	chr5	+	87564859	87732419			substantia_nigra	Nucleus	GENCODE	TMEM161B antisense RNA 1 [Source:HGNC Symbol;Acc:HGNC:43839]	590	AGAAGCTGATGTGACGTGGCAATATCAACCAGGAATACCCATCTCGAGTTCTGGATATGT	conserved	conserved	type 2 diabetes mellitus			NR_039994	intergenic							26.5345	13.9539	4.87291	3.35126	10.8577	11.1957	26.6393	11.0571	72.9226
ASHG19LNC1A100040556V5	0.000400013	0.00365169	5.03432	up	ENST00000589084	ENSG00000267341	AC100843.1	lncRNA	;BIGTranscriptome:FullLength;			Reliable		Yes	chr18:60040127-60045363:-	chr18	-	60040127	60045363					GENCODE	novel transcript, antisense to TNFRSF11A	324	GGCTCTGTGGCTCAGTGGACCTTCAATAAATTGGACCTTCAATAAATTAATTGAAAAACA							intronic antisense	ENST00000586569	TNFRSF11A		+	59992548	60058525	350.479	85.9038	8.36921	6.03741	110.23	257.645	913.922	272.583	198.016
ASHG19LNC1A100040556V5	0.000400013	0.00365169	5.03432	up	ENST00000589084	ENSG00000267341	AC100843.1	lncRNA	;BIGTranscriptome:FullLength;			Reliable		Yes	chr18:60040127-60045363:-	chr18	-	60040127	60045363					GENCODE	novel transcript, antisense to TNFRSF11A	324	GGCTCTGTGGCTCAGTGGACCTTCAATAAATTGGACCTTCAATAAATTAATTGAAAAACA							intronic antisense	NM_001278268	TNFRSF11A		+	59992520	60054943	350.479	85.9038	8.36921	6.03741	110.23	257.645	913.922	272.583	198.016
ASHG19LNC1A100040556V5	0.000400013	0.00365169	5.03432	up	ENST00000589084	ENSG00000267341	AC100843.1	lncRNA	;BIGTranscriptome:FullLength;			Reliable		Yes	chr18:60040127-60045363:-	chr18	-	60040127	60045363					GENCODE	novel transcript, antisense to TNFRSF11A	324	GGCTCTGTGGCTCAGTGGACCTTCAATAAATTGGACCTTCAATAAATTAATTGAAAAACA							intronic antisense	ENST00000616710	TNFRSF11A		+	59992520	60054943	350.479	85.9038	8.36921	6.03741	110.23	257.645	913.922	272.583	198.016
ASHG19LNC1A100040556V5	0.000400013	0.00365169	5.03432	up	ENST00000589084	ENSG00000267341	AC100843.1	lncRNA	;BIGTranscriptome:FullLength;			Reliable		Yes	chr18:60040127-60045363:-	chr18	-	60040127	60045363					GENCODE	novel transcript, antisense to TNFRSF11A	324	GGCTCTGTGGCTCAGTGGACCTTCAATAAATTGGACCTTCAATAAATTAATTGAAAAACA							intronic antisense	ENST00000617039	TNFRSF11A		+	59992520	60054943	350.479	85.9038	8.36921	6.03741	110.23	257.645	913.922	272.583	198.016
ASHG19LNC1A100040556V5	0.000400013	0.00365169	5.03432	up	ENST00000589084	ENSG00000267341	AC100843.1	lncRNA	;BIGTranscriptome:FullLength;			Reliable		Yes	chr18:60040127-60045363:-	chr18	-	60040127	60045363					GENCODE	novel transcript, antisense to TNFRSF11A	324	GGCTCTGTGGCTCAGTGGACCTTCAATAAATTGGACCTTCAATAAATTAATTGAAAAACA							intronic antisense	ENST00000269485	TNFRSF11A		+	59992520	60054892	350.479	85.9038	8.36921	6.03741	110.23	257.645	913.922	272.583	198.016
ASHG19LNC1A102421559V5	6.55926e-05	0.00131199	3.65325	up	ENST00000437698	ENSG00000230490	AL139383.1	lncRNA	;BIGTranscriptome:FullLength;			Reliable		No	chr13:34085467-34098459:-	chr13	-	34085467	34098459					GENCODE	novel transcript	355	GGTGTGCCAAGCCAAATGTCAACTGGAACTCAACCAAAAACTAAACCTTTACTGATCACA							exon sense-overlapping	NM_001243476	STARD13		-	33677272	34250972	26.6111	12.4515	5.08347	3.21429	23.0713	19.2172	29.777	11.6421	49.3479
ASHGV40024209V5	7.33026e-05	0.0013837	2.65304	up	TCONS_00027290	XLOC_013293	XLOC_013293	lncRNA				Reliable		Yes	chr19:31619015-31620542:-	chr19	-	31619015	31620542					RNA-seq: Cabili et al 2011		327	TGGGTTGTCTTAGTTCATTGGGGGTGCAATAACGCAGTACCATAAACTTATTTCTTACAG							exon sense-overlapping	uc002nsx.2	AX746504		-	31617485	31619766	14.4449	8.74738	4.26091	2.85326	7.44684	8.62785	18.2007	11.5722	26.3772
ASHG19LNC1A101244589V5	0.0465422	0.0945415	2.68755	up	ENST00000601196	ENSG00000231890	DARS-AS1	lncRNA	;FANTOM5CAT:Complete5End;BIGTranscriptome:FullLength;	DHS_promoter	p_lncRNA_divergent	Reliable		No	chr2:136757983-136774526:+	chr2	+	136757983	136774526			eosinophil	Chromatin;Nucleous;Nucleoplasm	GENCODE	DARS antisense RNA 1 [Source:HGNC Symbol;Acc:HGNC:40170]	906	GCCCAGGCTCCCCCAATTTTAATGACATTTAGACATTTGTCTTTAAGTTACATTGCTTTG	conserved	conserved	obesity;total cholesterol measurement;Cholesterol				intergenic							9446.98	11373	12.3657	10.9394	11064.3	9419.73	13522.3	11697.4	1531.17
ASHG19LNC1A102429018V5	3.17716e-06	0.000312874	26.9991	up	ENST00000593861	ENSG00000231898	AC012594.1	lncRNA	;BIGTranscriptome:FullLength;			Reliable		No	chr2:171191275-171201438:-	chr2	-	171191275	171201438					GENCODE	uncharacterized LOC101929753 [Source:NCBI gene;Acc:101929753]	771	CCTGGGCCAGGTGGGGAAGGTTTGTTTGCAGAGCAAAGAAGTGAAGCCCTCCATTCTAGT							natural antisense	ENST00000408978	MYO3B		+	171034655	171510991	599.934	30.1191	9.3797	4.62486	695.941	707.808	616.514	592.612	386.796
ASHG19LNC1A102429018V5	3.17716e-06	0.000312874	26.9991	up	ENST00000593861	ENSG00000231898	AC012594.1	lncRNA	;BIGTranscriptome:FullLength;			Reliable		No	chr2:171191275-171201438:-	chr2	-	171191275	171201438					GENCODE	uncharacterized LOC101929753 [Source:NCBI gene;Acc:101929753]	771	CCTGGGCCAGGTGGGGAAGGTTTGTTTGCAGAGCAAAGAAGTGAAGCCCTCCATTCTAGT							natural antisense	ENST00000409044	MYO3B		+	171034655	171510991	599.934	30.1191	9.3797	4.62486	695.941	707.808	616.514	592.612	386.796
ASHG19LNC1A102429018V5	3.17716e-06	0.000312874	26.9991	up	ENST00000593861	ENSG00000231898	AC012594.1	lncRNA	;BIGTranscriptome:FullLength;			Reliable		No	chr2:171191275-171201438:-	chr2	-	171191275	171201438					GENCODE	uncharacterized LOC101929753 [Source:NCBI gene;Acc:101929753]	771	CCTGGGCCAGGTGGGGAAGGTTTGTTTGCAGAGCAAAGAAGTGAAGCCCTCCATTCTAGT							natural antisense	ENST00000442690	MYO3B		+	171055718	171239276	599.934	30.1191	9.3797	4.62486	695.941	707.808	616.514	592.612	386.796
ASHG19LNC1A102429018V5	3.17716e-06	0.000312874	26.9991	up	ENST00000593861	ENSG00000231898	AC012594.1	lncRNA	;BIGTranscriptome:FullLength;			Reliable		No	chr2:171191275-171201438:-	chr2	-	171191275	171201438					GENCODE	uncharacterized LOC101929753 [Source:NCBI gene;Acc:101929753]	771	CCTGGGCCAGGTGGGGAAGGTTTGTTTGCAGAGCAAAGAAGTGAAGCCCTCCATTCTAGT							natural antisense	ENST00000484338	MYO3B		+	171036659	171356318	599.934	30.1191	9.3797	4.62486	695.941	707.808	616.514	592.612	386.796
ASHG19LNC1A100083929V5	0.00592576	0.0216133	3.78822	up	ENST00000415918	ENSG00000223554	AC078851.1	lncRNA	;BIGTranscriptome:FullLength;			Reliable		Yes	chr2:140582465-140583446:-	chr2	-	140582465	140583446					GENCODE	novel transcript	298	CAGGTGGTGATTCTTGCAAATGAGATGTTACTAATTTGAACCAATTGGAGGGACTGTAAT							intergenic							27.8831	6.37943	4.79469	2.87317	5.76719	10.5778	73.9564	17.934	31.1801
ASHGV40000817V5	0.048409	0.0974551	3.10075	up	ENST00000435984	ENSG00000204792	LINC01291	lncRNA	;FANTOM5CAT:Complete5End;BIGTranscriptome:FullLength;			Gold		No	chr2:75145275-75159921:+	chr2	+	75145275	75159921			tendon_cell		GENCODE	long intergenic non-protein coding RNA 1291 [Source:HGNC Symbol;Acc:HGNC:50358]	565	AGGCAGAATGGAAATAAAACTTTAACCAAAAGAGCATGGGCAGATATTTCCCGGATCTGA	unconserved	unconserved					intergenic							40.0218	17.8105	5.25341	3.62079	5	33.5191	49.5814	27.3807	84.6277
ASHGV40004414V5	1.26458e-05	0.000570746	4.92004	up	ENST00000457157	ENSG00000231106	LINC01436	lncRNA	Refseq:Complete3End;FANTOM5CAT:Complete5End;BIGTranscriptome:FullLength;			Gold	Yes	Yes	chr21:37377636-37380136:+	chr21	+	37377636	37380136			respiratory_system_smooth_muscle	Nucleus	GENCODE	long intergenic non-protein coding RNA 1436 [Source:HGNC Symbol;Acc:HGNC:50754]	1048	CTGTTTTTCAATGAGGAGGTGGGGCACAGGATGGATGGAAACTTTCCACAGTCACAGAAC	unconserved	conserved		ENSG00000159228		NR_110419	intergenic							73.1229	25.2839	6.55788	4.2592	30.1275	56.8987	96.3306	66.435	115.823
ASHG19LNC1A105982028V5	1.88934e-07	0.000108095	70.655	up	ENST00000419183	ENSG00000228008	AC105935.1	lncRNA	;FANTOM5CAT:Complete5End;			Reliable		Yes	chr3:49941420-49954370:+	chr3	+	49941420	49954370			lymphocyte		GENCODE	novel transcript, antisense to MON1A	600	GCCTGTGGGTGGATGTGCATGGTGTGGCCTGGAGAGAGAAGCTCCACGTGCAAACAGATA	unconserved	conserved					natural antisense	ENST00000417270	MON1A		-	49946306	49967606	27298.1	281.999	13.5647	7.42197	27501.4	17669	52077	34545.5	4697.48
ASHG19LNC1A105982028V5	1.88934e-07	0.000108095	70.655	up	ENST00000419183	ENSG00000228008	AC105935.1	lncRNA	;FANTOM5CAT:Complete5End;			Reliable		Yes	chr3:49941420-49954370:+	chr3	+	49941420	49954370			lymphocyte		GENCODE	novel transcript, antisense to MON1A	600	GCCTGTGGGTGGATGTGCATGGTGTGGCCTGGAGAGAGAAGCTCCACGTGCAAACAGATA	unconserved	conserved					natural antisense	ENST00000455683	MON1A		-	49946306	49967322	27298.1	281.999	13.5647	7.42197	27501.4	17669	52077	34545.5	4697.48
ASHG19LNC1A105982028V5	1.88934e-07	0.000108095	70.655	up	ENST00000419183	ENSG00000228008	AC105935.1	lncRNA	;FANTOM5CAT:Complete5End;			Reliable		Yes	chr3:49941420-49954370:+	chr3	+	49941420	49954370			lymphocyte		GENCODE	novel transcript, antisense to MON1A	600	GCCTGTGGGTGGATGTGCATGGTGTGGCCTGGAGAGAGAAGCTCCACGTGCAAACAGATA	unconserved	conserved					natural antisense	ENST00000645862	MON1A		-	49944593	49966974	27298.1	281.999	13.5647	7.42197	27501.4	17669	52077	34545.5	4697.48
ASHG19LNC1A105982028V5	1.88934e-07	0.000108095	70.655	up	ENST00000419183	ENSG00000228008	AC105935.1	lncRNA	;FANTOM5CAT:Complete5End;			Reliable		Yes	chr3:49941420-49954370:+	chr3	+	49941420	49954370			lymphocyte		GENCODE	novel transcript, antisense to MON1A	600	GCCTGTGGGTGGATGTGCATGGTGTGGCCTGGAGAGAGAAGCTCCACGTGCAAACAGATA	unconserved	conserved					natural antisense	ENST00000296473	MON1A		-	49946295	49967578	27298.1	281.999	13.5647	7.42197	27501.4	17669	52077	34545.5	4697.48
ASHG19LNC1A105982028V5	1.88934e-07	0.000108095	70.655	up	ENST00000419183	ENSG00000228008	AC105935.1	lncRNA	;FANTOM5CAT:Complete5End;			Reliable		Yes	chr3:49941420-49954370:+	chr3	+	49941420	49954370			lymphocyte		GENCODE	novel transcript, antisense to MON1A	600	GCCTGTGGGTGGATGTGCATGGTGTGGCCTGGAGAGAGAAGCTCCACGTGCAAACAGATA	unconserved	conserved					natural antisense	ENST00000642691	MON1A		-	49944593	49966959	27298.1	281.999	13.5647	7.42197	27501.4	17669	52077	34545.5	4697.48
ASHGV40055281V5	0.000246259	0.00271381	2.25622	up	T378692	G089606	G089606	lncRNA				Reliable		Yes	chrX:108974169-108980930:+	chrX	+	108974169	108980930					RNA-seq: Iyer et al 2015		6761	CTTGGACCCTACATGGCACCTGATACAAGCCAAATTACTGTTATTCAAATAAAACATTTT							natural antisense	ENST00000504980	ACSL4		-	108926098	108976442	42.5639	31.3828	5.7922	4.61829	23.9304	28.4181	44.2039	50.2916	65.9757
ASHGV40055281V5	0.000246259	0.00271381	2.25622	up	T378692	G089606	G089606	lncRNA				Reliable		Yes	chrX:108974169-108980930:+	chrX	+	108974169	108980930					RNA-seq: Iyer et al 2015		6761	CTTGGACCCTACATGGCACCTGATACAAGCCAAATTACTGTTATTCAAATAAAACATTTT							natural antisense	ENST00000469796	ACSL4		-	108884566	108976531	42.5639	31.3828	5.7922	4.61829	23.9304	28.4181	44.2039	50.2916	65.9757
ASHGV40055281V5	0.000246259	0.00271381	2.25622	up	T378692	G089606	G089606	lncRNA				Reliable		Yes	chrX:108974169-108980930:+	chrX	+	108974169	108980930					RNA-seq: Iyer et al 2015		6761	CTTGGACCCTACATGGCACCTGATACAAGCCAAATTACTGTTATTCAAATAAAACATTTT							natural antisense	uc004eok.2	ACSL4		-	108884564	108976621	42.5639	31.3828	5.7922	4.61829	23.9304	28.4181	44.2039	50.2916	65.9757
ASHGV40055281V5	0.000246259	0.00271381	2.25622	up	T378692	G089606	G089606	lncRNA				Reliable		Yes	chrX:108974169-108980930:+	chrX	+	108974169	108980930					RNA-seq: Iyer et al 2015		6761	CTTGGACCCTACATGGCACCTGATACAAGCCAAATTACTGTTATTCAAATAAAACATTTT							natural antisense	ENST00000340800	ACSL4		-	108884566	108976621	42.5639	31.3828	5.7922	4.61829	23.9304	28.4181	44.2039	50.2916	65.9757
ASHGV40055281V5	0.000246259	0.00271381	2.25622	up	T378692	G089606	G089606	lncRNA				Reliable		Yes	chrX:108974169-108980930:+	chrX	+	108974169	108980930					RNA-seq: Iyer et al 2015		6761	CTTGGACCCTACATGGCACCTGATACAAGCCAAATTACTGTTATTCAAATAAAACATTTT							natural antisense	ENST00000469857	ACSL4		-	108926554	108976460	42.5639	31.3828	5.7922	4.61829	23.9304	28.4181	44.2039	50.2916	65.9757
ASHGV40055281V5	0.000246259	0.00271381	2.25622	up	T378692	G089606	G089606	lncRNA				Reliable		Yes	chrX:108974169-108980930:+	chrX	+	108974169	108980930					RNA-seq: Iyer et al 2015		6761	CTTGGACCCTACATGGCACCTGATACAAGCCAAATTACTGTTATTCAAATAAAACATTTT							natural antisense	ENST00000348502	ACSL4		-	108884566	108976632	42.5639	31.3828	5.7922	4.61829	23.9304	28.4181	44.2039	50.2916	65.9757
ASHGV40055281V5	0.000246259	0.00271381	2.25622	up	T378692	G089606	G089606	lncRNA				Reliable		Yes	chrX:108974169-108980930:+	chrX	+	108974169	108980930					RNA-seq: Iyer et al 2015		6761	CTTGGACCCTACATGGCACCTGATACAAGCCAAATTACTGTTATTCAAATAAAACATTTT							natural antisense	NM_001318510	ACSL4		-	108884559	108976632	42.5639	31.3828	5.7922	4.61829	23.9304	28.4181	44.2039	50.2916	65.9757
ASHGV40055281V5	0.000246259	0.00271381	2.25622	up	T378692	G089606	G089606	lncRNA				Reliable		Yes	chrX:108974169-108980930:+	chrX	+	108974169	108980930					RNA-seq: Iyer et al 2015		6761	CTTGGACCCTACATGGCACCTGATACAAGCCAAATTACTGTTATTCAAATAAAACATTTT							natural antisense	ENST00000508092	ACSL4		-	108926093	108976554	42.5639	31.3828	5.7922	4.61829	23.9304	28.4181	44.2039	50.2916	65.9757
ASHGV40055281V5	0.000246259	0.00271381	2.25622	up	T378692	G089606	G089606	lncRNA				Reliable		Yes	chrX:108974169-108980930:+	chrX	+	108974169	108980930					RNA-seq: Iyer et al 2015		6761	CTTGGACCCTACATGGCACCTGATACAAGCCAAATTACTGTTATTCAAATAAAACATTTT							natural antisense	ENST00000502391	ACSL4		-	108926042	108976554	42.5639	31.3828	5.7922	4.61829	23.9304	28.4181	44.2039	50.2916	65.9757
ASHG19LNC1A100060668V5	0.0139894	0.0391859	2.24467	up	ENST00000573312	ENSG00000261888	AC144831.1	lncRNA				Reliable		Yes	chr17:81061205-81063860:+	chr17	+	81061205	81063860				Nucleus	GENCODE	novel transcript	2656	GTACCTTTTACAGATGTTTCATTTTATTAAAACTCACTAGTCACTGGATCTTCTATTCAA							natural antisense	MICT00000157247	CATG00000034912.1		-	81052582	81063259	970.371	601.715	9.8216	8.6551	679.546	941.509	1597.25	1226.48	407.072
ASHG19LNC1A100045184V5	0.000742929	0.00539499	6.82578	up	ENCT00000399435	CATG00000092169	CATG00000092169.1	lncRNA	;FANTOM5CAT:Complete5End;	DHS_promoter	p_lncRNA_divergent	Reliable		Yes	chr7:45151415-45154365:+	chr7	+	45151415	45154365					FANTOM5CAT	query_DPI = chr7:45151382..45151426,+;max_hit_DPIClstrID = chr7:45151272..45151332,-, on up stream;divergent transcription with these coding genes: ENSG00000136270.9	2951	GAGAGGAGAGAGGCTGGAGATTGATTTGATTACAGTTTATCTAAAAGAAGAAACGGAGGC	unconserved	unconserved					natural antisense	ENST00000395655	TBRG4		-	45139699	45151646	2175.99	251.889	10.2482	7.47716	460.851	1850.94	6450.93	1710.03	407.226
ASHG19LNC1A100045184V5	0.000742929	0.00539499	6.82578	up	ENCT00000399435	CATG00000092169	CATG00000092169.1	lncRNA	;FANTOM5CAT:Complete5End;	DHS_promoter	p_lncRNA_divergent	Reliable		Yes	chr7:45151415-45154365:+	chr7	+	45151415	45154365					FANTOM5CAT	query_DPI = chr7:45151382..45151426,+;max_hit_DPIClstrID = chr7:45151272..45151332,-, on up stream;divergent transcription with these coding genes: ENSG00000136270.9	2951	GAGAGGAGAGAGGCTGGAGATTGATTTGATTACAGTTTATCTAAAAGAAGAAACGGAGGC	unconserved	unconserved					natural antisense	ENST00000475893	TBRG4		-	45148453	45151620	2175.99	251.889	10.2482	7.47716	460.851	1850.94	6450.93	1710.03	407.226
ASHG19LNC1A100084773V5	4.20681e-05	0.00103498	5.54879	up	ENST00000543451	ENSG00000256286	AC078878.2	lncRNA	;FANTOM5CAT:Complete5End;BIGTranscriptome:FullLength;	DHS_enhancer	e_lncRNA	Reliable		Yes	chr12:127359367-127360778:+	chr12	+	127359367	127360778			testis		GENCODE	novel transcript	286	GCAAATGCACCGGAGAAACAAGTTAGATAGAGCTGAATTAAAGGTGAGCTTTTGGCCAGG	unconserved	unconserved					intergenic							28.2553	6.53963	5.09404	2.62187	10.2546	14.9881	23.9297	46.7532	45.3508
ASHG19LNC1A100077412V5	0.0137321	0.0386474	2.10016	up	FTMT23000005107	CATG00000103478	CATG00000103478.1	lncRNA	;FANTOM5CAT:Complete5End;	DHS_promoter	p_lncRNA_intergenic	Reliable		Yes	chr8:103821434-103822696:-	chr8	-	103821434	103822696					FANTOM5CAT	long non-coding RNA and at least 2000 nt from coding related gene on both strand;with antisense partner;multi_exonic	1263	GTGGAGAAGGGTCTGGTGCTCTGCTCGGGAGTCTCCTGTTTTCACAGAGCTTCCTGAGTC	unconserved	unconserved					intergenic							189.012	137.931	7.73926	6.66876	67.6362	137.972	376.284	214.062	149.103
ASHG19LNC1A100064895V5	0.02073	0.0520158	2.16285	up	ENST00000615722	ENSG00000277369	AC010654.1	lncRNA	;FANTOM5CAT:Complete5End;	DHS_promoter	p_lncRNA_divergent	Reliable		Yes	chr16:11891324-11892131:+	chr16	+	11891324	11892131			CD14_low_CD16_positive_monocyte	Nucleus	GENCODE	novel transcript	808	CGCCATGTTTAATTTGGAGTTTTGTGTGGAAGGGGGTCATTCATTGAGTCTGAATTGGGA	conserved	unconserved					intergenic							90.8895	70.6354	6.86546	5.75253	96.9397	90.6502	116.604	81.3614	68.8925
ASHGV40056099V5	0.0076184	0.0257343	10.2852	up	ENST00000553596	ENSG00000258655	ARHGAP5-AS1	lncRNA	Refseq:Complete3End;FANTOM5CAT:Complete5End;BIGTranscriptome:FullLength;	DHS_promoter	p_lncRNA_divergent	Gold		Yes	chr14:32544152-32545999:-	chr14	-	32544152	32545999			pineal_body	Cytoplasm;Insoluble Fraction	GENCODE	ARHGAP5 antisense RNA 1 (head to head) [Source:HGNC Symbol;Acc:HGNC:20279]	1848	ACTCCATTCCTTCTCACCTTTTCCCTTTTACCCATTGGCGTGAGTATTTTTCCTCAGCTT	conserved	conserved				NR_027263	natural antisense	ENST00000555814	ARHGAP5		+	32545320	32559986	5970.07	4327.6	12.0361	8.67355	5235.12	4825.3	11554.4	4966.39	3269.16
ASHG19LNC1A100048724V5	3.80204e-05	0.000976067	55.796	up	ENST00000650577	ENSG00000285939	AC034268.2	lncRNA				Reliable		Yes	chr17:51354121-52144186:-	chr17	-	51354121	52144186			tendon_cell		GENCODE	novel transcript, antisense to KIF2B	1446	GTGTGGTTGTTATGCTTTTAATCACAAATGTCTAAAATTCATCCACTCATTCATTAACTT							natural antisense	ENST00000268919	KIF2B		+	51900262	51902574	615.523	6.50846	8.38909	2.587	105.99	305.519	2077.52	502.656	85.9329
ASHG19LNC1A101679065V5	4.33415e-05	0.00105417	5.02433	up	ENST00000532697	ENSG00000255399	TBX5-AS1	lncRNA	;FANTOM5CAT:Complete5End;			Gold		No	chr12:114846001-114847419:+	chr12	+	114846001	114847419			respiratory_system_smooth_muscle		GENCODE	TBX5 antisense RNA 1 [Source:HGNC Symbol;Acc:HGNC:27402]	961	GGAGAGAGGTGGTTTCTGTAGAGAATAATTATTGTACCAGGGCCCGCCGAGGCACGAGGC	conserved	conserved					natural antisense	ENST00000310346	TBX5		-	114791736	114846247	74.4171	22.9715	6.61462	4.28569	37.7343	74.9164	97.5471	71.6088	90.279
ASHG19LNC1A101679065V5	4.33415e-05	0.00105417	5.02433	up	ENST00000532697	ENSG00000255399	TBX5-AS1	lncRNA	;FANTOM5CAT:Complete5End;			Gold		No	chr12:114846001-114847419:+	chr12	+	114846001	114847419			respiratory_system_smooth_muscle		GENCODE	TBX5 antisense RNA 1 [Source:HGNC Symbol;Acc:HGNC:27402]	961	GGAGAGAGGTGGTTTCTGTAGAGAATAATTATTGTACCAGGGCCCGCCGAGGCACGAGGC	conserved	conserved					natural antisense	ENST00000349716	TBX5		-	114791736	114846192	74.4171	22.9715	6.61462	4.28569	37.7343	74.9164	97.5471	71.6088	90.279
ASHG19LNC1A113692917V5	0.00230514	0.0114166	3.25445	up	ENST00000597509	ENSG00000167751	KLK2	lncRNA	;FANTOM5CAT:Complete5End;			Reliable		No	chr19:51373871-51379813:+	chr19	+	51373871	51379813		Prostatic Neoplasms	male_reproductive_system	Cytosol;Nucleus;Cell Membrane	GENCODE	kallikrein related peptidase 2 [Source:HGNC Symbol;Acc:HGNC:6363]	561	AGAACCACAGGAAACCAGGACTGAAAGGTGCTAGAGAATGGCCATATGTCGCTGTCCATG	unconserved	unconserved					bidirectional	ENST00000599568	KLK2		+	51378899	51379958	24.7037	9.66668	4.79997	3.09755	9.82863	14.856	39.4383	6.79953	52.5959
ASHG19LNC1A113692917V5	0.00230514	0.0114166	3.25445	up	ENST00000597509	ENSG00000167751	KLK2	lncRNA	;FANTOM5CAT:Complete5End;			Reliable		No	chr19:51373871-51379813:+	chr19	+	51373871	51379813		Prostatic Neoplasms	male_reproductive_system	Cytosol;Nucleus;Cell Membrane	GENCODE	kallikrein related peptidase 2 [Source:HGNC Symbol;Acc:HGNC:6363]	561	AGAACCACAGGAAACCAGGACTGAAAGGTGCTAGAGAATGGCCATATGTCGCTGTCCATG	unconserved	unconserved					bidirectional	ENST00000391810	KLK2		+	51376689	51383822	24.7037	9.66668	4.79997	3.09755	9.82863	14.856	39.4383	6.79953	52.5959
ASHG19LNC1A113692917V5	0.00230514	0.0114166	3.25445	up	ENST00000597509	ENSG00000167751	KLK2	lncRNA	;FANTOM5CAT:Complete5End;			Reliable		No	chr19:51373871-51379813:+	chr19	+	51373871	51379813		Prostatic Neoplasms	male_reproductive_system	Cytosol;Nucleus;Cell Membrane	GENCODE	kallikrein related peptidase 2 [Source:HGNC Symbol;Acc:HGNC:6363]	561	AGAACCACAGGAAACCAGGACTGAAAGGTGCTAGAGAATGGCCATATGTCGCTGTCCATG	unconserved	unconserved					bidirectional	uc010yck.2	KLK2		+	51376689	51380675	24.7037	9.66668	4.79997	3.09755	9.82863	14.856	39.4383	6.79953	52.5959
ASHG19LNC1A113692917V5	0.00230514	0.0114166	3.25445	up	ENST00000597509	ENSG00000167751	KLK2	lncRNA	;FANTOM5CAT:Complete5End;			Reliable		No	chr19:51373871-51379813:+	chr19	+	51373871	51379813		Prostatic Neoplasms	male_reproductive_system	Cytosol;Nucleus;Cell Membrane	GENCODE	kallikrein related peptidase 2 [Source:HGNC Symbol;Acc:HGNC:6363]	561	AGAACCACAGGAAACCAGGACTGAAAGGTGCTAGAGAATGGCCATATGTCGCTGTCCATG	unconserved	unconserved					bidirectional	ENST00000600690	KLK2		+	51376554	51380177	24.7037	9.66668	4.79997	3.09755	9.82863	14.856	39.4383	6.79953	52.5959
ASHG19LNC1A113692917V5	0.00230514	0.0114166	3.25445	up	ENST00000597509	ENSG00000167751	KLK2	lncRNA	;FANTOM5CAT:Complete5End;			Reliable		No	chr19:51373871-51379813:+	chr19	+	51373871	51379813		Prostatic Neoplasms	male_reproductive_system	Cytosol;Nucleus;Cell Membrane	GENCODE	kallikrein related peptidase 2 [Source:HGNC Symbol;Acc:HGNC:6363]	561	AGAACCACAGGAAACCAGGACTGAAAGGTGCTAGAGAATGGCCATATGTCGCTGTCCATG	unconserved	unconserved					bidirectional	ENST00000593493	KLK2		+	51364824	51379895	24.7037	9.66668	4.79997	3.09755	9.82863	14.856	39.4383	6.79953	52.5959
ASHG19LNC1A113692917V5	0.00230514	0.0114166	3.25445	up	ENST00000597509	ENSG00000167751	KLK2	lncRNA	;FANTOM5CAT:Complete5End;			Reliable		No	chr19:51373871-51379813:+	chr19	+	51373871	51379813		Prostatic Neoplasms	male_reproductive_system	Cytosol;Nucleus;Cell Membrane	GENCODE	kallikrein related peptidase 2 [Source:HGNC Symbol;Acc:HGNC:6363]	561	AGAACCACAGGAAACCAGGACTGAAAGGTGCTAGAGAATGGCCATATGTCGCTGTCCATG	unconserved	unconserved					bidirectional	ENST00000325321	KLK2		+	51376505	51383823	24.7037	9.66668	4.79997	3.09755	9.82863	14.856	39.4383	6.79953	52.5959
ASHG19LNC1A113692917V5	0.00230514	0.0114166	3.25445	up	ENST00000597509	ENSG00000167751	KLK2	lncRNA	;FANTOM5CAT:Complete5End;			Reliable		No	chr19:51373871-51379813:+	chr19	+	51373871	51379813		Prostatic Neoplasms	male_reproductive_system	Cytosol;Nucleus;Cell Membrane	GENCODE	kallikrein related peptidase 2 [Source:HGNC Symbol;Acc:HGNC:6363]	561	AGAACCACAGGAAACCAGGACTGAAAGGTGCTAGAGAATGGCCATATGTCGCTGTCCATG	unconserved	unconserved					bidirectional	ENST00000358049	KLK2		+	51376714	51383823	24.7037	9.66668	4.79997	3.09755	9.82863	14.856	39.4383	6.79953	52.5959
ASHG19LNC1A113692917V5	0.00230514	0.0114166	3.25445	up	ENST00000597509	ENSG00000167751	KLK2	lncRNA	;FANTOM5CAT:Complete5End;			Reliable		No	chr19:51373871-51379813:+	chr19	+	51373871	51379813		Prostatic Neoplasms	male_reproductive_system	Cytosol;Nucleus;Cell Membrane	GENCODE	kallikrein related peptidase 2 [Source:HGNC Symbol;Acc:HGNC:6363]	561	AGAACCACAGGAAACCAGGACTGAAAGGTGCTAGAGAATGGCCATATGTCGCTGTCCATG	unconserved	unconserved					bidirectional	ENST00000594218	AC037199.1		-	51377552	51378040	24.7037	9.66668	4.79997	3.09755	9.82863	14.856	39.4383	6.79953	52.5959
ASHGV40030619V5	0.00188527	0.0100222	2.32508	up	T214751	G049652	G049652	lncRNA				Reliable		Yes	chr20:20340016-20348127:-	chr20	-	20340016	20348127					RNA-seq: Iyer et al 2015		7257	GAAGAACTAACAAGACTGGCAGCGGAAGTTTCCAGGAAATCAAACAGAATCACACCCAAG							bidirectional	ENCT00000265277	CATG00000054414.1		-	20345931	20346135	18.0237	10.0234	4.45824	3.24096	5.88699	9.19163	26.5192	13.2251	35.2958
ASHGV40030619V5	0.00188527	0.0100222	2.32508	up	T214751	G049652	G049652	lncRNA				Reliable		Yes	chr20:20340016-20348127:-	chr20	-	20340016	20348127					RNA-seq: Iyer et al 2015		7257	GAAGAACTAACAAGACTGGCAGCGGAAGTTTCCAGGAAATCAAACAGAATCACACCCAAG							bidirectional	ENST00000245957	CFAP61		+	20033196	20341346	18.0237	10.0234	4.45824	3.24096	5.88699	9.19163	26.5192	13.2251	35.2958
ASHG19LNC1A101235260V5	4.78401e-05	0.00111299	5.58194	up	ENST00000610144	ENSG00000230606	AC159540.1	lncRNA	;BIGTranscriptome:FullLength;			Reliable		No	chr2:98081798-98099107:-	chr2	-	98081798	98099107				Nucleus;Insoluble Fraction	GENCODE		888	ACAAGCAAATTCTGAGTTTTGCACATTCAGTGTAATGTTGGCTGTGGGTTTGTCATGGCT							intergenic							521.611	129.24	9.04594	6.56517	210.452	369.855	1149.11	447.144	431.492
ASHG19LNC1A109956345V5	3.10361e-06	0.000311659	5.46044	up	ENST00000625079	ENSG00000236830	CBR3-AS1	lncRNA				Reliable		No	chr21:37505098-37510762:-	chr21	-	37505098	37510762	esophageal squamous cell carcinoma;prostate cancer	esophageal squamous cell carcinoma;prostate cancer;hepatocellular carcinoma			GENCODE	CBR3 antisense RNA 1 [Source:HGNC Symbol;Acc:HGNC:43664]	743	GCCGGGTGTGGTAGTGGTGATTCTCCTGCCTCAGCCTCTGGAGTAGCTGGGATTACAGGC							natural antisense	ENST00000290354	CBR3		+	37507210	37518864	101638	14157.5	15.3898	12.9408	88745	89172.3	199007	98417.9	32847.8
ASHG19LNC1A100036395V5	0.000281341	0.00293915	10.0132	up	ENST00000563933	ENSG00000260943	LINC02555	lncRNA				Gold	Yes	Yes	chr12:40534728-40536678:-	chr12	-	40534728	40536678			classical_monocyte		GENCODE	long intergenic non-protein coding RNA 2555 [Source:HGNC Symbol;Acc:HGNC:53593]	1951	GTAGTTGCAGCATGAAATCCAAAATAACATCAATAAACTTTTCATTCTCTGTTACACTAA							intergenic							140.367	21.0068	7.42256	4.09872	73.4554	69.6004	133.681	108.91	316.19
ASHGV40036840V5	0.0421818	0.0878171	2.14667	up	T255016	G058768	G058768	lncRNA				Reliable		Yes	chr3:176566455-176639371:+	chr3	+	176566455	176639371					RNA-seq: Iyer et al 2015		742	AACAACATTACAAAACAGGGATCACCAGGTGCAAATTCTCAAGGGCAGAAGGAACAAGGG							intergenic							18.2941	12.8704	4.3446	3.2425	5	16.1651	20.7264	20.0352	29.544
ASHG19LNC1A100072825V5	0.00142136	0.0082816	2.53547	up	ENST00000614509	ENSG00000274215	AC106028.4	lncRNA				Reliable		Yes	chr15:93351681-93352287:+	chr15	+	93351681	93352287					GENCODE	novel transcript	607	TGTGTTAGTCTGGAAGCACCAAGCACCGCATACCAAAATACCTCGAGGCAACCGTATGGC							intronic antisense	ENST00000557398	FAM174B		-	93162532	93353028	102.762	68.2477	7.09709	5.75483	100.107	119.171	94.6525	77.8149	122.065
ASHGV40039848V5	0.0353951	0.0771822	3.99237	up	NR_104616	LOC100506858	LOC100506858	lncRNA	Refseq:Complete3End;			Gold		Yes	chr5:2303834-2312315:-	chr5	-	2303834	2312315			pituitary_gland		Refseq		459	AGCTGGTGGAGAAATTAAGATAAATAGAGAAAATCCTGACTGTGTTTGCTTTGGACCACA						NR_104616	intergenic							84.5023	36.2621	6.40159	4.40434	5.5431	58.4005	128.573	111.417	118.578
ASHGV40042144V5	0.00612731	0.0221107	2.735	up	TCONS_00010056	XLOC_004504	XLOC_004504	lncRNA				Reliable		Yes	chr5:109243258-109247966:+	chr5	+	109243258	109247966					RNA-seq: Cabili et al 2011		613	TGGGGTAGCAAAGCAGTTTAATACTAGTCTGTTCACTTCAAAAGTACTCACACCAATAAA							intergenic							14.1901	6.52886	4.03453	2.58298	5	11.5008	18.6751	17.4465	18.3281
ASHGV40000351V5	0.00330947	0.0146149	5.50342	up	ENST00000414354	ENSG00000228109	MELTF-AS1	lncRNA	;FANTOM5CAT:Complete5End;BIGTranscriptome:FullLength;	DHS_promoter	p_lncRNA_divergent	Gold		No	chr3:196730621-196731611:+	chr3	+	196730621	196731611			pituitary_gland	Nucleus	GENCODE	MELTF antisense RNA 1 [Source:HGNC Symbol;Acc:HGNC:40373]	468	GCCAGCCGCGATATCTCCCCACAAACCTAAACAATTTCGAGAGGGACTTGTGTTCTGCAA	unconserved	conserved		ENSG00000119227			natural antisense	ENST00000296350	MELTF		-	196728611	196756687	90544.1	22192.9	15.1473	12.687	90642.1	64832.8	159674	121797	15774.7
ASHGV40048969V5	0.0372653	0.08013	2.00359	up	T034706	G007889	G007889	lncRNA				Reliable		Yes	chr1:247104321-247107981:+	chr1	+	247104321	247107981					RNA-seq: Iyer et al 2015		571	AAATAGGAAATACAACAAGGGTCCATTACAGCATCCATCACGCTATGTTCTAATTACTTT							intergenic							25.3351	22.7565	4.88204	3.87945	6.21285	13.8967	41.1995	19.4837	45.8827
ASHG19LNC1A100084094V5	0.00149372	0.00858327	3.31688	up	ENST00000428272	ENSG00000230294	LINC02370	lncRNA	;BIGTranscriptome:FullLength;			Reliable		Yes	chr12:131832015-131852100:+	chr12	+	131832015	131852100					GENCODE	long intergenic non-protein coding RNA 2370 [Source:HGNC Symbol;Acc:HGNC:27885]	2009	CGGGCTGAGGAGGGTTCAGAGGATTGTGGTCTCTTTGTTTTCATTCAAGGCTCCATCAGC						NR_103736	intergenic							198.569	91.6139	7.82317	6.09334	77.4185	141.672	402.988	100.839	269.926
ASHGV40013008V5	0.00299905	0.0136499	2.6144	up	T099727	G023548	G023548	lncRNA				Reliable		Yes	chr13:114030594-114034636:-	chr13	-	114030594	114034636					RNA-seq: Iyer et al 2015		1786	TGCCTCCACTCTTGTCAGACAGCAAGCTACAGAATAACTGGGGAAATACTTTTTAAAAAA							intergenic							46.0097	30.6764	5.80061	4.41413	17.4441	33.4904	58.8615	25.9474	94.3051
ASHG19LNC1A109862859V5	0.000183232	0.00228013	2.40639	up	ENST00000468459	ENSG00000084636	COL16A1	lncRNA	;FANTOM5CAT:Complete5End;			Reliable		No	chr1:32131638-32138753:-	chr1	-	32131638	32138753			preadipocyte_of_the_breast	Nucleus	GENCODE	collagen type XVI alpha 1 chain [Source:HGNC Symbol;Acc:HGNC:2193]	620	CCTGGAGGAAACTCAAAGCCAATTAGTATCTGCGGGGACTGTGTCCAGGGGCAGAGGGCC							bidirectional	MICT00000007100	CATG00000096010.1		+	32135793	32147816	14.8257	10.3652	4.24753	2.98065	5.97122	7.9176	19.4316	11.3871	29.4209
ASHG19LNC1A109862859V5	0.000183232	0.00228013	2.40639	up	ENST00000468459	ENSG00000084636	COL16A1	lncRNA	;FANTOM5CAT:Complete5End;			Reliable		No	chr1:32131638-32138753:-	chr1	-	32131638	32138753			preadipocyte_of_the_breast	Nucleus	GENCODE	collagen type XVI alpha 1 chain [Source:HGNC Symbol;Acc:HGNC:2193]	620	CCTGGAGGAAACTCAAAGCCAATTAGTATCTGCGGGGACTGTGTCCAGGGGCAGAGGGCC							bidirectional	MICT00000007101	CATG00000096010.1		+	32135607	32147816	14.8257	10.3652	4.24753	2.98065	5.97122	7.9176	19.4316	11.3871	29.4209
ASHG19LNC1A109862859V5	0.000183232	0.00228013	2.40639	up	ENST00000468459	ENSG00000084636	COL16A1	lncRNA	;FANTOM5CAT:Complete5End;			Reliable		No	chr1:32131638-32138753:-	chr1	-	32131638	32138753			preadipocyte_of_the_breast	Nucleus	GENCODE	collagen type XVI alpha 1 chain [Source:HGNC Symbol;Acc:HGNC:2193]	620	CCTGGAGGAAACTCAAAGCCAATTAGTATCTGCGGGGACTGTGTCCAGGGGCAGAGGGCC							bidirectional	uc001btj.1	COL16A1		-	32117848	32164207	14.8257	10.3652	4.24753	2.98065	5.97122	7.9176	19.4316	11.3871	29.4209
ASHG19LNC1A109862859V5	0.000183232	0.00228013	2.40639	up	ENST00000468459	ENSG00000084636	COL16A1	lncRNA	;FANTOM5CAT:Complete5End;			Reliable		No	chr1:32131638-32138753:-	chr1	-	32131638	32138753			preadipocyte_of_the_breast	Nucleus	GENCODE	collagen type XVI alpha 1 chain [Source:HGNC Symbol;Acc:HGNC:2193]	620	CCTGGAGGAAACTCAAAGCCAATTAGTATCTGCGGGGACTGTGTCCAGGGGCAGAGGGCC							bidirectional	ENST00000373672	COL16A1		-	32117848	32169920	14.8257	10.3652	4.24753	2.98065	5.97122	7.9176	19.4316	11.3871	29.4209
ASHG19LNC1A109862859V5	0.000183232	0.00228013	2.40639	up	ENST00000468459	ENSG00000084636	COL16A1	lncRNA	;FANTOM5CAT:Complete5End;			Reliable		No	chr1:32131638-32138753:-	chr1	-	32131638	32138753			preadipocyte_of_the_breast	Nucleus	GENCODE	collagen type XVI alpha 1 chain [Source:HGNC Symbol;Acc:HGNC:2193]	620	CCTGGAGGAAACTCAAAGCCAATTAGTATCTGCGGGGACTGTGTCCAGGGGCAGAGGGCC							bidirectional	ENST00000458715	COL16A1		-	32138031	32149349	14.8257	10.3652	4.24753	2.98065	5.97122	7.9176	19.4316	11.3871	29.4209
ASHG19LNC1A109862859V5	0.000183232	0.00228013	2.40639	up	ENST00000468459	ENSG00000084636	COL16A1	lncRNA	;FANTOM5CAT:Complete5End;			Reliable		No	chr1:32131638-32138753:-	chr1	-	32131638	32138753			preadipocyte_of_the_breast	Nucleus	GENCODE	collagen type XVI alpha 1 chain [Source:HGNC Symbol;Acc:HGNC:2193]	620	CCTGGAGGAAACTCAAAGCCAATTAGTATCTGCGGGGACTGTGTCCAGGGGCAGAGGGCC							bidirectional	ENST00000440437	COL16A1		-	32122001	32131682	14.8257	10.3652	4.24753	2.98065	5.97122	7.9176	19.4316	11.3871	29.4209
ASHG19LNC1A100068989V5	0.0469204	0.095133	2.1714	up	BIG-lncRNA-1575.1	BIG-lncRNA-1575	BIG-lncRNA-1575	lncRNA	;BIGTranscriptome:FullLength;			Reliable		Yes	chr20:62478153-62479021:+	chr20	+	62478153	62479021					CAFE		793	TAGGGACAGCTGAGGAGTGTGTGAGACTCAAGGACCCTCAGGACACAAGGGCAGATGTGT							intergenic							15.8833	8.75209	3.935	2.81638	5	5.01401	41.2835	9.52107	18.5978
ASHG19LNC1ABL100000957V5	0.000124927	0.00182585	2.36314	up	compmerge.6143.pooled.chr12	ENSG00000256442	AC010186.1	lncRNA	Refseq:Complete3End;FANTOM5CAT:Complete5End;BIGTranscriptome:FullLength;;CLSFL	DHS_promoter	p_lncRNA_divergent	Reliable		No	hg38:chr12:9647017-9648084-	chr12	-	9647017	9648084			testis		CLSFL		713	CGAGAGTCTCCCGGGCGCACCAAGATGCCTGCAGCTTCAAGAAGATGTATGGGAACAGAC	unconserved	unconserved		ENSG00000184293			intergenic							191198	37943.2	16.6562	15.4155	174280	181612	307298	201487	91313.5
ASHG19LNC1A106390659V5	0.0103072	0.0315696	3.86824	up	ENST00000597051	ENSG00000232732	AC097717.1	lncRNA				Reliable		No	chr2:200758806-200773881:-	chr2	-	200758806	200773881					GENCODE	novel transcript	738	TGCAAAGTAGCAGAGACACAGATGAGGAATTGTAATGTTTGTAAAATCAAAGTGGTGGGA							intergenic							29.6645	8.86118	5.15768	3.206	13.9569	28.9209	54.5807	29.6125	21.2516
ASHGV40059315V5	0.000479189	0.0040571	4.76587	up	TCONS_00004415	XLOC_002287	XLOC_002287	lncRNA				Reliable		Yes	chr2:114799665-114800908:-	chr2	-	114799665	114800908					RNA-seq: Cabili et al 2011		625	GGGGTGGCAGAATACCATGAATGTGAAGAGCCAGTTTTACTCCTATATCATCTCCAGTGT							intergenic							122.256	36.4757	7.1906	4.93786	35.9142	69.09	170.172	96.4538	239.65
ASHGV40033809V5	7.42013e-07	0.000186222	27.8519	up	ENST00000450750	ENSG00000236117	LINC01639	lncRNA	;FANTOM5CAT:Complete5End;BIGTranscriptome:FullLength;	DHS_enhancer	e_lncRNA	Gold		Yes	chr22:43796337-43805687:+	chr22	+	43796337	43805687			testis	Nucleus	GENCODE	long intergenic non-protein coding RNA 1639 [Source:HGNC Symbol;Acc:HGNC:52426]	951	AGAACGAGCCATCTCCTGGCTGGTTTAGCAGTGTGGGATTGTGTGGTGTTTCTATTAGTC	unconserved	unconserved				NR_146918	intergenic							758.827	32.5676	9.40837	4.60866	306.557	571.93	1758.81	770.309	386.532
ASHGV40005350V5	3.17306e-06	0.000312874	16.1993	up	T037630	G008541	G008541	lncRNA				Reliable		Yes	chr10:15117469-15120386:+	chr10	+	15117469	15120386					RNA-seq: Iyer et al 2015		1709	TCACCAGTAACATTAACTTATTGTAACAGAACAGATGAGCCAAAAGAACAAACAGCTGTT							natural antisense	ENST00000356189	ACBD7		-	15119522	15130775	74.9209	5	6.45232	2.43446	32.7722	46.6514	144.286	94.4465	56.4484
ASHGV40059640V5	0.000252311	0.00274971	4.48223	up	TCONS_00020502	XLOC_009823	XLOC_009823	lncRNA				Reliable		Yes	chr12:88811914-88813084:+	chr12	+	88811914	88813084					RNA-seq: Cabili et al 2011		285	ATTCTACAGGTTACCAGTACACACCTCTTCTCAGTCGAGTCTCAAAATAGCAGCCTGAAT							intergenic							79.6082	28.4819	6.59125	4.42703	49.3052	42.8828	61.3431	151.477	93.0334
ASHG19LNC1A100089049V5	0.0334427	0.0738632	2.43667	up	ENST00000608472	ENSG00000272656	AC024933.1	lncRNA				Reliable		Yes	chr3:139067866-139068213:-	chr3	-	139067866	139068213					GENCODE	novel transcript, antisense to MRPS22	348	GCTGGTGTTGAACATAGCTCAAATCGTTTTCTAACCATAATCATGTATAATAAAAGATTA							intronic antisense	ENST00000465056	MRPS22		+	139062869	139075875	13.5201	7.28687	4.27469	2.98978	14.6741	14.4572	12.459	16.0562	9.95411
ASHG19LNC1A100089049V5	0.0334427	0.0738632	2.43667	up	ENST00000608472	ENSG00000272656	AC024933.1	lncRNA				Reliable		Yes	chr3:139067866-139068213:-	chr3	-	139067866	139068213					GENCODE	novel transcript, antisense to MRPS22	348	GCTGGTGTTGAACATAGCTCAAATCGTTTTCTAACCATAATCATGTATAATAAAAGATTA							intronic antisense	ENST00000480644	MRPS22		+	139067124	139071634	13.5201	7.28687	4.27469	2.98978	14.6741	14.4572	12.459	16.0562	9.95411
ASHG19LNC1A100089049V5	0.0334427	0.0738632	2.43667	up	ENST00000608472	ENSG00000272656	AC024933.1	lncRNA				Reliable		Yes	chr3:139067866-139068213:-	chr3	-	139067866	139068213					GENCODE	novel transcript, antisense to MRPS22	348	GCTGGTGTTGAACATAGCTCAAATCGTTTTCTAACCATAATCATGTATAATAAAAGATTA							intronic antisense	ENST00000495075	MRPS22		+	138724648	139075888	13.5201	7.28687	4.27469	2.98978	14.6741	14.4572	12.459	16.0562	9.95411
ASHG19LNC1A100089049V5	0.0334427	0.0738632	2.43667	up	ENST00000608472	ENSG00000272656	AC024933.1	lncRNA				Reliable		Yes	chr3:139067866-139068213:-	chr3	-	139067866	139068213					GENCODE	novel transcript, antisense to MRPS22	348	GCTGGTGTTGAACATAGCTCAAATCGTTTTCTAACCATAATCATGTATAATAAAAGATTA							intronic antisense	ENST00000465373	MRPS22		+	139062881	139069101	13.5201	7.28687	4.27469	2.98978	14.6741	14.4572	12.459	16.0562	9.95411
ASHG19LNC1A100089049V5	0.0334427	0.0738632	2.43667	up	ENST00000608472	ENSG00000272656	AC024933.1	lncRNA				Reliable		Yes	chr3:139067866-139068213:-	chr3	-	139067866	139068213					GENCODE	novel transcript, antisense to MRPS22	348	GCTGGTGTTGAACATAGCTCAAATCGTTTTCTAACCATAATCATGTATAATAAAAGATTA							intronic antisense	ENST00000478464	MRPS22		+	139063407	139075856	13.5201	7.28687	4.27469	2.98978	14.6741	14.4572	12.459	16.0562	9.95411
ASHG19LNC1A100089049V5	0.0334427	0.0738632	2.43667	up	ENST00000608472	ENSG00000272656	AC024933.1	lncRNA				Reliable		Yes	chr3:139067866-139068213:-	chr3	-	139067866	139068213					GENCODE	novel transcript, antisense to MRPS22	348	GCTGGTGTTGAACATAGCTCAAATCGTTTTCTAACCATAATCATGTATAATAAAAGATTA							intronic antisense	ENST00000310776	MRPS22		+	139062861	139075885	13.5201	7.28687	4.27469	2.98978	14.6741	14.4572	12.459	16.0562	9.95411
ASHG19LNC1A109436135V5	0.000234464	0.00263791	6.40378	up	ENST00000559858	ENSG00000148516	ZEB1	lncRNA	;FANTOM5CAT:Complete5End;	DHS_promoter		Gold		No	chr10:31608141-31812935:+	chr10	+	31608141	31812935		Neoplastic Cell Transformation;Corneal dystrophy;Endometrial Neoplasms;Fuchs Endothelial Dystrophy;Neoplasm Invasiveness;Oral Submucous Fibrosis;Sezary Syndrome;Lymphoma, T-Cell, Cutaneous;Myocardial Ischemia;Corneal guttata;Polymorphous corneal dystrophy;ovarian neoplasm;Mammary Neoplasms;CORNEAL DYSTROPHY, POSTERIOR POLYMORPHOUS, 3 (disorder);CORNEAL DYSTROPHY, FUCHS ENDOTHELIAL, 6	neuronal_stem_cell	Insoluble Fraction;Cell Membrane	GENCODE	zinc finger E-box binding homeobox 1 [Source:HGNC Symbol;Acc:HGNC:11642]	2745	GGAAGACAGAGCAGGCATTGGATAATATTCTTATTAAGTTACAAATTATAATACTGTGGT							exon sense-overlapping	ENST00000542815	ZEB1		+	31608151	31816222	80.0491	17.2176	6.55825	3.87933	16.8898	71.6416	135.847	79.9194	95.9481
ASHG19LNC1A109436135V5	0.000234464	0.00263791	6.40378	up	ENST00000559858	ENSG00000148516	ZEB1	lncRNA	;FANTOM5CAT:Complete5End;	DHS_promoter		Gold		No	chr10:31608141-31812935:+	chr10	+	31608141	31812935		Neoplastic Cell Transformation;Corneal dystrophy;Endometrial Neoplasms;Fuchs Endothelial Dystrophy;Neoplasm Invasiveness;Oral Submucous Fibrosis;Sezary Syndrome;Lymphoma, T-Cell, Cutaneous;Myocardial Ischemia;Corneal guttata;Polymorphous corneal dystrophy;ovarian neoplasm;Mammary Neoplasms;CORNEAL DYSTROPHY, POSTERIOR POLYMORPHOUS, 3 (disorder);CORNEAL DYSTROPHY, FUCHS ENDOTHELIAL, 6	neuronal_stem_cell	Insoluble Fraction;Cell Membrane	GENCODE	zinc finger E-box binding homeobox 1 [Source:HGNC Symbol;Acc:HGNC:11642]	2745	GGAAGACAGAGCAGGCATTGGATAATATTCTTATTAAGTTACAAATTATAATACTGTGGT							exon sense-overlapping	ENST00000424869	ZEB1		+	31608145	31809128	80.0491	17.2176	6.55825	3.87933	16.8898	71.6416	135.847	79.9194	95.9481
ASHG19LNC1A109436135V5	0.000234464	0.00263791	6.40378	up	ENST00000559858	ENSG00000148516	ZEB1	lncRNA	;FANTOM5CAT:Complete5End;	DHS_promoter		Gold		No	chr10:31608141-31812935:+	chr10	+	31608141	31812935		Neoplastic Cell Transformation;Corneal dystrophy;Endometrial Neoplasms;Fuchs Endothelial Dystrophy;Neoplasm Invasiveness;Oral Submucous Fibrosis;Sezary Syndrome;Lymphoma, T-Cell, Cutaneous;Myocardial Ischemia;Corneal guttata;Polymorphous corneal dystrophy;ovarian neoplasm;Mammary Neoplasms;CORNEAL DYSTROPHY, POSTERIOR POLYMORPHOUS, 3 (disorder);CORNEAL DYSTROPHY, FUCHS ENDOTHELIAL, 6	neuronal_stem_cell	Insoluble Fraction;Cell Membrane	GENCODE	zinc finger E-box binding homeobox 1 [Source:HGNC Symbol;Acc:HGNC:11642]	2745	GGAAGACAGAGCAGGCATTGGATAATATTCTTATTAAGTTACAAATTATAATACTGTGGT							exon sense-overlapping	NM_001323658	ZEB1		+	31609042	31818742	80.0491	17.2176	6.55825	3.87933	16.8898	71.6416	135.847	79.9194	95.9481
ASHG19LNC1A109436135V5	0.000234464	0.00263791	6.40378	up	ENST00000559858	ENSG00000148516	ZEB1	lncRNA	;FANTOM5CAT:Complete5End;	DHS_promoter		Gold		No	chr10:31608141-31812935:+	chr10	+	31608141	31812935		Neoplastic Cell Transformation;Corneal dystrophy;Endometrial Neoplasms;Fuchs Endothelial Dystrophy;Neoplasm Invasiveness;Oral Submucous Fibrosis;Sezary Syndrome;Lymphoma, T-Cell, Cutaneous;Myocardial Ischemia;Corneal guttata;Polymorphous corneal dystrophy;ovarian neoplasm;Mammary Neoplasms;CORNEAL DYSTROPHY, POSTERIOR POLYMORPHOUS, 3 (disorder);CORNEAL DYSTROPHY, FUCHS ENDOTHELIAL, 6	neuronal_stem_cell	Insoluble Fraction;Cell Membrane	GENCODE	zinc finger E-box binding homeobox 1 [Source:HGNC Symbol;Acc:HGNC:11642]	2745	GGAAGACAGAGCAGGCATTGGATAATATTCTTATTAAGTTACAAATTATAATACTGTGGT							exon sense-overlapping	NM_001323657	ZEB1		+	31609042	31818742	80.0491	17.2176	6.55825	3.87933	16.8898	71.6416	135.847	79.9194	95.9481
ASHG19LNC1A109436135V5	0.000234464	0.00263791	6.40378	up	ENST00000559858	ENSG00000148516	ZEB1	lncRNA	;FANTOM5CAT:Complete5End;	DHS_promoter		Gold		No	chr10:31608141-31812935:+	chr10	+	31608141	31812935		Neoplastic Cell Transformation;Corneal dystrophy;Endometrial Neoplasms;Fuchs Endothelial Dystrophy;Neoplasm Invasiveness;Oral Submucous Fibrosis;Sezary Syndrome;Lymphoma, T-Cell, Cutaneous;Myocardial Ischemia;Corneal guttata;Polymorphous corneal dystrophy;ovarian neoplasm;Mammary Neoplasms;CORNEAL DYSTROPHY, POSTERIOR POLYMORPHOUS, 3 (disorder);CORNEAL DYSTROPHY, FUCHS ENDOTHELIAL, 6	neuronal_stem_cell	Insoluble Fraction;Cell Membrane	GENCODE	zinc finger E-box binding homeobox 1 [Source:HGNC Symbol;Acc:HGNC:11642]	2745	GGAAGACAGAGCAGGCATTGGATAATATTCTTATTAAGTTACAAATTATAATACTGTGGT							exon sense-overlapping	NM_001323656	ZEB1		+	31609042	31818742	80.0491	17.2176	6.55825	3.87933	16.8898	71.6416	135.847	79.9194	95.9481
ASHG19LNC1A109436135V5	0.000234464	0.00263791	6.40378	up	ENST00000559858	ENSG00000148516	ZEB1	lncRNA	;FANTOM5CAT:Complete5End;	DHS_promoter		Gold		No	chr10:31608141-31812935:+	chr10	+	31608141	31812935		Neoplastic Cell Transformation;Corneal dystrophy;Endometrial Neoplasms;Fuchs Endothelial Dystrophy;Neoplasm Invasiveness;Oral Submucous Fibrosis;Sezary Syndrome;Lymphoma, T-Cell, Cutaneous;Myocardial Ischemia;Corneal guttata;Polymorphous corneal dystrophy;ovarian neoplasm;Mammary Neoplasms;CORNEAL DYSTROPHY, POSTERIOR POLYMORPHOUS, 3 (disorder);CORNEAL DYSTROPHY, FUCHS ENDOTHELIAL, 6	neuronal_stem_cell	Insoluble Fraction;Cell Membrane	GENCODE	zinc finger E-box binding homeobox 1 [Source:HGNC Symbol;Acc:HGNC:11642]	2745	GGAAGACAGAGCAGGCATTGGATAATATTCTTATTAAGTTACAAATTATAATACTGTGGT							exon sense-overlapping	NM_001323644	ZEB1		+	31607712	31818742	80.0491	17.2176	6.55825	3.87933	16.8898	71.6416	135.847	79.9194	95.9481
ASHG19LNC1A109436135V5	0.000234464	0.00263791	6.40378	up	ENST00000559858	ENSG00000148516	ZEB1	lncRNA	;FANTOM5CAT:Complete5End;	DHS_promoter		Gold		No	chr10:31608141-31812935:+	chr10	+	31608141	31812935		Neoplastic Cell Transformation;Corneal dystrophy;Endometrial Neoplasms;Fuchs Endothelial Dystrophy;Neoplasm Invasiveness;Oral Submucous Fibrosis;Sezary Syndrome;Lymphoma, T-Cell, Cutaneous;Myocardial Ischemia;Corneal guttata;Polymorphous corneal dystrophy;ovarian neoplasm;Mammary Neoplasms;CORNEAL DYSTROPHY, POSTERIOR POLYMORPHOUS, 3 (disorder);CORNEAL DYSTROPHY, FUCHS ENDOTHELIAL, 6	neuronal_stem_cell	Insoluble Fraction;Cell Membrane	GENCODE	zinc finger E-box binding homeobox 1 [Source:HGNC Symbol;Acc:HGNC:11642]	2745	GGAAGACAGAGCAGGCATTGGATAATATTCTTATTAAGTTACAAATTATAATACTGTGGT							exon sense-overlapping	NM_001323645	ZEB1		+	31607712	31818742	80.0491	17.2176	6.55825	3.87933	16.8898	71.6416	135.847	79.9194	95.9481
ASHG19LNC1A109436135V5	0.000234464	0.00263791	6.40378	up	ENST00000559858	ENSG00000148516	ZEB1	lncRNA	;FANTOM5CAT:Complete5End;	DHS_promoter		Gold		No	chr10:31608141-31812935:+	chr10	+	31608141	31812935		Neoplastic Cell Transformation;Corneal dystrophy;Endometrial Neoplasms;Fuchs Endothelial Dystrophy;Neoplasm Invasiveness;Oral Submucous Fibrosis;Sezary Syndrome;Lymphoma, T-Cell, Cutaneous;Myocardial Ischemia;Corneal guttata;Polymorphous corneal dystrophy;ovarian neoplasm;Mammary Neoplasms;CORNEAL DYSTROPHY, POSTERIOR POLYMORPHOUS, 3 (disorder);CORNEAL DYSTROPHY, FUCHS ENDOTHELIAL, 6	neuronal_stem_cell	Insoluble Fraction;Cell Membrane	GENCODE	zinc finger E-box binding homeobox 1 [Source:HGNC Symbol;Acc:HGNC:11642]	2745	GGAAGACAGAGCAGGCATTGGATAATATTCTTATTAAGTTACAAATTATAATACTGTGGT							exon sense-overlapping	NM_001323646	ZEB1		+	31607712	31818742	80.0491	17.2176	6.55825	3.87933	16.8898	71.6416	135.847	79.9194	95.9481
ASHG19LNC1A109436135V5	0.000234464	0.00263791	6.40378	up	ENST00000559858	ENSG00000148516	ZEB1	lncRNA	;FANTOM5CAT:Complete5End;	DHS_promoter		Gold		No	chr10:31608141-31812935:+	chr10	+	31608141	31812935		Neoplastic Cell Transformation;Corneal dystrophy;Endometrial Neoplasms;Fuchs Endothelial Dystrophy;Neoplasm Invasiveness;Oral Submucous Fibrosis;Sezary Syndrome;Lymphoma, T-Cell, Cutaneous;Myocardial Ischemia;Corneal guttata;Polymorphous corneal dystrophy;ovarian neoplasm;Mammary Neoplasms;CORNEAL DYSTROPHY, POSTERIOR POLYMORPHOUS, 3 (disorder);CORNEAL DYSTROPHY, FUCHS ENDOTHELIAL, 6	neuronal_stem_cell	Insoluble Fraction;Cell Membrane	GENCODE	zinc finger E-box binding homeobox 1 [Source:HGNC Symbol;Acc:HGNC:11642]	2745	GGAAGACAGAGCAGGCATTGGATAATATTCTTATTAAGTTACAAATTATAATACTGTGGT							exon sense-overlapping	NM_001323642	ZEB1		+	31607712	31818742	80.0491	17.2176	6.55825	3.87933	16.8898	71.6416	135.847	79.9194	95.9481
ASHG19LNC1A109436135V5	0.000234464	0.00263791	6.40378	up	ENST00000559858	ENSG00000148516	ZEB1	lncRNA	;FANTOM5CAT:Complete5End;	DHS_promoter		Gold		No	chr10:31608141-31812935:+	chr10	+	31608141	31812935		Neoplastic Cell Transformation;Corneal dystrophy;Endometrial Neoplasms;Fuchs Endothelial Dystrophy;Neoplasm Invasiveness;Oral Submucous Fibrosis;Sezary Syndrome;Lymphoma, T-Cell, Cutaneous;Myocardial Ischemia;Corneal guttata;Polymorphous corneal dystrophy;ovarian neoplasm;Mammary Neoplasms;CORNEAL DYSTROPHY, POSTERIOR POLYMORPHOUS, 3 (disorder);CORNEAL DYSTROPHY, FUCHS ENDOTHELIAL, 6	neuronal_stem_cell	Insoluble Fraction;Cell Membrane	GENCODE	zinc finger E-box binding homeobox 1 [Source:HGNC Symbol;Acc:HGNC:11642]	2745	GGAAGACAGAGCAGGCATTGGATAATATTCTTATTAAGTTACAAATTATAATACTGTGGT							exon sense-overlapping	NM_001323661	ZEB1		+	31609476	31818742	80.0491	17.2176	6.55825	3.87933	16.8898	71.6416	135.847	79.9194	95.9481
ASHG19LNC1A109436135V5	0.000234464	0.00263791	6.40378	up	ENST00000559858	ENSG00000148516	ZEB1	lncRNA	;FANTOM5CAT:Complete5End;	DHS_promoter		Gold		No	chr10:31608141-31812935:+	chr10	+	31608141	31812935		Neoplastic Cell Transformation;Corneal dystrophy;Endometrial Neoplasms;Fuchs Endothelial Dystrophy;Neoplasm Invasiveness;Oral Submucous Fibrosis;Sezary Syndrome;Lymphoma, T-Cell, Cutaneous;Myocardial Ischemia;Corneal guttata;Polymorphous corneal dystrophy;ovarian neoplasm;Mammary Neoplasms;CORNEAL DYSTROPHY, POSTERIOR POLYMORPHOUS, 3 (disorder);CORNEAL DYSTROPHY, FUCHS ENDOTHELIAL, 6	neuronal_stem_cell	Insoluble Fraction;Cell Membrane	GENCODE	zinc finger E-box binding homeobox 1 [Source:HGNC Symbol;Acc:HGNC:11642]	2745	GGAAGACAGAGCAGGCATTGGATAATATTCTTATTAAGTTACAAATTATAATACTGTGGT							exon sense-overlapping	NM_001323659	ZEB1		+	31609476	31818742	80.0491	17.2176	6.55825	3.87933	16.8898	71.6416	135.847	79.9194	95.9481
ASHG19LNC1A109436135V5	0.000234464	0.00263791	6.40378	up	ENST00000559858	ENSG00000148516	ZEB1	lncRNA	;FANTOM5CAT:Complete5End;	DHS_promoter		Gold		No	chr10:31608141-31812935:+	chr10	+	31608141	31812935		Neoplastic Cell Transformation;Corneal dystrophy;Endometrial Neoplasms;Fuchs Endothelial Dystrophy;Neoplasm Invasiveness;Oral Submucous Fibrosis;Sezary Syndrome;Lymphoma, T-Cell, Cutaneous;Myocardial Ischemia;Corneal guttata;Polymorphous corneal dystrophy;ovarian neoplasm;Mammary Neoplasms;CORNEAL DYSTROPHY, POSTERIOR POLYMORPHOUS, 3 (disorder);CORNEAL DYSTROPHY, FUCHS ENDOTHELIAL, 6	neuronal_stem_cell	Insoluble Fraction;Cell Membrane	GENCODE	zinc finger E-box binding homeobox 1 [Source:HGNC Symbol;Acc:HGNC:11642]	2745	GGAAGACAGAGCAGGCATTGGATAATATTCTTATTAAGTTACAAATTATAATACTGTGGT							exon sense-overlapping	NM_001323660	ZEB1		+	31609476	31818742	80.0491	17.2176	6.55825	3.87933	16.8898	71.6416	135.847	79.9194	95.9481
ASHG19LNC1A109436135V5	0.000234464	0.00263791	6.40378	up	ENST00000559858	ENSG00000148516	ZEB1	lncRNA	;FANTOM5CAT:Complete5End;	DHS_promoter		Gold		No	chr10:31608141-31812935:+	chr10	+	31608141	31812935		Neoplastic Cell Transformation;Corneal dystrophy;Endometrial Neoplasms;Fuchs Endothelial Dystrophy;Neoplasm Invasiveness;Oral Submucous Fibrosis;Sezary Syndrome;Lymphoma, T-Cell, Cutaneous;Myocardial Ischemia;Corneal guttata;Polymorphous corneal dystrophy;ovarian neoplasm;Mammary Neoplasms;CORNEAL DYSTROPHY, POSTERIOR POLYMORPHOUS, 3 (disorder);CORNEAL DYSTROPHY, FUCHS ENDOTHELIAL, 6	neuronal_stem_cell	Insoluble Fraction;Cell Membrane	GENCODE	zinc finger E-box binding homeobox 1 [Source:HGNC Symbol;Acc:HGNC:11642]	2745	GGAAGACAGAGCAGGCATTGGATAATATTCTTATTAAGTTACAAATTATAATACTGTGGT							exon sense-overlapping	NM_001323672	ZEB1		+	31610550	31818742	80.0491	17.2176	6.55825	3.87933	16.8898	71.6416	135.847	79.9194	95.9481
ASHG19LNC1A109436135V5	0.000234464	0.00263791	6.40378	up	ENST00000559858	ENSG00000148516	ZEB1	lncRNA	;FANTOM5CAT:Complete5End;	DHS_promoter		Gold		No	chr10:31608141-31812935:+	chr10	+	31608141	31812935		Neoplastic Cell Transformation;Corneal dystrophy;Endometrial Neoplasms;Fuchs Endothelial Dystrophy;Neoplasm Invasiveness;Oral Submucous Fibrosis;Sezary Syndrome;Lymphoma, T-Cell, Cutaneous;Myocardial Ischemia;Corneal guttata;Polymorphous corneal dystrophy;ovarian neoplasm;Mammary Neoplasms;CORNEAL DYSTROPHY, POSTERIOR POLYMORPHOUS, 3 (disorder);CORNEAL DYSTROPHY, FUCHS ENDOTHELIAL, 6	neuronal_stem_cell	Insoluble Fraction;Cell Membrane	GENCODE	zinc finger E-box binding homeobox 1 [Source:HGNC Symbol;Acc:HGNC:11642]	2745	GGAAGACAGAGCAGGCATTGGATAATATTCTTATTAAGTTACAAATTATAATACTGTGGT							exon sense-overlapping	NM_001323671	ZEB1		+	31610550	31818742	80.0491	17.2176	6.55825	3.87933	16.8898	71.6416	135.847	79.9194	95.9481
ASHG19LNC1A109436135V5	0.000234464	0.00263791	6.40378	up	ENST00000559858	ENSG00000148516	ZEB1	lncRNA	;FANTOM5CAT:Complete5End;	DHS_promoter		Gold		No	chr10:31608141-31812935:+	chr10	+	31608141	31812935		Neoplastic Cell Transformation;Corneal dystrophy;Endometrial Neoplasms;Fuchs Endothelial Dystrophy;Neoplasm Invasiveness;Oral Submucous Fibrosis;Sezary Syndrome;Lymphoma, T-Cell, Cutaneous;Myocardial Ischemia;Corneal guttata;Polymorphous corneal dystrophy;ovarian neoplasm;Mammary Neoplasms;CORNEAL DYSTROPHY, POSTERIOR POLYMORPHOUS, 3 (disorder);CORNEAL DYSTROPHY, FUCHS ENDOTHELIAL, 6	neuronal_stem_cell	Insoluble Fraction;Cell Membrane	GENCODE	zinc finger E-box binding homeobox 1 [Source:HGNC Symbol;Acc:HGNC:11642]	2745	GGAAGACAGAGCAGGCATTGGATAATATTCTTATTAAGTTACAAATTATAATACTGTGGT							exon sense-overlapping	NM_001323673	ZEB1		+	31610550	31818742	80.0491	17.2176	6.55825	3.87933	16.8898	71.6416	135.847	79.9194	95.9481
ASHG19LNC1A109436135V5	0.000234464	0.00263791	6.40378	up	ENST00000559858	ENSG00000148516	ZEB1	lncRNA	;FANTOM5CAT:Complete5End;	DHS_promoter		Gold		No	chr10:31608141-31812935:+	chr10	+	31608141	31812935		Neoplastic Cell Transformation;Corneal dystrophy;Endometrial Neoplasms;Fuchs Endothelial Dystrophy;Neoplasm Invasiveness;Oral Submucous Fibrosis;Sezary Syndrome;Lymphoma, T-Cell, Cutaneous;Myocardial Ischemia;Corneal guttata;Polymorphous corneal dystrophy;ovarian neoplasm;Mammary Neoplasms;CORNEAL DYSTROPHY, POSTERIOR POLYMORPHOUS, 3 (disorder);CORNEAL DYSTROPHY, FUCHS ENDOTHELIAL, 6	neuronal_stem_cell	Insoluble Fraction;Cell Membrane	GENCODE	zinc finger E-box binding homeobox 1 [Source:HGNC Symbol;Acc:HGNC:11642]	2745	GGAAGACAGAGCAGGCATTGGATAATATTCTTATTAAGTTACAAATTATAATACTGTGGT							exon sense-overlapping	NM_001323676	ZEB1		+	31610550	31818742	80.0491	17.2176	6.55825	3.87933	16.8898	71.6416	135.847	79.9194	95.9481
ASHG19LNC1A109436135V5	0.000234464	0.00263791	6.40378	up	ENST00000559858	ENSG00000148516	ZEB1	lncRNA	;FANTOM5CAT:Complete5End;	DHS_promoter		Gold		No	chr10:31608141-31812935:+	chr10	+	31608141	31812935		Neoplastic Cell Transformation;Corneal dystrophy;Endometrial Neoplasms;Fuchs Endothelial Dystrophy;Neoplasm Invasiveness;Oral Submucous Fibrosis;Sezary Syndrome;Lymphoma, T-Cell, Cutaneous;Myocardial Ischemia;Corneal guttata;Polymorphous corneal dystrophy;ovarian neoplasm;Mammary Neoplasms;CORNEAL DYSTROPHY, POSTERIOR POLYMORPHOUS, 3 (disorder);CORNEAL DYSTROPHY, FUCHS ENDOTHELIAL, 6	neuronal_stem_cell	Insoluble Fraction;Cell Membrane	GENCODE	zinc finger E-box binding homeobox 1 [Source:HGNC Symbol;Acc:HGNC:11642]	2745	GGAAGACAGAGCAGGCATTGGATAATATTCTTATTAAGTTACAAATTATAATACTGTGGT							exon sense-overlapping	NM_001323677	ZEB1		+	31610550	31818742	80.0491	17.2176	6.55825	3.87933	16.8898	71.6416	135.847	79.9194	95.9481
ASHG19LNC1A109436135V5	0.000234464	0.00263791	6.40378	up	ENST00000559858	ENSG00000148516	ZEB1	lncRNA	;FANTOM5CAT:Complete5End;	DHS_promoter		Gold		No	chr10:31608141-31812935:+	chr10	+	31608141	31812935		Neoplastic Cell Transformation;Corneal dystrophy;Endometrial Neoplasms;Fuchs Endothelial Dystrophy;Neoplasm Invasiveness;Oral Submucous Fibrosis;Sezary Syndrome;Lymphoma, T-Cell, Cutaneous;Myocardial Ischemia;Corneal guttata;Polymorphous corneal dystrophy;ovarian neoplasm;Mammary Neoplasms;CORNEAL DYSTROPHY, POSTERIOR POLYMORPHOUS, 3 (disorder);CORNEAL DYSTROPHY, FUCHS ENDOTHELIAL, 6	neuronal_stem_cell	Insoluble Fraction;Cell Membrane	GENCODE	zinc finger E-box binding homeobox 1 [Source:HGNC Symbol;Acc:HGNC:11642]	2745	GGAAGACAGAGCAGGCATTGGATAATATTCTTATTAAGTTACAAATTATAATACTGTGGT							exon sense-overlapping	NM_001323675	ZEB1		+	31610550	31818742	80.0491	17.2176	6.55825	3.87933	16.8898	71.6416	135.847	79.9194	95.9481
ASHG19LNC1A109436135V5	0.000234464	0.00263791	6.40378	up	ENST00000559858	ENSG00000148516	ZEB1	lncRNA	;FANTOM5CAT:Complete5End;	DHS_promoter		Gold		No	chr10:31608141-31812935:+	chr10	+	31608141	31812935		Neoplastic Cell Transformation;Corneal dystrophy;Endometrial Neoplasms;Fuchs Endothelial Dystrophy;Neoplasm Invasiveness;Oral Submucous Fibrosis;Sezary Syndrome;Lymphoma, T-Cell, Cutaneous;Myocardial Ischemia;Corneal guttata;Polymorphous corneal dystrophy;ovarian neoplasm;Mammary Neoplasms;CORNEAL DYSTROPHY, POSTERIOR POLYMORPHOUS, 3 (disorder);CORNEAL DYSTROPHY, FUCHS ENDOTHELIAL, 6	neuronal_stem_cell	Insoluble Fraction;Cell Membrane	GENCODE	zinc finger E-box binding homeobox 1 [Source:HGNC Symbol;Acc:HGNC:11642]	2745	GGAAGACAGAGCAGGCATTGGATAATATTCTTATTAAGTTACAAATTATAATACTGTGGT							exon sense-overlapping	ENST00000560721	ZEB1		+	31608141	31816222	80.0491	17.2176	6.55825	3.87933	16.8898	71.6416	135.847	79.9194	95.9481
ASHG19LNC1A109436135V5	0.000234464	0.00263791	6.40378	up	ENST00000559858	ENSG00000148516	ZEB1	lncRNA	;FANTOM5CAT:Complete5End;	DHS_promoter		Gold		No	chr10:31608141-31812935:+	chr10	+	31608141	31812935		Neoplastic Cell Transformation;Corneal dystrophy;Endometrial Neoplasms;Fuchs Endothelial Dystrophy;Neoplasm Invasiveness;Oral Submucous Fibrosis;Sezary Syndrome;Lymphoma, T-Cell, Cutaneous;Myocardial Ischemia;Corneal guttata;Polymorphous corneal dystrophy;ovarian neoplasm;Mammary Neoplasms;CORNEAL DYSTROPHY, POSTERIOR POLYMORPHOUS, 3 (disorder);CORNEAL DYSTROPHY, FUCHS ENDOTHELIAL, 6	neuronal_stem_cell	Insoluble Fraction;Cell Membrane	GENCODE	zinc finger E-box binding homeobox 1 [Source:HGNC Symbol;Acc:HGNC:11642]	2745	GGAAGACAGAGCAGGCATTGGATAATATTCTTATTAAGTTACAAATTATAATACTGTGGT							exon sense-overlapping	NM_001323643	ZEB1		+	31607424	31818742	80.0491	17.2176	6.55825	3.87933	16.8898	71.6416	135.847	79.9194	95.9481
ASHG19LNC1A109436135V5	0.000234464	0.00263791	6.40378	up	ENST00000559858	ENSG00000148516	ZEB1	lncRNA	;FANTOM5CAT:Complete5End;	DHS_promoter		Gold		No	chr10:31608141-31812935:+	chr10	+	31608141	31812935		Neoplastic Cell Transformation;Corneal dystrophy;Endometrial Neoplasms;Fuchs Endothelial Dystrophy;Neoplasm Invasiveness;Oral Submucous Fibrosis;Sezary Syndrome;Lymphoma, T-Cell, Cutaneous;Myocardial Ischemia;Corneal guttata;Polymorphous corneal dystrophy;ovarian neoplasm;Mammary Neoplasms;CORNEAL DYSTROPHY, POSTERIOR POLYMORPHOUS, 3 (disorder);CORNEAL DYSTROPHY, FUCHS ENDOTHELIAL, 6	neuronal_stem_cell	Insoluble Fraction;Cell Membrane	GENCODE	zinc finger E-box binding homeobox 1 [Source:HGNC Symbol;Acc:HGNC:11642]	2745	GGAAGACAGAGCAGGCATTGGATAATATTCTTATTAAGTTACAAATTATAATACTGTGGT							exon sense-overlapping	ENST00000559476	ZEB1		+	31610081	31809142	80.0491	17.2176	6.55825	3.87933	16.8898	71.6416	135.847	79.9194	95.9481
ASHG19LNC1A109436135V5	0.000234464	0.00263791	6.40378	up	ENST00000559858	ENSG00000148516	ZEB1	lncRNA	;FANTOM5CAT:Complete5End;	DHS_promoter		Gold		No	chr10:31608141-31812935:+	chr10	+	31608141	31812935		Neoplastic Cell Transformation;Corneal dystrophy;Endometrial Neoplasms;Fuchs Endothelial Dystrophy;Neoplasm Invasiveness;Oral Submucous Fibrosis;Sezary Syndrome;Lymphoma, T-Cell, Cutaneous;Myocardial Ischemia;Corneal guttata;Polymorphous corneal dystrophy;ovarian neoplasm;Mammary Neoplasms;CORNEAL DYSTROPHY, POSTERIOR POLYMORPHOUS, 3 (disorder);CORNEAL DYSTROPHY, FUCHS ENDOTHELIAL, 6	neuronal_stem_cell	Insoluble Fraction;Cell Membrane	GENCODE	zinc finger E-box binding homeobox 1 [Source:HGNC Symbol;Acc:HGNC:11642]	2745	GGAAGACAGAGCAGGCATTGGATAATATTCTTATTAAGTTACAAATTATAATACTGTGGT							exon sense-overlapping	ENST00000561212	ZEB1		+	31609055	31809739	80.0491	17.2176	6.55825	3.87933	16.8898	71.6416	135.847	79.9194	95.9481
ASHG19LNC1A109436135V5	0.000234464	0.00263791	6.40378	up	ENST00000559858	ENSG00000148516	ZEB1	lncRNA	;FANTOM5CAT:Complete5End;	DHS_promoter		Gold		No	chr10:31608141-31812935:+	chr10	+	31608141	31812935		Neoplastic Cell Transformation;Corneal dystrophy;Endometrial Neoplasms;Fuchs Endothelial Dystrophy;Neoplasm Invasiveness;Oral Submucous Fibrosis;Sezary Syndrome;Lymphoma, T-Cell, Cutaneous;Myocardial Ischemia;Corneal guttata;Polymorphous corneal dystrophy;ovarian neoplasm;Mammary Neoplasms;CORNEAL DYSTROPHY, POSTERIOR POLYMORPHOUS, 3 (disorder);CORNEAL DYSTROPHY, FUCHS ENDOTHELIAL, 6	neuronal_stem_cell	Insoluble Fraction;Cell Membrane	GENCODE	zinc finger E-box binding homeobox 1 [Source:HGNC Symbol;Acc:HGNC:11642]	2745	GGAAGACAGAGCAGGCATTGGATAATATTCTTATTAAGTTACAAATTATAATACTGTGGT							exon sense-overlapping	NM_001323654	ZEB1		+	31608101	31818742	80.0491	17.2176	6.55825	3.87933	16.8898	71.6416	135.847	79.9194	95.9481
ASHG19LNC1A109436135V5	0.000234464	0.00263791	6.40378	up	ENST00000559858	ENSG00000148516	ZEB1	lncRNA	;FANTOM5CAT:Complete5End;	DHS_promoter		Gold		No	chr10:31608141-31812935:+	chr10	+	31608141	31812935		Neoplastic Cell Transformation;Corneal dystrophy;Endometrial Neoplasms;Fuchs Endothelial Dystrophy;Neoplasm Invasiveness;Oral Submucous Fibrosis;Sezary Syndrome;Lymphoma, T-Cell, Cutaneous;Myocardial Ischemia;Corneal guttata;Polymorphous corneal dystrophy;ovarian neoplasm;Mammary Neoplasms;CORNEAL DYSTROPHY, POSTERIOR POLYMORPHOUS, 3 (disorder);CORNEAL DYSTROPHY, FUCHS ENDOTHELIAL, 6	neuronal_stem_cell	Insoluble Fraction;Cell Membrane	GENCODE	zinc finger E-box binding homeobox 1 [Source:HGNC Symbol;Acc:HGNC:11642]	2745	GGAAGACAGAGCAGGCATTGGATAATATTCTTATTAAGTTACAAATTATAATACTGTGGT							exon sense-overlapping	NM_001323651	ZEB1		+	31608101	31818742	80.0491	17.2176	6.55825	3.87933	16.8898	71.6416	135.847	79.9194	95.9481
ASHG19LNC1A109436135V5	0.000234464	0.00263791	6.40378	up	ENST00000559858	ENSG00000148516	ZEB1	lncRNA	;FANTOM5CAT:Complete5End;	DHS_promoter		Gold		No	chr10:31608141-31812935:+	chr10	+	31608141	31812935		Neoplastic Cell Transformation;Corneal dystrophy;Endometrial Neoplasms;Fuchs Endothelial Dystrophy;Neoplasm Invasiveness;Oral Submucous Fibrosis;Sezary Syndrome;Lymphoma, T-Cell, Cutaneous;Myocardial Ischemia;Corneal guttata;Polymorphous corneal dystrophy;ovarian neoplasm;Mammary Neoplasms;CORNEAL DYSTROPHY, POSTERIOR POLYMORPHOUS, 3 (disorder);CORNEAL DYSTROPHY, FUCHS ENDOTHELIAL, 6	neuronal_stem_cell	Insoluble Fraction;Cell Membrane	GENCODE	zinc finger E-box binding homeobox 1 [Source:HGNC Symbol;Acc:HGNC:11642]	2745	GGAAGACAGAGCAGGCATTGGATAATATTCTTATTAAGTTACAAATTATAATACTGTGGT							exon sense-overlapping	NM_001323652	ZEB1		+	31608101	31818742	80.0491	17.2176	6.55825	3.87933	16.8898	71.6416	135.847	79.9194	95.9481
ASHG19LNC1A109436135V5	0.000234464	0.00263791	6.40378	up	ENST00000559858	ENSG00000148516	ZEB1	lncRNA	;FANTOM5CAT:Complete5End;	DHS_promoter		Gold		No	chr10:31608141-31812935:+	chr10	+	31608141	31812935		Neoplastic Cell Transformation;Corneal dystrophy;Endometrial Neoplasms;Fuchs Endothelial Dystrophy;Neoplasm Invasiveness;Oral Submucous Fibrosis;Sezary Syndrome;Lymphoma, T-Cell, Cutaneous;Myocardial Ischemia;Corneal guttata;Polymorphous corneal dystrophy;ovarian neoplasm;Mammary Neoplasms;CORNEAL DYSTROPHY, POSTERIOR POLYMORPHOUS, 3 (disorder);CORNEAL DYSTROPHY, FUCHS ENDOTHELIAL, 6	neuronal_stem_cell	Insoluble Fraction;Cell Membrane	GENCODE	zinc finger E-box binding homeobox 1 [Source:HGNC Symbol;Acc:HGNC:11642]	2745	GGAAGACAGAGCAGGCATTGGATAATATTCTTATTAAGTTACAAATTATAATACTGTGGT							exon sense-overlapping	uc010qeg.1	ZEB1		+	31608101	31810864	80.0491	17.2176	6.55825	3.87933	16.8898	71.6416	135.847	79.9194	95.9481
ASHG19LNC1A109436135V5	0.000234464	0.00263791	6.40378	up	ENST00000559858	ENSG00000148516	ZEB1	lncRNA	;FANTOM5CAT:Complete5End;	DHS_promoter		Gold		No	chr10:31608141-31812935:+	chr10	+	31608141	31812935		Neoplastic Cell Transformation;Corneal dystrophy;Endometrial Neoplasms;Fuchs Endothelial Dystrophy;Neoplasm Invasiveness;Oral Submucous Fibrosis;Sezary Syndrome;Lymphoma, T-Cell, Cutaneous;Myocardial Ischemia;Corneal guttata;Polymorphous corneal dystrophy;ovarian neoplasm;Mammary Neoplasms;CORNEAL DYSTROPHY, POSTERIOR POLYMORPHOUS, 3 (disorder);CORNEAL DYSTROPHY, FUCHS ENDOTHELIAL, 6	neuronal_stem_cell	Insoluble Fraction;Cell Membrane	GENCODE	zinc finger E-box binding homeobox 1 [Source:HGNC Symbol;Acc:HGNC:11642]	2745	GGAAGACAGAGCAGGCATTGGATAATATTCTTATTAAGTTACAAATTATAATACTGTGGT							exon sense-overlapping	NM_001323649	ZEB1		+	31608101	31818742	80.0491	17.2176	6.55825	3.87933	16.8898	71.6416	135.847	79.9194	95.9481
ASHG19LNC1A109436135V5	0.000234464	0.00263791	6.40378	up	ENST00000559858	ENSG00000148516	ZEB1	lncRNA	;FANTOM5CAT:Complete5End;	DHS_promoter		Gold		No	chr10:31608141-31812935:+	chr10	+	31608141	31812935		Neoplastic Cell Transformation;Corneal dystrophy;Endometrial Neoplasms;Fuchs Endothelial Dystrophy;Neoplasm Invasiveness;Oral Submucous Fibrosis;Sezary Syndrome;Lymphoma, T-Cell, Cutaneous;Myocardial Ischemia;Corneal guttata;Polymorphous corneal dystrophy;ovarian neoplasm;Mammary Neoplasms;CORNEAL DYSTROPHY, POSTERIOR POLYMORPHOUS, 3 (disorder);CORNEAL DYSTROPHY, FUCHS ENDOTHELIAL, 6	neuronal_stem_cell	Insoluble Fraction;Cell Membrane	GENCODE	zinc finger E-box binding homeobox 1 [Source:HGNC Symbol;Acc:HGNC:11642]	2745	GGAAGACAGAGCAGGCATTGGATAATATTCTTATTAAGTTACAAATTATAATACTGTGGT							exon sense-overlapping	NM_001323647	ZEB1		+	31608101	31818742	80.0491	17.2176	6.55825	3.87933	16.8898	71.6416	135.847	79.9194	95.9481
ASHG19LNC1A109436135V5	0.000234464	0.00263791	6.40378	up	ENST00000559858	ENSG00000148516	ZEB1	lncRNA	;FANTOM5CAT:Complete5End;	DHS_promoter		Gold		No	chr10:31608141-31812935:+	chr10	+	31608141	31812935		Neoplastic Cell Transformation;Corneal dystrophy;Endometrial Neoplasms;Fuchs Endothelial Dystrophy;Neoplasm Invasiveness;Oral Submucous Fibrosis;Sezary Syndrome;Lymphoma, T-Cell, Cutaneous;Myocardial Ischemia;Corneal guttata;Polymorphous corneal dystrophy;ovarian neoplasm;Mammary Neoplasms;CORNEAL DYSTROPHY, POSTERIOR POLYMORPHOUS, 3 (disorder);CORNEAL DYSTROPHY, FUCHS ENDOTHELIAL, 6	neuronal_stem_cell	Insoluble Fraction;Cell Membrane	GENCODE	zinc finger E-box binding homeobox 1 [Source:HGNC Symbol;Acc:HGNC:11642]	2745	GGAAGACAGAGCAGGCATTGGATAATATTCTTATTAAGTTACAAATTATAATACTGTGGT							exon sense-overlapping	NM_001323648	ZEB1		+	31608101	31818742	80.0491	17.2176	6.55825	3.87933	16.8898	71.6416	135.847	79.9194	95.9481
ASHG19LNC1A109436135V5	0.000234464	0.00263791	6.40378	up	ENST00000559858	ENSG00000148516	ZEB1	lncRNA	;FANTOM5CAT:Complete5End;	DHS_promoter		Gold		No	chr10:31608141-31812935:+	chr10	+	31608141	31812935		Neoplastic Cell Transformation;Corneal dystrophy;Endometrial Neoplasms;Fuchs Endothelial Dystrophy;Neoplasm Invasiveness;Oral Submucous Fibrosis;Sezary Syndrome;Lymphoma, T-Cell, Cutaneous;Myocardial Ischemia;Corneal guttata;Polymorphous corneal dystrophy;ovarian neoplasm;Mammary Neoplasms;CORNEAL DYSTROPHY, POSTERIOR POLYMORPHOUS, 3 (disorder);CORNEAL DYSTROPHY, FUCHS ENDOTHELIAL, 6	neuronal_stem_cell	Insoluble Fraction;Cell Membrane	GENCODE	zinc finger E-box binding homeobox 1 [Source:HGNC Symbol;Acc:HGNC:11642]	2745	GGAAGACAGAGCAGGCATTGGATAATATTCTTATTAAGTTACAAATTATAATACTGTGGT							exon sense-overlapping	ENST00000361642	ZEB1		+	31608101	31818741	80.0491	17.2176	6.55825	3.87933	16.8898	71.6416	135.847	79.9194	95.9481
ASHG19LNC1A109436135V5	0.000234464	0.00263791	6.40378	up	ENST00000559858	ENSG00000148516	ZEB1	lncRNA	;FANTOM5CAT:Complete5End;	DHS_promoter		Gold		No	chr10:31608141-31812935:+	chr10	+	31608141	31812935		Neoplastic Cell Transformation;Corneal dystrophy;Endometrial Neoplasms;Fuchs Endothelial Dystrophy;Neoplasm Invasiveness;Oral Submucous Fibrosis;Sezary Syndrome;Lymphoma, T-Cell, Cutaneous;Myocardial Ischemia;Corneal guttata;Polymorphous corneal dystrophy;ovarian neoplasm;Mammary Neoplasms;CORNEAL DYSTROPHY, POSTERIOR POLYMORPHOUS, 3 (disorder);CORNEAL DYSTROPHY, FUCHS ENDOTHELIAL, 6	neuronal_stem_cell	Insoluble Fraction;Cell Membrane	GENCODE	zinc finger E-box binding homeobox 1 [Source:HGNC Symbol;Acc:HGNC:11642]	2745	GGAAGACAGAGCAGGCATTGGATAATATTCTTATTAAGTTACAAATTATAATACTGTGGT							exon sense-overlapping	NM_001323674	ZEB1		+	31608101	31818742	80.0491	17.2176	6.55825	3.87933	16.8898	71.6416	135.847	79.9194	95.9481
ASHG19LNC1A109436135V5	0.000234464	0.00263791	6.40378	up	ENST00000559858	ENSG00000148516	ZEB1	lncRNA	;FANTOM5CAT:Complete5End;	DHS_promoter		Gold		No	chr10:31608141-31812935:+	chr10	+	31608141	31812935		Neoplastic Cell Transformation;Corneal dystrophy;Endometrial Neoplasms;Fuchs Endothelial Dystrophy;Neoplasm Invasiveness;Oral Submucous Fibrosis;Sezary Syndrome;Lymphoma, T-Cell, Cutaneous;Myocardial Ischemia;Corneal guttata;Polymorphous corneal dystrophy;ovarian neoplasm;Mammary Neoplasms;CORNEAL DYSTROPHY, POSTERIOR POLYMORPHOUS, 3 (disorder);CORNEAL DYSTROPHY, FUCHS ENDOTHELIAL, 6	neuronal_stem_cell	Insoluble Fraction;Cell Membrane	GENCODE	zinc finger E-box binding homeobox 1 [Source:HGNC Symbol;Acc:HGNC:11642]	2745	GGAAGACAGAGCAGGCATTGGATAATATTCTTATTAAGTTACAAATTATAATACTGTGGT							exon sense-overlapping	NM_001323650	ZEB1		+	31608101	31818742	80.0491	17.2176	6.55825	3.87933	16.8898	71.6416	135.847	79.9194	95.9481
ASHG19LNC1A109436135V5	0.000234464	0.00263791	6.40378	up	ENST00000559858	ENSG00000148516	ZEB1	lncRNA	;FANTOM5CAT:Complete5End;	DHS_promoter		Gold		No	chr10:31608141-31812935:+	chr10	+	31608141	31812935		Neoplastic Cell Transformation;Corneal dystrophy;Endometrial Neoplasms;Fuchs Endothelial Dystrophy;Neoplasm Invasiveness;Oral Submucous Fibrosis;Sezary Syndrome;Lymphoma, T-Cell, Cutaneous;Myocardial Ischemia;Corneal guttata;Polymorphous corneal dystrophy;ovarian neoplasm;Mammary Neoplasms;CORNEAL DYSTROPHY, POSTERIOR POLYMORPHOUS, 3 (disorder);CORNEAL DYSTROPHY, FUCHS ENDOTHELIAL, 6	neuronal_stem_cell	Insoluble Fraction;Cell Membrane	GENCODE	zinc finger E-box binding homeobox 1 [Source:HGNC Symbol;Acc:HGNC:11642]	2745	GGAAGACAGAGCAGGCATTGGATAATATTCTTATTAAGTTACAAATTATAATACTGTGGT							exon sense-overlapping	NM_001323655	ZEB1		+	31608101	31818742	80.0491	17.2176	6.55825	3.87933	16.8898	71.6416	135.847	79.9194	95.9481
ASHG19LNC1A109436135V5	0.000234464	0.00263791	6.40378	up	ENST00000559858	ENSG00000148516	ZEB1	lncRNA	;FANTOM5CAT:Complete5End;	DHS_promoter		Gold		No	chr10:31608141-31812935:+	chr10	+	31608141	31812935		Neoplastic Cell Transformation;Corneal dystrophy;Endometrial Neoplasms;Fuchs Endothelial Dystrophy;Neoplasm Invasiveness;Oral Submucous Fibrosis;Sezary Syndrome;Lymphoma, T-Cell, Cutaneous;Myocardial Ischemia;Corneal guttata;Polymorphous corneal dystrophy;ovarian neoplasm;Mammary Neoplasms;CORNEAL DYSTROPHY, POSTERIOR POLYMORPHOUS, 3 (disorder);CORNEAL DYSTROPHY, FUCHS ENDOTHELIAL, 6	neuronal_stem_cell	Insoluble Fraction;Cell Membrane	GENCODE	zinc finger E-box binding homeobox 1 [Source:HGNC Symbol;Acc:HGNC:11642]	2745	GGAAGACAGAGCAGGCATTGGATAATATTCTTATTAAGTTACAAATTATAATACTGTGGT							exon sense-overlapping	ENST00000320985	ZEB1		+	31608054	31818130	80.0491	17.2176	6.55825	3.87933	16.8898	71.6416	135.847	79.9194	95.9481
ASHG19LNC1A109436135V5	0.000234464	0.00263791	6.40378	up	ENST00000559858	ENSG00000148516	ZEB1	lncRNA	;FANTOM5CAT:Complete5End;	DHS_promoter		Gold		No	chr10:31608141-31812935:+	chr10	+	31608141	31812935		Neoplastic Cell Transformation;Corneal dystrophy;Endometrial Neoplasms;Fuchs Endothelial Dystrophy;Neoplasm Invasiveness;Oral Submucous Fibrosis;Sezary Syndrome;Lymphoma, T-Cell, Cutaneous;Myocardial Ischemia;Corneal guttata;Polymorphous corneal dystrophy;ovarian neoplasm;Mammary Neoplasms;CORNEAL DYSTROPHY, POSTERIOR POLYMORPHOUS, 3 (disorder);CORNEAL DYSTROPHY, FUCHS ENDOTHELIAL, 6	neuronal_stem_cell	Insoluble Fraction;Cell Membrane	GENCODE	zinc finger E-box binding homeobox 1 [Source:HGNC Symbol;Acc:HGNC:11642]	2745	GGAAGACAGAGCAGGCATTGGATAATATTCTTATTAAGTTACAAATTATAATACTGTGGT							exon sense-overlapping	ENST00000558440	ZEB1		+	31608142	31809349	80.0491	17.2176	6.55825	3.87933	16.8898	71.6416	135.847	79.9194	95.9481
ASHG19LNC1A109436135V5	0.000234464	0.00263791	6.40378	up	ENST00000559858	ENSG00000148516	ZEB1	lncRNA	;FANTOM5CAT:Complete5End;	DHS_promoter		Gold		No	chr10:31608141-31812935:+	chr10	+	31608141	31812935		Neoplastic Cell Transformation;Corneal dystrophy;Endometrial Neoplasms;Fuchs Endothelial Dystrophy;Neoplasm Invasiveness;Oral Submucous Fibrosis;Sezary Syndrome;Lymphoma, T-Cell, Cutaneous;Myocardial Ischemia;Corneal guttata;Polymorphous corneal dystrophy;ovarian neoplasm;Mammary Neoplasms;CORNEAL DYSTROPHY, POSTERIOR POLYMORPHOUS, 3 (disorder);CORNEAL DYSTROPHY, FUCHS ENDOTHELIAL, 6	neuronal_stem_cell	Insoluble Fraction;Cell Membrane	GENCODE	zinc finger E-box binding homeobox 1 [Source:HGNC Symbol;Acc:HGNC:11642]	2745	GGAAGACAGAGCAGGCATTGGATAATATTCTTATTAAGTTACAAATTATAATACTGTGGT							exon sense-overlapping	NM_001323663	ZEB1		+	31610064	31818742	80.0491	17.2176	6.55825	3.87933	16.8898	71.6416	135.847	79.9194	95.9481
ASHG19LNC1A109436135V5	0.000234464	0.00263791	6.40378	up	ENST00000559858	ENSG00000148516	ZEB1	lncRNA	;FANTOM5CAT:Complete5End;	DHS_promoter		Gold		No	chr10:31608141-31812935:+	chr10	+	31608141	31812935		Neoplastic Cell Transformation;Corneal dystrophy;Endometrial Neoplasms;Fuchs Endothelial Dystrophy;Neoplasm Invasiveness;Oral Submucous Fibrosis;Sezary Syndrome;Lymphoma, T-Cell, Cutaneous;Myocardial Ischemia;Corneal guttata;Polymorphous corneal dystrophy;ovarian neoplasm;Mammary Neoplasms;CORNEAL DYSTROPHY, POSTERIOR POLYMORPHOUS, 3 (disorder);CORNEAL DYSTROPHY, FUCHS ENDOTHELIAL, 6	neuronal_stem_cell	Insoluble Fraction;Cell Membrane	GENCODE	zinc finger E-box binding homeobox 1 [Source:HGNC Symbol;Acc:HGNC:11642]	2745	GGAAGACAGAGCAGGCATTGGATAATATTCTTATTAAGTTACAAATTATAATACTGTGGT							exon sense-overlapping	NM_001323664	ZEB1		+	31610064	31818742	80.0491	17.2176	6.55825	3.87933	16.8898	71.6416	135.847	79.9194	95.9481
ASHG19LNC1A109436135V5	0.000234464	0.00263791	6.40378	up	ENST00000559858	ENSG00000148516	ZEB1	lncRNA	;FANTOM5CAT:Complete5End;	DHS_promoter		Gold		No	chr10:31608141-31812935:+	chr10	+	31608141	31812935		Neoplastic Cell Transformation;Corneal dystrophy;Endometrial Neoplasms;Fuchs Endothelial Dystrophy;Neoplasm Invasiveness;Oral Submucous Fibrosis;Sezary Syndrome;Lymphoma, T-Cell, Cutaneous;Myocardial Ischemia;Corneal guttata;Polymorphous corneal dystrophy;ovarian neoplasm;Mammary Neoplasms;CORNEAL DYSTROPHY, POSTERIOR POLYMORPHOUS, 3 (disorder);CORNEAL DYSTROPHY, FUCHS ENDOTHELIAL, 6	neuronal_stem_cell	Insoluble Fraction;Cell Membrane	GENCODE	zinc finger E-box binding homeobox 1 [Source:HGNC Symbol;Acc:HGNC:11642]	2745	GGAAGACAGAGCAGGCATTGGATAATATTCTTATTAAGTTACAAATTATAATACTGTGGT							exon sense-overlapping	NM_001323665	ZEB1		+	31610064	31818742	80.0491	17.2176	6.55825	3.87933	16.8898	71.6416	135.847	79.9194	95.9481
ASHG19LNC1A109436135V5	0.000234464	0.00263791	6.40378	up	ENST00000559858	ENSG00000148516	ZEB1	lncRNA	;FANTOM5CAT:Complete5End;	DHS_promoter		Gold		No	chr10:31608141-31812935:+	chr10	+	31608141	31812935		Neoplastic Cell Transformation;Corneal dystrophy;Endometrial Neoplasms;Fuchs Endothelial Dystrophy;Neoplasm Invasiveness;Oral Submucous Fibrosis;Sezary Syndrome;Lymphoma, T-Cell, Cutaneous;Myocardial Ischemia;Corneal guttata;Polymorphous corneal dystrophy;ovarian neoplasm;Mammary Neoplasms;CORNEAL DYSTROPHY, POSTERIOR POLYMORPHOUS, 3 (disorder);CORNEAL DYSTROPHY, FUCHS ENDOTHELIAL, 6	neuronal_stem_cell	Insoluble Fraction;Cell Membrane	GENCODE	zinc finger E-box binding homeobox 1 [Source:HGNC Symbol;Acc:HGNC:11642]	2745	GGAAGACAGAGCAGGCATTGGATAATATTCTTATTAAGTTACAAATTATAATACTGTGGT							exon sense-overlapping	NM_001323666	ZEB1		+	31610064	31818742	80.0491	17.2176	6.55825	3.87933	16.8898	71.6416	135.847	79.9194	95.9481
ASHG19LNC1A109436135V5	0.000234464	0.00263791	6.40378	up	ENST00000559858	ENSG00000148516	ZEB1	lncRNA	;FANTOM5CAT:Complete5End;	DHS_promoter		Gold		No	chr10:31608141-31812935:+	chr10	+	31608141	31812935		Neoplastic Cell Transformation;Corneal dystrophy;Endometrial Neoplasms;Fuchs Endothelial Dystrophy;Neoplasm Invasiveness;Oral Submucous Fibrosis;Sezary Syndrome;Lymphoma, T-Cell, Cutaneous;Myocardial Ischemia;Corneal guttata;Polymorphous corneal dystrophy;ovarian neoplasm;Mammary Neoplasms;CORNEAL DYSTROPHY, POSTERIOR POLYMORPHOUS, 3 (disorder);CORNEAL DYSTROPHY, FUCHS ENDOTHELIAL, 6	neuronal_stem_cell	Insoluble Fraction;Cell Membrane	GENCODE	zinc finger E-box binding homeobox 1 [Source:HGNC Symbol;Acc:HGNC:11642]	2745	GGAAGACAGAGCAGGCATTGGATAATATTCTTATTAAGTTACAAATTATAATACTGTGGT							exon sense-overlapping	ENST00000446923	ZEB1		+	31610064	31818741	80.0491	17.2176	6.55825	3.87933	16.8898	71.6416	135.847	79.9194	95.9481
ASHG19LNC1A109436135V5	0.000234464	0.00263791	6.40378	up	ENST00000559858	ENSG00000148516	ZEB1	lncRNA	;FANTOM5CAT:Complete5End;	DHS_promoter		Gold		No	chr10:31608141-31812935:+	chr10	+	31608141	31812935		Neoplastic Cell Transformation;Corneal dystrophy;Endometrial Neoplasms;Fuchs Endothelial Dystrophy;Neoplasm Invasiveness;Oral Submucous Fibrosis;Sezary Syndrome;Lymphoma, T-Cell, Cutaneous;Myocardial Ischemia;Corneal guttata;Polymorphous corneal dystrophy;ovarian neoplasm;Mammary Neoplasms;CORNEAL DYSTROPHY, POSTERIOR POLYMORPHOUS, 3 (disorder);CORNEAL DYSTROPHY, FUCHS ENDOTHELIAL, 6	neuronal_stem_cell	Insoluble Fraction;Cell Membrane	GENCODE	zinc finger E-box binding homeobox 1 [Source:HGNC Symbol;Acc:HGNC:11642]	2745	GGAAGACAGAGCAGGCATTGGATAATATTCTTATTAAGTTACAAATTATAATACTGTGGT							exon sense-overlapping	NM_001174094	ZEB1		+	31610064	31818742	80.0491	17.2176	6.55825	3.87933	16.8898	71.6416	135.847	79.9194	95.9481
ASHG19LNC1A109436135V5	0.000234464	0.00263791	6.40378	up	ENST00000559858	ENSG00000148516	ZEB1	lncRNA	;FANTOM5CAT:Complete5End;	DHS_promoter		Gold		No	chr10:31608141-31812935:+	chr10	+	31608141	31812935		Neoplastic Cell Transformation;Corneal dystrophy;Endometrial Neoplasms;Fuchs Endothelial Dystrophy;Neoplasm Invasiveness;Oral Submucous Fibrosis;Sezary Syndrome;Lymphoma, T-Cell, Cutaneous;Myocardial Ischemia;Corneal guttata;Polymorphous corneal dystrophy;ovarian neoplasm;Mammary Neoplasms;CORNEAL DYSTROPHY, POSTERIOR POLYMORPHOUS, 3 (disorder);CORNEAL DYSTROPHY, FUCHS ENDOTHELIAL, 6	neuronal_stem_cell	Insoluble Fraction;Cell Membrane	GENCODE	zinc finger E-box binding homeobox 1 [Source:HGNC Symbol;Acc:HGNC:11642]	2745	GGAAGACAGAGCAGGCATTGGATAATATTCTTATTAAGTTACAAATTATAATACTGTGGT							exon sense-overlapping	NM_001323678	ZEB1		+	31610064	31818742	80.0491	17.2176	6.55825	3.87933	16.8898	71.6416	135.847	79.9194	95.9481
ASHG19LNC1A109436135V5	0.000234464	0.00263791	6.40378	up	ENST00000559858	ENSG00000148516	ZEB1	lncRNA	;FANTOM5CAT:Complete5End;	DHS_promoter		Gold		No	chr10:31608141-31812935:+	chr10	+	31608141	31812935		Neoplastic Cell Transformation;Corneal dystrophy;Endometrial Neoplasms;Fuchs Endothelial Dystrophy;Neoplasm Invasiveness;Oral Submucous Fibrosis;Sezary Syndrome;Lymphoma, T-Cell, Cutaneous;Myocardial Ischemia;Corneal guttata;Polymorphous corneal dystrophy;ovarian neoplasm;Mammary Neoplasms;CORNEAL DYSTROPHY, POSTERIOR POLYMORPHOUS, 3 (disorder);CORNEAL DYSTROPHY, FUCHS ENDOTHELIAL, 6	neuronal_stem_cell	Insoluble Fraction;Cell Membrane	GENCODE	zinc finger E-box binding homeobox 1 [Source:HGNC Symbol;Acc:HGNC:11642]	2745	GGAAGACAGAGCAGGCATTGGATAATATTCTTATTAAGTTACAAATTATAATACTGTGGT							exon sense-overlapping	NM_001323662	ZEB1		+	31610064	31818742	80.0491	17.2176	6.55825	3.87933	16.8898	71.6416	135.847	79.9194	95.9481
ASHGV40028298V5	7.56135e-05	0.00139871	5.1078	up	T210988	G048841	G048841	lncRNA				Reliable		Yes	chr2:240665270-240673499:-	chr2	-	240665270	240673499					RNA-seq: Iyer et al 2015		2824	AGGGCAAGAATGAATAGATTGAAACAGCAGGTACATGTGTGAGCACGTGGAGATCCACAT							intergenic							133.236	37.9621	7.33117	4.97846	46.2639	130.558	233.058	132.566	123.736
ASHGV40047117V5	0.0185034	0.0479142	6.12701	up	T332803	G078032	G078032	lncRNA				Reliable		Yes	chr7:128258000-128260584:-	chr7	-	128258000	128260584					RNA-seq: Iyer et al 2015		1473	TGAAATGATGCAAGGTTTTTTGTTTTGTTTTGGAGACAGAGTTACGCTCTTGTCGCACAG							intergenic							104.948	36.121	6.88055	4.26537	18.5695	64.3083	182.909	88.7089	170.246
ASHG19LNC1A100020047V5	0.0186689	0.0481599	2.52247	up	ENST00000554623	ENSG00000259006	AC092143.2	lncRNA	;FANTOM5CAT:Complete5End;BIGTranscriptome:FullLength;	DHS_promoter	p_lncRNA_divergent	Reliable		Yes	chr16:89986235-89989070:-	chr16	-	89986235	89989070			mast_cell	Nucleous	GENCODE	novel transcript, antisense to MC1R	985	AGTGTGAGATGCAGGAAGAAGGGGCCCCAGCAGAGGAAGAAAATGCCCAGCAGGATGGTG	conserved	conserved	ADULT syndrome;skin pigmentation	ENSG00000003249;ENSG00000131165;ENSG00000141013;ENSG00000185324;ENSG00000187741;ENSG00000204991			natural antisense	ENST00000556922	AC092143.1		+	89985573	90002500	34.8501	18.5189	5.162	3.82716	6.73675	11.4261	76.4191	27.0394	52.6289
ASHG19LNC1A100020047V5	0.0186689	0.0481599	2.52247	up	ENST00000554623	ENSG00000259006	AC092143.2	lncRNA	;FANTOM5CAT:Complete5End;BIGTranscriptome:FullLength;	DHS_promoter	p_lncRNA_divergent	Reliable		Yes	chr16:89986235-89989070:-	chr16	-	89986235	89989070			mast_cell	Nucleous	GENCODE	novel transcript, antisense to MC1R	985	AGTGTGAGATGCAGGAAGAAGGGGCCCCAGCAGAGGAAGAAAATGCCCAGCAGGATGGTG	conserved	conserved	ADULT syndrome;skin pigmentation	ENSG00000003249;ENSG00000131165;ENSG00000141013;ENSG00000185324;ENSG00000187741;ENSG00000204991			natural antisense	ENST00000555147	MC1R		+	89984287	89987385	34.8501	18.5189	5.162	3.82716	6.73675	11.4261	76.4191	27.0394	52.6289
ASHG19LNC1A100020047V5	0.0186689	0.0481599	2.52247	up	ENST00000554623	ENSG00000259006	AC092143.2	lncRNA	;FANTOM5CAT:Complete5End;BIGTranscriptome:FullLength;	DHS_promoter	p_lncRNA_divergent	Reliable		Yes	chr16:89986235-89989070:-	chr16	-	89986235	89989070			mast_cell	Nucleous	GENCODE	novel transcript, antisense to MC1R	985	AGTGTGAGATGCAGGAAGAAGGGGCCCCAGCAGAGGAAGAAAATGCCCAGCAGGATGGTG	conserved	conserved	ADULT syndrome;skin pigmentation	ENSG00000003249;ENSG00000131165;ENSG00000141013;ENSG00000185324;ENSG00000187741;ENSG00000204991			natural antisense	ENST00000555427	MC1R		+	89979826	89987381	34.8501	18.5189	5.162	3.82716	6.73675	11.4261	76.4191	27.0394	52.6289
ASHG19LNC1A100020047V5	0.0186689	0.0481599	2.52247	up	ENST00000554623	ENSG00000259006	AC092143.2	lncRNA	;FANTOM5CAT:Complete5End;BIGTranscriptome:FullLength;	DHS_promoter	p_lncRNA_divergent	Reliable		Yes	chr16:89986235-89989070:-	chr16	-	89986235	89989070			mast_cell	Nucleous	GENCODE	novel transcript, antisense to MC1R	985	AGTGTGAGATGCAGGAAGAAGGGGCCCCAGCAGAGGAAGAAAATGCCCAGCAGGATGGTG	conserved	conserved	ADULT syndrome;skin pigmentation	ENSG00000003249;ENSG00000131165;ENSG00000141013;ENSG00000185324;ENSG00000187741;ENSG00000204991			natural antisense	ENST00000639847	MC1R		+	89981255	89987359	34.8501	18.5189	5.162	3.82716	6.73675	11.4261	76.4191	27.0394	52.6289
ASHG19LNC1A100020047V5	0.0186689	0.0481599	2.52247	up	ENST00000554623	ENSG00000259006	AC092143.2	lncRNA	;FANTOM5CAT:Complete5End;BIGTranscriptome:FullLength;	DHS_promoter	p_lncRNA_divergent	Reliable		Yes	chr16:89986235-89989070:-	chr16	-	89986235	89989070			mast_cell	Nucleous	GENCODE	novel transcript, antisense to MC1R	985	AGTGTGAGATGCAGGAAGAAGGGGCCCCAGCAGAGGAAGAAAATGCCCAGCAGGATGGTG	conserved	conserved	ADULT syndrome;skin pigmentation	ENSG00000003249;ENSG00000131165;ENSG00000141013;ENSG00000185324;ENSG00000187741;ENSG00000204991			natural antisense	ENST00000556565	TUBB3		+	89988324	90001214	34.8501	18.5189	5.162	3.82716	6.73675	11.4261	76.4191	27.0394	52.6289
ASHG19LNC1A100020047V5	0.0186689	0.0481599	2.52247	up	ENST00000554623	ENSG00000259006	AC092143.2	lncRNA	;FANTOM5CAT:Complete5End;BIGTranscriptome:FullLength;	DHS_promoter	p_lncRNA_divergent	Reliable		Yes	chr16:89986235-89989070:-	chr16	-	89986235	89989070			mast_cell	Nucleous	GENCODE	novel transcript, antisense to MC1R	985	AGTGTGAGATGCAGGAAGAAGGGGCCCCAGCAGAGGAAGAAAATGCCCAGCAGGATGGTG	conserved	conserved	ADULT syndrome;skin pigmentation	ENSG00000003249;ENSG00000131165;ENSG00000141013;ENSG00000185324;ENSG00000187741;ENSG00000204991			natural antisense	ENST00000554444	TUBB3		+	89988259	90002499	34.8501	18.5189	5.162	3.82716	6.73675	11.4261	76.4191	27.0394	52.6289
ASHG19LNC1A100020047V5	0.0186689	0.0481599	2.52247	up	ENST00000554623	ENSG00000259006	AC092143.2	lncRNA	;FANTOM5CAT:Complete5End;BIGTranscriptome:FullLength;	DHS_promoter	p_lncRNA_divergent	Reliable		Yes	chr16:89986235-89989070:-	chr16	-	89986235	89989070			mast_cell	Nucleous	GENCODE	novel transcript, antisense to MC1R	985	AGTGTGAGATGCAGGAAGAAGGGGCCCCAGCAGAGGAAGAAAATGCCCAGCAGGATGGTG	conserved	conserved	ADULT syndrome;skin pigmentation	ENSG00000003249;ENSG00000131165;ENSG00000141013;ENSG00000185324;ENSG00000187741;ENSG00000204991			natural antisense	ENST00000555810	TUBB3		+	89987800	90001643	34.8501	18.5189	5.162	3.82716	6.73675	11.4261	76.4191	27.0394	52.6289
ASHGV40022557V5	9.02478e-05	0.00150701	5.23302	up	ENST00000580867	ENSG00000264301	LINC01444	lncRNA	Refseq:Complete3End;FANTOM5CAT:Complete5End;BIGTranscriptome:FullLength;	DHS_enhancer	e_lncRNA	Gold		Yes	chr18:14969605-14970467:-	chr18	-	14969605	14970467			fibroblast_of_gingiva		GENCODE	long intergenic non-protein coding RNA 1444 [Source:HGNC Symbol;Acc:HGNC:50769]	764	GCTGAGCTGGGGGCTCTTGGGTTTTGCTTGTTGAGCTGAATTAATATATTAATGGATTTC	unconserved	unconserved				NR_110783	intergenic							472.027	131.658	8.94547	6.55782	192.26	319.251	1006.73	412.422	429.474
ASHGV40044658V5	0.0033239	0.0146561	4.27478	up	T298225	G069688	G069688	lncRNA				Reliable		Yes	chr6:17751539-17756727:+	chr6	+	17751539	17756727					RNA-seq: Iyer et al 2015		5188	ATAGGCTGGCAATTGTAGGGAGCTTTTTAGATTAAATAGAGTTGTTCTGAGATGTAGATA							intergenic							36.0713	11.7834	5.44688	3.35103	12.8218	32.7944	55.9183	18.0644	60.7574
ASHG19LNC1A101230539V5	0.000149276	0.00203265	4.57053	up	ENST00000618127	ENSG00000225342	AC079630.1	lncRNA	;FANTOM5CAT:Complete5End;	DHS_promoter	p_lncRNA_divergent	Reliable		Yes	chr12:40616878-40618717:-	chr12	-	40616878	40618717			neutrophil		GENCODE	novel transcript, antisense to LRRK2	1840	GGGAAGTTGAGAGCCAGGACTTCAACCCAGCAAATCTCCTAACTCCAGGTAGAAGGTTCT	conserved	conserved	multiple sclerosis;asthma;Crohn s disease;Glomerulosclerosis;Arteriosclerosis;Sclerosis of metaphyses of the upper limbs				intronic antisense	ENST00000416796	LRRK2		+	40590546	40677754	352.881	121.535	8.73379	6.54143	218.695	236.12	471.642	335.932	502.015
ASHGV40028827V5	0.0145843	0.0404179	12.9422	up	ENST00000426892	ENSG00000226087	AC073283.2	lncRNA	;FANTOM5CAT:Complete5End;BIGTranscriptome:FullLength;	DHS_enhancer	e_lncRNA	Gold		Yes	chr2:47454056-47466364:+	chr2	+	47454056	47466364			pituitary_gland		GENCODE	novel transcript	591	CTCCGGAGCTCTCCCAAATTGTCACCTAGGATGAATATGACAGCAAACAATGCTTTAAAA	conserved	conserved					intergenic							9305.43	7831.38	11.9202	8.22621	5797.91	4299.83	25395.4	10274	760.01
ASHG19LNC1A100060567V5	0.000109252	0.00168255	2.46959	up	ENST00000560503	ENSG00000259223	AC009654.1	lncRNA	;FANTOM5CAT:Complete5End;BIGTranscriptome:FullLength;	DHS_promoter	p_lncRNA_intergenic	Reliable		Yes	chr15:60365753-60410519:-	chr15	-	60365753	60410519			pons		GENCODE	novel transcript	757	TTGATCTTGGACTTCCAGCCACCAGAACTGTGAGAAAATAAATGTCTGTAGTTTAAAACC	conserved	conserved					intergenic							10801.1	3706.5	12.7442	11.44	8935.95	8571.88	18761.8	10903.1	6832.83
ASHG19LNC1A100085429V5	0.001799	0.00971678	3.85088	up	FTMT24400003725	CATG00000003157	CATG00000003157.1	lncRNA	;FANTOM5CAT:Complete5End;	DHS_promoter	p_lncRNA_divergent	Reliable		Yes	chr11:85780517-85781293:+	chr11	+	85780517	85781293					FANTOM5CAT	query_DPI = chr11:85780501..85780539,+;max_hit_DPIClstrID = chr11:85780086..85780161,-, on up stream;divergent transcription with these coding genes: ENSG00000073921.13	777	AGACCATACATTAACAAAGCCTTTTATATGTTATTAGAGCCTCTACATTCAACCCAGGGT	conserved	conserved	Hyperinsulinism				natural antisense	ENST00000525162	PICALM		-	85723386	85780581	30.8292	10.5795	5.29914	3.35395	14.9276	18.6545	38.2519	37.6485	44.6634
ASHG19LNC1A100085429V5	0.001799	0.00971678	3.85088	up	FTMT24400003725	CATG00000003157	CATG00000003157.1	lncRNA	;FANTOM5CAT:Complete5End;	DHS_promoter	p_lncRNA_divergent	Reliable		Yes	chr11:85780517-85781293:+	chr11	+	85780517	85781293					FANTOM5CAT	query_DPI = chr11:85780501..85780539,+;max_hit_DPIClstrID = chr11:85780086..85780161,-, on up stream;divergent transcription with these coding genes: ENSG00000073921.13	777	AGACCATACATTAACAAAGCCTTTTATATGTTATTAGAGCCTCTACATTCAACCCAGGGT	conserved	conserved	Hyperinsulinism				natural antisense	ENST00000531930	PICALM		-	85723324	85780853	30.8292	10.5795	5.29914	3.35395	14.9276	18.6545	38.2519	37.6485	44.6634
ASHG19LNC1A100085429V5	0.001799	0.00971678	3.85088	up	FTMT24400003725	CATG00000003157	CATG00000003157.1	lncRNA	;FANTOM5CAT:Complete5End;	DHS_promoter	p_lncRNA_divergent	Reliable		Yes	chr11:85780517-85781293:+	chr11	+	85780517	85781293					FANTOM5CAT	query_DPI = chr11:85780501..85780539,+;max_hit_DPIClstrID = chr11:85780086..85780161,-, on up stream;divergent transcription with these coding genes: ENSG00000073921.13	777	AGACCATACATTAACAAAGCCTTTTATATGTTATTAGAGCCTCTACATTCAACCCAGGGT	conserved	conserved	Hyperinsulinism				natural antisense	ENST00000528398	PICALM		-	85669882	85780924	30.8292	10.5795	5.29914	3.35395	14.9276	18.6545	38.2519	37.6485	44.6634
ASHG19LNC1A100060519V5	5.82383e-05	0.001229	78.3296	up	ENST00000555595	ENSG00000258383	AL132819.1	lncRNA	;BIGTranscriptome:FullLength;			Reliable		Yes	chr14:99791136-99798352:-	chr14	-	99791136	99798352					GENCODE	novel transcript	208	AACTGGTCCAGTGTGTTAATTTTATGTGCGTGTGTGTATAATAAATCATGTGAGCCCGCC							intergenic							6968.1	205.162	12.15	5.85853	3575.96	5135.85	14614.8	7210.56	4303.33
ASHG19LNC1A104841317V5	0.00128052	0.00775026	4.57669	up	ENST00000649085	ENSG00000251538	LINC02201	lncRNA				Reliable		No	chr5:121964879-122055210:-	chr5	-	121964879	122055210					GENCODE	long intergenic non-protein coding RNA 2201 [Source:HGNC Symbol;Acc:HGNC:53067]	1506	AGGGTGACAGAAAAGGAAACAAGTTATGGATGCTCACATGTGCAAAGTTAAAGGGCCACA							intergenic							62.5275	19.7829	6.14046	3.94616	13.3666	60.9497	123.582	36.4771	78.2624
ASHG19LNC1A100048402V5	0.00796952	0.0265438	3.5417	up	ENST00000571972	ENSG00000262052	AC090618.1	lncRNA	;BIGTranscriptome:FullLength;			Reliable		Yes	chr17:53920038-53950300:-	chr17	-	53920038	53950300			gyrus		GENCODE	novel transcript	585	TTTGAAGAGTCTGAAATCCATAAAACAGAGAGCAAATAAACTGAAAATAGAACCGGAAAA							intergenic							31.6293	11.4481	5.25127	3.42683	11.4274	26.898	56.2879	34.1917	29.3412
ASHGV40002838V5	0.0354651	0.0772892	2.86784	up	ENST00000442515	ENSG00000233208	LINC00642	lncRNA	;FANTOM5CAT:Complete5End;BIGTranscriptome:FullLength;	DHS_enhancer	e_lncRNA	Gold		No	chr14:90921574-90925210:+	chr14	+	90921574	90925210			testis	Cytoplasm	GENCODE	long intergenic non-protein coding RNA 642 [Source:HGNC Symbol;Acc:HGNC:44293]	670	TCAGAGAGCCTGGGAAGGACATGTTGCAGAAGAAATGCAAGTACAGTGAAGAATAAGACT	unconserved	conserved				NR_033986	intergenic							22.454	12.3114	4.5673	3.04733	6.60843	25.082	5	32.9373	42.6421
ASHGV40001783V5	6.04908e-05	0.00126076	4.03219	up	ENST00000525461	ENSG00000254578	AC084125.1	lncRNA	;BIGTranscriptome:FullLength;			Gold		Yes	chr8:145689200-145690484:+	chr8	+	145689200	145690484					GENCODE	novel transcript, antisense to CYHR1	429	TAGGGAGAAGGCGGCAGTATGTACGAGGACACAGATAGGAGATACTCAACTTTGGAGAGG							natural antisense	ENST00000438911	CYHR1		-	145674965	145690418	101.556	39.5998	7.01512	5.00356	105.506	45.4784	113.077	114.043	129.676
ASHGV40001783V5	6.04908e-05	0.00126076	4.03219	up	ENST00000525461	ENSG00000254578	AC084125.1	lncRNA	;BIGTranscriptome:FullLength;			Gold		Yes	chr8:145689200-145690484:+	chr8	+	145689200	145690484					GENCODE	novel transcript, antisense to CYHR1	429	TAGGGAGAAGGCGGCAGTATGTACGAGGACACAGATAGGAGATACTCAACTTTGGAGAGG							natural antisense	ENST00000530637	CYHR1		-	145689961	145691050	101.556	39.5998	7.01512	5.00356	105.506	45.4784	113.077	114.043	129.676
ASHGV40001783V5	6.04908e-05	0.00126076	4.03219	up	ENST00000525461	ENSG00000254578	AC084125.1	lncRNA	;BIGTranscriptome:FullLength;			Gold		Yes	chr8:145689200-145690484:+	chr8	+	145689200	145690484					GENCODE	novel transcript, antisense to CYHR1	429	TAGGGAGAAGGCGGCAGTATGTACGAGGACACAGATAGGAGATACTCAACTTTGGAGAGG							natural antisense	ENST00000526887	CYHR1		-	145675959	145690813	101.556	39.5998	7.01512	5.00356	105.506	45.4784	113.077	114.043	129.676
ASHGV40001783V5	6.04908e-05	0.00126076	4.03219	up	ENST00000525461	ENSG00000254578	AC084125.1	lncRNA	;BIGTranscriptome:FullLength;			Gold		Yes	chr8:145689200-145690484:+	chr8	+	145689200	145690484					GENCODE	novel transcript, antisense to CYHR1	429	TAGGGAGAAGGCGGCAGTATGTACGAGGACACAGATAGGAGATACTCAACTTTGGAGAGG							natural antisense	ENST00000306145	CYHR1		-	145689200	145691060	101.556	39.5998	7.01512	5.00356	105.506	45.4784	113.077	114.043	129.676
ASHGV40001783V5	6.04908e-05	0.00126076	4.03219	up	ENST00000525461	ENSG00000254578	AC084125.1	lncRNA	;BIGTranscriptome:FullLength;			Gold		Yes	chr8:145689200-145690484:+	chr8	+	145689200	145690484					GENCODE	novel transcript, antisense to CYHR1	429	TAGGGAGAAGGCGGCAGTATGTACGAGGACACAGATAGGAGATACTCAACTTTGGAGAGG							natural antisense	ENST00000424149	CYHR1		-	145689200	145691031	101.556	39.5998	7.01512	5.00356	105.506	45.4784	113.077	114.043	129.676
ASHGV40001783V5	6.04908e-05	0.00126076	4.03219	up	ENST00000525461	ENSG00000254578	AC084125.1	lncRNA	;BIGTranscriptome:FullLength;			Gold		Yes	chr8:145689200-145690484:+	chr8	+	145689200	145690484					GENCODE	novel transcript, antisense to CYHR1	429	TAGGGAGAAGGCGGCAGTATGTACGAGGACACAGATAGGAGATACTCAACTTTGGAGAGG							natural antisense	ENST00000533764	CYHR1		-	145689658	145690817	101.556	39.5998	7.01512	5.00356	105.506	45.4784	113.077	114.043	129.676
ASHGV40001783V5	6.04908e-05	0.00126076	4.03219	up	ENST00000525461	ENSG00000254578	AC084125.1	lncRNA	;BIGTranscriptome:FullLength;			Gold		Yes	chr8:145689200-145690484:+	chr8	+	145689200	145690484					GENCODE	novel transcript, antisense to CYHR1	429	TAGGGAGAAGGCGGCAGTATGTACGAGGACACAGATAGGAGATACTCAACTTTGGAGAGG							natural antisense	ENST00000403000	CYHR1		-	145689200	145690872	101.556	39.5998	7.01512	5.00356	105.506	45.4784	113.077	114.043	129.676
ASHG19LNC1A100068897V5	0.000663368	0.00499054	7.96039	up	ENST00000623188	ENSG00000279687	FP565260.5	lncRNA				Reliable		Yes	chr21:45593987-45608568:-	chr21	-	45593987	45608568					GENCODE	novel transcript, antisense to CH507-9B2.3	479	GCTCCAAAATCATCTGTTCCCTTCTCATCTCTCCCAGAAGTGTCCGTGACAGTCGCTGTC							natural antisense	ENST00000449622	GATD3A		+	45556033	45614418	7311.27	2240.92	12.1651	9.17229	6920.01	4927.78	14563.4	7679.52	2465.62
ASHG19LNC1A100068897V5	0.000663368	0.00499054	7.96039	up	ENST00000623188	ENSG00000279687	FP565260.5	lncRNA				Reliable		Yes	chr21:45593987-45608568:-	chr21	-	45593987	45608568					GENCODE	novel transcript, antisense to CH507-9B2.3	479	GCTCCAAAATCATCTGTTCCCTTCTCATCTCTCCCAGAAGTGTCCGTGACAGTCGCTGTC							natural antisense	ENST00000646873	GATD3A		+	45555957	45629997	7311.27	2240.92	12.1651	9.17229	6920.01	4927.78	14563.4	7679.52	2465.62
ASHG19LNC1A100068897V5	0.000663368	0.00499054	7.96039	up	ENST00000623188	ENSG00000279687	FP565260.5	lncRNA				Reliable		Yes	chr21:45593987-45608568:-	chr21	-	45593987	45608568					GENCODE	novel transcript, antisense to CH507-9B2.3	479	GCTCCAAAATCATCTGTTCCCTTCTCATCTCTCCCAGAAGTGTCCGTGACAGTCGCTGTC							natural antisense	ENST00000644251	GATD3A		+	45553492	45622947	7311.27	2240.92	12.1651	9.17229	6920.01	4927.78	14563.4	7679.52	2465.62
ASHG19LNC1A100068897V5	0.000663368	0.00499054	7.96039	up	ENST00000623188	ENSG00000279687	FP565260.5	lncRNA				Reliable		Yes	chr21:45593987-45608568:-	chr21	-	45593987	45608568					GENCODE	novel transcript, antisense to CH507-9B2.3	479	GCTCCAAAATCATCTGTTCCCTTCTCATCTCTCCCAGAAGTGTCCGTGACAGTCGCTGTC							natural antisense	ENST00000625036	GATD3B		+	45554007	45602558	7311.27	2240.92	12.1651	9.17229	6920.01	4927.78	14563.4	7679.52	2465.62
ASHG19LNC1A100068897V5	0.000663368	0.00499054	7.96039	up	ENST00000623188	ENSG00000279687	FP565260.5	lncRNA				Reliable		Yes	chr21:45593987-45608568:-	chr21	-	45593987	45608568					GENCODE	novel transcript, antisense to CH507-9B2.3	479	GCTCCAAAATCATCTGTTCCCTTCTCATCTCTCCCAGAAGTGTCCGTGACAGTCGCTGTC							natural antisense	ENST00000624810	GATD3B		+	45554007	45602558	7311.27	2240.92	12.1651	9.17229	6920.01	4927.78	14563.4	7679.52	2465.62
ASHG19LNC1A100080045V5	0.00311395	0.0140185	4.35461	up	ENST00000455977	ENSG00000230142	LINC01075	lncRNA	;BIGTranscriptome:FullLength;			Reliable		Yes	chr13:62786710-62824080:+	chr13	+	62786710	62824080					GENCODE	long intergenic non-protein coding RNA 1075 [Source:HGNC Symbol;Acc:HGNC:49118]	370	AAGAGAGAGTATTCCCTCCAGACAAAGGCTTTCAAGCAACCACAGGAGAAAATGCCCTGT						NR_125787	intergenic							71.583	23.8904	6.44366	4.32111	29.4688	80.7543	120.615	74.3396	52.7372
ASHG19LNC1A100461946V5	0.00016743	0.00215948	2.46061	up	ENST00000444769	ENSG00000234377	RNF219-AS1	lncRNA	;FANTOM5CAT:Complete5End;BIGTranscriptome:FullLength;			Reliable		No	chr13:78629158-79181137:+	chr13	+	78629158	79181137			nervous_system		GENCODE	RNF219 antisense RNA 1 [Source:HGNC Symbol;Acc:HGNC:42700]	590	TCTCAACGGGGAGTGGACGATGAGCAGGACGTCGCTAGAGGGAAAGAGTGAGTCCTACGG	conserved	conserved		ENSG00000152193			natural antisense	ENST00000377208	POU4F1		-	79172497	79177695	10.7798	6.83876	3.93872	2.63971	6.49361	9.5622	7.02363	10.3208	20.4986
ASHGV40035853V5	2.30072e-06	0.00028356	9.10333	up	ENST00000432377	ENSG00000225611	LINC02158	lncRNA	Refseq:Complete3End;FANTOM5CAT:Complete5End;BIGTranscriptome:FullLength;	DHS_promoter	p_lncRNA_divergent	Gold		Yes	chr3:42812104-42815127:+	chr3	+	42812104	42815127			eosinophil		GENCODE	long intergenic non-protein coding RNA 2158 [Source:HGNC Symbol;Acc:HGNC:53019]	897	AAAGGCCATGTTATGATGGTGAGTGAAGGAAGCAGGACGCAATATAGCAATGCTAAATAA	unconserved	unconserved	obesity			NR_122070	natural antisense	ENST00000310232	CCDC13		-	42749761	42814745	706.527	99.7148	9.44263	6.25624	438.904	686.222	1355.3	690.665	361.541
ASHGV40035853V5	2.30072e-06	0.00028356	9.10333	up	ENST00000432377	ENSG00000225611	LINC02158	lncRNA	Refseq:Complete3End;FANTOM5CAT:Complete5End;BIGTranscriptome:FullLength;	DHS_promoter	p_lncRNA_divergent	Gold		Yes	chr3:42812104-42815127:+	chr3	+	42812104	42815127			eosinophil		GENCODE	long intergenic non-protein coding RNA 2158 [Source:HGNC Symbol;Acc:HGNC:53019]	897	AAAGGCCATGTTATGATGGTGAGTGAAGGAAGCAGGACGCAATATAGCAATGCTAAATAA	unconserved	unconserved	obesity			NR_122070	natural antisense	uc011azq.1	AC006059.2		-	42788749	42814745	706.527	99.7148	9.44263	6.25624	438.904	686.222	1355.3	690.665	361.541
ASHGV40035853V5	2.30072e-06	0.00028356	9.10333	up	ENST00000432377	ENSG00000225611	LINC02158	lncRNA	Refseq:Complete3End;FANTOM5CAT:Complete5End;BIGTranscriptome:FullLength;	DHS_promoter	p_lncRNA_divergent	Gold		Yes	chr3:42812104-42815127:+	chr3	+	42812104	42815127			eosinophil		GENCODE	long intergenic non-protein coding RNA 2158 [Source:HGNC Symbol;Acc:HGNC:53019]	897	AAAGGCCATGTTATGATGGTGAGTGAAGGAAGCAGGACGCAATATAGCAATGCTAAATAA	unconserved	unconserved	obesity			NR_122070	natural antisense	ENST00000648550	AC006059.2		-	42747248	42845985	706.527	99.7148	9.44263	6.25624	438.904	686.222	1355.3	690.665	361.541
ASHG19LNC1A105239293V5	4.23757e-05	0.00103902	2.60542	up	ENST00000529823	ENSG00000255248	MIR100HG	lncRNA	Refseq:Complete3End;FANTOM5CAT:Complete5End;BIGTranscriptome:FullLength;	DHS_promoter	p_lncRNA_intergenic	Reliable		No	chr11:121959814-121972874:-	chr11	-	121959814	121972874			middle_temporal_gyrus	Cytoplasm;Nucleus	GENCODE	mir-100-let-7a-2-mir-125b-1 cluster host gene [Source:HGNC Symbol;Acc:HGNC:39522]	3334	AGAACCCACAGAGCTGGTCCTATAGTACCCCTCCTCAGGAATGTCTCCCCAGTGCAAGGA	conserved	conserved				NR_137175	intergenic							164576	30954.4	16.3299	14.9484	131343	131734	307814	175964	76025.7
ASHG19LNC1A100041872V5	0.000377699	0.00353209	2.48472	up	ENST00000478513	ENSG00000125046	SSUH2	lncRNA	;FANTOM5CAT:Complete5End;			Gold		No	chr3:8732321-8786726:-	chr3	-	8732321	8786726			small_intestine	Nucleus	GENCODE	ssu-2 homolog (C. elegans) [Source:HGNC Symbol;Acc:HGNC:24809]	1185	ATATTTGTCATTCTGTGCCTGGCTTATTTCATTTAATATACAGACCTGCAATCGCATCCA							natural antisense	ENST00000397368	CAV3		+	8775552	8788442	582.843	388.892	9.39694	8.08386	727.191	586.469	573.838	467.894	558.822
ASHG19LNC1A100041872V5	0.000377699	0.00353209	2.48472	up	ENST00000478513	ENSG00000125046	SSUH2	lncRNA	;FANTOM5CAT:Complete5End;			Gold		No	chr3:8732321-8786726:-	chr3	-	8732321	8786726			small_intestine	Nucleus	GENCODE	ssu-2 homolog (C. elegans) [Source:HGNC Symbol;Acc:HGNC:24809]	1185	ATATTTGTCATTCTGTGCCTGGCTTATTTCATTTAATATACAGACCTGCAATCGCATCCA							natural antisense	ENST00000343849	CAV3		+	8775486	8788451	582.843	388.892	9.39694	8.08386	727.191	586.469	573.838	467.894	558.822
ASHG19LNC1A100067793V5	0.0103927	0.0317591	6.70543	up	ENST00000441338	ENSG00000229960	AL590483.1	lncRNA	;FANTOM5CAT:Complete5End;BIGTranscriptome:FullLength;	DHS_enhancer	e_lncRNA	Reliable		Yes	chr1:244232122-244256328:-	chr1	-	244232122	244256328			middle_temporal_gyrus		GENCODE	novel transcript	468	AAAGCGATGGTCCTTGGTGTGCCACTTCCTGTTGAAGCTGCCTGTCTACCAGAATTAGCC	unconserved	conserved					intergenic							2317.14	172.618	9.66261	6.91728	115.767	270.004	7424.22	3327.63	448.047
ASHG19LNC1A103931163V5	1.02847e-05	0.000510314	3.62312	up	ENST00000639443	ENSG00000178445	GLDC	lncRNA				Gold		No	chr9:6532921-6606149:-	chr9	-	6532921	6606149		Aggressive behavior;Epilepsy;Hiccup;Impulsive Behavior;Lethargy;Mental Retardation;Muscle hypotonia;Myoclonus;Seizures;Encephalopathies;Hyperreflexia;Agenesis of corpus callosum;Hyperglycinemia;Glycinuria;Low intelligence;Hyperactive behavior;Physical aggression;HYPERGLYCINURIA (disorder);Recurrent singultus;Nonketotic Hyperglycinemia;Mental deficiency;Aggressive reaction;Poor school performance;…		Cytosol	GENCODE	glycine decarboxylase [Source:HGNC Symbol;Acc:HGNC:4313]	2727	AGGGTGTGCAGAGTCCCTAGATATACTGGAGTCCTCACTGAGCTGAAGTTACCCTGTGAA							exon sense-overlapping	ENST00000638654	GLDC		-	6595028	6605370	82.3013	35.5173	6.74014	4.88291	41.7165	67.1785	112.194	97.2153	93.2028
ASHG19LNC1A103931163V5	1.02847e-05	0.000510314	3.62312	up	ENST00000639443	ENSG00000178445	GLDC	lncRNA				Gold		No	chr9:6532921-6606149:-	chr9	-	6532921	6606149		Aggressive behavior;Epilepsy;Hiccup;Impulsive Behavior;Lethargy;Mental Retardation;Muscle hypotonia;Myoclonus;Seizures;Encephalopathies;Hyperreflexia;Agenesis of corpus callosum;Hyperglycinemia;Glycinuria;Low intelligence;Hyperactive behavior;Physical aggression;HYPERGLYCINURIA (disorder);Recurrent singultus;Nonketotic Hyperglycinemia;Mental deficiency;Aggressive reaction;Poor school performance;…		Cytosol	GENCODE	glycine decarboxylase [Source:HGNC Symbol;Acc:HGNC:4313]	2727	AGGGTGTGCAGAGTCCCTAGATATACTGGAGTCCTCACTGAGCTGAAGTTACCCTGTGAA							exon sense-overlapping	ENST00000638274	GLDC		-	6532467	6534778	82.3013	35.5173	6.74014	4.88291	41.7165	67.1785	112.194	97.2153	93.2028
ASHG19LNC1A103931163V5	1.02847e-05	0.000510314	3.62312	up	ENST00000639443	ENSG00000178445	GLDC	lncRNA				Gold		No	chr9:6532921-6606149:-	chr9	-	6532921	6606149		Aggressive behavior;Epilepsy;Hiccup;Impulsive Behavior;Lethargy;Mental Retardation;Muscle hypotonia;Myoclonus;Seizures;Encephalopathies;Hyperreflexia;Agenesis of corpus callosum;Hyperglycinemia;Glycinuria;Low intelligence;Hyperactive behavior;Physical aggression;HYPERGLYCINURIA (disorder);Recurrent singultus;Nonketotic Hyperglycinemia;Mental deficiency;Aggressive reaction;Poor school performance;…		Cytosol	GENCODE	glycine decarboxylase [Source:HGNC Symbol;Acc:HGNC:4313]	2727	AGGGTGTGCAGAGTCCCTAGATATACTGGAGTCCTCACTGAGCTGAAGTTACCCTGTGAA							exon sense-overlapping	ENST00000638661	GLDC		-	6532503	6565498	82.3013	35.5173	6.74014	4.88291	41.7165	67.1785	112.194	97.2153	93.2028
ASHG19LNC1A103931163V5	1.02847e-05	0.000510314	3.62312	up	ENST00000639443	ENSG00000178445	GLDC	lncRNA				Gold		No	chr9:6532921-6606149:-	chr9	-	6532921	6606149		Aggressive behavior;Epilepsy;Hiccup;Impulsive Behavior;Lethargy;Mental Retardation;Muscle hypotonia;Myoclonus;Seizures;Encephalopathies;Hyperreflexia;Agenesis of corpus callosum;Hyperglycinemia;Glycinuria;Low intelligence;Hyperactive behavior;Physical aggression;HYPERGLYCINURIA (disorder);Recurrent singultus;Nonketotic Hyperglycinemia;Mental deficiency;Aggressive reaction;Poor school performance;…		Cytosol	GENCODE	glycine decarboxylase [Source:HGNC Symbol;Acc:HGNC:4313]	2727	AGGGTGTGCAGAGTCCCTAGATATACTGGAGTCCTCACTGAGCTGAAGTTACCCTGTGAA							exon sense-overlapping	ENST00000639639	GLDC		-	6532467	6554929	82.3013	35.5173	6.74014	4.88291	41.7165	67.1785	112.194	97.2153	93.2028
ASHG19LNC1A103931163V5	1.02847e-05	0.000510314	3.62312	up	ENST00000639443	ENSG00000178445	GLDC	lncRNA				Gold		No	chr9:6532921-6606149:-	chr9	-	6532921	6606149		Aggressive behavior;Epilepsy;Hiccup;Impulsive Behavior;Lethargy;Mental Retardation;Muscle hypotonia;Myoclonus;Seizures;Encephalopathies;Hyperreflexia;Agenesis of corpus callosum;Hyperglycinemia;Glycinuria;Low intelligence;Hyperactive behavior;Physical aggression;HYPERGLYCINURIA (disorder);Recurrent singultus;Nonketotic Hyperglycinemia;Mental deficiency;Aggressive reaction;Poor school performance;…		Cytosol	GENCODE	glycine decarboxylase [Source:HGNC Symbol;Acc:HGNC:4313]	2727	AGGGTGTGCAGAGTCCCTAGATATACTGGAGTCCTCACTGAGCTGAAGTTACCCTGTGAA							exon sense-overlapping	ENST00000321612	GLDC		-	6532464	6645783	82.3013	35.5173	6.74014	4.88291	41.7165	67.1785	112.194	97.2153	93.2028
ASHG19LNC1A103931163V5	1.02847e-05	0.000510314	3.62312	up	ENST00000639443	ENSG00000178445	GLDC	lncRNA				Gold		No	chr9:6532921-6606149:-	chr9	-	6532921	6606149		Aggressive behavior;Epilepsy;Hiccup;Impulsive Behavior;Lethargy;Mental Retardation;Muscle hypotonia;Myoclonus;Seizures;Encephalopathies;Hyperreflexia;Agenesis of corpus callosum;Hyperglycinemia;Glycinuria;Low intelligence;Hyperactive behavior;Physical aggression;HYPERGLYCINURIA (disorder);Recurrent singultus;Nonketotic Hyperglycinemia;Mental deficiency;Aggressive reaction;Poor school performance;…		Cytosol	GENCODE	glycine decarboxylase [Source:HGNC Symbol;Acc:HGNC:4313]	2727	AGGGTGTGCAGAGTCCCTAGATATACTGGAGTCCTCACTGAGCTGAAGTTACCCTGTGAA							exon sense-overlapping	ENST00000639840	GLDC		-	6605276	6623002	82.3013	35.5173	6.74014	4.88291	41.7165	67.1785	112.194	97.2153	93.2028
ASHG19LNC1A103931163V5	1.02847e-05	0.000510314	3.62312	up	ENST00000639443	ENSG00000178445	GLDC	lncRNA				Gold		No	chr9:6532921-6606149:-	chr9	-	6532921	6606149		Aggressive behavior;Epilepsy;Hiccup;Impulsive Behavior;Lethargy;Mental Retardation;Muscle hypotonia;Myoclonus;Seizures;Encephalopathies;Hyperreflexia;Agenesis of corpus callosum;Hyperglycinemia;Glycinuria;Low intelligence;Hyperactive behavior;Physical aggression;HYPERGLYCINURIA (disorder);Recurrent singultus;Nonketotic Hyperglycinemia;Mental deficiency;Aggressive reaction;Poor school performance;…		Cytosol	GENCODE	glycine decarboxylase [Source:HGNC Symbol;Acc:HGNC:4313]	2727	AGGGTGTGCAGAGTCCCTAGATATACTGGAGTCCTCACTGAGCTGAAGTTACCCTGTGAA							exon sense-overlapping	ENST00000639318	GLDC		-	6532557	6565861	82.3013	35.5173	6.74014	4.88291	41.7165	67.1785	112.194	97.2153	93.2028
ASHG19LNC1A103931163V5	1.02847e-05	0.000510314	3.62312	up	ENST00000639443	ENSG00000178445	GLDC	lncRNA				Gold		No	chr9:6532921-6606149:-	chr9	-	6532921	6606149		Aggressive behavior;Epilepsy;Hiccup;Impulsive Behavior;Lethargy;Mental Retardation;Muscle hypotonia;Myoclonus;Seizures;Encephalopathies;Hyperreflexia;Agenesis of corpus callosum;Hyperglycinemia;Glycinuria;Low intelligence;Hyperactive behavior;Physical aggression;HYPERGLYCINURIA (disorder);Recurrent singultus;Nonketotic Hyperglycinemia;Mental deficiency;Aggressive reaction;Poor school performance;…		Cytosol	GENCODE	glycine decarboxylase [Source:HGNC Symbol;Acc:HGNC:4313]	2727	AGGGTGTGCAGAGTCCCTAGATATACTGGAGTCCTCACTGAGCTGAAGTTACCCTGTGAA							exon sense-overlapping	ENST00000640208	GLDC		-	6558472	6565560	82.3013	35.5173	6.74014	4.88291	41.7165	67.1785	112.194	97.2153	93.2028
ASHGV40021573V5	7.22685e-05	0.00137651	9.62616	up	ENST00000418557	ENSG00000238005	AL391832.2	lncRNA	;FANTOM5CAT:Complete5End;BIGTranscriptome:FullLength;	DHS_enhancer	e_lncRNA	Gold		Yes	chr1:235093089-235099746:-	chr1	-	235093089	235099746			eosinophil		GENCODE	uncharacterized LOC101927851 [Source:NCBI gene;Acc:101927851]	889	CCTGGGGGAATGAATCTTTCAGAGCCAAACTAATGCTATGCATGCAGCTTATGATTTTTT	conserved	conserved	Abnormality of humoral immunity			NR_125945	intergenic							58.4918	6.32283	6.22096	2.95399	40.5865	44.3436	93.7633	62.0225	51.7429
ASHG19LNC1A100036784V5	8.57577e-06	0.000474115	21.9305	up	ENST00000644960	ENSG00000285012	AC092723.3	lncRNA	;FANTOM5CAT:Complete5End;	DHS_enhancer	e_lncRNA	Reliable		Yes	chr16:86020370-86029505:-	chr16	-	86020370	86029505			thymus		GENCODE	novel transcript	1087	CACCTGTGAATGCTGACCTTCTGTTTGTGTGTGCATCTGTGTTCTGGCATTTCTTTATTT	unconserved	conserved					intergenic							2644.22	143.132	11.0177	6.56288	1058.61	1862.46	5387.63	2971.57	1940.82
ASHGV40042630V5	0.00490531	0.0190402	8.72294	up	ENST00000523301	ENSG00000245812	LINC02202	lncRNA	;FANTOM5CAT:Complete5End;BIGTranscriptome:FullLength;	DHS_promoter	p_lncRNA_divergent	Gold		No	chr5:158527630-158534225:+	chr5	+	158527630	158534225			fat_cell		GENCODE	long intergenic non-protein coding RNA 2202 [Source:HGNC Symbol;Acc:HGNC:53068]	568	ATTATTTCCCTTTCTCTCTCTTCAATGTTCCCTTATCCTGAGTATTGAGGTCCCCAAACG	conserved	conserved					intergenic							2712.24	1248.87	11.1616	8.03681	2547.96	1352.45	3918.36	3604.61	2137.79
ASHG19LNC1A100024635V5	0.0231438	0.0563712	2.74265	up	BIG-lncRNA-1562.1	BIG-lncRNA-1562	BIG-lncRNA-1562	lncRNA	;BIGTranscriptome:FullLength;			Reliable		Yes	chr20:49309721-49312075:+	chr20	+	49309721	49312075					CAFE		1152	GCCAGCTTTGGGAAAACAGCTAGGGGAGTTACTAGACAAGACAAATGATATTCCCCACAG							intergenic							22.6655	8.22755	4.55504	3.09947	5	14.0688	21.3984	23.8504	49.0097
ASHGV40015441V5	8.20289e-05	0.00145294	9.50418	up	TCONS_00022626	XLOC_010929	XLOC_010929	lncRNA				Reliable		Yes	chr14:101039828-101046700:+	chr14	+	101039828	101046700					RNA-seq: Cabili et al 2011		3475	TACAGGGTTAGGGTGAGAAAAAGCAGTTGTTAACGCTATGAGCAAGAGCCTTTGGCACAT							natural antisense	ENST00000637716	BEGAIN		-	101003486	101044289	56.1711	7.41099	6.13577	2.8872	43.8408	72.6277	77.936	49.6932	36.7579
ASHGV40015441V5	8.20289e-05	0.00145294	9.50418	up	TCONS_00022626	XLOC_010929	XLOC_010929	lncRNA				Reliable		Yes	chr14:101039828-101046700:+	chr14	+	101039828	101046700					RNA-seq: Cabili et al 2011		3475	TACAGGGTTAGGGTGAGAAAAAGCAGTTGTTAACGCTATGAGCAAGAGCCTTTGGCACAT							natural antisense	ENST00000554140	BEGAIN		-	101005636	101053750	56.1711	7.41099	6.13577	2.8872	43.8408	72.6277	77.936	49.6932	36.7579
ASHG19LNC1A100758581V5	0.00756181	0.0255988	3.60345	up	ENST00000530519	ENSG00000174871	CNIH2	lncRNA	;FANTOM5CAT:Complete5End;			Reliable		No	chr11:66045933-66052772:+	chr11	+	66045933	66052772			nervous_system		GENCODE	cornichon family AMPA receptor auxiliary protein 2 [Source:HGNC Symbol;Acc:HGNC:28744]	653	GCAAACTTGCCTTCTACCTGCTCTCCTTCTTCTATTACCTGTACAGGGACCCAGACCCCA	conserved	conserved					bidirectional	ENST00000359461	YIF1A		-	66052051	66056616	2246.99	1375.95	10.8583	9.0089	1641.93	1320.16	4146.19	2812.69	1313.97
ASHG19LNC1A100758581V5	0.00756181	0.0255988	3.60345	up	ENST00000530519	ENSG00000174871	CNIH2	lncRNA	;FANTOM5CAT:Complete5End;			Reliable		No	chr11:66045933-66052772:+	chr11	+	66045933	66052772			nervous_system		GENCODE	cornichon family AMPA receptor auxiliary protein 2 [Source:HGNC Symbol;Acc:HGNC:28744]	653	GCAAACTTGCCTTCTACCTGCTCTCCTTCTTCTATTACCTGTACAGGGACCCAGACCCCA	conserved	conserved					bidirectional	ENST00000376901	YIF1A		-	66052051	66056641	2246.99	1375.95	10.8583	9.0089	1641.93	1320.16	4146.19	2812.69	1313.97
ASHG19LNC1A100758581V5	0.00756181	0.0255988	3.60345	up	ENST00000530519	ENSG00000174871	CNIH2	lncRNA	;FANTOM5CAT:Complete5End;			Reliable		No	chr11:66045933-66052772:+	chr11	+	66045933	66052772			nervous_system		GENCODE	cornichon family AMPA receptor auxiliary protein 2 [Source:HGNC Symbol;Acc:HGNC:28744]	653	GCAAACTTGCCTTCTACCTGCTCTCCTTCTTCTATTACCTGTACAGGGACCCAGACCCCA	conserved	conserved					bidirectional	ENST00000496746	YIF1A		-	66052051	66052806	2246.99	1375.95	10.8583	9.0089	1641.93	1320.16	4146.19	2812.69	1313.97
ASHG19LNC1A100758581V5	0.00756181	0.0255988	3.60345	up	ENST00000530519	ENSG00000174871	CNIH2	lncRNA	;FANTOM5CAT:Complete5End;			Reliable		No	chr11:66045933-66052772:+	chr11	+	66045933	66052772			nervous_system		GENCODE	cornichon family AMPA receptor auxiliary protein 2 [Source:HGNC Symbol;Acc:HGNC:28744]	653	GCAAACTTGCCTTCTACCTGCTCTCCTTCTTCTATTACCTGTACAGGGACCCAGACCCCA	conserved	conserved					bidirectional	ENST00000471387	YIF1A		-	66052051	66056599	2246.99	1375.95	10.8583	9.0089	1641.93	1320.16	4146.19	2812.69	1313.97
ASHG19LNC1A100758581V5	0.00756181	0.0255988	3.60345	up	ENST00000530519	ENSG00000174871	CNIH2	lncRNA	;FANTOM5CAT:Complete5End;			Reliable		No	chr11:66045933-66052772:+	chr11	+	66045933	66052772			nervous_system		GENCODE	cornichon family AMPA receptor auxiliary protein 2 [Source:HGNC Symbol;Acc:HGNC:28744]	653	GCAAACTTGCCTTCTACCTGCTCTCCTTCTTCTATTACCTGTACAGGGACCCAGACCCCA	conserved	conserved					bidirectional	ENST00000528852	CNIH2		+	66045661	66051664	2246.99	1375.95	10.8583	9.0089	1641.93	1320.16	4146.19	2812.69	1313.97
ASHG19LNC1A100758581V5	0.00756181	0.0255988	3.60345	up	ENST00000530519	ENSG00000174871	CNIH2	lncRNA	;FANTOM5CAT:Complete5End;			Reliable		No	chr11:66045933-66052772:+	chr11	+	66045933	66052772			nervous_system		GENCODE	cornichon family AMPA receptor auxiliary protein 2 [Source:HGNC Symbol;Acc:HGNC:28744]	653	GCAAACTTGCCTTCTACCTGCTCTCCTTCTTCTATTACCTGTACAGGGACCCAGACCCCA	conserved	conserved					bidirectional	ENST00000311445	CNIH2		+	66045670	66051683	2246.99	1375.95	10.8583	9.0089	1641.93	1320.16	4146.19	2812.69	1313.97
ASHGV40016093V5	0.0303095	0.0685062	2.51176	up	T024225	G005247	G005247	lncRNA				Reliable		Yes	chr1:164530377-164535121:-	chr1	-	164530377	164535121					RNA-seq: Iyer et al 2015		1049	GAAGTATAGGAGTTGCGTATATTTGTTTACAGGGTTTTCAAAGAGAAAAACGCTACTTCG							natural antisense	NM_001353131	PBX1		+	164528597	164855284	14.0985	5.13538	3.77427	2.44557	5	5	17.5504	24.6318	18.3104
ASHGV40016093V5	0.0303095	0.0685062	2.51176	up	T024225	G005247	G005247	lncRNA				Reliable		Yes	chr1:164530377-164535121:-	chr1	-	164530377	164535121					RNA-seq: Iyer et al 2015		1049	GAAGTATAGGAGTTGCGTATATTTGTTTACAGGGTTTTCAAAGAGAAAAACGCTACTTCG							natural antisense	uc010pkv.2	PBX1		+	164528597	164821060	14.0985	5.13538	3.77427	2.44557	5	5	17.5504	24.6318	18.3104
ASHGV40016093V5	0.0303095	0.0685062	2.51176	up	T024225	G005247	G005247	lncRNA				Reliable		Yes	chr1:164530377-164535121:-	chr1	-	164530377	164535121					RNA-seq: Iyer et al 2015		1049	GAAGTATAGGAGTTGCGTATATTTGTTTACAGGGTTTTCAAAGAGAAAAACGCTACTTCG							natural antisense	ENST00000340699	PBX1		+	164528644	164761975	14.0985	5.13538	3.77427	2.44557	5	5	17.5504	24.6318	18.3104
ASHGV40016093V5	0.0303095	0.0685062	2.51176	up	T024225	G005247	G005247	lncRNA				Reliable		Yes	chr1:164530377-164535121:-	chr1	-	164530377	164535121					RNA-seq: Iyer et al 2015		1049	GAAGTATAGGAGTTGCGTATATTTGTTTACAGGGTTTTCAAAGAGAAAAACGCTACTTCG							natural antisense	ENST00000627490	PBX1		+	164528981	164819066	14.0985	5.13538	3.77427	2.44557	5	5	17.5504	24.6318	18.3104
ASHGV40016093V5	0.0303095	0.0685062	2.51176	up	T024225	G005247	G005247	lncRNA				Reliable		Yes	chr1:164530377-164535121:-	chr1	-	164530377	164535121					RNA-seq: Iyer et al 2015		1049	GAAGTATAGGAGTTGCGTATATTTGTTTACAGGGTTTTCAAAGAGAAAAACGCTACTTCG							natural antisense	ENST00000420696	PBX1		+	164528872	164821068	14.0985	5.13538	3.77427	2.44557	5	5	17.5504	24.6318	18.3104
ASHGV40016093V5	0.0303095	0.0685062	2.51176	up	T024225	G005247	G005247	lncRNA				Reliable		Yes	chr1:164530377-164535121:-	chr1	-	164530377	164535121					RNA-seq: Iyer et al 2015		1049	GAAGTATAGGAGTTGCGTATATTTGTTTACAGGGTTTTCAAAGAGAAAAACGCTACTTCG							natural antisense	ENST00000367897	PBX1		+	164529060	164816192	14.0985	5.13538	3.77427	2.44557	5	5	17.5504	24.6318	18.3104
ASHGV40016093V5	0.0303095	0.0685062	2.51176	up	T024225	G005247	G005247	lncRNA				Reliable		Yes	chr1:164530377-164535121:-	chr1	-	164530377	164535121					RNA-seq: Iyer et al 2015		1049	GAAGTATAGGAGTTGCGTATATTTGTTTACAGGGTTTTCAAAGAGAAAAACGCTACTTCG							natural antisense	ENST00000559240	PBX1		+	164529060	164817759	14.0985	5.13538	3.77427	2.44557	5	5	17.5504	24.6318	18.3104
ASHGV40016093V5	0.0303095	0.0685062	2.51176	up	T024225	G005247	G005247	lncRNA				Reliable		Yes	chr1:164530377-164535121:-	chr1	-	164530377	164535121					RNA-seq: Iyer et al 2015		1049	GAAGTATAGGAGTTGCGTATATTTGTTTACAGGGTTTTCAAAGAGAAAAACGCTACTTCG							natural antisense	ENST00000559578	PBX1		+	164532042	164769120	14.0985	5.13538	3.77427	2.44557	5	5	17.5504	24.6318	18.3104
ASHGV40016093V5	0.0303095	0.0685062	2.51176	up	T024225	G005247	G005247	lncRNA				Reliable		Yes	chr1:164530377-164535121:-	chr1	-	164530377	164535121					RNA-seq: Iyer et al 2015		1049	GAAGTATAGGAGTTGCGTATATTTGTTTACAGGGTTTTCAAAGAGAAAAACGCTACTTCG							natural antisense	NM_001353130	PBX1		+	164528959	164821060	14.0985	5.13538	3.77427	2.44557	5	5	17.5504	24.6318	18.3104
ASHG19LNC1A102034374V5	1.98613e-06	0.000265942	9.90338	up	ENST00000235290	ENSG00000231607	DLEU2	lncRNA	Refseq:Complete3End;FANTOM5CAT:Complete5End;	DHS_promoter	p_lncRNA_intergenic	Reliable	Yes	No	chr13:50617573-50656114:-	chr13	-	50617573	50656114	chronic lymphocytic leukemia;lymphoma;myeloma	chronic lymphocytic leukemia;lymphocytic leukemia;lymphoma;myeloma		Cytosol	GENCODE	deleted in lymphocytic leukemia 2 [Source:HGNC Symbol;Acc:HGNC:13748]	1739	CCTTGTAAGTATTAACTGTCTTACCTATTTGATGAAGATGTCTTTTGAAAGGTGTACTGC	conserved	conserved	leukemia;asthma;lymphopenia;Lymphoma	ENSG00000204977		NR_152567	intergenic							1004.3	134.482	9.90956	6.60164	667.384	876.177	1944.43	933.785	599.723
ASHG19LNC1A103457969V5	0.00518145	0.0197664	2.69511	up	ENST00000482481	ENSG00000137962	ARHGAP29	lncRNA	;FANTOM5CAT:Complete5End;	DHS_promoter		Gold		No	chr1:94642169-94661496:-	chr1	-	94642169	94661496		Malignant lymphoma, lymphocytic, intermediate differentiation, diffuse	endothelial_cell_of_umbilical_vein	Nucleus;Cytosol	GENCODE	Rho GTPase activating protein 29 [Source:HGNC Symbol;Acc:HGNC:30207]	8480	TCTGCCTTTTGTCTCTGGGTCCATAGGTAACAGTTAACCTCTTCCACATGCAGCATCTGC	unconserved	conserved					exon sense-overlapping	NM_001328665	ARHGAP29		-	94634463	94713316	132.358	84.3327	7.33153	5.90118	101.192	47.5296	195.918	102.491	214.66
ASHG19LNC1A103457969V5	0.00518145	0.0197664	2.69511	up	ENST00000482481	ENSG00000137962	ARHGAP29	lncRNA	;FANTOM5CAT:Complete5End;	DHS_promoter		Gold		No	chr1:94642169-94661496:-	chr1	-	94642169	94661496		Malignant lymphoma, lymphocytic, intermediate differentiation, diffuse	endothelial_cell_of_umbilical_vein	Nucleus;Cytosol	GENCODE	Rho GTPase activating protein 29 [Source:HGNC Symbol;Acc:HGNC:30207]	8480	TCTGCCTTTTGTCTCTGGGTCCATAGGTAACAGTTAACCTCTTCCACATGCAGCATCTGC	unconserved	conserved					exon sense-overlapping	NM_001328664	ARHGAP29		-	94634463	94713316	132.358	84.3327	7.33153	5.90118	101.192	47.5296	195.918	102.491	214.66
ASHG19LNC1A103457969V5	0.00518145	0.0197664	2.69511	up	ENST00000482481	ENSG00000137962	ARHGAP29	lncRNA	;FANTOM5CAT:Complete5End;	DHS_promoter		Gold		No	chr1:94642169-94661496:-	chr1	-	94642169	94661496		Malignant lymphoma, lymphocytic, intermediate differentiation, diffuse	endothelial_cell_of_umbilical_vein	Nucleus;Cytosol	GENCODE	Rho GTPase activating protein 29 [Source:HGNC Symbol;Acc:HGNC:30207]	8480	TCTGCCTTTTGTCTCTGGGTCCATAGGTAACAGTTAACCTCTTCCACATGCAGCATCTGC	unconserved	conserved					exon sense-overlapping	NM_001328667	ARHGAP29		-	94634463	94703307	132.358	84.3327	7.33153	5.90118	101.192	47.5296	195.918	102.491	214.66
ASHG19LNC1A103457969V5	0.00518145	0.0197664	2.69511	up	ENST00000482481	ENSG00000137962	ARHGAP29	lncRNA	;FANTOM5CAT:Complete5End;	DHS_promoter		Gold		No	chr1:94642169-94661496:-	chr1	-	94642169	94661496		Malignant lymphoma, lymphocytic, intermediate differentiation, diffuse	endothelial_cell_of_umbilical_vein	Nucleus;Cytosol	GENCODE	Rho GTPase activating protein 29 [Source:HGNC Symbol;Acc:HGNC:30207]	8480	TCTGCCTTTTGTCTCTGGGTCCATAGGTAACAGTTAACCTCTTCCACATGCAGCATCTGC	unconserved	conserved					exon sense-overlapping	NM_001328666	ARHGAP29		-	94634463	94703307	132.358	84.3327	7.33153	5.90118	101.192	47.5296	195.918	102.491	214.66
ASHG19LNC1A103457969V5	0.00518145	0.0197664	2.69511	up	ENST00000482481	ENSG00000137962	ARHGAP29	lncRNA	;FANTOM5CAT:Complete5End;	DHS_promoter		Gold		No	chr1:94642169-94661496:-	chr1	-	94642169	94661496		Malignant lymphoma, lymphocytic, intermediate differentiation, diffuse	endothelial_cell_of_umbilical_vein	Nucleus;Cytosol	GENCODE	Rho GTPase activating protein 29 [Source:HGNC Symbol;Acc:HGNC:30207]	8480	TCTGCCTTTTGTCTCTGGGTCCATAGGTAACAGTTAACCTCTTCCACATGCAGCATCTGC	unconserved	conserved					exon sense-overlapping	ENST00000260526	ARHGAP29		-	94637307	94703121	132.358	84.3327	7.33153	5.90118	101.192	47.5296	195.918	102.491	214.66
ASHGV40034502V5	0.0305838	0.0690153	2.52311	up	ENST00000485805	ENSG00000189196	LINC00994	lncRNA	;BIGTranscriptome:FullLength;			Gold	Yes	Yes	chr3:64064037-64073039:-	chr3	-	64064037	64073039				Nucleus	GENCODE	long intergenic non-protein coding RNA 994 [Source:HGNC Symbol;Acc:HGNC:48949]	2129	TGCCTACAGAGGAGAAAAAAGTGATCAAGTGGTTGTGGATTTTATGTTTGCTTACCTGTT						NR_033978	intergenic							27.3062	17.2055	5.06782	3.73261	10.1728	16.3689	43.707	22.8951	43.387
ASHG19LNC1A105141889V5	0.0232732	0.056583	2.99146	up	NR_149149	ENSG00000181163	NPM1	lncRNA	Refseq:FullLength;			Gold		No	chr5:170814708-170837888:+	chr5	+	170814708	170837888		Leukemia, Myelocytic, Acute;Acute Promyelocytic Leukemia;Acute Myeloid Leukemia, M1;Stomach Neoplasms;Lymphomatoid Papulosis;Lymphoma, Primary Cutaneous Anaplastic Large Cell;Acute Myeloid Leukemia (AML-M2)		Ribosome;Nucleus;Cytoplasm;Cytosol;Insoluble Fraction	Refseq		1321	GCGGGACTTGGGAAGCGCTCGCGAGATCTTCAGGGTCTATATATAAGCGCGGGGAGCCTG						NR_149149	exon sense-overlapping	ENST00000351986	NPM1		+	170814833	170837888	24.5844	11.3412	4.56191	2.98106	5	8.86851	45.7823	28.467	34.8043
ASHG19LNC1A105141889V5	0.0232732	0.056583	2.99146	up	NR_149149	ENSG00000181163	NPM1	lncRNA	Refseq:FullLength;			Gold		No	chr5:170814708-170837888:+	chr5	+	170814708	170837888		Leukemia, Myelocytic, Acute;Acute Promyelocytic Leukemia;Acute Myeloid Leukemia, M1;Stomach Neoplasms;Lymphomatoid Papulosis;Lymphoma, Primary Cutaneous Anaplastic Large Cell;Acute Myeloid Leukemia (AML-M2)		Ribosome;Nucleus;Cytoplasm;Cytosol;Insoluble Fraction	Refseq		1321	GCGGGACTTGGGAAGCGCTCGCGAGATCTTCAGGGTCTATATATAAGCGCGGGGAGCCTG						NR_149149	exon sense-overlapping	NM_001355010	NPM1		+	170814708	170837888	24.5844	11.3412	4.56191	2.98106	5	8.86851	45.7823	28.467	34.8043
ASHG19LNC1A105141889V5	0.0232732	0.056583	2.99146	up	NR_149149	ENSG00000181163	NPM1	lncRNA	Refseq:FullLength;			Gold		No	chr5:170814708-170837888:+	chr5	+	170814708	170837888		Leukemia, Myelocytic, Acute;Acute Promyelocytic Leukemia;Acute Myeloid Leukemia, M1;Stomach Neoplasms;Lymphomatoid Papulosis;Lymphoma, Primary Cutaneous Anaplastic Large Cell;Acute Myeloid Leukemia (AML-M2)		Ribosome;Nucleus;Cytoplasm;Cytosol;Insoluble Fraction	Refseq		1321	GCGGGACTTGGGAAGCGCTCGCGAGATCTTCAGGGTCTATATATAAGCGCGGGGAGCCTG						NR_149149	exon sense-overlapping	NM_001355007	NPM1		+	170814708	170837888	24.5844	11.3412	4.56191	2.98106	5	8.86851	45.7823	28.467	34.8043
ASHG19LNC1A105141889V5	0.0232732	0.056583	2.99146	up	NR_149149	ENSG00000181163	NPM1	lncRNA	Refseq:FullLength;			Gold		No	chr5:170814708-170837888:+	chr5	+	170814708	170837888		Leukemia, Myelocytic, Acute;Acute Promyelocytic Leukemia;Acute Myeloid Leukemia, M1;Stomach Neoplasms;Lymphomatoid Papulosis;Lymphoma, Primary Cutaneous Anaplastic Large Cell;Acute Myeloid Leukemia (AML-M2)		Ribosome;Nucleus;Cytoplasm;Cytosol;Insoluble Fraction	Refseq		1321	GCGGGACTTGGGAAGCGCTCGCGAGATCTTCAGGGTCTATATATAAGCGCGGGGAGCCTG						NR_149149	exon sense-overlapping	NM_001355009	NPM1		+	170814708	170833731	24.5844	11.3412	4.56191	2.98106	5	8.86851	45.7823	28.467	34.8043
ASHG19LNC1A105141889V5	0.0232732	0.056583	2.99146	up	NR_149149	ENSG00000181163	NPM1	lncRNA	Refseq:FullLength;			Gold		No	chr5:170814708-170837888:+	chr5	+	170814708	170837888		Leukemia, Myelocytic, Acute;Acute Promyelocytic Leukemia;Acute Myeloid Leukemia, M1;Stomach Neoplasms;Lymphomatoid Papulosis;Lymphoma, Primary Cutaneous Anaplastic Large Cell;Acute Myeloid Leukemia (AML-M2)		Ribosome;Nucleus;Cytoplasm;Cytosol;Insoluble Fraction	Refseq		1321	GCGGGACTTGGGAAGCGCTCGCGAGATCTTCAGGGTCTATATATAAGCGCGGGGAGCCTG						NR_149149	exon sense-overlapping	ENST00000296930	NPM1		+	170814652	170838141	24.5844	11.3412	4.56191	2.98106	5	8.86851	45.7823	28.467	34.8043
ASHG19LNC1A105141889V5	0.0232732	0.056583	2.99146	up	NR_149149	ENSG00000181163	NPM1	lncRNA	Refseq:FullLength;			Gold		No	chr5:170814708-170837888:+	chr5	+	170814708	170837888		Leukemia, Myelocytic, Acute;Acute Promyelocytic Leukemia;Acute Myeloid Leukemia, M1;Stomach Neoplasms;Lymphomatoid Papulosis;Lymphoma, Primary Cutaneous Anaplastic Large Cell;Acute Myeloid Leukemia (AML-M2)		Ribosome;Nucleus;Cytoplasm;Cytosol;Insoluble Fraction	Refseq		1321	GCGGGACTTGGGAAGCGCTCGCGAGATCTTCAGGGTCTATATATAAGCGCGGGGAGCCTG						NR_149149	exon sense-overlapping	ENST00000521672	NPM1		+	170814803	170827159	24.5844	11.3412	4.56191	2.98106	5	8.86851	45.7823	28.467	34.8043
ASHG19LNC1A105141889V5	0.0232732	0.056583	2.99146	up	NR_149149	ENSG00000181163	NPM1	lncRNA	Refseq:FullLength;			Gold		No	chr5:170814708-170837888:+	chr5	+	170814708	170837888		Leukemia, Myelocytic, Acute;Acute Promyelocytic Leukemia;Acute Myeloid Leukemia, M1;Stomach Neoplasms;Lymphomatoid Papulosis;Lymphoma, Primary Cutaneous Anaplastic Large Cell;Acute Myeloid Leukemia (AML-M2)		Ribosome;Nucleus;Cytoplasm;Cytosol;Insoluble Fraction	Refseq		1321	GCGGGACTTGGGAAGCGCTCGCGAGATCTTCAGGGTCTATATATAAGCGCGGGGAGCCTG						NR_149149	exon sense-overlapping	ENST00000517671	NPM1		+	170814120	170837887	24.5844	11.3412	4.56191	2.98106	5	8.86851	45.7823	28.467	34.8043
ASHG19LNC1A105141889V5	0.0232732	0.056583	2.99146	up	NR_149149	ENSG00000181163	NPM1	lncRNA	Refseq:FullLength;			Gold		No	chr5:170814708-170837888:+	chr5	+	170814708	170837888		Leukemia, Myelocytic, Acute;Acute Promyelocytic Leukemia;Acute Myeloid Leukemia, M1;Stomach Neoplasms;Lymphomatoid Papulosis;Lymphoma, Primary Cutaneous Anaplastic Large Cell;Acute Myeloid Leukemia (AML-M2)		Ribosome;Nucleus;Cytoplasm;Cytosol;Insoluble Fraction	Refseq		1321	GCGGGACTTGGGAAGCGCTCGCGAGATCTTCAGGGTCTATATATAAGCGCGGGGAGCCTG						NR_149149	exon sense-overlapping	ENST00000523622	NPM1		+	170814885	170818373	24.5844	11.3412	4.56191	2.98106	5	8.86851	45.7823	28.467	34.8043
ASHG19LNC1A105141889V5	0.0232732	0.056583	2.99146	up	NR_149149	ENSG00000181163	NPM1	lncRNA	Refseq:FullLength;			Gold		No	chr5:170814708-170837888:+	chr5	+	170814708	170837888		Leukemia, Myelocytic, Acute;Acute Promyelocytic Leukemia;Acute Myeloid Leukemia, M1;Stomach Neoplasms;Lymphomatoid Papulosis;Lymphoma, Primary Cutaneous Anaplastic Large Cell;Acute Myeloid Leukemia (AML-M2)		Ribosome;Nucleus;Cytoplasm;Cytosol;Insoluble Fraction	Refseq		1321	GCGGGACTTGGGAAGCGCTCGCGAGATCTTCAGGGTCTATATATAAGCGCGGGGAGCCTG						NR_149149	exon sense-overlapping	ENST00000393820	NPM1		+	170814855	170834129	24.5844	11.3412	4.56191	2.98106	5	8.86851	45.7823	28.467	34.8043
ASHG19LNC1A100068988V5	0.000435751	0.00384594	9.75671	up	BIG-lncRNA-1531.1	BIG-lncRNA-1531	BIG-lncRNA-1531	lncRNA	;BIGTranscriptome:FullLength;			Reliable		Yes	chr19:24587103-24595998:-	chr19	-	24587103	24595998					CAFE		229	CTTTGAAGCCTATTGTGGAAAAGGAAATATTTTCACATAGAAACTACACAGAAGCATTCT							intergenic							50.5804	5	5.72086	2.43446	109.663	36.8699	55.9431	28.219	22.2072
ASHG19LNC1A100075042V5	0.000251097	0.0027456	2.65734	up	ENST00000397916	ENSG00000175894	TSPEAR	lncRNA				Gold		No	chr21:45928390-45993693:-	chr21	-	45928390	45993693		Sensorineural Hearing Loss (disorder);Autosomal recessive predisposition			GENCODE	thrombospondin type laminin G domain and EAR repeats [Source:HGNC Symbol;Acc:HGNC:1268]	2114	TGTGGGGCGTCCTCTGGGGTGGAATTCCGGTCTGTGAATAAACCTGCAATCGAATCCGTA							bidirectional	ENST00000613245	TSPEAR		-	45917775	46131487	121.687	74.9106	7.24079	5.8308	67.5469	83.2999	217.613	119.389	120.589
ASHG19LNC1A100075042V5	0.000251097	0.0027456	2.65734	up	ENST00000397916	ENSG00000175894	TSPEAR	lncRNA				Gold		No	chr21:45928390-45993693:-	chr21	-	45928390	45993693		Sensorineural Hearing Loss (disorder);Autosomal recessive predisposition			GENCODE	thrombospondin type laminin G domain and EAR repeats [Source:HGNC Symbol;Acc:HGNC:1268]	2114	TGTGGGGCGTCCTCTGGGGTGGAATTCCGGTCTGTGAATAAACCTGCAATCGAATCCGTA							bidirectional	ENST00000323084	TSPEAR		-	45917775	46131495	121.687	74.9106	7.24079	5.8308	67.5469	83.2999	217.613	119.389	120.589
ASHG19LNC1A100075042V5	0.000251097	0.0027456	2.65734	up	ENST00000397916	ENSG00000175894	TSPEAR	lncRNA				Gold		No	chr21:45928390-45993693:-	chr21	-	45928390	45993693		Sensorineural Hearing Loss (disorder);Autosomal recessive predisposition			GENCODE	thrombospondin type laminin G domain and EAR repeats [Source:HGNC Symbol;Acc:HGNC:1268]	2114	TGTGGGGCGTCCTCTGGGGTGGAATTCCGGTCTGTGAATAAACCTGCAATCGAATCCGTA							bidirectional	ENST00000391621	KRTAP10-2		-	45970240	45971388	121.687	74.9106	7.24079	5.8308	67.5469	83.2999	217.613	119.389	120.589
ASHG19LNC1A100075042V5	0.000251097	0.0027456	2.65734	up	ENST00000397916	ENSG00000175894	TSPEAR	lncRNA				Gold		No	chr21:45928390-45993693:-	chr21	-	45928390	45993693		Sensorineural Hearing Loss (disorder);Autosomal recessive predisposition			GENCODE	thrombospondin type laminin G domain and EAR repeats [Source:HGNC Symbol;Acc:HGNC:1268]	2114	TGTGGGGCGTCCTCTGGGGTGGAATTCCGGTCTGTGAATAAACCTGCAATCGAATCCGTA							bidirectional	ENST00000391620	KRTAP10-3		-	45977673	45978643	121.687	74.9106	7.24079	5.8308	67.5469	83.2999	217.613	119.389	120.589
ASHG19LNC1A100075042V5	0.000251097	0.0027456	2.65734	up	ENST00000397916	ENSG00000175894	TSPEAR	lncRNA				Gold		No	chr21:45928390-45993693:-	chr21	-	45928390	45993693		Sensorineural Hearing Loss (disorder);Autosomal recessive predisposition			GENCODE	thrombospondin type laminin G domain and EAR repeats [Source:HGNC Symbol;Acc:HGNC:1268]	2114	TGTGGGGCGTCCTCTGGGGTGGAATTCCGGTCTGTGAATAAACCTGCAATCGAATCCGTA							bidirectional	ENST00000400374	KRTAP10-4		+	45993606	45995248	121.687	74.9106	7.24079	5.8308	67.5469	83.2999	217.613	119.389	120.589
ASHG19LNC1A100075042V5	0.000251097	0.0027456	2.65734	up	ENST00000397916	ENSG00000175894	TSPEAR	lncRNA				Gold		No	chr21:45928390-45993693:-	chr21	-	45928390	45993693		Sensorineural Hearing Loss (disorder);Autosomal recessive predisposition			GENCODE	thrombospondin type laminin G domain and EAR repeats [Source:HGNC Symbol;Acc:HGNC:1268]	2114	TGTGGGGCGTCCTCTGGGGTGGAATTCCGGTCTGTGAATAAACCTGCAATCGAATCCGTA							bidirectional	ENST00000622352	KRTAP10-4		+	45993601	46058201	121.687	74.9106	7.24079	5.8308	67.5469	83.2999	217.613	119.389	120.589
ASHG19LNC1A100075042V5	0.000251097	0.0027456	2.65734	up	ENST00000397916	ENSG00000175894	TSPEAR	lncRNA				Gold		No	chr21:45928390-45993693:-	chr21	-	45928390	45993693		Sensorineural Hearing Loss (disorder);Autosomal recessive predisposition			GENCODE	thrombospondin type laminin G domain and EAR repeats [Source:HGNC Symbol;Acc:HGNC:1268]	2114	TGTGGGGCGTCCTCTGGGGTGGAATTCCGGTCTGTGAATAAACCTGCAATCGAATCCGTA							bidirectional	ENST00000616689	KRTAP10-4		+	45993624	45994841	121.687	74.9106	7.24079	5.8308	67.5469	83.2999	217.613	119.389	120.589
ASHG19LNC1A100075042V5	0.000251097	0.0027456	2.65734	up	ENST00000397916	ENSG00000175894	TSPEAR	lncRNA				Gold		No	chr21:45928390-45993693:-	chr21	-	45928390	45993693		Sensorineural Hearing Loss (disorder);Autosomal recessive predisposition			GENCODE	thrombospondin type laminin G domain and EAR repeats [Source:HGNC Symbol;Acc:HGNC:1268]	2114	TGTGGGGCGTCCTCTGGGGTGGAATTCCGGTCTGTGAATAAACCTGCAATCGAATCCGTA							bidirectional	ENST00000400375	KRTAP10-1		-	45958864	45960078	121.687	74.9106	7.24079	5.8308	67.5469	83.2999	217.613	119.389	120.589
ASHGV40003665V5	0.000162748	0.00213291	8.11722	up	NR_028415	LINC00942	LINC00942	lncRNA	Refseq:Complete3End;			Gold	Yes	Yes	chr12:1609657-1613590:+	chr12	+	1609657	1613590			keratocyte		Refseq		2244	GGTGTCTGCGGGAAACAGTACTGAGTCTGGTGAGGAGGCAAACGCTCAGAATCTACTGCA						NR_028415	intergenic							176.947	24.6199	7.31235	4.29136	41.973	82.9183	533.146	101.073	125.623
ASHGV40024291V5	7.16535e-08	7.0514e-05	4.57985	up	TCONS_00027327	XLOC_013323	XLOC_013323	lncRNA				Reliable		Yes	chr19:36370791-36376739:-	chr19	-	36370791	36376739					RNA-seq: Cabili et al 2011		1245	ACTCTCGAAGATTGGGGTGGGCGCTGCATGTGATTGTGTGTGAGGCTGAACAGATGGCAG							intergenic							78.0387	28.5456	6.69679	4.50149	49.3088	66.1694	90.7577	62.4517	121.506
ASHGV40047996V5	0.00778231	0.0261206	2.49562	up	T326350	G076483	G076483	lncRNA				Reliable		Yes	chr7:73157012-73172439:+	chr7	+	73157012	73172439					RNA-seq: Iyer et al 2015		7987	AGTGGAGAATAGAGGTCGATGCATCCAGACATAAAGAGAAGGTTGACAGTTTAGGGACTG							intergenic							16.2049	7.39685	4.1063	2.7869	5	12.6072	27.0427	6.9373	29.4372
ASHG19LNC1A100011913V5	0.00264336	0.0125104	2.1338	up	ENST00000572471	ENSG00000262721	AC135048.2	lncRNA	;BIGTranscriptome:FullLength;			Reliable		Yes	chr16:30887087-30906537:-	chr16	-	30887087	30906537					GENCODE	novel transcript	561	GGGGTCATCCATCTTTCAACCACATCAGGAGCAGCGGGAACCAAGTGCAGAGGATGGCCT							exon sense-overlapping	ENST00000215115	BCL7C		-	30899116	30906281	45.9303	31.1658	5.79517	4.70175	15.3801	25.3125	61.1719	42.0713	85.7157
ASHG19LNC1A100011913V5	0.00264336	0.0125104	2.1338	up	ENST00000572471	ENSG00000262721	AC135048.2	lncRNA	;BIGTranscriptome:FullLength;			Reliable		Yes	chr16:30887087-30906537:-	chr16	-	30887087	30906537					GENCODE	novel transcript	561	GGGGTCATCCATCTTTCAACCACATCAGGAGCAGCGGGAACCAAGTGCAGAGGATGGCCT							exon sense-overlapping	ENST00000572628	BCL7C		-	30862567	30905263	45.9303	31.1658	5.79517	4.70175	15.3801	25.3125	61.1719	42.0713	85.7157
ASHG19LNC1A100011913V5	0.00264336	0.0125104	2.1338	up	ENST00000572471	ENSG00000262721	AC135048.2	lncRNA	;BIGTranscriptome:FullLength;			Reliable		Yes	chr16:30887087-30906537:-	chr16	-	30887087	30906537					GENCODE	novel transcript	561	GGGGTCATCCATCTTTCAACCACATCAGGAGCAGCGGGAACCAAGTGCAGAGGATGGCCT							exon sense-overlapping	ENST00000380317	BCL7C		-	30844947	30905623	45.9303	31.1658	5.79517	4.70175	15.3801	25.3125	61.1719	42.0713	85.7157
ASHG19LNC1A100016382V5	3.5057e-05	0.000933262	2.78954	up	uc003jpf.3	BC048141	BC048141	lncRNA				Reliable		Yes	chr5:53173886-53174803:+	chr5	+	53173886	53174803					knownGene	Homo sapiens cDNA clone IMAGE:4798845.	918	GAGAATTGCTAGAGCCTAGGAGTTAGAGGCGAGCCTGGGGGAACATAAGACATTTTCTCT							intergenic							613.964	324.418	9.36775	7.88772	552.078	594.335	1054.58	424.74	444.089
ASHG19LNC1A100036615V5	0.00421865	0.0171908	2.1686	up	ENST00000606645	ENSG00000272449	AL139246.5	lncRNA	;FANTOM5CAT:Complete5End;BIGTranscriptome:FullLength;			Reliable		No	chr1:2477839-2478899:+	chr1	+	2477839	2478899			eosinophil		GENCODE	novel transcript	1061	CATATTGGAGGTGGGGCTCTGGGGAAAGGGTGTTGTTAGGAAGGCGGTTTGAGGCAGCGG	unconserved	conserved	celiac disease;Graves disease;sclerosing cholangitis;multiple sclerosis;asthma;ulcerative colitis;immune system disease;Glomerulosclerosis;Rheumatoid arthritis;Arteriosclerosis;Sclerosis of metaphyses of the upper limbs	ENSG00000142606			intergenic							450.067	285.39	8.87271	7.75595	236.693	303.848	996.346	385.861	327.589
ASHG19LNC1A100441759V5	0.0331095	0.0733411	2.08411	up	NR_147054	ENSG00000227260	LINC01985	lncRNA	Refseq:Complete3End;			Reliable		No	chr3:30560360-30568685:+	chr3	+	30560360	30568685			capillary_endothelial_cell		Refseq		572	TGGCTGGAGATGGTATGTTTGAAACTTAATATGATGAACATAGAACAGATTTCAACACCT						NR_147054	intergenic							18.2639	13.38	4.6312	3.57177	12.0671	15.2393	16.7934	20.4158	26.8037
ASHGV40038713V5	0.00043299	0.00383259	3.28258	up	T262590	G060418	G060418	lncRNA				Reliable		Yes	chr4:25681346-25684080:+	chr4	+	25681346	25684080					RNA-seq: Iyer et al 2015		323	GCCCTGATTGCTGACCATGGAGTAAACAAATAAAATGGTGATTATTTTTAAGACGTTACA							intergenic							36.5463	17.3781	5.58566	3.87083	27.0201	36.5835	49.5939	23.9349	45.5994
ASHGV40059489V5	0.000622686	0.00477506	6.73364	up	TCONS_00013664	XLOC_006324	XLOC_006324	lncRNA				Reliable		Yes	chr7:26391-35472:-	chr7	-	26391	35472					RNA-seq: Cabili et al 2011		696	CGACTGGGGAAGCTGTGGCTTCATGGTCCCCGAGGCTGCCCGAGGAAAGACAGAGTCTCA							intergenic							220.665	54.935	7.96225	5.21087	152.545	192.732	353.213	293.61	111.224
ASHG19LNC1A102481479V5	0.00133995	0.00799019	2.33445	up	ENST00000590660	ENSG00000267026	AL136084.2	lncRNA	;FANTOM5CAT:Complete5End;BIGTranscriptome:FullLength;	DHS_enhancer	e_lncRNA	Reliable		No	chr9:101631273-101634545:-	chr9	-	101631273	101634545			testis		GENCODE	uncharacterized LOC102724684 [Source:NCBI gene;Acc:102724684]	724	ACTGCAAGTTTGATCTAAAGAACCCACCCAGGTAATCACTGCTTGCTCGGATCCCAGCAA	conserved	unconserved					intergenic							58.3746	41.3103	6.199	4.97591	23.1359	36.3445	80.8738	57.618	93.9007
ASHG19LNC1A108056341V5	0.030831	0.0694763	2.73478	up	MICT00000299919	CATG00000083373	CATG00000083373.1	lncRNA	;FANTOM5CAT:Complete5End;	DHS_promoter	p_lncRNA_divergent	Reliable		Yes	chr6:28367632-28371888:+	chr6	+	28367632	28371888					FANTOM5CAT	query_DPI = chr6:28367628..28367675,+;max_hit_DPIClstrID = chr6:28367510..28367537,-, on up stream;divergent transcription with these coding genes: ENSG00000158691.10	2001	ACCGTTTGGCAAAGAACAATTGCTCTTGAAGTCCTGAGCCACCATGGAAGAAGTCTGCCA	unconserved	unconserved		ENSG00000187987;ENSG00000197279			intergenic							31.2616	18.2097	5.03683	3.5854	7.11151	24.7781	75.1997	28.1135	21.1054
ASHG19LNC1A100065304V5	3.59962e-05	0.000947452	5.1213	up	FTMT27800001483	CATG00000054790	CATG00000054790.1	lncRNA	;FANTOM5CAT:Complete5End;	DHS_enhancer	e_lncRNA	Reliable		Yes	chr20:38951628-38952313:-	chr20	-	38951628	38952313					FANTOM5CAT	long non-coding RNA and at least 2000 nt from coding related gene on both strand;standalone;mono_exonic	686	GTGGGCAATGAGGTATCTGTAGCAACTATTCAATTCTGACATGGCACCTTGAAAGCAGCC	conserved	conserved					intergenic							40.8091	11.8718	5.67799	3.32148	13.0032	34.982	50.9553	44.6691	60.4357
ASHG19LNC1A101257020V5	0.0376173	0.0806858	2.48697	up	ENST00000588689	ENSG00000237234	Z99289.1	lncRNA	;BIGTranscriptome:FullLength;			Reliable		No	chr6:112475993-112476934:+	chr6	+	112475993	112476934					GENCODE	novel transcript	537	AGATGACATCAGAAAACAGAAAAGCCAGTGGGAAAGGCAAGGTATAAAGAACTTTCAGGG							natural antisense	ENST00000389463	LAMA4		-	112430077	112575802	21.3998	8.82732	4.23621	2.92182	5	9.38372	22.7229	5.09679	64.7957
ASHG19LNC1A101257020V5	0.0376173	0.0806858	2.48697	up	ENST00000588689	ENSG00000237234	Z99289.1	lncRNA	;BIGTranscriptome:FullLength;			Reliable		No	chr6:112475993-112476934:+	chr6	+	112475993	112476934					GENCODE	novel transcript	537	AGATGACATCAGAAAACAGAAAAGCCAGTGGGAAAGGCAAGGTATAAAGAACTTTCAGGG							natural antisense	ENST00000424408	LAMA4		-	112430496	112575740	21.3998	8.82732	4.23621	2.92182	5	9.38372	22.7229	5.09679	64.7957
ASHG19LNC1A101257020V5	0.0376173	0.0806858	2.48697	up	ENST00000588689	ENSG00000237234	Z99289.1	lncRNA	;BIGTranscriptome:FullLength;			Reliable		No	chr6:112475993-112476934:+	chr6	+	112475993	112476934					GENCODE	novel transcript	537	AGATGACATCAGAAAACAGAAAAGCCAGTGGGAAAGGCAAGGTATAAAGAACTTTCAGGG							natural antisense	ENST00000230538	LAMA4		-	112429963	112575917	21.3998	8.82732	4.23621	2.92182	5	9.38372	22.7229	5.09679	64.7957
ASHG19LNC1A101257020V5	0.0376173	0.0806858	2.48697	up	ENST00000588689	ENSG00000237234	Z99289.1	lncRNA	;BIGTranscriptome:FullLength;			Reliable		No	chr6:112475993-112476934:+	chr6	+	112475993	112476934					GENCODE	novel transcript	537	AGATGACATCAGAAAACAGAAAAGCCAGTGGGAAAGGCAAGGTATAAAGAACTTTCAGGG							natural antisense	ENST00000522006	LAMA4		-	112430063	112575912	21.3998	8.82732	4.23621	2.92182	5	9.38372	22.7229	5.09679	64.7957
ASHGV40046619V5	0.000818824	0.00574481	4.94326	up	TCONS_l2_00027392	XLOC_l2_013874	XLOC_l2_013874	lncRNA				Reliable		Yes	chr7:65908392-65917175:-	chr7	-	65908392	65917175					RNA-seq: Cabili et al 2011		1570	AGTCAGAGGGATTGGTGTTATTCTAAAGAGTCTTCAGTCCTCTCTGGCTTACTGAGGTGT							intergenic							77.202	33.5794	6.68567	4.38021	45.5109	76.2402	95.5503	70.815	97.8935
ASHGV40049268V5	5.27894e-05	0.00116991	36.345	up	T343619	G080744	G080744	lncRNA				Reliable		Yes	chr8:50207701-50213658:-	chr8	-	50207701	50213658					RNA-seq: Iyer et al 2015		1103	TGTGTGTTGGGTCCTATCCTTAGAGCTTTTCATGTCTGTTTTAATTTTCATACTAATCCC							intergenic							3126.46	103.531	10.9306	5.74689	1336.76	1776.2	8417.17	3216.02	886.146
ASHG19LNC1A100044602V5	5.58377e-05	0.00120254	5.05559	up	ENST00000587762	ENSG00000267519	AC020916.1	lncRNA	;FANTOM5CAT:Complete5End;BIGTranscriptome:FullLength;	DHS_promoter	p_lncRNA_intergenic	Reliable		Yes	chr19:13934694-13953742:-	chr19	-	13934694	13953742		Mammary Neoplasms	eosinophil	Nucleus;Insoluble Fraction;Nucleous;Nucleoplasm	GENCODE	novel transcript	19049	CCTCACCAGGAGCTAGCCATACTGACATAGTGATCTTAGACTTCTAGCCTACAGAAATGT	conserved	conserved	narcolepsy				natural antisense	ENST00000592227	ZSWIM4		+	13928513	13941229	77.3019	24.4845	6.67665	4.33877	45.4861	62.0163	87.5786	91.7423	99.6863
ASHG19LNC1A100044602V5	5.58377e-05	0.00120254	5.05559	up	ENST00000587762	ENSG00000267519	AC020916.1	lncRNA	;FANTOM5CAT:Complete5End;BIGTranscriptome:FullLength;	DHS_promoter	p_lncRNA_intergenic	Reliable		Yes	chr19:13934694-13953742:-	chr19	-	13934694	13953742		Mammary Neoplasms	eosinophil	Nucleus;Insoluble Fraction;Nucleous;Nucleoplasm	GENCODE	novel transcript	19049	CCTCACCAGGAGCTAGCCATACTGACATAGTGATCTTAGACTTCTAGCCTACAGAAATGT	conserved	conserved	narcolepsy				natural antisense	ENST00000590508	ZSWIM4		+	13915875	13942088	77.3019	24.4845	6.67665	4.33877	45.4861	62.0163	87.5786	91.7423	99.6863
ASHG19LNC1A100044602V5	5.58377e-05	0.00120254	5.05559	up	ENST00000587762	ENSG00000267519	AC020916.1	lncRNA	;FANTOM5CAT:Complete5End;BIGTranscriptome:FullLength;	DHS_promoter	p_lncRNA_intergenic	Reliable		Yes	chr19:13934694-13953742:-	chr19	-	13934694	13953742		Mammary Neoplasms	eosinophil	Nucleus;Insoluble Fraction;Nucleous;Nucleoplasm	GENCODE	novel transcript	19049	CCTCACCAGGAGCTAGCCATACTGACATAGTGATCTTAGACTTCTAGCCTACAGAAATGT	conserved	conserved	narcolepsy				natural antisense	ENST00000254323	ZSWIM4		+	13906274	13943044	77.3019	24.4845	6.67665	4.33877	45.4861	62.0163	87.5786	91.7423	99.6863
ASHGV40011424V5	0.00441863	0.0176936	3.47728	up	ENST00000421157	ENSG00000238198	AL357055.3	lncRNA	;FANTOM5CAT:Complete5End;BIGTranscriptome:FullLength;	DHS_promoter	p_lncRNA_divergent	Gold		Yes	chr1:113554309-113615727:-	chr1	-	113554309	113615727			substantia_nigra	Chromatin	GENCODE	uncharacterized LOC100996251 [Source:NCBI gene;Acc:100996251]	2459	GTAGTTCCTTAAGAGGGAATGGTGCGGCGAATAGCTGTGAGTTCAAAGTCCTGACTACAG	conserved	conserved			ENST00000421157.1_smProtein_1946:2173;Length(aa):76;Molecular_weight:8695.1156;Amino_acid_sequence:MMPLSIKHFSGYFLFFVFFFFFETEFCSVTQAGVQWRDLNSLQPLPPGFQLFSCLSLQVAGTTCICHHAQLILYF	NR_103777	intergenic							19.314	6.82936	4.38057	2.58261	5	12.9733	23.8568	26.1881	28.5518
ASHG19LNC1A107192615V5	0.00112928	0.00710566	2.90529	up	ENST00000439483	ENSG00000237937	AP000770.1	lncRNA	;FANTOM5CAT:Complete5End;BIGTranscriptome:FullLength;			Reliable		No	chr11:116510197-116525906:+	chr11	+	116510197	116525906			testis		GENCODE	uncharacterized LOC101929011 [Source:NCBI gene;Acc:101929011]	369	GGGCCAGTGCTTTACAAAGGTCCTTGCAGAGAATCATGCCAGGTTAGGCTGGTGGTCCCA	unconserved	unconserved					intergenic							28.9976	19.2864	5.17553	3.63685	13.0607	15.0023	34.1759	26.912	55.8372
ASHG19LNC1A100044510V5	9.70253e-05	0.00156786	5.19469	up	ENST00000567486	ENSG00000261831	AL353708.2	lncRNA	;BIGTranscriptome:FullLength;			Reliable		Yes	chr1:179895776-179910931:-	chr1	-	179895776	179910931					GENCODE	novel transcript	447	AGACTGAAAGAGGCCAAAAAGAGAAGCTGTGTGGTAGGACTGTGTGATGACTCATCCTAC							intergenic							92.9919	26.6517	6.83019	4.45315	28.7007	54.1372	126.245	85.9498	169.927
ASHGV40031742V5	0.000703984	0.00518944	3.074	up	TCONS_00028210	XLOC_013555	XLOC_013555	lncRNA				Reliable		Yes	chr20:47935315-47948551:+	chr20	+	47935315	47948551					RNA-seq: Cabili et al 2011		383	TGGAGAGTTGAGGGGTGTTTCGGAGGAGGGGCGCAAGGACTGCTCACAGGACTTGAAGGG							intronic antisense	ENST00000635878	KCNB1		-	47914644	48098546	25.977	15.0427	4.99527	3.37515	8.01084	16.6364	26.0205	28.3277	50.8897
ASHGV40051646V5	0.00135141	0.00802935	3.05242	up	ENST00000413291	ENSG00000230516	AL589642.2	lncRNA	;BIGTranscriptome:FullLength;			Gold		Yes	chr9:32643101-32645024:-	chr9	-	32643101	32645024				Nucleus	GENCODE	novel transcript	839	AATGCTTGGCCCTATAAAATCGTAATGATCCCATGAAGCAAGTATTATTTTGCTTCATGG							intergenic							24.3981	14.7644	4.92335	3.31339	12.8777	16.0424	45.0271	21.6265	26.4168
ASHGV40059711V5	0.000165136	0.00215055	90.5015	up	TCONS_00023589	XLOC_011403	XLOC_011403	lncRNA				Reliable		Yes	chr15:24585970-24588620:-	chr15	-	24585970	24588620					RNA-seq: Cabili et al 2011		268	TGTGTGTGCGAATACAAGGTTCCATAAAATTCCTGATGGAGATCGTGGAGTGAAAAGAAA							intergenic							1528.06	42.9006	10.2162	3.71635	786.8	1234.73	3836.49	1194.78	587.502
ASHG19LNC1A100093498V5	0.000157215	0.00209452	6.52314	up	FTMT23600006328	CATG00000106364	CATG00000106364.1	lncRNA	;FANTOM5CAT:Complete5End;	DHS_enhancer	e_lncRNA	Reliable		Yes	chr9:102196136-102197354:+	chr9	+	102196136	102197354					FANTOM5CAT	long non-coding RNA and at least 2000 nt from coding related gene on both strand;standalone;mono_exonic	1219	GCACAGAGAGATACAAGAGATAGAGAAATTTTGTTATTAATAAAGATATATGTAACAGGG	conserved	conserved					intergenic							36.3562	6.45645	5.32218	2.61661	9.40669	17.468	75.9463	42.2593	36.7006
ASHG19LNC1A100036746V5	0.028376	0.0652804	7.5134	up	ENST00000640557	ENSG00000283849	AC092053.2	lncRNA				Reliable		Yes	chr3:39194397-39196214:+	chr3	+	39194397	39196214					GENCODE	novel transcript, antisense CSRNP1	1818	CTCCCGCTGCATTCTGGGTTCTTCTGACTGTCCTAGATGAATGCTGTCAGCCACTAGCCC							natural antisense	ENST00000273153	CSRNP1		-	39183346	39195066	20272.5	18337.1	13.0679	10.1584	17886.1	11109.8	52121.5	17543.2	2701.98
ASHG19LNC1A100036746V5	0.028376	0.0652804	7.5134	up	ENST00000640557	ENSG00000283849	AC092053.2	lncRNA				Reliable		Yes	chr3:39194397-39196214:+	chr3	+	39194397	39196214					GENCODE	novel transcript, antisense CSRNP1	1818	CTCCCGCTGCATTCTGGGTTCTTCTGACTGTCCTAGATGAATGCTGTCAGCCACTAGCCC							natural antisense	ENST00000514182	CSRNP1		-	39183829	39196053	20272.5	18337.1	13.0679	10.1584	17886.1	11109.8	52121.5	17543.2	2701.98
ASHG19LNC1A100056803V5	0.000266133	0.00284498	20.6981	up	ENST00000613300	ENSG00000277587	AC008759.3	lncRNA				Reliable		Yes	chr19:9832579-9833086:+	chr19	+	9832579	9833086			male_genital_duct		GENCODE	novel transcript	508	GTGGCACTAAAAATTTGTTCCAACAATAGATTTCTGTGGTTTTAACCTCACTTATTTAAA							intergenic							158.923	7.01509	7.28559	2.91417	80.3624	207.998	247.117	219.247	39.8933
ASHG19LNC1A100008078V5	0.00836136	0.0274189	2.87377	up	ENST00000608897	ENSG00000272735	AC007881.3	lncRNA	;FANTOM5CAT:Complete5End;	DHS_promoter	p_lncRNA_divergent	Reliable		Yes	chr2:71294649-71295255:-	chr2	-	71294649	71295255			eosinophil		GENCODE	novel transcript	607	TCATTTCCTACCCTACCACGTTGTAATTCACAAAAGTAAAAAGTAAATCACTACATGATA	unconserved	unconserved					intergenic							86.9021	43.1895	6.68103	5.15808	57.8356	63.3057	133.779	130.415	49.175
ASHG19LNC1A106397930V5	0.0269153	0.0627712	2.19257	up	ENST00000484411	ENSG00000237149	ZNF503-AS2	lncRNA	Refseq:Complete3End;FANTOM5CAT:Complete5End;	DHS_promoter	p_lncRNA_intergenic	Gold		No	chr10:77163634-77168066:+	chr10	+	77163634	77168066			putamen		GENCODE	ZNF503 antisense RNA 2 [Source:HGNC Symbol;Acc:HGNC:23525]	1125	GTCGGGTCTGGAACTGCCCTTGAATCGACGGGATTTCTCTGGCTGTCGTTTGCGCTGCAT	conserved	conserved				NR_110300	intergenic							30.3486	26.0839	5.1739	4.04128	6.91287	22.6496	41.1033	25.9389	55.1382
ASHGV40001867V5	0.0141619	0.0395331	2.02012	up	ENST00000531024	ENSG00000255399	TBX5-AS1	lncRNA	;FANTOM5CAT:Complete5End;BIGTranscriptome:FullLength;			Gold		No	chr12:114846010-114847804:+	chr12	+	114846010	114847804			respiratory_system_smooth_muscle		GENCODE	TBX5 antisense RNA 1 [Source:HGNC Symbol;Acc:HGNC:27402]	766	AAACCAACCCGGCTTTCTCCGGAGGAATGAGGCGCAGTGGTGGATGCTCGCAAACTTTTG	conserved	conserved					natural antisense	ENST00000310346	TBX5		-	114791736	114846247	18.2608	15.2239	4.39183	3.37738	5.38601	12.0065	26.8227	5.8055	41.2832
ASHGV40001867V5	0.0141619	0.0395331	2.02012	up	ENST00000531024	ENSG00000255399	TBX5-AS1	lncRNA	;FANTOM5CAT:Complete5End;BIGTranscriptome:FullLength;			Gold		No	chr12:114846010-114847804:+	chr12	+	114846010	114847804			respiratory_system_smooth_muscle		GENCODE	TBX5 antisense RNA 1 [Source:HGNC Symbol;Acc:HGNC:27402]	766	AAACCAACCCGGCTTTCTCCGGAGGAATGAGGCGCAGTGGTGGATGCTCGCAAACTTTTG	conserved	conserved					natural antisense	ENST00000349716	TBX5		-	114791736	114846192	18.2608	15.2239	4.39183	3.37738	5.38601	12.0065	26.8227	5.8055	41.2832
ASHG19LNC1A106043084V5	0.0123731	0.0358621	2.23304	up	ENST00000585542	ENSG00000267128	RNF157-AS1	lncRNA	;FANTOM5CAT:Complete5End;BIGTranscriptome:FullLength;			Reliable		No	chr17:74136662-74149564:+	chr17	+	74136662	74149564			thymocyte	Nucleus	GENCODE	RNF157 antisense RNA 1 [Source:HGNC Symbol;Acc:HGNC:44127]	451	CCGCAGCTGGGGAGGATCTTTTAGTGCCGAGAGAGAAGAAAACAAATCCATTCCACGGGC	conserved	conserved		ENSG00000141576			natural antisense	ENST00000322957	FOXJ1		-	74132414	74137380	24.3956	17.402	4.96512	3.80611	13.2811	24.1177	14.4389	18.6033	51.5369
ASHG19LNC1A106043084V5	0.0123731	0.0358621	2.23304	up	ENST00000585542	ENSG00000267128	RNF157-AS1	lncRNA	;FANTOM5CAT:Complete5End;BIGTranscriptome:FullLength;			Reliable		No	chr17:74136662-74149564:+	chr17	+	74136662	74149564			thymocyte	Nucleus	GENCODE	RNF157 antisense RNA 1 [Source:HGNC Symbol;Acc:HGNC:44127]	451	CCGCAGCTGGGGAGGATCTTTTAGTGCCGAGAGAGAAGAAAACAAATCCATTCCACGGGC	conserved	conserved		ENSG00000141576			natural antisense	ENST00000647930	RNF157		-	74138546	74236370	24.3956	17.402	4.96512	3.80611	13.2811	24.1177	14.4389	18.6033	51.5369
ASHG19LNC1A106043084V5	0.0123731	0.0358621	2.23304	up	ENST00000585542	ENSG00000267128	RNF157-AS1	lncRNA	;FANTOM5CAT:Complete5End;BIGTranscriptome:FullLength;			Reliable		No	chr17:74136662-74149564:+	chr17	+	74136662	74149564			thymocyte	Nucleus	GENCODE	RNF157 antisense RNA 1 [Source:HGNC Symbol;Acc:HGNC:44127]	451	CCGCAGCTGGGGAGGATCTTTTAGTGCCGAGAGAGAAGAAAACAAATCCATTCCACGGGC	conserved	conserved		ENSG00000141576			natural antisense	ENST00000319945	RNF157		-	74140421	74236389	24.3956	17.402	4.96512	3.80611	13.2811	24.1177	14.4389	18.6033	51.5369
ASHG19LNC1A106043084V5	0.0123731	0.0358621	2.23304	up	ENST00000585542	ENSG00000267128	RNF157-AS1	lncRNA	;FANTOM5CAT:Complete5End;BIGTranscriptome:FullLength;			Reliable		No	chr17:74136662-74149564:+	chr17	+	74136662	74149564			thymocyte	Nucleus	GENCODE	RNF157 antisense RNA 1 [Source:HGNC Symbol;Acc:HGNC:44127]	451	CCGCAGCTGGGGAGGATCTTTTAGTGCCGAGAGAGAAGAAAACAAATCCATTCCACGGGC	conserved	conserved		ENSG00000141576			natural antisense	ENST00000269391	RNF157		-	74138534	74236454	24.3956	17.402	4.96512	3.80611	13.2811	24.1177	14.4389	18.6033	51.5369
ASHG19LNC1A106043084V5	0.0123731	0.0358621	2.23304	up	ENST00000585542	ENSG00000267128	RNF157-AS1	lncRNA	;FANTOM5CAT:Complete5End;BIGTranscriptome:FullLength;			Reliable		No	chr17:74136662-74149564:+	chr17	+	74136662	74149564			thymocyte	Nucleus	GENCODE	RNF157 antisense RNA 1 [Source:HGNC Symbol;Acc:HGNC:44127]	451	CCGCAGCTGGGGAGGATCTTTTAGTGCCGAGAGAGAAGAAAACAAATCCATTCCACGGGC	conserved	conserved		ENSG00000141576			natural antisense	ENST00000591355	RNF157		-	74141360	74152337	24.3956	17.402	4.96512	3.80611	13.2811	24.1177	14.4389	18.6033	51.5369
ASHGV40051377V5	0.0331326	0.0733868	2.0399	up	ENST00000519762	ENSG00000254338	MAFA-AS1	lncRNA	;BIGTranscriptome:FullLength;			Gold		Yes	chr8:144499849-144501320:+	chr8	+	144499849	144501320	lung adenocarcinoma;non-small cell lung cancer		embryonic_stem_cell	Nucleus	GENCODE	MAFA antisense RNA 1 [Source:HGNC Symbol;Acc:HGNC:51203]	417	TTCTGGTGGTCAGGAGGTGAAGAAAACCAGCAAGAACCAGCACAGGAATCCGACGGTGGC						NR_126358	intergenic							29.3969	21.2051	5.21645	4.18795	14.6538	17.5543	26.1174	28.9557	59.7032
ASHG19LNC1A100081643V5	0.00204125	0.0105467	2.0232	up	MICT00000365361	CATG00000109559	CATG00000109559.1	lncRNA	;FANTOM5CAT:Complete5End;	DHS_enhancer	e_lncRNA	Reliable		Yes	chr9:117579866-117583140:-	chr9	-	117579866	117583140					FANTOM5CAT	long non-coding RNA and at least 2000 nt from coding related gene on both strand;standalone;multi_exonic	1028	ACCCTGACCAATCCCCACTGCTTTACCTCCCCCAGCCTTCCACAGATACTCAGTGTCTGT	unconserved	conserved	inflammatory bowel disease;leprosy;primary biliary cirrhosis;multiple sclerosis;ulcerative colitis;Crohn s disease;Glomerulosclerosis;Arteriosclerosis;Granulomatosis;Sclerosis of metaphyses of the upper limbs;Gastrointestinal inflammation				intergenic							14684.1	8579.26	13.0972	12.0806	13884.6	10561.2	26137	14442.4	8395.19
ASHG19LNC1A100020797V5	0.000559579	0.00445655	10.0414	up	HBMT00000967041	CATG00000059733	CATG00000059733.1	lncRNA	;FANTOM5CAT:Complete5End;	DHS_promoter	p_lncRNA_divergent	Reliable		Yes	chr3:33138777-33141423:+	chr3	+	33138777	33141423					FANTOM5CAT	query_DPI = chr3:33138751..33138790,+;max_hit_DPIClstrID = chr3:33138624..33138645,-, on up stream;divergent transcription with these coding genes: ENSG00000170266.11,ENSG00000188167.4	2647	AAATGTTGTAAGTTTCCTGTGTCAGTGTCCATAAATAAAGTTTTGTGGGGTTGGTTTTTG	unconserved	unconserved					intergenic							190.604	32.8306	7.55467	4.22678	49.0458	138.818	507.86	90.5593	166.738
ASHG19LNC1A107652312V5	0.00030754	0.00307989	5.75661	up	ENCT00000269855	CATG00000055540	CATG00000055540.1	lncRNA	;FANTOM5CAT:Complete5End;	DHS_promoter	p_lncRNA_divergent	Reliable		Yes	chr21:15755050-15767295:+	chr21	+	15755050	15767295					FANTOM5CAT	query_DPI = chr21:15755789..15755836,+;max_hit_DPIClstrID = chr21:15755446..15755478,-, on up stream;divergent transcription with these coding genes: ENSG00000155304.4	12246	TGTTTCTGTGTGCAAAAATCTTTGGTAGGTGGTGGATGTGCCCAAGACACAGGGAAGAAA	conserved	unconserved					natural antisense	ENST00000285667	HSPA13		-	15743436	15755508	69.9822	24.6915	6.46946	3.94424	26.3329	65.1442	109.274	59.3773	89.7828
ASHG19LNC1A107652312V5	0.00030754	0.00307989	5.75661	up	ENCT00000269855	CATG00000055540	CATG00000055540.1	lncRNA	;FANTOM5CAT:Complete5End;	DHS_promoter	p_lncRNA_divergent	Reliable		Yes	chr21:15755050-15767295:+	chr21	+	15755050	15767295					FANTOM5CAT	query_DPI = chr21:15755789..15755836,+;max_hit_DPIClstrID = chr21:15755446..15755478,-, on up stream;divergent transcription with these coding genes: ENSG00000155304.4	12246	TGTTTCTGTGTGCAAAAATCTTTGGTAGGTGGTGGATGTGCCCAAGACACAGGGAAGAAA	conserved	unconserved					natural antisense	uc011abx.2	HSPA13		-	15743437	15755509	69.9822	24.6915	6.46946	3.94424	26.3329	65.1442	109.274	59.3773	89.7828
ASHGV40000599V5	0.000378276	0.00353412	4.31511	up	ENST00000424933	ENSG00000236663	FRGCA	lncRNA	;FANTOM5CAT:Complete5End;BIGTranscriptome:FullLength;	DHS_enhancer	e_lncRNA	Gold		Yes	chr21:44560633-44561202:-	chr21	-	44560633	44561202	gastric cancer	gastric cancer	hippocampal_formation	Ribosome	GENCODE	FOXM1-regulated, gastric cancer associated [Source:HGNC Symbol;Acc:HGNC:51844]	422	CCGCAGCTAGGGAGCATTGAGGAGGTCTCCCCAGGTCCGCGCGGGTTTTCTCCAGGTCCT	unconserved	unconserved				NR_133678	intergenic							158667	25003.7	16.2285	14.1191	140833	134360	315985	167791	34365.1
ASHG19LNC1A102486096V5	0.00609099	0.0220157	2.14143	up	ENST00000425510	ENSG00000272763	AC103702.2	lncRNA	;FANTOM5CAT:Complete5End;BIGTranscriptome:FullLength;	DHS_promoter	p_lncRNA_intergenic	Reliable		No	chr17:46713908-46716472:-	chr17	-	46713908	46716472			nephron_tubule_epithelial_cell		GENCODE	novel transcript	379	TGCCCAGGAAGTAGTGTCTTCTTTTGCAAGCTGGGGGAGGGGTTTAAAGATGCTGGCGCT	unconserved	conserved	Psychomotor Performance	ENSG00000173917			intergenic							35.3716	27.1723	5.52154	4.42297	19.2873	51.263	35.574	33.3732	37.3605
ASHGV40003652V5	0.00121592	0.00748488	2.94026	up	ENST00000440512	ENSG00000233705	SLC26A4-AS1	lncRNA	;FANTOM5CAT:Complete5End;BIGTranscriptome:FullLength;	DHS_promoter	p_lncRNA_divergent	Gold		Yes	chr7:107297075-107302510:-	chr7	-	107297075	107302510		cardiac hypertrophy	thyroid_gland		GENCODE	SLC26A4 antisense RNA 1 [Source:HGNC Symbol;Acc:HGNC:22385]	3840	AGGACACGCGGGAAGGAATAAACTGGACTACATGGAAATCAAGACTAGAAGAGAGGGAGG	conserved	conserved				NR_028137	natural antisense	ENST00000440056	SLC26A4		+	107301449	107312671	74.9122	38.4919	6.59038	5.03443	30.8356	78.7169	105.275	58.4137	101.32
ASHGV40003652V5	0.00121592	0.00748488	2.94026	up	ENST00000440512	ENSG00000233705	SLC26A4-AS1	lncRNA	;FANTOM5CAT:Complete5End;BIGTranscriptome:FullLength;	DHS_promoter	p_lncRNA_divergent	Gold		Yes	chr7:107297075-107302510:-	chr7	-	107297075	107302510		cardiac hypertrophy	thyroid_gland		GENCODE	SLC26A4 antisense RNA 1 [Source:HGNC Symbol;Acc:HGNC:22385]	3840	AGGACACGCGGGAAGGAATAAACTGGACTACATGGAAATCAAGACTAGAAGAGAGGGAGG	conserved	conserved				NR_028137	natural antisense	ENST00000644269	SLC26A4		+	107301273	107358227	74.9122	38.4919	6.59038	5.03443	30.8356	78.7169	105.275	58.4137	101.32
ASHGV40003652V5	0.00121592	0.00748488	2.94026	up	ENST00000440512	ENSG00000233705	SLC26A4-AS1	lncRNA	;FANTOM5CAT:Complete5End;BIGTranscriptome:FullLength;	DHS_promoter	p_lncRNA_divergent	Gold		Yes	chr7:107297075-107302510:-	chr7	-	107297075	107302510		cardiac hypertrophy	thyroid_gland		GENCODE	SLC26A4 antisense RNA 1 [Source:HGNC Symbol;Acc:HGNC:22385]	3840	AGGACACGCGGGAAGGAATAAACTGGACTACATGGAAATCAAGACTAGAAGAGAGGGAGG	conserved	conserved				NR_028137	natural antisense	ENST00000265715	SLC26A4		+	107301080	107358254	74.9122	38.4919	6.59038	5.03443	30.8356	78.7169	105.275	58.4137	101.32
ASHGV40008921V5	5.87862e-06	0.000409296	6.84751	up	T064772	G014914	G014914	lncRNA				Reliable		Yes	chr11:79884620-79937268:+	chr11	+	79884620	79937268					RNA-seq: Iyer et al 2015		2904	GAGGAGGCTAGAAAAACTACAGTTTAATGAGCAGATATTAGATGCTCTGTACTATGCTAA							intergenic							43.7807	10.2519	5.77749	3.00191	16.3933	36.4648	69.4815	38.3561	58.208
ASHG19LNC1A100089199V5	0.00299902	0.0136499	2.30091	up	ENST00000648775	ENSG00000285892	AC006043.1	lncRNA				Reliable		Yes	chr7:78021943-78078316:-	chr7	-	78021943	78078316					GENCODE	novel transcript	1077	GATTGCGCCGTTGTACTCTAGCCTAAGCAACAGGAGCGAAATAAATATAAATTTATTCTC							intron sense-overlapping	ENST00000628781	MAGI2		-	77885106	78400396	69117.4	16554.8	14.7777	13.5755	56291.1	55078.8	151538	66884.9	15793.9
ASHG19LNC1A100089199V5	0.00299902	0.0136499	2.30091	up	ENST00000648775	ENSG00000285892	AC006043.1	lncRNA				Reliable		Yes	chr7:78021943-78078316:-	chr7	-	78021943	78078316					GENCODE	novel transcript	1077	GATTGCGCCGTTGTACTCTAGCCTAAGCAACAGGAGCGAAATAAATATAAATTTATTCTC							intron sense-overlapping	ENST00000630991	MAGI2		-	77885086	78400638	69117.4	16554.8	14.7777	13.5755	56291.1	55078.8	151538	66884.9	15793.9
ASHG19LNC1A100089199V5	0.00299902	0.0136499	2.30091	up	ENST00000648775	ENSG00000285892	AC006043.1	lncRNA				Reliable		Yes	chr7:78021943-78078316:-	chr7	-	78021943	78078316					GENCODE	novel transcript	1077	GATTGCGCCGTTGTACTCTAGCCTAAGCAACAGGAGCGAAATAAATATAAATTTATTCTC							intron sense-overlapping	ENST00000519748	MAGI2		-	77707700	78119337	69117.4	16554.8	14.7777	13.5755	56291.1	55078.8	151538	66884.9	15793.9
ASHG19LNC1A100089199V5	0.00299902	0.0136499	2.30091	up	ENST00000648775	ENSG00000285892	AC006043.1	lncRNA				Reliable		Yes	chr7:78021943-78078316:-	chr7	-	78021943	78078316					GENCODE	novel transcript	1077	GATTGCGCCGTTGTACTCTAGCCTAAGCAACAGGAGCGAAATAAATATAAATTTATTCTC							intron sense-overlapping	ENST00000634996	MAGI2		-	77973234	78119337	69117.4	16554.8	14.7777	13.5755	56291.1	55078.8	151538	66884.9	15793.9
ASHG19LNC1A100089199V5	0.00299902	0.0136499	2.30091	up	ENST00000648775	ENSG00000285892	AC006043.1	lncRNA				Reliable		Yes	chr7:78021943-78078316:-	chr7	-	78021943	78078316					GENCODE	novel transcript	1077	GATTGCGCCGTTGTACTCTAGCCTAAGCAACAGGAGCGAAATAAATATAAATTTATTCTC							intron sense-overlapping	ENST00000522391	MAGI2		-	77648350	79082775	69117.4	16554.8	14.7777	13.5755	56291.1	55078.8	151538	66884.9	15793.9
ASHG19LNC1A100089199V5	0.00299902	0.0136499	2.30091	up	ENST00000648775	ENSG00000285892	AC006043.1	lncRNA				Reliable		Yes	chr7:78021943-78078316:-	chr7	-	78021943	78078316					GENCODE	novel transcript	1077	GATTGCGCCGTTGTACTCTAGCCTAAGCAACAGGAGCGAAATAAATATAAATTTATTCTC							intron sense-overlapping	ENST00000636178	MAGI2		-	77762256	78119285	69117.4	16554.8	14.7777	13.5755	56291.1	55078.8	151538	66884.9	15793.9
ASHG19LNC1A100089199V5	0.00299902	0.0136499	2.30091	up	ENST00000648775	ENSG00000285892	AC006043.1	lncRNA				Reliable		Yes	chr7:78021943-78078316:-	chr7	-	78021943	78078316					GENCODE	novel transcript	1077	GATTGCGCCGTTGTACTCTAGCCTAAGCAACAGGAGCGAAATAAATATAAATTTATTCTC							intron sense-overlapping	ENST00000354212	MAGI2		-	77646374	79082890	69117.4	16554.8	14.7777	13.5755	56291.1	55078.8	151538	66884.9	15793.9
ASHG19LNC1A100089199V5	0.00299902	0.0136499	2.30091	up	ENST00000648775	ENSG00000285892	AC006043.1	lncRNA				Reliable		Yes	chr7:78021943-78078316:-	chr7	-	78021943	78078316					GENCODE	novel transcript	1077	GATTGCGCCGTTGTACTCTAGCCTAAGCAACAGGAGCGAAATAAATATAAATTTATTCTC							intron sense-overlapping	ENST00000636039	MAGI2		-	77880731	78119217	69117.4	16554.8	14.7777	13.5755	56291.1	55078.8	151538	66884.9	15793.9
ASHG19LNC1A100089199V5	0.00299902	0.0136499	2.30091	up	ENST00000648775	ENSG00000285892	AC006043.1	lncRNA				Reliable		Yes	chr7:78021943-78078316:-	chr7	-	78021943	78078316					GENCODE	novel transcript	1077	GATTGCGCCGTTGTACTCTAGCCTAAGCAACAGGAGCGAAATAAATATAAATTTATTCTC							intron sense-overlapping	ENST00000629359	MAGI2		-	77646398	78400639	69117.4	16554.8	14.7777	13.5755	56291.1	55078.8	151538	66884.9	15793.9
ASHG19LNC1A100089199V5	0.00299902	0.0136499	2.30091	up	ENST00000648775	ENSG00000285892	AC006043.1	lncRNA				Reliable		Yes	chr7:78021943-78078316:-	chr7	-	78021943	78078316					GENCODE	novel transcript	1077	GATTGCGCCGTTGTACTCTAGCCTAAGCAACAGGAGCGAAATAAATATAAATTTATTCTC							intron sense-overlapping	ENST00000637441	MAGI2		-	77646409	79082803	69117.4	16554.8	14.7777	13.5755	56291.1	55078.8	151538	66884.9	15793.9
ASHG19LNC1A100089199V5	0.00299902	0.0136499	2.30091	up	ENST00000648775	ENSG00000285892	AC006043.1	lncRNA				Reliable		Yes	chr7:78021943-78078316:-	chr7	-	78021943	78078316					GENCODE	novel transcript	1077	GATTGCGCCGTTGTACTCTAGCCTAAGCAACAGGAGCGAAATAAATATAAATTTATTCTC							intron sense-overlapping	ENST00000626691	MAGI2		-	77648334	78400428	69117.4	16554.8	14.7777	13.5755	56291.1	55078.8	151538	66884.9	15793.9
ASHG19LNC1A100089199V5	0.00299902	0.0136499	2.30091	up	ENST00000648775	ENSG00000285892	AC006043.1	lncRNA				Reliable		Yes	chr7:78021943-78078316:-	chr7	-	78021943	78078316					GENCODE	novel transcript	1077	GATTGCGCCGTTGTACTCTAGCCTAAGCAACAGGAGCGAAATAAATATAAATTTATTCTC							intron sense-overlapping	ENST00000636717	MAGI2		-	77885342	78400175	69117.4	16554.8	14.7777	13.5755	56291.1	55078.8	151538	66884.9	15793.9
ASHG19LNC1A100089199V5	0.00299902	0.0136499	2.30091	up	ENST00000648775	ENSG00000285892	AC006043.1	lncRNA				Reliable		Yes	chr7:78021943-78078316:-	chr7	-	78021943	78078316					GENCODE	novel transcript	1077	GATTGCGCCGTTGTACTCTAGCCTAAGCAACAGGAGCGAAATAAATATAAATTTATTCTC							intron sense-overlapping	ENST00000637282	MAGI2		-	77701875	78119346	69117.4	16554.8	14.7777	13.5755	56291.1	55078.8	151538	66884.9	15793.9
ASHG19LNC1A100089199V5	0.00299902	0.0136499	2.30091	up	ENST00000648775	ENSG00000285892	AC006043.1	lncRNA				Reliable		Yes	chr7:78021943-78078316:-	chr7	-	78021943	78078316					GENCODE	novel transcript	1077	GATTGCGCCGTTGTACTCTAGCCTAAGCAACAGGAGCGAAATAAATATAAATTTATTCTC							intron sense-overlapping	ENST00000419488	MAGI2		-	77646393	79082871	69117.4	16554.8	14.7777	13.5755	56291.1	55078.8	151538	66884.9	15793.9
ASHG19LNC1A100089199V5	0.00299902	0.0136499	2.30091	up	ENST00000648775	ENSG00000285892	AC006043.1	lncRNA				Reliable		Yes	chr7:78021943-78078316:-	chr7	-	78021943	78078316					GENCODE	novel transcript	1077	GATTGCGCCGTTGTACTCTAGCCTAAGCAACAGGAGCGAAATAAATATAAATTTATTCTC							intron sense-overlapping	ENST00000628980	MAGI2		-	77646374	78256559	69117.4	16554.8	14.7777	13.5755	56291.1	55078.8	151538	66884.9	15793.9
ASHG19LNC1A100089199V5	0.00299902	0.0136499	2.30091	up	ENST00000648775	ENSG00000285892	AC006043.1	lncRNA				Reliable		Yes	chr7:78021943-78078316:-	chr7	-	78021943	78078316					GENCODE	novel transcript	1077	GATTGCGCCGTTGTACTCTAGCCTAAGCAACAGGAGCGAAATAAATATAAATTTATTCTC							intron sense-overlapping	ENST00000535697	MAGI2		-	77646398	78256559	69117.4	16554.8	14.7777	13.5755	56291.1	55078.8	151538	66884.9	15793.9
ASHG19LNC1A106453394V5	0.000729494	0.00532827	4.7499	up	FTMT26700027862	CATG00000030450	CATG00000030450.1	lncRNA	;FANTOM5CAT:Complete5End;	DHS_promoter	p_lncRNA_divergent	Reliable		Yes	chr17:2415315-2472736:+	chr17	+	2415315	2472736					FANTOM5CAT	query_DPI = chr17:2415305..2415321,+;max_hit_DPIClstrID = chr17:2415169..2415197,-, on up stream;divergent transcription with these coding genes: ENSG00000127804.8	1227	AATGGAGACTTATACACAAGTCCTGCAGAGAGAGAAGACCACGAGAAGCAAAAAGCAGCA	unconserved	unconserved					intergenic							40.5835	10.4853	5.56707	3.31917	15.1635	18.0235	71.2118	53.1668	45.3516
ASHG19LNC1A108022679V5	0.00661029	0.0232771	5.00181	up	ENST00000548231	ENSG00000258010	AC016705.1	lncRNA	;FANTOM5CAT:Complete5End;BIGTranscriptome:FullLength;			Reliable		Yes	chr15:80726136-80737493:-	chr15	-	80726136	80737493			middle_temporal_gyrus		GENCODE	novel transcript, antisense to ARNT2	1891	GGCCCATCCCTGAGTCTGTCTCTCTTCTCTGGCTTTGTCACTCTGGACTTTGCTTCCGGC	unconserved	unconserved					natural antisense	ENST00000533983	ARNT2		+	80733572	80890269	25194.5	14498.2	13.6696	11.3472	20215.4	19042.8	49128.8	25192.9	12392.4
ASHG19LNC1A108022679V5	0.00661029	0.0232771	5.00181	up	ENST00000548231	ENSG00000258010	AC016705.1	lncRNA	;FANTOM5CAT:Complete5End;BIGTranscriptome:FullLength;			Reliable		Yes	chr15:80726136-80737493:-	chr15	-	80726136	80737493			middle_temporal_gyrus		GENCODE	novel transcript, antisense to ARNT2	1891	GGCCCATCCCTGAGTCTGTCTCTCTTCTCTGGCTTTGTCACTCTGGACTTTGCTTCCGGC	unconserved	unconserved					natural antisense	ENST00000303329	ARNT2		+	80696693	80890278	25194.5	14498.2	13.6696	11.3472	20215.4	19042.8	49128.8	25192.9	12392.4
ASHG19LNC1A108022679V5	0.00661029	0.0232771	5.00181	up	ENST00000548231	ENSG00000258010	AC016705.1	lncRNA	;FANTOM5CAT:Complete5End;BIGTranscriptome:FullLength;			Reliable		Yes	chr15:80726136-80737493:-	chr15	-	80726136	80737493			middle_temporal_gyrus		GENCODE	novel transcript, antisense to ARNT2	1891	GGCCCATCCCTGAGTCTGTCTCTCTTCTCTGGCTTTGTCACTCTGGACTTTGCTTCCGGC	unconserved	unconserved					natural antisense	ENST00000622346	ARNT2		+	80696743	80890269	25194.5	14498.2	13.6696	11.3472	20215.4	19042.8	49128.8	25192.9	12392.4
ASHG19LNC1A108022679V5	0.00661029	0.0232771	5.00181	up	ENST00000548231	ENSG00000258010	AC016705.1	lncRNA	;FANTOM5CAT:Complete5End;BIGTranscriptome:FullLength;			Reliable		Yes	chr15:80726136-80737493:-	chr15	-	80726136	80737493			middle_temporal_gyrus		GENCODE	novel transcript, antisense to ARNT2	1891	GGCCCATCCCTGAGTCTGTCTCTCTTCTCTGGCTTTGTCACTCTGGACTTTGCTTCCGGC	unconserved	unconserved					natural antisense	ENST00000525103	ARNT2		+	80733581	80845094	25194.5	14498.2	13.6696	11.3472	20215.4	19042.8	49128.8	25192.9	12392.4
ASHG19LNC1A108022679V5	0.00661029	0.0232771	5.00181	up	ENST00000548231	ENSG00000258010	AC016705.1	lncRNA	;FANTOM5CAT:Complete5End;BIGTranscriptome:FullLength;			Reliable		Yes	chr15:80726136-80737493:-	chr15	-	80726136	80737493			middle_temporal_gyrus		GENCODE	novel transcript, antisense to ARNT2	1891	GGCCCATCCCTGAGTCTGTCTCTCTTCTCTGGCTTTGTCACTCTGGACTTTGCTTCCGGC	unconserved	unconserved					natural antisense	ENST00000527771	ARNT2		+	80733580	80886234	25194.5	14498.2	13.6696	11.3472	20215.4	19042.8	49128.8	25192.9	12392.4
ASHG19LNC1A106065208V5	0.000784492	0.00557181	42.4452	up	MICT00000305781	CATG00000084214	CATG00000084214.1	lncRNA	;FANTOM5CAT:Complete5End;	DHS_promoter	p_lncRNA_intergenic	Reliable		Yes	chr6:58776263-58780161:+	chr6	+	58776263	58780161					FANTOM5CAT	long non-coding RNA and at least 2000 nt from coding related gene on both strand;with antisense partner;multi_exonic	3220	AAACTGCTTTGTGATGTGTGCATTCAACTCACCGAGTGCAACATTCCTCTTGATAGAGCA	unconserved	unconserved					intergenic							2752.71	247.066	10.7759	5.36835	6184.25	1295.55	4168.63	1577.14	537.977
ASHG19LNC1A100003969V5	0.00144981	0.0084092	3.56317	up	ENST00000619812	ENSG00000275443	AC012409.2	lncRNA				Reliable		Yes	chr15:96533811-96844219:+	chr15	+	96533811	96844219			neuron_projection_bundle		GENCODE	novel transcript	751	TTTGTGTCAGGGGCCTGTGGGTCAGTAAGGTTATTAATAAACATCGCCTCTTGTTCTAAT							natural antisense	ENST00000378936	AC016251.1		-	96831280	96831660	135.791	71.97	7.41902	5.58586	73.4082	88.5695	228.896	111.08	177.003
ASHGV40056250V5	0.00131722	0.00790089	3.35707	up	ENST00000575767	ENSG00000261856	LINC02186	lncRNA	Refseq:Complete3End;FANTOM5CAT:Complete5End;BIGTranscriptome:FullLength;			Gold		Yes	chr16:14112737-14114934:-	chr16	-	14112737	14114934			testis		GENCODE	long intergenic non-protein coding RNA 2186 [Source:HGNC Symbol;Acc:HGNC:53048]	885	GGCTTGGTCTAAAAATATCTCCTCCACTGACATACCACATGGGTTGATATTCCTGCTGTC	unconserved	unconserved				NR_110915	intergenic							57.6815	26.2782	6.09605	4.34884	18.6454	49.5256	114.222	37.391	68.6242
ASHG19LNC1A100088977V5	2.46058e-06	0.000283849	3.55464	up	ENST00000598703	ENSG00000268618	AC092316.1	lncRNA	;BIGTranscriptome:FullLength;			Reliable		Yes	chr19:8614390-8615023:+	chr19	+	8614390	8615023			hindgut		GENCODE	novel transcript, antisense to MYO1F	297	GTGAGCCACTGCACTCAGCTTCCATAAATGTTTGTGACCCCAGAGCATCCACTCTGCCTT							natural antisense	ENST00000644032	MYO1F		-	8585996	8642326	2924.76	844.249	11.1834	9.35368	2033.66	2008.23	5716.17	3069.74	1796
ASHG19LNC1A100088977V5	2.46058e-06	0.000283849	3.55464	up	ENST00000598703	ENSG00000268618	AC092316.1	lncRNA	;BIGTranscriptome:FullLength;			Reliable		Yes	chr19:8614390-8615023:+	chr19	+	8614390	8615023			hindgut		GENCODE	novel transcript, antisense to MYO1F	297	GTGAGCCACTGCACTCAGCTTCCATAAATGTTTGTGACCCCAGAGCATCCACTCTGCCTT							natural antisense	NM_001348355	MYO1F		-	8585674	8642331	2924.76	844.249	11.1834	9.35368	2033.66	2008.23	5716.17	3069.74	1796
ASHG19LNC1A100088977V5	2.46058e-06	0.000283849	3.55464	up	ENST00000598703	ENSG00000268618	AC092316.1	lncRNA	;BIGTranscriptome:FullLength;			Reliable		Yes	chr19:8614390-8615023:+	chr19	+	8614390	8615023			hindgut		GENCODE	novel transcript, antisense to MYO1F	297	GTGAGCCACTGCACTCAGCTTCCATAAATGTTTGTGACCCCAGAGCATCCACTCTGCCTT							natural antisense	ENST00000613525	MYO1F		-	8585681	8642461	2924.76	844.249	11.1834	9.35368	2033.66	2008.23	5716.17	3069.74	1796
ASHG19LNC1A100088977V5	2.46058e-06	0.000283849	3.55464	up	ENST00000598703	ENSG00000268618	AC092316.1	lncRNA	;BIGTranscriptome:FullLength;			Reliable		Yes	chr19:8614390-8615023:+	chr19	+	8614390	8615023			hindgut		GENCODE	novel transcript, antisense to MYO1F	297	GTGAGCCACTGCACTCAGCTTCCATAAATGTTTGTGACCCCAGAGCATCCACTCTGCCTT							natural antisense	ENST00000338257	MYO1F		-	8585674	8642461	2924.76	844.249	11.1834	9.35368	2033.66	2008.23	5716.17	3069.74	1796
ASHGV40025599V5	0.00953221	0.0298652	3.10857	up	T174146	G040405	G040405	lncRNA				Reliable		Yes	chr19:36379424-36386972:+	chr19	+	36379424	36386972					RNA-seq: Iyer et al 2015		7548	AGATTACCATCATTCATTTCCTAACCCCGCTAATAATGCCTTATCTTGTCTCTACTCAGT							natural antisense	ENST00000606253	NFKBID		-	36379143	36393205	171.422	90.0801	7.6425	6.00625	109.453	188.762	277.429	189.718	91.7456
ASHGV40025599V5	0.00953221	0.0298652	3.10857	up	T174146	G040405	G040405	lncRNA				Reliable		Yes	chr19:36379424-36386972:+	chr19	+	36379424	36386972					RNA-seq: Iyer et al 2015		7548	AGATTACCATCATTCATTTCCTAACCCCGCTAATAATGCCTTATCTTGTCTCTACTCAGT							natural antisense	uc002och.1	NFKBID		-	36379143	36387440	171.422	90.0801	7.6425	6.00625	109.453	188.762	277.429	189.718	91.7456
ASHGV40025599V5	0.00953221	0.0298652	3.10857	up	T174146	G040405	G040405	lncRNA				Reliable		Yes	chr19:36379424-36386972:+	chr19	+	36379424	36386972					RNA-seq: Iyer et al 2015		7548	AGATTACCATCATTCATTTCCTAACCCCGCTAATAATGCCTTATCTTGTCTCTACTCAGT							natural antisense	NM_001321831	NFKBID		-	36378854	36390639	171.422	90.0801	7.6425	6.00625	109.453	188.762	277.429	189.718	91.7456
ASHGV40025599V5	0.00953221	0.0298652	3.10857	up	T174146	G040405	G040405	lncRNA				Reliable		Yes	chr19:36379424-36386972:+	chr19	+	36379424	36386972					RNA-seq: Iyer et al 2015		7548	AGATTACCATCATTCATTTCCTAACCCCGCTAATAATGCCTTATCTTGTCTCTACTCAGT							natural antisense	ENST00000641389	NFKBID		-	36379143	36391552	171.422	90.0801	7.6425	6.00625	109.453	188.762	277.429	189.718	91.7456
ASHGV40032761V5	0.00196149	0.010273	3.67574	up	T227793	G052526	G052526	lncRNA				Reliable		Yes	chr21:46168622-46181685:+	chr21	+	46168622	46181685					RNA-seq: Iyer et al 2015		11242	CTGGGCAAGCTTGGAAATTTTGGCAGGAAACTAGAAATTATGAAAAGTGGAATCTGCATG							exon sense-overlapping	ENCT00000272149	CATG00000056258.1		+	46168821	46177489	18.6936	5.53863	4.37502	2.49698	5	17.8021	18.2228	20.8393	31.6039
ASHGV40032761V5	0.00196149	0.010273	3.67574	up	T227793	G052526	G052526	lncRNA				Reliable		Yes	chr21:46168622-46181685:+	chr21	+	46168622	46181685					RNA-seq: Iyer et al 2015		11242	CTGGGCAAGCTTGGAAATTTTGGCAGGAAACTAGAAATTATGAAAAGTGGAATCTGCATG							exon sense-overlapping	MICT00000227802	CATG00000056258.1		+	46168821	46189023	18.6936	5.53863	4.37502	2.49698	5	17.8021	18.2228	20.8393	31.6039
ASHGV40032761V5	0.00196149	0.010273	3.67574	up	T227793	G052526	G052526	lncRNA				Reliable		Yes	chr21:46168622-46181685:+	chr21	+	46168622	46181685					RNA-seq: Iyer et al 2015		11242	CTGGGCAAGCTTGGAAATTTTGGCAGGAAACTAGAAATTATGAAAAGTGGAATCTGCATG							exon sense-overlapping	ENCT00000272148	CATG00000056258.1		+	46168821	46177489	18.6936	5.53863	4.37502	2.49698	5	17.8021	18.2228	20.8393	31.6039
ASHGV40032761V5	0.00196149	0.010273	3.67574	up	T227793	G052526	G052526	lncRNA				Reliable		Yes	chr21:46168622-46181685:+	chr21	+	46168622	46181685					RNA-seq: Iyer et al 2015		11242	CTGGGCAAGCTTGGAAATTTTGGCAGGAAACTAGAAATTATGAAAAGTGGAATCTGCATG							exon sense-overlapping	MICT00000227793	CATG00000056258.1		+	46168821	46181685	18.6936	5.53863	4.37502	2.49698	5	17.8021	18.2228	20.8393	31.6039
ASHGV40032761V5	0.00196149	0.010273	3.67574	up	T227793	G052526	G052526	lncRNA				Reliable		Yes	chr21:46168622-46181685:+	chr21	+	46168622	46181685					RNA-seq: Iyer et al 2015		11242	CTGGGCAAGCTTGGAAATTTTGGCAGGAAACTAGAAATTATGAAAAGTGGAATCTGCATG							exon sense-overlapping	MICT00000227796	CATG00000056258.1		+	46168821	46189023	18.6936	5.53863	4.37502	2.49698	5	17.8021	18.2228	20.8393	31.6039
ASHG19LNC1A110976809V5	0.0132415	0.0376652	2.71998	up	ENST00000525217	ENSG00000255026	AC136475.3	lncRNA	;FANTOM5CAT:Complete5End;BIGTranscriptome:FullLength;	DHS_promoter	p_lncRNA_intergenic	Reliable		No	chr11:288086-288978:+	chr11	+	288086	288978			eosinophil	Nucleus	GENCODE	novel transcript	617	GAGAGCGAGAAAACGGCCAAACACCCGTGCGAGGAGGAAACCCAAGCTCCGCCGAGCGCG	unconserved	unconserved					natural antisense	FTMT24100000730	CATG00000004535.1		-	283065	288467	75.7399	41.8227	6.5265	5.08291	24.88	58.8095	87.9137	45.9789	161.117
ASHG19LNC1A110976809V5	0.0132415	0.0376652	2.71998	up	ENST00000525217	ENSG00000255026	AC136475.3	lncRNA	;FANTOM5CAT:Complete5End;BIGTranscriptome:FullLength;	DHS_promoter	p_lncRNA_intergenic	Reliable		No	chr11:288086-288978:+	chr11	+	288086	288978			eosinophil	Nucleus	GENCODE	novel transcript	617	GAGAGCGAGAAAACGGCCAAACACCCGTGCGAGGAGGAAACCCAAGCTCCGCCGAGCGCG	unconserved	unconserved					natural antisense	FTMT24200000025	CATG00000004535.1		-	288332	289000	75.7399	41.8227	6.5265	5.08291	24.88	58.8095	87.9137	45.9789	161.117
ASHG19LNC1A110976809V5	0.0132415	0.0376652	2.71998	up	ENST00000525217	ENSG00000255026	AC136475.3	lncRNA	;FANTOM5CAT:Complete5End;BIGTranscriptome:FullLength;	DHS_promoter	p_lncRNA_intergenic	Reliable		No	chr11:288086-288978:+	chr11	+	288086	288978			eosinophil	Nucleus	GENCODE	novel transcript	617	GAGAGCGAGAAAACGGCCAAACACCCGTGCGAGGAGGAAACCCAAGCTCCGCCGAGCGCG	unconserved	unconserved					natural antisense	MICT00000051971	CATG00000004535.1		-	281831	289000	75.7399	41.8227	6.5265	5.08291	24.88	58.8095	87.9137	45.9789	161.117
ASHG19LNC1A110976809V5	0.0132415	0.0376652	2.71998	up	ENST00000525217	ENSG00000255026	AC136475.3	lncRNA	;FANTOM5CAT:Complete5End;BIGTranscriptome:FullLength;	DHS_promoter	p_lncRNA_intergenic	Reliable		No	chr11:288086-288978:+	chr11	+	288086	288978			eosinophil	Nucleus	GENCODE	novel transcript	617	GAGAGCGAGAAAACGGCCAAACACCCGTGCGAGGAGGAAACCCAAGCTCCGCCGAGCGCG	unconserved	unconserved					natural antisense	ENCT00000073696	CATG00000004535.1		-	275806	289000	75.7399	41.8227	6.5265	5.08291	24.88	58.8095	87.9137	45.9789	161.117
ASHG19LNC1A106645152V5	0.00386368	0.0162791	4.20911	up	ENST00000496876	ENSG00000162992	NEUROD1	lncRNA	Refseq:FullLength;FANTOM5CAT:Complete5End;			Gold		No	chr2:182537815-182545274:-	chr2	-	182537815	182545274		Diabetes Mellitus, Experimental;Diabetes Mellitus, Non-Insulin-Dependent;nervous system disorder;Maturity onset diabetes mellitus in young;MATURITY-ONSET DIABETES OF THE YOUNG, TYPE 6 (disorder)	cerebellum		GENCODE	neuronal differentiation 1 [Source:HGNC Symbol;Acc:HGNC:7762]	578	GGACCTACTAACAACAAAGGGTCTGATGAAGAATAAAAGAGCCAATGCAACATCTTGTGG	conserved	conserved				NR_146175	exon sense-overlapping	ENST00000295108	NEUROD1		-	182541194	182545603	28.8918	9.40597	5.04117	2.96765	6.53923	49.4238	19.8778	42.681	25.9373
ASHG19LNC1A106645152V5	0.00386368	0.0162791	4.20911	up	ENST00000496876	ENSG00000162992	NEUROD1	lncRNA	Refseq:FullLength;FANTOM5CAT:Complete5End;			Gold		No	chr2:182537815-182545274:-	chr2	-	182537815	182545274		Diabetes Mellitus, Experimental;Diabetes Mellitus, Non-Insulin-Dependent;nervous system disorder;Maturity onset diabetes mellitus in young;MATURITY-ONSET DIABETES OF THE YOUNG, TYPE 6 (disorder)	cerebellum		GENCODE	neuronal differentiation 1 [Source:HGNC Symbol;Acc:HGNC:7762]	578	GGACCTACTAACAACAAAGGGTCTGATGAAGAATAAAAGAGCCAATGCAACATCTTGTGG	conserved	conserved				NR_146175	exon sense-overlapping	uc021vtm.2	CERKL		-	182401401	182545392	28.8918	9.40597	5.04117	2.96765	6.53923	49.4238	19.8778	42.681	25.9373
ASHG19LNC1A106645152V5	0.00386368	0.0162791	4.20911	up	ENST00000496876	ENSG00000162992	NEUROD1	lncRNA	Refseq:FullLength;FANTOM5CAT:Complete5End;			Gold		No	chr2:182537815-182545274:-	chr2	-	182537815	182545274		Diabetes Mellitus, Experimental;Diabetes Mellitus, Non-Insulin-Dependent;nervous system disorder;Maturity onset diabetes mellitus in young;MATURITY-ONSET DIABETES OF THE YOUNG, TYPE 6 (disorder)	cerebellum		GENCODE	neuronal differentiation 1 [Source:HGNC Symbol;Acc:HGNC:7762]	578	GGACCTACTAACAACAAAGGGTCTGATGAAGAATAAAAGAGCCAATGCAACATCTTGTGG	conserved	conserved				NR_146175	exon sense-overlapping	uc002uod.3	CERKL		-	182401401	182545392	28.8918	9.40597	5.04117	2.96765	6.53923	49.4238	19.8778	42.681	25.9373
ASHG19LNC1A102035751V5	0.0140463	0.0393069	2.10342	up	ENST00000587534	ENSG00000233175	AC008105.1	lncRNA	;FANTOM5CAT:Complete5End;BIGTranscriptome:FullLength;	DHS_promoter	p_lncRNA_divergent	Reliable		Yes	chr17:43315395-43319101:-	chr17	-	43315395	43319101			brain	Nucleus	GENCODE	uncharacterized LOC107985040 [Source:NCBI gene;Acc:107985040]	2003	GCCGAGCCTGGCACTCGAACCCAAGCAAATAAGGAGAGGAAACCAAGATGGCAAAACTGA	conserved	conserved		ENSG00000172992			natural antisense	ENST00000328118	FMNL1		+	43299444	43324326	45.4669	30.5118	5.7456	4.67287	16.1615	27.9222	68.9767	25.1816	89.0923
ASHG19LNC1A102035751V5	0.0140463	0.0393069	2.10342	up	ENST00000587534	ENSG00000233175	AC008105.1	lncRNA	;FANTOM5CAT:Complete5End;BIGTranscriptome:FullLength;	DHS_promoter	p_lncRNA_divergent	Reliable		Yes	chr17:43315395-43319101:-	chr17	-	43315395	43319101			brain	Nucleus	GENCODE	uncharacterized LOC107985040 [Source:NCBI gene;Acc:107985040]	2003	GCCGAGCCTGGCACTCGAACCCAAGCAAATAAGGAGAGGAAACCAAGATGGCAAAACTGA	conserved	conserved		ENSG00000172992			natural antisense	ENST00000331495	FMNL1		+	43299156	43324687	45.4669	30.5118	5.7456	4.67287	16.1615	27.9222	68.9767	25.1816	89.0923
ASHG19LNC1A102035751V5	0.0140463	0.0393069	2.10342	up	ENST00000587534	ENSG00000233175	AC008105.1	lncRNA	;FANTOM5CAT:Complete5End;BIGTranscriptome:FullLength;	DHS_promoter	p_lncRNA_divergent	Reliable		Yes	chr17:43315395-43319101:-	chr17	-	43315395	43319101			brain	Nucleus	GENCODE	uncharacterized LOC107985040 [Source:NCBI gene;Acc:107985040]	2003	GCCGAGCCTGGCACTCGAACCCAAGCAAATAAGGAGAGGAAACCAAGATGGCAAAACTGA	conserved	conserved		ENSG00000172992			natural antisense	ENST00000587489	FMNL1		+	43318442	43324685	45.4669	30.5118	5.7456	4.67287	16.1615	27.9222	68.9767	25.1816	89.0923
ASHG19LNC1A100015911V5	6.13877e-05	0.00126649	3.10295	up	ENST00000567616	ENSG00000259814	AC102941.1	lncRNA				Reliable		Yes	chr15:29901880-29903416:-	chr15	-	29901880	29903416			testis		GENCODE	novel transcript	1537	CCATTTTGTGCTGCAATGACTGAATATCACAGATTGGGTAATATATAATAAACAGATTAT							intergenic							13.3589	6.74155	4.23628	2.60264	10.2535	12.3673	13.5556	12.1272	18.4912
ASHGV40002834V5	2.63698e-05	0.000795216	4.36803	up	NR_051966	LINC00359	LINC00359	lncRNA	Refseq:FullLength;			Gold		No	chr13:97593534-97636426:-	chr13	-	97593534	97636426					Refseq		734	TTCTCTGAAGCTCAAGAAGGAAGGAGAATTTGAGGAAGGCTGAACTCAGAGAAGAGAGGT						NR_051966	intergenic							19.1176	5.08449	4.57919	2.45221	6.4166	12.9386	13.8497	25.3315	37.0515
ASHG19LNC1A100088469V5	0.0136883	0.0385464	3.15363	up	ENST00000489626	ENSG00000243345	AC093714.2	lncRNA	;BIGTranscriptome:FullLength;			Reliable		Yes	chr7:115429783-115431103:+	chr7	+	115429783	115431103					GENCODE	uncharacterized LOC102724407 [Source:NCBI gene;Acc:102724407]	763	AGATGCTGATGTTTGGATGTGCAGAGAAGAGTTTCCATATAGCAGGAAAAGCCCTTTTTC							intergenic							22.057	7.86445	4.54809	2.89108	5	18.1082	33.4198	21.6431	32.1138
ASHG19LNC1A100028304V5	2.43615e-05	0.000767693	4.9194	up	ENST00000582386	ENSG00000265174	AP005202.1	lncRNA	;FANTOM5CAT:Complete5End;BIGTranscriptome:FullLength;	DHS_enhancer	e_lncRNA	Reliable		Yes	chr18:6557821-6558653:+	chr18	+	6557821	6558653			embryonic_stem_cell		GENCODE	novel transcript	658	GCGTGGAAAGAAAAGAGCCTGGTGGGAAAAGTCTATCAAGTGATAGTGACGTGCCCTTAT	unconserved	conserved	hypothyroidism				intergenic							149.699	46.4098	7.5629	5.26442	60.7842	136.568	226.047	151.797	173.299
ASHGV40017690V5	0.00221371	0.0111246	3.6648	up	T128181	G029988	G029988	lncRNA				Reliable		Yes	chr16:19091342-19095202:-	chr16	-	19091342	19095202					RNA-seq: Iyer et al 2015		3860	CTGCTGGCTTGAAGGGTAGTAAATGTACAAAATCGCTTTCTCATTTAACAGCCAGAATTA							natural antisense	ENST00000321998	COQ7		+	19078921	19091417	29.4722	12.5064	5.0537	3.17996	6.18722	15.871	37.3601	51.7034	36.2393
ASHG19LNC1A106873281V5	0.032212	0.0718537	2.11866	up	ENST00000468321	ENSG00000035115	SH3YL1	lncRNA	Refseq:Complete3End;FANTOM5CAT:Complete5End;	DHS_promoter		Gold		No	chr2:218773-264743:-	chr2	-	218773	264743			major_salivary_gland	Nucleus	GENCODE	SH3 and SYLF domain containing 1 [Source:HGNC Symbol;Acc:HGNC:29546]	2739	AGTTAAACCAAGGCCCCAGAAAGAGAAATTCACTGCATGTAACTATGACCACGCATGATT						NR_104223	exon sense-overlapping	ENST00000403657	SH3YL1		-	218151	261323	41.7068	26.406	5.57269	4.48954	7.32678	27.888	49.354	42.8152	81.1499
ASHG19LNC1A106873281V5	0.032212	0.0718537	2.11866	up	ENST00000468321	ENSG00000035115	SH3YL1	lncRNA	Refseq:Complete3End;FANTOM5CAT:Complete5End;	DHS_promoter		Gold		No	chr2:218773-264743:-	chr2	-	218773	264743			major_salivary_gland	Nucleus	GENCODE	SH3 and SYLF domain containing 1 [Source:HGNC Symbol;Acc:HGNC:29546]	2739	AGTTAAACCAAGGCCCCAGAAAGAGAAATTCACTGCATGTAACTATGACCACGCATGATT						NR_104223	exon sense-overlapping	ENST00000431160	SH3YL1		-	229894	253113	41.7068	26.406	5.57269	4.48954	7.32678	27.888	49.354	42.8152	81.1499
ASHG19LNC1A106873281V5	0.032212	0.0718537	2.11866	up	ENST00000468321	ENSG00000035115	SH3YL1	lncRNA	Refseq:Complete3End;FANTOM5CAT:Complete5End;	DHS_promoter		Gold		No	chr2:218773-264743:-	chr2	-	218773	264743			major_salivary_gland	Nucleus	GENCODE	SH3 and SYLF domain containing 1 [Source:HGNC Symbol;Acc:HGNC:29546]	2739	AGTTAAACCAAGGCCCCAGAAAGAGAAATTCACTGCATGTAACTATGACCACGCATGATT						NR_104223	exon sense-overlapping	ENST00000481932	SH3YL1		-	230379	234231	41.7068	26.406	5.57269	4.48954	7.32678	27.888	49.354	42.8152	81.1499
ASHG19LNC1A106873281V5	0.032212	0.0718537	2.11866	up	ENST00000468321	ENSG00000035115	SH3YL1	lncRNA	Refseq:Complete3End;FANTOM5CAT:Complete5End;	DHS_promoter		Gold		No	chr2:218773-264743:-	chr2	-	218773	264743			major_salivary_gland	Nucleus	GENCODE	SH3 and SYLF domain containing 1 [Source:HGNC Symbol;Acc:HGNC:29546]	2739	AGTTAAACCAAGGCCCCAGAAAGAGAAATTCACTGCATGTAACTATGACCACGCATGATT						NR_104223	exon sense-overlapping	ENST00000402632	SH3YL1		-	239561	264810	41.7068	26.406	5.57269	4.48954	7.32678	27.888	49.354	42.8152	81.1499
ASHG19LNC1A106873281V5	0.032212	0.0718537	2.11866	up	ENST00000468321	ENSG00000035115	SH3YL1	lncRNA	Refseq:Complete3End;FANTOM5CAT:Complete5End;	DHS_promoter		Gold		No	chr2:218773-264743:-	chr2	-	218773	264743			major_salivary_gland	Nucleus	GENCODE	SH3 and SYLF domain containing 1 [Source:HGNC Symbol;Acc:HGNC:29546]	2739	AGTTAAACCAAGGCCCCAGAAAGAGAAATTCACTGCATGTAACTATGACCACGCATGATT						NR_104223	exon sense-overlapping	ENST00000403658	SH3YL1		-	218666	264810	41.7068	26.406	5.57269	4.48954	7.32678	27.888	49.354	42.8152	81.1499
ASHG19LNC1A106873281V5	0.032212	0.0718537	2.11866	up	ENST00000468321	ENSG00000035115	SH3YL1	lncRNA	Refseq:Complete3End;FANTOM5CAT:Complete5End;	DHS_promoter		Gold		No	chr2:218773-264743:-	chr2	-	218773	264743			major_salivary_gland	Nucleus	GENCODE	SH3 and SYLF domain containing 1 [Source:HGNC Symbol;Acc:HGNC:29546]	2739	AGTTAAACCAAGGCCCCAGAAAGAGAAATTCACTGCATGTAACTATGACCACGCATGATT						NR_104223	exon sense-overlapping	ENST00000415368	SH3YL1		-	249805	264810	41.7068	26.406	5.57269	4.48954	7.32678	27.888	49.354	42.8152	81.1499
ASHG19LNC1A106873281V5	0.032212	0.0718537	2.11866	up	ENST00000468321	ENSG00000035115	SH3YL1	lncRNA	Refseq:Complete3End;FANTOM5CAT:Complete5End;	DHS_promoter		Gold		No	chr2:218773-264743:-	chr2	-	218773	264743			major_salivary_gland	Nucleus	GENCODE	SH3 and SYLF domain containing 1 [Source:HGNC Symbol;Acc:HGNC:29546]	2739	AGTTAAACCAAGGCCCCAGAAAGAGAAATTCACTGCATGTAACTATGACCACGCATGATT						NR_104223	exon sense-overlapping	ENST00000451005	SH3YL1		-	218797	253041	41.7068	26.406	5.57269	4.48954	7.32678	27.888	49.354	42.8152	81.1499
ASHG19LNC1A106873281V5	0.032212	0.0718537	2.11866	up	ENST00000468321	ENSG00000035115	SH3YL1	lncRNA	Refseq:Complete3End;FANTOM5CAT:Complete5End;	DHS_promoter		Gold		No	chr2:218773-264743:-	chr2	-	218773	264743			major_salivary_gland	Nucleus	GENCODE	SH3 and SYLF domain containing 1 [Source:HGNC Symbol;Acc:HGNC:29546]	2739	AGTTAAACCAAGGCCCCAGAAAGAGAAATTCACTGCATGTAACTATGACCACGCATGATT						NR_104223	exon sense-overlapping	uc002qvv.3	SH3YL1		-	218136	256690	41.7068	26.406	5.57269	4.48954	7.32678	27.888	49.354	42.8152	81.1499
ASHG19LNC1A106873281V5	0.032212	0.0718537	2.11866	up	ENST00000468321	ENSG00000035115	SH3YL1	lncRNA	Refseq:Complete3End;FANTOM5CAT:Complete5End;	DHS_promoter		Gold		No	chr2:218773-264743:-	chr2	-	218773	264743			major_salivary_gland	Nucleus	GENCODE	SH3 and SYLF domain containing 1 [Source:HGNC Symbol;Acc:HGNC:29546]	2739	AGTTAAACCAAGGCCCCAGAAAGAGAAATTCACTGCATGTAACTATGACCACGCATGATT						NR_104223	exon sense-overlapping	ENST00000405430	SH3YL1		-	218153	264179	41.7068	26.406	5.57269	4.48954	7.32678	27.888	49.354	42.8152	81.1499
ASHG19LNC1A106873281V5	0.032212	0.0718537	2.11866	up	ENST00000468321	ENSG00000035115	SH3YL1	lncRNA	Refseq:Complete3End;FANTOM5CAT:Complete5End;	DHS_promoter		Gold		No	chr2:218773-264743:-	chr2	-	218773	264743			major_salivary_gland	Nucleus	GENCODE	SH3 and SYLF domain containing 1 [Source:HGNC Symbol;Acc:HGNC:29546]	2739	AGTTAAACCAAGGCCCCAGAAAGAGAAATTCACTGCATGTAACTATGACCACGCATGATT						NR_104223	exon sense-overlapping	ENST00000356150	SH3YL1		-	218158	264065	41.7068	26.406	5.57269	4.48954	7.32678	27.888	49.354	42.8152	81.1499
ASHG19LNC1A106873281V5	0.032212	0.0718537	2.11866	up	ENST00000468321	ENSG00000035115	SH3YL1	lncRNA	Refseq:Complete3End;FANTOM5CAT:Complete5End;	DHS_promoter		Gold		No	chr2:218773-264743:-	chr2	-	218773	264743			major_salivary_gland	Nucleus	GENCODE	SH3 and SYLF domain containing 1 [Source:HGNC Symbol;Acc:HGNC:29546]	2739	AGTTAAACCAAGGCCCCAGAAAGAGAAATTCACTGCATGTAACTATGACCACGCATGATT						NR_104223	exon sense-overlapping	ENST00000403712	SH3YL1		-	218136	264032	41.7068	26.406	5.57269	4.48954	7.32678	27.888	49.354	42.8152	81.1499
ASHG19LNC1A106873281V5	0.032212	0.0718537	2.11866	up	ENST00000468321	ENSG00000035115	SH3YL1	lncRNA	Refseq:Complete3End;FANTOM5CAT:Complete5End;	DHS_promoter		Gold		No	chr2:218773-264743:-	chr2	-	218773	264743			major_salivary_gland	Nucleus	GENCODE	SH3 and SYLF domain containing 1 [Source:HGNC Symbol;Acc:HGNC:29546]	2739	AGTTAAACCAAGGCCCCAGAAAGAGAAATTCACTGCATGTAACTATGACCACGCATGATT						NR_104223	exon sense-overlapping	ENST00000454318	SH3YL1		-	233169	264824	41.7068	26.406	5.57269	4.48954	7.32678	27.888	49.354	42.8152	81.1499
ASHG19LNC1A106873281V5	0.032212	0.0718537	2.11866	up	ENST00000468321	ENSG00000035115	SH3YL1	lncRNA	Refseq:Complete3End;FANTOM5CAT:Complete5End;	DHS_promoter		Gold		No	chr2:218773-264743:-	chr2	-	218773	264743			major_salivary_gland	Nucleus	GENCODE	SH3 and SYLF domain containing 1 [Source:HGNC Symbol;Acc:HGNC:29546]	2739	AGTTAAACCAAGGCCCCAGAAAGAGAAATTCACTGCATGTAACTATGACCACGCATGATT						NR_104223	exon sense-overlapping	ENST00000626873	SH3YL1		-	218149	264158	41.7068	26.406	5.57269	4.48954	7.32678	27.888	49.354	42.8152	81.1499
ASHG19LNC1A100064442V5	0.000849748	0.00587692	3.77082	up	ENST00000534354	ENSG00000254814	AP003031.1	lncRNA	;BIGTranscriptome:FullLength;			Gold		Yes	chr11:75511922-75514460:-	chr11	-	75511922	75514460					GENCODE	novel transcript	758	GCAGTTTCAGGACTAGACGAGCGTGGGGTAGTGGCAATAAAGGGGCTTGTATGAGAAGTG							natural antisense	ENST00000228027	DGAT2		+	75479777	75512579	47.8105	25.2291	5.94612	4.03124	20.5321	41.8764	51.7111	41.5398	83.3929
ASHG19LNC1A100064442V5	0.000849748	0.00587692	3.77082	up	ENST00000534354	ENSG00000254814	AP003031.1	lncRNA	;BIGTranscriptome:FullLength;			Gold		Yes	chr11:75511922-75514460:-	chr11	-	75511922	75514460					GENCODE	novel transcript	758	GCAGTTTCAGGACTAGACGAGCGTGGGGTAGTGGCAATAAAGGGGCTTGTATGAGAAGTG							natural antisense	ENST00000376262	DGAT2		+	75479778	75512580	47.8105	25.2291	5.94612	4.03124	20.5321	41.8764	51.7111	41.5398	83.3929
ASHGV40004542V5	0.00100461	0.00659179	3.26746	up	NR_120321	ENSG00000258476	LINC02207	lncRNA				Gold		No	chr15:94399789-94421585:+	chr15	+	94399789	94421585			eosinophil		Refseq		778	ATAACAGCTTACCTCTGAGGATAGTTGTGAAGTCCCCAGATAGCAGATGACTGGTAGGAA						NR_120321	intergenic							22.1912	11.2402	4.81007	3.1019	14.1767	17.0071	39.5265	20.5767	19.6693
ASHG19LNC1A100077068V5	0.00322867	0.014395	3.13083	up	NR_134656	LOC441052	LOC441052	lncRNA	Refseq:Complete3End;			Reliable		Yes	chr4:172733289-172734758:-	chr4	-	172733289	172734758			temporal_lobe		Refseq		1484	ATGCCTTAAACTGTTCTCATTATAAATTCAAAATGTACTTGAAGAATACAGATCGACTGT						NR_134656	natural antisense	ENST00000506823	GALNTL6		+	172734654	173962710	13.7092	6.57735	4.2392	2.59265	22.2374	12.9973	12.2968	8.01912	12.9954
ASHG19LNC1A100077068V5	0.00322867	0.014395	3.13083	up	NR_134656	LOC441052	LOC441052	lncRNA	Refseq:Complete3End;			Reliable		Yes	chr4:172733289-172734758:-	chr4	-	172733289	172734758			temporal_lobe		Refseq		1484	ATGCCTTAAACTGTTCTCATTATAAATTCAAAATGTACTTGAAGAATACAGATCGACTGT						NR_134656	natural antisense	ENST00000511251	GALNTL6		+	172733405	172736730	13.7092	6.57735	4.2392	2.59265	22.2374	12.9973	12.2968	8.01912	12.9954
ASHGV40018927V5	0.0459925	0.0937747	3.04889	up	T130354	G030545	G030545	lncRNA				Reliable		Yes	chr16:30645777-30647042:+	chr16	+	30645777	30647042					RNA-seq: Iyer et al 2015		1265	TCTTTGTAACTTTACTAAAAATTGGGGGCACTCTATAGTTTACAAAACTATCCCCATCCA							intergenic							54.0089	24.0296	5.86496	4.25668	34.6347	31.3287	109.716	71.362	23.0033
ASHG19LNC1A104845025V5	0.0225997	0.0554069	2.90036	up	ENST00000526978	ENSG00000255388	AC021006.2	lncRNA	;BIGTranscriptome:FullLength;			Reliable		Yes	chr11:41540445-41735998:-	chr11	-	41540445	41735998					GENCODE	novel transcript	859	TGTTCCAGGTTGCTTGTGCAAGACTTTCAAAGTGAAAACAATTGAGAGACTGATGCATGG							intergenic							28.7899	13.9971	5.13129	3.59505	13.8543	24.8667	54.2196	26.7789	24.2297
ASHG19LNC1A100024603V5	0.0064086	0.0227981	23.2031	up	ENST00000648283	ENSG00000285530	AL445928.2	lncRNA				Reliable		Yes	chr1:100686044-100718970:+	chr1	+	100686044	100718970					GENCODE	novel transcript, antisense to DBT	3788	GCTGCTGTATGTTTATTGTTTCTCATTTGATATTGTCAGATTTAAAATTTTCCCCCAATT							natural antisense	uc010oug.2	DBT		-	100652478	100715409	1012.59	385.852	9.67661	5.14037	653.59	1064.92	2166.89	927.939	249.622
ASHG19LNC1A100024603V5	0.0064086	0.0227981	23.2031	up	ENST00000648283	ENSG00000285530	AL445928.2	lncRNA				Reliable		Yes	chr1:100686044-100718970:+	chr1	+	100686044	100718970					GENCODE	novel transcript, antisense to DBT	3788	GCTGCTGTATGTTTATTGTTTCTCATTTGATATTGTCAGATTTAAAATTTTCCCCCAATT							natural antisense	ENST00000370131	DBT		-	100676099	100715376	1012.59	385.852	9.67661	5.14037	653.59	1064.92	2166.89	927.939	249.622
ASHG19LNC1A100024603V5	0.0064086	0.0227981	23.2031	up	ENST00000648283	ENSG00000285530	AL445928.2	lncRNA				Reliable		Yes	chr1:100686044-100718970:+	chr1	+	100686044	100718970					GENCODE	novel transcript, antisense to DBT	3788	GCTGCTGTATGTTTATTGTTTCTCATTTGATATTGTCAGATTTAAAATTTTCCCCCAATT							natural antisense	ENST00000370132	DBT		-	100652475	100715390	1012.59	385.852	9.67661	5.14037	653.59	1064.92	2166.89	927.939	249.622
ASHG19LNC1A100039503V5	0.013289	0.0377642	12.834	up	ENST00000437798	ENSG00000227061	AC079779.1	lncRNA	;BIGTranscriptome:FullLength;			Gold		Yes	chr2:197569-202605:+	chr2	+	197569	202605					GENCODE	novel transcript	4775	CATGGTTTTTGCTCTCATTTTGTTGCTTTTATGTTCTTTGATATGGTTAAACCTATCTTT							intergenic							7293.77	232.699	10.4634	6.78151	161.243	340.378	29637.4	5215.65	1114.15
ASHG19LNC1A109254475V5	0.0126118	0.0363682	2.02872	up	ENST00000376490	ENSG00000011021	CLCN6	lncRNA	;FANTOM5CAT:Complete5End;	DHS_promoter		Gold		No	chr1:11866320-11888275:+	chr1	+	11866320	11888275			neuron_projection_bundle	Endoplasmic reticulum;Nucleus;Chromatin;Nucleoplasm	GENCODE	chloride voltage-gated channel 6 [Source:HGNC Symbol;Acc:HGNC:2024]	963	TTCCGAAGCGACAGGTATGGAAAGAGACAAGAGAGACTTTGTATCAGCAGGAGCGGCTGC							bidirectional	ENST00000376496	CLCN6		+	11866317	11899107	11.2896	7.42896	3.9992	2.97863	7.39647	8.77051	15.7331	7.79018	16.7576
ASHG19LNC1A109254475V5	0.0126118	0.0363682	2.02872	up	ENST00000376490	ENSG00000011021	CLCN6	lncRNA	;FANTOM5CAT:Complete5End;	DHS_promoter		Gold		No	chr1:11866320-11888275:+	chr1	+	11866320	11888275			neuron_projection_bundle	Endoplasmic reticulum;Nucleus;Chromatin;Nucleoplasm	GENCODE	chloride voltage-gated channel 6 [Source:HGNC Symbol;Acc:HGNC:2024]	963	TTCCGAAGCGACAGGTATGGAAAGAGACAAGAGAGACTTTGTATCAGCAGGAGCGGCTGC							bidirectional	ENST00000312413	CLCN6		+	11866153	11903200	11.2896	7.42896	3.9992	2.97863	7.39647	8.77051	15.7331	7.79018	16.7576
ASHG19LNC1A109254475V5	0.0126118	0.0363682	2.02872	up	ENST00000376490	ENSG00000011021	CLCN6	lncRNA	;FANTOM5CAT:Complete5End;	DHS_promoter		Gold		No	chr1:11866320-11888275:+	chr1	+	11866320	11888275			neuron_projection_bundle	Endoplasmic reticulum;Nucleus;Chromatin;Nucleoplasm	GENCODE	chloride voltage-gated channel 6 [Source:HGNC Symbol;Acc:HGNC:2024]	963	TTCCGAAGCGACAGGTATGGAAAGAGACAAGAGAGACTTTGTATCAGCAGGAGCGGCTGC							bidirectional	uc009vne.2	CLCN6		+	11866153	11876844	11.2896	7.42896	3.9992	2.97863	7.39647	8.77051	15.7331	7.79018	16.7576
ASHG19LNC1A109254475V5	0.0126118	0.0363682	2.02872	up	ENST00000376490	ENSG00000011021	CLCN6	lncRNA	;FANTOM5CAT:Complete5End;	DHS_promoter		Gold		No	chr1:11866320-11888275:+	chr1	+	11866320	11888275			neuron_projection_bundle	Endoplasmic reticulum;Nucleus;Chromatin;Nucleoplasm	GENCODE	chloride voltage-gated channel 6 [Source:HGNC Symbol;Acc:HGNC:2024]	963	TTCCGAAGCGACAGGTATGGAAAGAGACAAGAGAGACTTTGTATCAGCAGGAGCGGCTGC							bidirectional	ENST00000346436	CLCN6		+	11866268	11903201	11.2896	7.42896	3.9992	2.97863	7.39647	8.77051	15.7331	7.79018	16.7576
ASHG19LNC1A109254475V5	0.0126118	0.0363682	2.02872	up	ENST00000376490	ENSG00000011021	CLCN6	lncRNA	;FANTOM5CAT:Complete5End;	DHS_promoter		Gold		No	chr1:11866320-11888275:+	chr1	+	11866320	11888275			neuron_projection_bundle	Endoplasmic reticulum;Nucleus;Chromatin;Nucleoplasm	GENCODE	chloride voltage-gated channel 6 [Source:HGNC Symbol;Acc:HGNC:2024]	963	TTCCGAAGCGACAGGTATGGAAAGAGACAAGAGAGACTTTGTATCAGCAGGAGCGGCTGC							bidirectional	ENST00000376590	MTHFR		-	11846660	11866977	11.2896	7.42896	3.9992	2.97863	7.39647	8.77051	15.7331	7.79018	16.7576
ASHGV40004264V5	0.0168942	0.0448928	2.06406	up	ENST00000432938	ENSG00000228701	TNKS2-AS1	lncRNA	Refseq:Complete3End;FANTOM5CAT:Complete5End;BIGTranscriptome:FullLength;	DHS_promoter	p_lncRNA_divergent	Gold		No	chr10:93542596-93558048:-	chr10	-	93542596	93558048			testis	Cytoplasm	GENCODE	TNKS2 antisense RNA 1 (head to head) [Source:HGNC Symbol;Acc:HGNC:45173]	377	CATCTTTGCGGGAATTGAACAGCTTGGACTTGGAGACAGTGAGTTAAAACAGAAATAAGA	conserved	unconserved		ENSG00000165338		NR_108071	intergenic							19.6037	15.4488	4.63973	3.59425	9.83569	21.2654	33.5037	14.7648	18.6487
ASHG19LNC1A100525500V5	0.0108629	0.0327216	3.22353	up	ENCT00000332446	CATG00000072866	CATG00000072866.1	lncRNA	;FANTOM5CAT:Complete5End;	DHS_promoter	p_lncRNA_divergent	Reliable		Yes	chr4:77856656-77870773:-	chr4	-	77856656	77870773					FANTOM5CAT	query_DPI = chr4:77870708..77870735,-;max_hit_DPIClstrID = chr4:77870896..77870914,+, on up stream;divergent transcription with these coding genes: ENSG00000138758.7	14118	ACCAGAAGGCAAGATCACTAGAAACTATCATGGAGGCCGAACACCACAGGTAGTTATTAT	conserved	unconserved		ENSG00000169288			intergenic							34.9929	15.571	5.11644	3.4278	8.23434	7.0389	78.443	25.5173	55.7308
ASHG19LNC1A100716000V5	0.00128292	0.00775927	3.84611	up	ENST00000562211	ENSG00000167522	ANKRD11	lncRNA	;BIGTranscriptome:FullLength;			Reliable		No	chr16:89458784-89478971:-	chr16	-	89458784	89478971		Autistic Disorder;Metabolic Bone Disorder;Cryptorchidism;Epilepsy;Orbital separation excessive;Macrostomia;Mental Retardation;Micrognathism;Moderate mental retardation (I.Q. 35-49);Seizures;Syndactyly;Macrotia;Cervical rib;KBG syndrome;Frontal bossing;Round face;High forehead;Mandibular hypoplasia;Byzanthine arch palate;Congenital clinodactyly;Macrodontia;Hypoplasia of the optic nerve;Hypoplasia …	neutrophil	Cytosol;Nucleus;Chromatin;Insoluble Fraction;Cell Membrane	GENCODE	ankyrin repeat domain 11 [Source:HGNC Symbol;Acc:HGNC:21316]	418	GAAGAGGAAGGCTGACATCCGAAGTGCATTACAGATGCTGAGTTGATCGTTAACTTCTGT							intron sense-overlapping	ENST00000647238	ANKRD11		-	89366644	89484776	34.1516	16.0256	5.42686	3.48346	17.8326	29.7491	51.5785	41.1644	30.4335
ASHG19LNC1A100716000V5	0.00128292	0.00775927	3.84611	up	ENST00000562211	ENSG00000167522	ANKRD11	lncRNA	;BIGTranscriptome:FullLength;			Reliable		No	chr16:89458784-89478971:-	chr16	-	89458784	89478971		Autistic Disorder;Metabolic Bone Disorder;Cryptorchidism;Epilepsy;Orbital separation excessive;Macrostomia;Mental Retardation;Micrognathism;Moderate mental retardation (I.Q. 35-49);Seizures;Syndactyly;Macrotia;Cervical rib;KBG syndrome;Frontal bossing;Round face;High forehead;Mandibular hypoplasia;Byzanthine arch palate;Congenital clinodactyly;Macrodontia;Hypoplasia of the optic nerve;Hypoplasia …	neutrophil	Cytosol;Nucleus;Chromatin;Insoluble Fraction;Cell Membrane	GENCODE	ankyrin repeat domain 11 [Source:HGNC Symbol;Acc:HGNC:21316]	418	GAAGAGGAAGGCTGACATCCGAAGTGCATTACAGATGCTGAGTTGATCGTTAACTTCTGT							intron sense-overlapping	ENST00000301030	ANKRD11		-	89334027	89556969	34.1516	16.0256	5.42686	3.48346	17.8326	29.7491	51.5785	41.1644	30.4335
ASHG19LNC1A100716000V5	0.00128292	0.00775927	3.84611	up	ENST00000562211	ENSG00000167522	ANKRD11	lncRNA	;BIGTranscriptome:FullLength;			Reliable		No	chr16:89458784-89478971:-	chr16	-	89458784	89478971		Autistic Disorder;Metabolic Bone Disorder;Cryptorchidism;Epilepsy;Orbital separation excessive;Macrostomia;Mental Retardation;Micrognathism;Moderate mental retardation (I.Q. 35-49);Seizures;Syndactyly;Macrotia;Cervical rib;KBG syndrome;Frontal bossing;Round face;High forehead;Mandibular hypoplasia;Byzanthine arch palate;Congenital clinodactyly;Macrodontia;Hypoplasia of the optic nerve;Hypoplasia …	neutrophil	Cytosol;Nucleus;Chromatin;Insoluble Fraction;Cell Membrane	GENCODE	ankyrin repeat domain 11 [Source:HGNC Symbol;Acc:HGNC:21316]	418	GAAGAGGAAGGCTGACATCCGAAGTGCATTACAGATGCTGAGTTGATCGTTAACTTCTGT							intron sense-overlapping	uc002fng.1	ANKRD11		-	89365283	89556969	34.1516	16.0256	5.42686	3.48346	17.8326	29.7491	51.5785	41.1644	30.4335
ASHG19LNC1A100716000V5	0.00128292	0.00775927	3.84611	up	ENST00000562211	ENSG00000167522	ANKRD11	lncRNA	;BIGTranscriptome:FullLength;			Reliable		No	chr16:89458784-89478971:-	chr16	-	89458784	89478971		Autistic Disorder;Metabolic Bone Disorder;Cryptorchidism;Epilepsy;Orbital separation excessive;Macrostomia;Mental Retardation;Micrognathism;Moderate mental retardation (I.Q. 35-49);Seizures;Syndactyly;Macrotia;Cervical rib;KBG syndrome;Frontal bossing;Round face;High forehead;Mandibular hypoplasia;Byzanthine arch palate;Congenital clinodactyly;Macrodontia;Hypoplasia of the optic nerve;Hypoplasia …	neutrophil	Cytosol;Nucleus;Chromatin;Insoluble Fraction;Cell Membrane	GENCODE	ankyrin repeat domain 11 [Source:HGNC Symbol;Acc:HGNC:21316]	418	GAAGAGGAAGGCTGACATCCGAAGTGCATTACAGATGCTGAGTTGATCGTTAACTTCTGT							intron sense-overlapping	ENST00000642600	ANKRD11		-	89334530	89556887	34.1516	16.0256	5.42686	3.48346	17.8326	29.7491	51.5785	41.1644	30.4335
ASHG19LNC1A100716000V5	0.00128292	0.00775927	3.84611	up	ENST00000562211	ENSG00000167522	ANKRD11	lncRNA	;BIGTranscriptome:FullLength;			Reliable		No	chr16:89458784-89478971:-	chr16	-	89458784	89478971		Autistic Disorder;Metabolic Bone Disorder;Cryptorchidism;Epilepsy;Orbital separation excessive;Macrostomia;Mental Retardation;Micrognathism;Moderate mental retardation (I.Q. 35-49);Seizures;Syndactyly;Macrotia;Cervical rib;KBG syndrome;Frontal bossing;Round face;High forehead;Mandibular hypoplasia;Byzanthine arch palate;Congenital clinodactyly;Macrodontia;Hypoplasia of the optic nerve;Hypoplasia …	neutrophil	Cytosol;Nucleus;Chromatin;Insoluble Fraction;Cell Membrane	GENCODE	ankyrin repeat domain 11 [Source:HGNC Symbol;Acc:HGNC:21316]	418	GAAGAGGAAGGCTGACATCCGAAGTGCATTACAGATGCTGAGTTGATCGTTAACTTCTGT							intron sense-overlapping	ENST00000646166	ANKRD11		-	89357446	89556701	34.1516	16.0256	5.42686	3.48346	17.8326	29.7491	51.5785	41.1644	30.4335
ASHG19LNC1A100716000V5	0.00128292	0.00775927	3.84611	up	ENST00000562211	ENSG00000167522	ANKRD11	lncRNA	;BIGTranscriptome:FullLength;			Reliable		No	chr16:89458784-89478971:-	chr16	-	89458784	89478971		Autistic Disorder;Metabolic Bone Disorder;Cryptorchidism;Epilepsy;Orbital separation excessive;Macrostomia;Mental Retardation;Micrognathism;Moderate mental retardation (I.Q. 35-49);Seizures;Syndactyly;Macrotia;Cervical rib;KBG syndrome;Frontal bossing;Round face;High forehead;Mandibular hypoplasia;Byzanthine arch palate;Congenital clinodactyly;Macrodontia;Hypoplasia of the optic nerve;Hypoplasia …	neutrophil	Cytosol;Nucleus;Chromatin;Insoluble Fraction;Cell Membrane	GENCODE	ankyrin repeat domain 11 [Source:HGNC Symbol;Acc:HGNC:21316]	418	GAAGAGGAAGGCTGACATCCGAAGTGCATTACAGATGCTGAGTTGATCGTTAACTTCTGT							intron sense-overlapping	ENST00000644045	ANKRD11		-	89367732	89556727	34.1516	16.0256	5.42686	3.48346	17.8326	29.7491	51.5785	41.1644	30.4335
ASHG19LNC1A100716000V5	0.00128292	0.00775927	3.84611	up	ENST00000562211	ENSG00000167522	ANKRD11	lncRNA	;BIGTranscriptome:FullLength;			Reliable		No	chr16:89458784-89478971:-	chr16	-	89458784	89478971		Autistic Disorder;Metabolic Bone Disorder;Cryptorchidism;Epilepsy;Orbital separation excessive;Macrostomia;Mental Retardation;Micrognathism;Moderate mental retardation (I.Q. 35-49);Seizures;Syndactyly;Macrotia;Cervical rib;KBG syndrome;Frontal bossing;Round face;High forehead;Mandibular hypoplasia;Byzanthine arch palate;Congenital clinodactyly;Macrodontia;Hypoplasia of the optic nerve;Hypoplasia …	neutrophil	Cytosol;Nucleus;Chromatin;Insoluble Fraction;Cell Membrane	GENCODE	ankyrin repeat domain 11 [Source:HGNC Symbol;Acc:HGNC:21316]	418	GAAGAGGAAGGCTGACATCCGAAGTGCATTACAGATGCTGAGTTGATCGTTAACTTCTGT							intron sense-overlapping	ENST00000642443	ANKRD11		-	89349741	89484713	34.1516	16.0256	5.42686	3.48346	17.8326	29.7491	51.5785	41.1644	30.4335
ASHG19LNC1A100716000V5	0.00128292	0.00775927	3.84611	up	ENST00000562211	ENSG00000167522	ANKRD11	lncRNA	;BIGTranscriptome:FullLength;			Reliable		No	chr16:89458784-89478971:-	chr16	-	89458784	89478971		Autistic Disorder;Metabolic Bone Disorder;Cryptorchidism;Epilepsy;Orbital separation excessive;Macrostomia;Mental Retardation;Micrognathism;Moderate mental retardation (I.Q. 35-49);Seizures;Syndactyly;Macrotia;Cervical rib;KBG syndrome;Frontal bossing;Round face;High forehead;Mandibular hypoplasia;Byzanthine arch palate;Congenital clinodactyly;Macrodontia;Hypoplasia of the optic nerve;Hypoplasia …	neutrophil	Cytosol;Nucleus;Chromatin;Insoluble Fraction;Cell Membrane	GENCODE	ankyrin repeat domain 11 [Source:HGNC Symbol;Acc:HGNC:21316]	418	GAAGAGGAAGGCTGACATCCGAAGTGCATTACAGATGCTGAGTTGATCGTTAACTTCTGT							intron sense-overlapping	ENST00000647213	ANKRD11		-	89358115	89556728	34.1516	16.0256	5.42686	3.48346	17.8326	29.7491	51.5785	41.1644	30.4335
ASHG19LNC1A100716000V5	0.00128292	0.00775927	3.84611	up	ENST00000562211	ENSG00000167522	ANKRD11	lncRNA	;BIGTranscriptome:FullLength;			Reliable		No	chr16:89458784-89478971:-	chr16	-	89458784	89478971		Autistic Disorder;Metabolic Bone Disorder;Cryptorchidism;Epilepsy;Orbital separation excessive;Macrostomia;Mental Retardation;Micrognathism;Moderate mental retardation (I.Q. 35-49);Seizures;Syndactyly;Macrotia;Cervical rib;KBG syndrome;Frontal bossing;Round face;High forehead;Mandibular hypoplasia;Byzanthine arch palate;Congenital clinodactyly;Macrodontia;Hypoplasia of the optic nerve;Hypoplasia …	neutrophil	Cytosol;Nucleus;Chromatin;Insoluble Fraction;Cell Membrane	GENCODE	ankyrin repeat domain 11 [Source:HGNC Symbol;Acc:HGNC:21316]	418	GAAGAGGAAGGCTGACATCCGAAGTGCATTACAGATGCTGAGTTGATCGTTAACTTCTGT							intron sense-overlapping	ENST00000378330	ANKRD11		-	89334038	89556728	34.1516	16.0256	5.42686	3.48346	17.8326	29.7491	51.5785	41.1644	30.4335
ASHG19LNC1A100716000V5	0.00128292	0.00775927	3.84611	up	ENST00000562211	ENSG00000167522	ANKRD11	lncRNA	;BIGTranscriptome:FullLength;			Reliable		No	chr16:89458784-89478971:-	chr16	-	89458784	89478971		Autistic Disorder;Metabolic Bone Disorder;Cryptorchidism;Epilepsy;Orbital separation excessive;Macrostomia;Mental Retardation;Micrognathism;Moderate mental retardation (I.Q. 35-49);Seizures;Syndactyly;Macrotia;Cervical rib;KBG syndrome;Frontal bossing;Round face;High forehead;Mandibular hypoplasia;Byzanthine arch palate;Congenital clinodactyly;Macrodontia;Hypoplasia of the optic nerve;Hypoplasia …	neutrophil	Cytosol;Nucleus;Chromatin;Insoluble Fraction;Cell Membrane	GENCODE	ankyrin repeat domain 11 [Source:HGNC Symbol;Acc:HGNC:21316]	418	GAAGAGGAAGGCTGACATCCGAAGTGCATTACAGATGCTGAGTTGATCGTTAACTTCTGT							intron sense-overlapping	ENST00000642695	ANKRD11		-	89353081	89556710	34.1516	16.0256	5.42686	3.48346	17.8326	29.7491	51.5785	41.1644	30.4335
ASHG19LNC1A100716000V5	0.00128292	0.00775927	3.84611	up	ENST00000562211	ENSG00000167522	ANKRD11	lncRNA	;BIGTranscriptome:FullLength;			Reliable		No	chr16:89458784-89478971:-	chr16	-	89458784	89478971		Autistic Disorder;Metabolic Bone Disorder;Cryptorchidism;Epilepsy;Orbital separation excessive;Macrostomia;Mental Retardation;Micrognathism;Moderate mental retardation (I.Q. 35-49);Seizures;Syndactyly;Macrotia;Cervical rib;KBG syndrome;Frontal bossing;Round face;High forehead;Mandibular hypoplasia;Byzanthine arch palate;Congenital clinodactyly;Macrodontia;Hypoplasia of the optic nerve;Hypoplasia …	neutrophil	Cytosol;Nucleus;Chromatin;Insoluble Fraction;Cell Membrane	GENCODE	ankyrin repeat domain 11 [Source:HGNC Symbol;Acc:HGNC:21316]	418	GAAGAGGAAGGCTGACATCCGAAGTGCATTACAGATGCTGAGTTGATCGTTAACTTCTGT							intron sense-overlapping	ENST00000613312	ANKRD11		-	89351583	89556726	34.1516	16.0256	5.42686	3.48346	17.8326	29.7491	51.5785	41.1644	30.4335
ASHG19LNC1A100716000V5	0.00128292	0.00775927	3.84611	up	ENST00000562211	ENSG00000167522	ANKRD11	lncRNA	;BIGTranscriptome:FullLength;			Reliable		No	chr16:89458784-89478971:-	chr16	-	89458784	89478971		Autistic Disorder;Metabolic Bone Disorder;Cryptorchidism;Epilepsy;Orbital separation excessive;Macrostomia;Mental Retardation;Micrognathism;Moderate mental retardation (I.Q. 35-49);Seizures;Syndactyly;Macrotia;Cervical rib;KBG syndrome;Frontal bossing;Round face;High forehead;Mandibular hypoplasia;Byzanthine arch palate;Congenital clinodactyly;Macrodontia;Hypoplasia of the optic nerve;Hypoplasia …	neutrophil	Cytosol;Nucleus;Chromatin;Insoluble Fraction;Cell Membrane	GENCODE	ankyrin repeat domain 11 [Source:HGNC Symbol;Acc:HGNC:21316]	418	GAAGAGGAAGGCTGACATCCGAAGTGCATTACAGATGCTGAGTTGATCGTTAACTTCTGT							intron sense-overlapping	ENST00000646975	ANKRD11		-	89354401	89556682	34.1516	16.0256	5.42686	3.48346	17.8326	29.7491	51.5785	41.1644	30.4335
ASHG19LNC1A100716000V5	0.00128292	0.00775927	3.84611	up	ENST00000562211	ENSG00000167522	ANKRD11	lncRNA	;BIGTranscriptome:FullLength;			Reliable		No	chr16:89458784-89478971:-	chr16	-	89458784	89478971		Autistic Disorder;Metabolic Bone Disorder;Cryptorchidism;Epilepsy;Orbital separation excessive;Macrostomia;Mental Retardation;Micrognathism;Moderate mental retardation (I.Q. 35-49);Seizures;Syndactyly;Macrotia;Cervical rib;KBG syndrome;Frontal bossing;Round face;High forehead;Mandibular hypoplasia;Byzanthine arch palate;Congenital clinodactyly;Macrodontia;Hypoplasia of the optic nerve;Hypoplasia …	neutrophil	Cytosol;Nucleus;Chromatin;Insoluble Fraction;Cell Membrane	GENCODE	ankyrin repeat domain 11 [Source:HGNC Symbol;Acc:HGNC:21316]	418	GAAGAGGAAGGCTGACATCCGAAGTGCATTACAGATGCTGAGTTGATCGTTAACTTCTGT							intron sense-overlapping	ENST00000644784	ANKRD11		-	89353077	89484772	34.1516	16.0256	5.42686	3.48346	17.8326	29.7491	51.5785	41.1644	30.4335
ASHG19LNC1A100004833V5	7.59272e-05	0.00140156	5.22226	up	ENCT00000004854	CATG00000117050	CATG00000117050.1	lncRNA	;FANTOM5CAT:Complete5End;	DHS_promoter	p_lncRNA_divergent	Reliable		Yes	chr1:42501818-42502987:+	chr1	+	42501818	42502987					FANTOM5CAT	query_DPI = chr1:42501805..42501830,+;max_hit_DPIClstrID = chr1:42501569..42501614,-, on up stream;divergent transcription with these coding genes: ENSG00000127124.9	1170	AAAACCCACATAGTGTATGATTCTATTTATATGAAATGTCCAAAACAGGCAAATCCATAG	conserved	unconserved					intergenic							80.3015	23.8044	6.66368	4.279	63.4534	58.8507	45.9448	61.3509	171.907
ASHG19LNC1A102089256V5	0.0183544	0.047625	2.06405	up	ENST00000585697	ENSG00000267243	AC005381.1	lncRNA	;FANTOM5CAT:Complete5End;BIGTranscriptome:FullLength;			Reliable		No	chr19:28951246-28957589:-	chr19	-	28951246	28957589			thymus	Chromatin;Nucleous;Nucleoplasm	GENCODE	novel transcript	599	GCAACTCGCCCATCATCTGTTTCTGAGTTCTTCTGACATACAGGTTCTTTGGAGGCGGCA	unconserved	unconserved					intergenic							37.3702	35.592	5.58123	4.53575	16.5598	35.304	29.3722	35.4286	70.1861
ASHGV40058881V5	0.004595	0.0181896	5.39245	up	T299205	G069950	G069950	lncRNA				Reliable		Yes	chr6:26281547-26285327:+	chr6	+	26281547	26285327					RNA-seq: Iyer et al 2015		3686	TGAAGTGCATATCAACATATAGGCAGCATCTCCATAGCAACAAACATCAGTTCAAAATAA							intergenic							81.0153	25.5907	6.55402	4.12308	101.471	115.543	79.8859	72.3595	35.8169
ASHG19LNC1A100012075V5	0.000774178	0.00553199	3.26654	up	ENST00000606393	ENSG00000272379	AL008729.2	lncRNA	;FANTOM5CAT:Complete5End;BIGTranscriptome:FullLength;			Reliable		Yes	chr6:13290250-13290722:-	chr6	-	13290250	13290722			classical_monocyte	Nucleus;Chromatin;Nucleoplasm	GENCODE	novel transcript	473	GGCAAATAAAAATACATGTTCATAAGCGGGAGAAAAATAAACCCAGAGCTTTTCATCACA	conserved	conserved					bidirectional	ENST00000332995	PHACTR1		+	12717037	13290716	730.086	375.621	9.66271	7.95494	510.869	769.749	1004.92	569.641	795.257
ASHG19LNC1A100012075V5	0.000774178	0.00553199	3.26654	up	ENST00000606393	ENSG00000272379	AL008729.2	lncRNA	;FANTOM5CAT:Complete5End;BIGTranscriptome:FullLength;			Reliable		Yes	chr6:13290250-13290722:-	chr6	-	13290250	13290722			classical_monocyte	Nucleus;Chromatin;Nucleoplasm	GENCODE	novel transcript	473	GGCAAATAAAAATACATGTTCATAAGCGGGAGAAAAATAAACCCAGAGCTTTTCATCACA	conserved	conserved					bidirectional	uc003naj.3	TBC1D7		-	13266774	13328787	730.086	375.621	9.66271	7.95494	510.869	769.749	1004.92	569.641	795.257
ASHG19LNC1A100012075V5	0.000774178	0.00553199	3.26654	up	ENST00000606393	ENSG00000272379	AL008729.2	lncRNA	;FANTOM5CAT:Complete5End;BIGTranscriptome:FullLength;			Reliable		Yes	chr6:13290250-13290722:-	chr6	-	13290250	13290722			classical_monocyte	Nucleus;Chromatin;Nucleoplasm	GENCODE	novel transcript	473	GGCAAATAAAAATACATGTTCATAAGCGGGAGAAAAATAAACCCAGAGCTTTTCATCACA	conserved	conserved					bidirectional	NM_001318809	TBC1D7		-	13266774	13328815	730.086	375.621	9.66271	7.95494	510.869	769.749	1004.92	569.641	795.257
ASHG19LNC1A100012075V5	0.000774178	0.00553199	3.26654	up	ENST00000606393	ENSG00000272379	AL008729.2	lncRNA	;FANTOM5CAT:Complete5End;BIGTranscriptome:FullLength;			Reliable		Yes	chr6:13290250-13290722:-	chr6	-	13290250	13290722			classical_monocyte	Nucleus;Chromatin;Nucleoplasm	GENCODE	novel transcript	473	GGCAAATAAAAATACATGTTCATAAGCGGGAGAAAAATAAACCCAGAGCTTTTCATCACA	conserved	conserved					bidirectional	ENST00000606214	TBC1D7		-	13266774	13327144	730.086	375.621	9.66271	7.95494	510.869	769.749	1004.92	569.641	795.257
ASHG19LNC1A100887622V5	0.0118118	0.0347504	3.26012	up	ENST00000641421	ENSG00000254166	CASC19	lncRNA				Reliable		No	chr8:128152521-128214377:-	chr8	-	128152521	128214377			epithelial_cell_of_prostate		GENCODE	cancer susceptibility 19 [Source:HGNC Symbol;Acc:HGNC:49476]	1530	GCCACAGACAGGGCTAAAAGGATGATTCACAAAGTGTTCATAGCAGGGAAGCTGATGGAA							intergenic							27.502	11.4067	4.8353	3.13037	5	26.5582	34.7248	24.5322	46.6947
ASHG19LNC1A100052688V5	0.000174876	0.00221519	6.62109	up	ENST00000610279	ENSG00000272892	AL133551.1	lncRNA	;FANTOM5CAT:Complete5End;	DHS_promoter	p_lncRNA_divergent	Reliable		Yes	chr10:69609283-69610504:+	chr10	+	69609283	69610504			reticulocyte	Nucleous;Nucleoplasm	GENCODE	novel transcript	1222	GTATGTGAACTCTGTACTTTCCCCTCAATTTTGCTGTGAAACTAAACTGCTCTAAAAGTA	unconserved	unconserved		ENSG00000096717			intergenic							6168.37	1034.34	11.9626	9.23555	4156.59	5719.31	13089.1	5584.99	2291.92
ASHG19LNC1A100048251V5	1.55992e-05	0.000623187	9.9334	up	ENST00000549023	ENSG00000258101	AC010173.1	lncRNA	;FANTOM5CAT:Complete5End;BIGTranscriptome:FullLength;	DHS_promoter	p_lncRNA_divergent	Reliable		Yes	chr12:49626573-49658539:-	chr12	-	49626573	49658539			eosinophil		GENCODE	novel transcript, antisense to TUBA1C	1453	TGCCGTTAAGTTTGTATTCTGAGTTTCCCAGCAAAAATTTCTGAAATGTGCCCCACTTTG	unconserved	unconserved					natural antisense	NM_001303117	TUBA1C		+	49621709	49667121	536.588	78.0294	9.16492	5.85263	638.033	409.834	827.788	521.913	285.369
ASHG19LNC1A100048251V5	1.55992e-05	0.000623187	9.9334	up	ENST00000549023	ENSG00000258101	AC010173.1	lncRNA	;FANTOM5CAT:Complete5End;BIGTranscriptome:FullLength;	DHS_promoter	p_lncRNA_divergent	Reliable		Yes	chr12:49626573-49658539:-	chr12	-	49626573	49658539			eosinophil		GENCODE	novel transcript, antisense to TUBA1C	1453	TGCCGTTAAGTTTGTATTCTGAGTTTCCCAGCAAAAATTTCTGAAATGTGCCCCACTTTG	unconserved	unconserved					natural antisense	ENST00000541364	TUBA1C		+	49621709	49667117	536.588	78.0294	9.16492	5.85263	638.033	409.834	827.788	521.913	285.369
ASHG19LNC1A100048251V5	1.55992e-05	0.000623187	9.9334	up	ENST00000549023	ENSG00000258101	AC010173.1	lncRNA	;FANTOM5CAT:Complete5End;BIGTranscriptome:FullLength;	DHS_promoter	p_lncRNA_divergent	Reliable		Yes	chr12:49626573-49658539:-	chr12	-	49626573	49658539			eosinophil		GENCODE	novel transcript, antisense to TUBA1C	1453	TGCCGTTAAGTTTGTATTCTGAGTTTCCCAGCAAAAATTTCTGAAATGTGCCCCACTTTG	unconserved	unconserved					natural antisense	NM_001303115	TUBA1C		+	49621709	49667121	536.588	78.0294	9.16492	5.85263	638.033	409.834	827.788	521.913	285.369
ASHG19LNC1A107649293V5	0.00799752	0.02661	5.05365	up	FTMT26800004764	CATG00000032415	CATG00000032415.1	lncRNA	;FANTOM5CAT:Complete5End;	DHS_promoter	p_lncRNA_divergent	Reliable		Yes	chr17:73285696-73286522:+	chr17	+	73285696	73286522					FANTOM5CAT	query_DPI = chr17:73285681..73285724,+;max_hit_DPIClstrID = chr17:73285462..73285535,-, on up stream;divergent transcription with these coding genes: ENSG00000125454.7	827	CGCGACTCATGGGGCAATCTTGTTTCCTCTATTTCTGCACCTACCTCGCACGCGCTGCCC	unconserved	unconserved	pulmonary systemic sclerosis;Systemic lupus erythematosus	ENSG00000073350;ENSG00000182173			intergenic							589.521	191.178	9.17228	6.83495	122.295	338.567	968.929	558.141	959.671
ASHGV40004179V5	2.49196e-05	0.000773608	8.37219	up	NR_103791	ENSG00000281162	LINC01127	lncRNA				Gold		No	chr2:102599927-102602007:+	chr2	+	102599927	102602007			chorionic_membrane_mesenchymal_stem_cell	Nucleus	Refseq		996	GCTCGATCAGGCAATTGGACCACCCAAATGGCAAACTAAAAGCATAGAAGCGGACACCAG						NR_103791	intergenic							66.5227	13.5324	6.37257	3.30696	31.507	45.6101	106.509	83.9356	65.052
ASHG19LNC1A100052221V5	0.00236399	0.0116085	2.23346	up	ENST00000523608	ENSG00000253308	AC004080.1	lncRNA	;FANTOM5CAT:Complete5End;BIGTranscriptome:FullLength;			Reliable		Yes	chr7:27278862-27280847:-	chr7	-	27278862	27280847			embryonic_stem_cell		GENCODE	novel transcript	757	GAACCCCGGGGAGGCGACGGAGATAAGATGCGCGGGTCGTTTTAAATGGAATCGGAAGCC	unconserved	unconserved					intergenic							50.1108	35.658	5.95074	4.79146	17.7157	38.7424	76.7973	35.3712	81.9273
ASHG19LNC1A100032571V5	0.000353612	0.00337178	4.99816	up	ENST00000610034	ENSG00000272912	AL356608.1	lncRNA				Reliable		Yes	chr10:104674342-104675161:+	chr10	+	104674342	104675161					GENCODE	novel transcript	820	GGGCTGGAAACTAGACTCAGGACATTGTTTAAAATAATCAGAATAAATACTTTCATTTAT							intergenic							52.6209	14.4855	6.01572	3.69432	32.807	21.3278	84.0468	57.4519	67.4709
ASHG19LNC1A104409686V5	0.0338541	0.0745815	2.21598	up	ENST00000451476	ENSG00000231204	AC011752.1	lncRNA	;FANTOM5CAT:Complete5End;BIGTranscriptome:FullLength;			Reliable		No	chr2:21540532-21784185:+	chr2	+	21540532	21784185			testis		GENCODE	uncharacterized LOC100507562 [Source:NCBI gene;Acc:100507562]	494	GCCAGGAAACCTCTTGAAGGCCCAGAGAAGTAGGCACGTATATAAGGTTGAAGTTTGAGT	unconserved	conserved					intergenic							18.1612	10.8159	4.53984	3.3919	14.7597	8.9206	21.7939	9.27876	36.0531
[truncated: 18,471 more rows]
[truncated: 15 more columns]

## Sheet: down_C_vs_Normal
# Fold Change cut-off: 2.0
# P-value cut-off: 0.05
# Condition pairs: C_vs_Normal
# Column A: ProbeName it represents probe name.
# Column B: P-value, P-value calculated from unpaired t-test.
[truncated: 18,888 more rows]
[truncated: 15 more columns]

## Sheet: up_M_vs_Normal
# Fold Change cut-off: 2.0
[truncated: 13,512 more rows]
[truncated: 15 more columns]

## Sheet: down_M_vs_Normal
# Fold Change cut-off: 2.0
[truncated: 11,677 more rows]
[truncated: 15 more columns]

[truncated: 2 more sheets: up_C_vs_M, down_C_vs_M]
