# Supplementary material for: Comparative Analysis of Long Non-Coding RNA Expression and Immune Response in Mild and Severe COVID-19
Source: Front Mol Biosci. 2022 Apr 27;9:835590. doi: 10.3389/fmolb.2022.835590 (PMC9094366; doi:10.3389/fmolb.2022.835590)
Supplement: Supplementary file 10 [file Table5.XLSX]

## Sheet: Mild vs Normal-GOand KEGG
Category	CategoryID	GO	Description	PARENT_GO	LogP	Enrichment	Z-score	#TotalGeneInLibrary	#GeneInGO	#GeneInHitList	#GeneInGOAndHitList	%InGO	STDV %InGO	GeneID	Hits	Log(q-value)	GeneList
GO Biological Processes	19	GO:0000184	nuclear-transcribed mRNA catabolic process, nonsense-mediated decay	19_GO:0048519 negative regulation of biological process	-11	4.9	9.2	27994	120	1234	26	2.1	0.41	1981|3921|4736|6124|6135|6137|6142|6154|6158|6171|6187|6188|6191|6217|6218|6222|6227|6234|6235|11224|23521|51594|55181|55802|65110|85441	EIF4G1|RPSA|RPL10A|RPL4|RPL11|RPL13|RPL18A|RPL26|RPL28|RPL41|RPS2|RPS3|RPS4X|RPS16|RPS17|RPS18|RPS21|RPS28|RPS29|RPL35|RPL13A|NBAS|SMG8|DCP1A|UPF3A|HELZ2	-6.7	MyList
GO Biological Processes	19	GO:0034660	ncRNA metabolic process	19_GO:0008152 metabolic process	-9.9	2.4	7.4	27994	580	1234	62	5	0.62	1615|1736|1787|2193|2961|2971|2972|3028|3035|3692|4654|4736|5437|5970|6135|6154|6187|6217|6218|6227|6234|6301|9136|9328|11224|22984|23536|25926|26156|27079|28987|51010|51067|51154|51202|51367|54456|54606|55174|56931|63892|64118|64282|64852|64859|65123|79035|79039|79066|80755|81887|81890|84294|84365|114049|127253|143689|203522|283742|283989|317781|102723737	DARS1|DKC1|TRDMT1|FARSA|GTF2E2|GTF3A|BRF1|HSD17B10|HARS1|EIF6|MYOD1|RPL10A|POLR2H|RELA|RPL11|RPL26|RPS2|RPS16|RPS17|RPS21|RPS28|SARS1|RRP9|GTF3C5|RPL35|PDCD11|ADAT1|NOL11|RSL1D1|RPUSD2|NOB1|EXOSC3|YARS2|MRTO4|DDX47|POP5|MOV10L1|DDX56|INTS10|DUS3L|THADA|DUS1L|TENT4B|TUT1|NABP1|INTS3|NABP2|DDX54|METTL16|AARSD1|LAS1L|QTRT1|UTP23|NIFK|BUD23|TYW3|PIWIL4|INTS6L|FAM98B|TSEN54|DDX51|CT45A8	-6	MyList
GO Biological Processes	19	GO:0006413	translational initiation	19_GO:0008152 metabolic process	-9.4	3.7	8	27994	192	1234	31	2.5	0.45	468|1939|1975|1981|3692|3921|4690|4736|6124|6135|6137|6142|6154|6158|6171|6187|6188|6191|6217|6218|6222|6227|6234|6235|7124|7458|8666|11224|23521|28985|317649	ATF4|EIF2D|EIF4B|EIF4G1|EIF6|RPSA|NCK1|RPL10A|RPL4|RPL11|RPL13|RPL18A|RPL26|RPL28|RPL41|RPS2|RPS3|RPS4X|RPS16|RPS17|RPS18|RPS21|RPS28|RPS29|TNF|EIF4H|EIF3G|RPL35|RPL13A|MCTS1|EIF4E3	-5.7	MyList
GO Biological Processes	19	GO:0022409	positive regulation of cell-cell adhesion	19_GO:0022610 biological adhesion	-8.6	3	7.2	27994	279	1234	37	3	0.49	100|399|604|655|923|941|960|1236|1326|1540|1991|2113|3071|3109|3600|4192|4690|5590|5970|6188|7124|7535|8013|8631|10125|10211|10370|10630|10892|22890|51561|55423|64926|84433|84466|84868|151888	ADA|RHOH|BCL6|BMP7|CD6|CD80|CD44|CCR7|MAP3K8|CYLD|ELANE|ETS1|NCKAP1L|HLA-DMB|IL15|MDK|NCK1|PRKCZ|RELA|RPS3|TNF|ZAP70|NR4A3|SKAP1|RASGRP1|FLOT1|CITED2|PDPN|MALT1|ZBTB1|IL23A|SIRPG|RASAL3|CARD11|MEGF10|HAVCR2|BTLA	-5.1	MyList
GO Biological Processes	19	GO:0070972	protein localization to endoplasmic reticulum	19_GO:0051179 localization	-8.5	3.9	7.6	27994	152	1234	26	2.1	0.41	2697|3921|4736|6124|6135|6137|6142|6154|6158|6171|6187|6188|6191|6217|6218|6222|6227|6234|6235|6449|8733|11224|22930|23521|55176|65992	GJA1|RPSA|RPL10A|RPL4|RPL11|RPL13|RPL18A|RPL26|RPL28|RPL41|RPS2|RPS3|RPS4X|RPS16|RPS17|RPS18|RPS21|RPS28|RPS29|SGTA|GPAA1|RPL35|RAB3GAP1|RPL13A|SEC61A2|DDRGK1	-5.1	MyList
GO Biological Processes	19	GO:0034470	ncRNA processing	19_GO:0008152 metabolic process	-8.5	2.6	7	27994	400	1234	46	3.7	0.54	1736|1787|3028|3692|4736|6135|6154|6187|6217|6218|6227|6234|6301|9136|11224|22984|23536|25926|26156|27079|28987|51010|51154|51202|51367|54606|55174|56931|63892|64118|64282|64852|65123|79039|79066|81887|81890|84294|84365|114049|127253|203522|283742|283989|317781|102723737	DKC1|TRDMT1|HSD17B10|EIF6|RPL10A|RPL11|RPL26|RPS2|RPS16|RPS17|RPS21|RPS28|SARS1|RRP9|RPL35|PDCD11|ADAT1|NOL11|RSL1D1|RPUSD2|NOB1|EXOSC3|MRTO4|DDX47|POP5|DDX56|INTS10|DUS3L|THADA|DUS1L|TENT4B|TUT1|INTS3|DDX54|METTL16|LAS1L|QTRT1|UTP23|NIFK|BUD23|TYW3|INTS6L|FAM98B|TSEN54|DDX51|CT45A8	-5.1	MyList
GO Biological Processes	19	GO:0002181	cytoplasmic translation	19_GO:0008152 metabolic process	-8.4	4.6	7.9	27994	103	1234	21	1.7	0.37	1938|1939|1975|1981|3921|4690|4733|4736|6135|6142|6154|6171|6227|6234|6235|7458|8666|23521|25946|28985|51389	EEF2|EIF2D|EIF4B|EIF4G1|RPSA|NCK1|DRG1|RPL10A|RPL11|RPL18A|RPL26|RPL41|RPS21|RPS28|RPS29|EIF4H|EIF3G|RPL13A|ZNF385A|MCTS1|RWDD1	-5.1	MyList
GO Biological Processes	19	GO:0072599	establishment of protein localization to endoplasmic reticulum	19_GO:0051179 localization	-8.3	4.2	7.7	27994	124	1234	23	1.9	0.39	3921|4736|6124|6135|6137|6142|6154|6158|6171|6187|6188|6191|6217|6218|6222|6227|6234|6235|6449|11224|22930|23521|55176	RPSA|RPL10A|RPL4|RPL11|RPL13|RPL18A|RPL26|RPL28|RPL41|RPS2|RPS3|RPS4X|RPS16|RPS17|RPS18|RPS21|RPS28|RPS29|SGTA|RPL35|RAB3GAP1|RPL13A|SEC61A2	-5.1	MyList
GO Biological Processes	19	GO:0000956	nuclear-transcribed mRNA catabolic process	19_GO:0048519 negative regulation of biological process	-8.3	3.3	7.3	27994	212	1234	31	2.5	0.45	1981|3921|4736|6124|6135|6137|6142|6154|6158|6171|6187|6188|6191|6217|6218|6222|6227|6234|6235|11224|23521|51010|51154|51594|51690|55181|55802|64282|64852|65110|85441	EIF4G1|RPSA|RPL10A|RPL4|RPL11|RPL13|RPL18A|RPL26|RPL28|RPL41|RPS2|RPS3|RPS4X|RPS16|RPS17|RPS18|RPS21|RPS28|RPS29|RPL35|RPL13A|EXOSC3|MRTO4|NBAS|LSM7|SMG8|DCP1A|TENT4B|TUT1|UPF3A|HELZ2	-5.1	MyList
GO Biological Processes	19	GO:0006614	SRP-dependent cotranslational protein targeting to membrane	19_GO:0051179 localization	-8.3	4.5	7.8	27994	105	1234	21	1.7	0.37	3921|4736|6124|6135|6137|6142|6154|6158|6171|6187|6188|6191|6217|6218|6222|6227|6234|6235|11224|23521|55176	RPSA|RPL10A|RPL4|RPL11|RPL13|RPL18A|RPL26|RPL28|RPL41|RPS2|RPS3|RPS4X|RPS16|RPS17|RPS18|RPS21|RPS28|RPS29|RPL35|RPL13A|SEC61A2	-5.1	MyList
GO Biological Processes	19	GO:0022613	ribonucleoprotein complex biogenesis	19_GO:0071840 cellular component organization or biogenesis	-8.3	2.4	6.7	27994	519	1234	54	4.4	0.58	1736|1939|1975|2971|3320|3692|3921|4736|6135|6154|6187|6217|6218|6227|6234|6628|6732|7458|8607|8666|9136|10181|10713|11224|22984|23020|23521|25926|26121|26156|27079|28985|28987|51010|51154|51202|51367|54606|55341|64282|64745|65003|79039|79066|81887|84294|84365|84769|84946|90441|96764|114049|203228|317781	DKC1|EIF2D|EIF4B|GTF3A|HSP90AA1|EIF6|RPSA|RPL10A|RPL11|RPL26|RPS2|RPS16|RPS17|RPS21|RPS28|SNRPB|SRPK1|EIF4H|RUVBL1|EIF3G|RRP9|RBM5|USP39|RPL35|PDCD11|SNRNP200|RPL13A|NOL11|PRPF31|RSL1D1|RPUSD2|MCTS1|NOB1|EXOSC3|MRTO4|DDX47|POP5|DDX56|LSG1|TENT4B|METTL17|MRPL11|DDX54|METTL16|LAS1L|UTP23|NIFK|MPV17L2|LTV1|ZNF622|TGS1|BUD23|C9orf72|DDX51	-5.1	MyList
GO Biological Processes	19	GO:0019080	viral gene expression	19_GO:0051704 multi-organism process	-8	3.4	7.1	27994	195	1234	29	2.4	0.43	1939|3921|4736|5094|5437|5903|6124|6135|6137|6142|6154|6158|6171|6187|6188|6191|6217|6218|6222|6227|6234|6235|6829|8666|11224|23521|28985|51497|55746	EIF2D|RPSA|RPL10A|PCBP2|POLR2H|RANBP2|RPL4|RPL11|RPL13|RPL18A|RPL26|RPL28|RPL41|RPS2|RPS3|RPS4X|RPS16|RPS17|RPS18|RPS21|RPS28|RPS29|SUPT5H|EIF3G|RPL35|RPL13A|MCTS1|NELFCD|NUP133	-4.9	MyList
GO Biological Processes	19	GO:0006613	cotranslational protein targeting to membrane	19_GO:0051179 localization	-8	4.4	7.6	27994	109	1234	21	1.7	0.37	3921|4736|6124|6135|6137|6142|6154|6158|6171|6187|6188|6191|6217|6218|6222|6227|6234|6235|11224|23521|55176	RPSA|RPL10A|RPL4|RPL11|RPL13|RPL18A|RPL26|RPL28|RPL41|RPS2|RPS3|RPS4X|RPS16|RPS17|RPS18|RPS21|RPS28|RPS29|RPL35|RPL13A|SEC61A2	-4.9	MyList
GO Biological Processes	19	GO:0045047	protein targeting to ER	19_GO:0051179 localization	-7.9	4.2	7.4	27994	120	1234	22	1.8	0.38	3921|4736|6124|6135|6137|6142|6154|6158|6171|6187|6188|6191|6217|6218|6222|6227|6234|6235|6449|11224|23521|55176	RPSA|RPL10A|RPL4|RPL11|RPL13|RPL18A|RPL26|RPL28|RPL41|RPS2|RPS3|RPS4X|RPS16|RPS17|RPS18|RPS21|RPS28|RPS29|SGTA|RPL35|RPL13A|SEC61A2	-4.8	MyList
GO Biological Processes	19	GO:0042254	ribosome biogenesis	19_GO:0071840 cellular component organization or biogenesis	-7.9	2.8	6.8	27994	310	1234	38	3.1	0.49	1736|2971|3692|3921|4736|6135|6154|6187|6217|6218|6227|6234|9136|11224|22984|25926|26156|27079|28987|51010|51154|51202|51367|54606|55341|64282|64745|65003|79039|79066|81887|84294|84365|84769|84946|90441|114049|317781	DKC1|GTF3A|EIF6|RPSA|RPL10A|RPL11|RPL26|RPS2|RPS16|RPS17|RPS21|RPS28|RRP9|RPL35|PDCD11|NOL11|RSL1D1|RPUSD2|NOB1|EXOSC3|MRTO4|DDX47|POP5|DDX56|LSG1|TENT4B|METTL17|MRPL11|DDX54|METTL16|LAS1L|UTP23|NIFK|MPV17L2|LTV1|ZNF622|BUD23|DDX51	-4.8	MyList
GO Biological Processes	19	GO:0072594	establishment of protein localization to organelle	19_GO:0051179 localization	-7.9	2.3	6.5	27994	563	1234	56	4.5	0.59	347|754|948|1736|1812|3320|3587|3921|4000|4736|5264|5533|5903|6124|6135|6137|6142|6154|6158|6171|6187|6188|6191|6217|6218|6222|6227|6234|6235|6449|7159|7203|7879|8239|9049|9765|10055|10574|11001|11224|22930|23409|23521|25793|26517|27072|27091|54492|55176|55705|55746|57506|79035|164153|219743|503542	APOD|PTTG1IP|CD36|DKC1|DRD1|HSP90AA1|IL10RA|RPSA|LMNA|RPL10A|PHYH|PPP3CC|RANBP2|RPL4|RPL11|RPL13|RPL18A|RPL26|RPL28|RPL41|RPS2|RPS3|RPS4X|RPS16|RPS17|RPS18|RPS21|RPS28|RPS29|SGTA|TP53BP2|CCT3|RAB7A|USP9X|AIP|ZFYVE16|SAE1|CCT7|SLC27A2|RPL35|RAB3GAP1|SIRT4|RPL13A|FBXO7|TIMM13|VPS41|CACNG5|NEURL1B|SEC61A2|IPO9|NUP133|MAVS|NABP2|UBL4B|TYSND1|SPRN	-4.8	MyList
GO Biological Processes	19	GO:1903039	positive regulation of leukocyte cell-cell adhesion	19_GO:0022610 biological adhesion	-7.8	3.1	6.9	27994	235	1234	32	2.6	0.45	100|399|604|923|941|960|1236|1326|1540|1991|2113|3071|3109|3600|4192|4690|5590|5970|6188|7124|7535|8013|8631|10125|10892|22890|51561|55423|64926|84433|84868|151888	ADA|RHOH|BCL6|CD6|CD80|CD44|CCR7|MAP3K8|CYLD|ELANE|ETS1|NCKAP1L|HLA-DMB|IL15|MDK|NCK1|PRKCZ|RELA|RPS3|TNF|ZAP70|NR4A3|SKAP1|RASGRP1|MALT1|ZBTB1|IL23A|SIRPG|RASAL3|CARD11|HAVCR2|BTLA	-4.8	MyList
GO Biological Processes	19	GO:0080135	regulation of cellular response to stress	19_GO:0050896 response to stimulus	-7.5	2	6.1	27994	778	1234	69	5.6	0.65	468|567|573|578|604|655|754|948|960|1236|1407|1540|1857|1981|2950|3190|3320|3476|4102|4255|4296|4690|4780|4824|4904|5429|5531|5660|5903|6117|6154|6188|6449|6647|6788|7124|8013|9258|9770|10000|10114|10125|10333|10912|11211|11315|25793|25946|26156|51035|51111|51499|55086|55504|55702|55746|56893|56950|64853|65992|83596|90441|116028|146760|149628|149840|161742|200734|284361	ATF4|B2M|BAG1|BAK1|BCL6|BMP7|PTTG1IP|CD36|CD44|CCR7|CRY1|CYLD|DVL3|EIF4G1|GSTP1|HNRNPK|HSP90AA1|IGBP1|MAGEA3|MGMT|MAP3K11|NCK1|NFE2L2|NKX3-1|YBX1|POLH|PPP4C|PSAP|RANBP2|RPA1|RPL26|RPS3|SGTA|SOD1|STK3|TNF|NR4A3|MFHAS1|RASSF2|AKT3|HIPK3|RASGRP1|TLR6|GADD45G|FZD10|PARK7|FBXO7|ZNF385A|RSL1D1|UBXN1|KMT5B|TRIAP1|RADX|TNFRSF19|YJU2|NUP133|UBQLN4|SMYD2|AIDA|DDRGK1|BCL2L12|ZNF622|RMI2|RTN4RL1|PYHIN1|SHLD1…	-4.5	MyList
GO Biological Processes	19	GO:0006612	protein targeting to membrane	19_GO:0051179 localization	-7.3	3.1	6.7	27994	210	1234	29	2.4	0.43	208|3921|4736|6124|6135|6137|6142|6154|6158|6171|6187|6188|6191|6217|6218|6222|6227|6234|6235|6449|9747|11224|23463|23521|51114|55146|55176|64429|253832	AKT2|RPSA|RPL10A|RPL4|RPL11|RPL13|RPL18A|RPL26|RPL28|RPL41|RPS2|RPS3|RPS4X|RPS16|RPS17|RPS18|RPS21|RPS28|RPS29|SGTA|TCAF1|RPL35|ICMT|RPL13A|ZDHHC9|ZDHHC4|SEC61A2|ZDHHC6|ZDHHC20	-4.3	MyList
KEGG Pathway	24	hsa03010	Ribosome		-7.3	3.5	6.8	27994	163	1234	25	2	0.4	3921|4736|6124|6135|6137|6142|6154|6158|6171|6187|6188|6191|6217|6218|6222|6227|6234|6235|11224|23521|64968|64975|65003|65993|100529239	RPSA|RPL10A|RPL4|RPL11|RPL13|RPL18A|RPL26|RPL28|RPL41|RPS2|RPS3|RPS4X|RPS16|RPS17|RPS18|RPS21|RPS28|RPS29|RPL35|RPL13A|MRPS6|MRPL41|MRPL11|MRPS34|RPS10-NUDT3	-4.3	MyList
GO Biological Processes	19	GO:0045785	positive regulation of cell adhesion	19_GO:0022610 biological adhesion	-7.1	2.4	6.2	27994	428	1234	45	3.6	0.53	100|399|604|655|923|941|948|960|1236|1326|1399|1540|1991|2113|3071|3109|3600|4192|4690|5590|5970|6188|6288|7124|7535|8013|8291|8631|10125|10211|10370|10630|10892|11078|22890|25890|27185|51561|55423|55604|64926|84433|84466|84868|151888	ADA|RHOH|BCL6|BMP7|CD6|CD80|CD36|CD44|CCR7|MAP3K8|CRKL|CYLD|ELANE|ETS1|NCKAP1L|HLA-DMB|IL15|MDK|NCK1|PRKCZ|RELA|RPS3|SAA1|TNF|ZAP70|NR4A3|DYSF|SKAP1|RASGRP1|FLOT1|CITED2|PDPN|MALT1|TRIOBP|ZBTB1|ABI3BP|DISC1|IL23A|SIRPG|CARMIL1|RASAL3|CARD11|MEGF10|HAVCR2|BTLA	-4.2	MyList
GO Biological Processes	19	GO:0016072	rRNA metabolic process	19_GO:0008152 metabolic process	-7.1	2.8	6.4	27994	265	1234	33	2.7	0.46	1736|2971|2972|3692|4736|6135|6154|6187|6217|6218|6227|6234|9136|9328|11224|22984|25926|26156|27079|28987|51010|51154|51202|51367|54606|64282|79039|79066|81887|84294|84365|114049|317781	DKC1|GTF3A|BRF1|EIF6|RPL10A|RPL11|RPL26|RPS2|RPS16|RPS17|RPS21|RPS28|RRP9|GTF3C5|RPL35|PDCD11|NOL11|RSL1D1|RPUSD2|NOB1|EXOSC3|MRTO4|DDX47|POP5|DDX56|TENT4B|DDX54|METTL16|LAS1L|UTP23|NIFK|BUD23|DDX51	-4.2	MyList
GO Biological Processes	19	GO:0002366	leukocyte activation involved in immune response	19_GO:0002376 immune system process	-7.1	2	6	27994	718	1234	64	5.2	0.63	1|12|100|567|604|911|932|941|948|958|960|1378|1511|1522|1536|1675|1938|1991|2215|2624|2799|2950|3071|3109|3320|3577|3596|3934|4048|4069|4192|4242|4318|4758|5547|5590|5660|5695|5799|5869|5906|6993|7130|7879|8013|8291|8673|8778|9452|10125|10892|11001|23317|23412|29952|51010|51111|51561|79169|84868|149840|284021|353189|100049587	A1BG|SERPINA3|ADA|B2M|BCL6|CD1C|MS4A3|CD80|CD36|CD40|CD44|CR1|CTSG|CTSZ|CYBB|CFD|EEF2|ELANE|FCGR3B|GATA2|GNS|GSTP1|NCKAP1L|HLA-DMB|HSP90AA1|CXCR1|IL13|LCN2|LTA4H|LYZ|MDK|MFNG|MMP9|NEU1|PRCP|PRKCZ|PSAP|PSMB7|PTPRN2|RAB5B|RAP1A|DYNLT1|TNFAIP6|RAB7A|NR4A3|DYSF|VAMP8|SIGLEC5|ITM2A|RASGRP1|MALT1|SLC27A2|DNAJC13|COMMD3|DPP7|EXOSC3|KMT5B|IL23A|C1orf35|HAVCR2|SHLD1|MILR1|SLCO4C1|SIGLEC14	-4.2	MyList
GO Biological Processes	19	GO:0006364	rRNA processing	19_GO:0071840 cellular component organization or biogenesis	-7.1	3	6.5	27994	227	1234	30	2.4	0.44	1736|3692|4736|6135|6154|6187|6217|6218|6227|6234|9136|11224|22984|25926|26156|27079|28987|51010|51154|51202|51367|54606|64282|79039|79066|81887|84294|84365|114049|317781	DKC1|EIF6|RPL10A|RPL11|RPL26|RPS2|RPS16|RPS17|RPS21|RPS28|RRP9|RPL35|PDCD11|NOL11|RSL1D1|RPUSD2|NOB1|EXOSC3|MRTO4|DDX47|POP5|DDX56|TENT4B|DDX54|METTL16|LAS1L|UTP23|NIFK|BUD23|DDX51	-4.2	MyList
GO Biological Processes	19	GO:0002263	cell activation involved in immune response	19_GO:0002376 immune system process	-7	2	5.9	27994	722	1234	64	5.2	0.63	1|12|100|567|604|911|932|941|948|958|960|1378|1511|1522|1536|1675|1938|1991|2215|2624|2799|2950|3071|3109|3320|3577|3596|3934|4048|4069|4192|4242|4318|4758|5547|5590|5660|5695|5799|5869|5906|6993|7130|7879|8013|8291|8673|8778|9452|10125|10892|11001|23317|23412|29952|51010|51111|51561|79169|84868|149840|284021|353189|100049587	A1BG|SERPINA3|ADA|B2M|BCL6|CD1C|MS4A3|CD80|CD36|CD40|CD44|CR1|CTSG|CTSZ|CYBB|CFD|EEF2|ELANE|FCGR3B|GATA2|GNS|GSTP1|NCKAP1L|HLA-DMB|HSP90AA1|CXCR1|IL13|LCN2|LTA4H|LYZ|MDK|MFNG|MMP9|NEU1|PRCP|PRKCZ|PSAP|PSMB7|PTPRN2|RAB5B|RAP1A|DYNLT1|TNFAIP6|RAB7A|NR4A3|DYSF|VAMP8|SIGLEC5|ITM2A|RASGRP1|MALT1|SLC27A2|DNAJC13|COMMD3|DPP7|EXOSC3|KMT5B|IL23A|C1orf35|HAVCR2|SHLD1|MILR1|SLCO4C1|SIGLEC14	-4.2	MyList
GO Biological Processes	19	GO:0072657	protein localization to membrane	19_GO:0051179 localization	-6.7	2	5.8	27994	654	1234	59	4.8	0.61	208|1363|1399|2258|3320|3767|3921|4118|4736|5533|5590|5906|6124|6135|6137|6142|6154|6158|6171|6187|6188|6191|6217|6218|6222|6227|6234|6235|6449|7124|7159|8292|8631|8673|8825|9135|9419|9747|10211|10267|11224|22930|23463|23521|25945|26517|30818|51114|55146|55176|56246|57217|57728|64130|64429|81693|245812|253832|285172	AKT2|CPE|CRKL|FGF13|HSP90AA1|KCNJ11|RPSA|MAL|RPL10A|PPP3CC|PRKCZ|RAP1A|RPL4|RPL11|RPL13|RPL18A|RPL26|RPL28|RPL41|RPS2|RPS3|RPS4X|RPS16|RPS17|RPS18|RPS21|RPS28|RPS29|SGTA|TNF|TP53BP2|COLQ|SKAP1|VAMP8|LIN7A|RABEP1|CRIPT|TCAF1|FLOT1|RAMP1|RPL35|RAB3GAP1|ICMT|RPL13A|NECTIN3|TIMM13|KCNIP3|ZDHHC9|ZDHHC4|SEC61A2|MRAP|TTC7A|WDR19|LIN7B|ZDHHC6|AMN|CNPY4|ZDHHC20|FAM126B	-3.9	MyList
GO Biological Processes	19	GO:0002237	response to molecule of bacterial origin	19_GO:0051704 multi-organism process	-6.7	2.5	6.1	27994	356	1234	39	3.2	0.5	567|923|941|948|958|1236|1511|1543|1670|1991|2326|2697|2950|3148|3394|3454|3587|3596|3661|3934|4795|4851|5731|5970|6372|7056|7124|10225|10333|10417|10892|22900|23097|23118|27179|59307|84868|342979|389643	B2M|CD6|CD80|CD36|CD40|CCR7|CTSG|CYP1A1|DEFA5|ELANE|FMO1|GJA1|GSTP1|HMGB2|IRF8|IFNAR1|IL10RA|IL13|IRF3|LCN2|NFKBIL1|NOTCH1|PTGER1|RELA|CXCL6|THBD|TNF|CD96|TLR6|SPON2|MALT1|CARD8|CDK19|TAB2|IL36A|SIGIRR|HAVCR2|PALM3|NUGGC	-3.9	MyList
GO Biological Processes	19	GO:0002699	positive regulation of immune effector process	19_GO:0002376 immune system process	-6.7	3	6.3	27994	223	1234	29	2.4	0.43	563|567|911|941|948|958|2208|2624|3109|3263|3596|5590|5906|5950|7124|8013|8673|9958|10125|10417|10892|22890|51010|51111|51561|57506|89870|149840|259197	AZGP1|B2M|CD1C|CD80|CD36|CD40|FCER2|GATA2|HLA-DMB|HPX|IL13|PRKCZ|RAP1A|RBP4|TNF|NR4A3|VAMP8|USP15|RASGRP1|SPON2|MALT1|ZBTB1|EXOSC3|KMT5B|IL23A|MAVS|TRIM15|SHLD1|NCR3	-3.9	MyList
GO Biological Processes	19	GO:0090150	establishment of protein localization to membrane	19_GO:0051179 localization	-6.7	2.5	6	27994	344	1234	38	3.1	0.49	208|3320|3921|4118|4736|5533|6124|6135|6137|6142|6154|6158|6171|6187|6188|6191|6217|6218|6222|6227|6234|6235|6449|7159|8292|9747|11224|22930|23463|23521|25945|26517|51114|55146|55176|64429|81693|253832	AKT2|HSP90AA1|RPSA|MAL|RPL10A|PPP3CC|RPL4|RPL11|RPL13|RPL18A|RPL26|RPL28|RPL41|RPS2|RPS3|RPS4X|RPS16|RPS17|RPS18|RPS21|RPS28|RPS29|SGTA|TP53BP2|COLQ|TCAF1|RPL35|RAB3GAP1|ICMT|RPL13A|NECTIN3|TIMM13|ZDHHC9|ZDHHC4|SEC61A2|ZDHHC6|AMN|ZDHHC20	-3.9	MyList
KEGG Pathway	24	ko03010	Ribosome		-6.6	3.4	6.4	27994	153	1234	23	1.9	0.39	3921|4736|6124|6135|6137|6142|6154|6158|6171|6187|6188|6191|6217|6218|6222|6227|6234|6235|11224|23521|64968|65003|100529239	RPSA|RPL10A|RPL4|RPL11|RPL13|RPL18A|RPL26|RPL28|RPL41|RPS2|RPS3|RPS4X|RPS16|RPS17|RPS18|RPS21|RPS28|RPS29|RPL35|RPL13A|MRPS6|MRPL11|RPS10-NUDT3	-3.8	MyList
GO Biological Processes	19	GO:0032496	response to lipopolysaccharide	19_GO:0051704 multi-organism process	-6.5	2.5	6	27994	334	1234	37	3	0.49	923|941|948|958|1236|1511|1543|1670|1991|2326|2697|2950|3148|3394|3454|3587|3596|3661|3934|4795|4851|5731|5970|6372|7056|7124|10225|10417|10892|22900|23097|23118|27179|59307|84868|342979|389643	CD6|CD80|CD36|CD40|CCR7|CTSG|CYP1A1|DEFA5|ELANE|FMO1|GJA1|GSTP1|HMGB2|IRF8|IFNAR1|IL10RA|IL13|IRF3|LCN2|NFKBIL1|NOTCH1|PTGER1|RELA|CXCL6|THBD|TNF|CD96|SPON2|MALT1|CARD8|CDK19|TAB2|IL36A|SIGIRR|HAVCR2|PALM3|NUGGC	-3.8	MyList
GO Biological Processes	19	GO:0019083	viral transcription	19_GO:0051704 multi-organism process	-6.5	3.2	6.3	27994	178	1234	25	2	0.4	3921|4736|5437|5903|6124|6135|6137|6142|6154|6158|6171|6187|6188|6191|6217|6218|6222|6227|6234|6235|6829|11224|23521|51497|55746	RPSA|RPL10A|POLR2H|RANBP2|RPL4|RPL11|RPL13|RPL18A|RPL26|RPL28|RPL41|RPS2|RPS3|RPS4X|RPS16|RPS17|RPS18|RPS21|RPS28|RPS29|SUPT5H|RPL35|RPL13A|NELFCD|NUP133	-3.8	MyList
GO Biological Processes	19	GO:0045055	regulated exocytosis	19_GO:0051179 localization	-6.4	1.9	5.6	27994	798	1234	67	5.4	0.65	1|2|12|135|567|932|948|960|1378|1511|1521|1522|1536|1675|1812|1938|1991|2215|2624|2799|2950|3071|3320|3577|3596|3827|3934|4048|4069|4318|4758|4851|5547|5627|5660|5695|5799|5869|5906|6647|6854|6861|6993|7130|7424|7879|8013|8673|8778|8941|8973|10125|10916|11001|22930|23317|23412|27072|29952|51760|55503|55664|79169|84283|284021|353189|100049587	A1BG|A2M|SERPINA3|ADORA2A|B2M|MS4A3|CD36|CD44|CR1|CTSG|CTSW|CTSZ|CYBB|CFD|DRD1|EEF2|ELANE|FCGR3B|GATA2|GNS|GSTP1|NCKAP1L|HSP90AA1|CXCR1|IL13|KNG1|LCN2|LTA4H|LYZ|MMP9|NEU1|NOTCH1|PRCP|PROS1|PSAP|PSMB7|PTPRN2|RAB5B|RAP1A|SOD1|SYN2|SYT5|DYNLT1|TNFAIP6|VEGFC|RAB7A|NR4A3|VAMP8|SIGLEC5|CDK5R2|CHRNA6|RASGRP1|MAGED2|SLC27A2|RAB3GAP1|DNAJC13|COMMD3|VPS41|DPP7|SYT17|TRPV6|CDC37L1|C1orf35|TMEM79|MILR1|SLCO4…	-3.7	MyList
GO Biological Processes	19	GO:0006605	protein targeting	19_GO:0051179 localization	-6.3	2.2	5.7	27994	444	1234	44	3.6	0.53	208|3320|3921|4736|5264|6124|6135|6137|6142|6154|6158|6171|6187|6188|6191|6217|6218|6222|6227|6234|6235|6449|7879|8239|9049|9747|9765|10055|11001|11140|11224|23409|23463|23521|25793|26517|27072|51114|55146|55176|64429|164153|219743|253832	AKT2|HSP90AA1|RPSA|RPL10A|PHYH|RPL4|RPL11|RPL13|RPL18A|RPL26|RPL28|RPL41|RPS2|RPS3|RPS4X|RPS16|RPS17|RPS18|RPS21|RPS28|RPS29|SGTA|RAB7A|USP9X|AIP|TCAF1|ZFYVE16|SAE1|SLC27A2|CDC37|RPL35|SIRT4|ICMT|RPL13A|FBXO7|TIMM13|VPS41|ZDHHC9|ZDHHC4|SEC61A2|ZDHHC6|UBL4B|TYSND1|ZDHHC20	-3.6	MyList
GO Biological Processes	19	GO:0046700	heterocycle catabolic process	19_GO:0008152 metabolic process	-6.2	1.9	5.5	27994	727	1234	62	5	0.62	100|1543|1677|1736|1787|1981|2027|3034|3148|3692|3921|4736|4780|4904|5141|5224|5695|5720|5903|6124|6135|6137|6142|6154|6158|6171|6187|6188|6191|6217|6218|6222|6227|6234|6235|6418|8125|8942|9567|9583|9759|10591|10840|11224|22978|23475|23521|51010|51154|51341|51594|51690|54790|55181|55746|55802|64282|64852|65110|79066|85441|339123	ADA|CYP1A1|DFFB|DKC1|TRDMT1|EIF4G1|ENO3|HAL|HMGB2|EIF6|RPSA|RPL10A|NFE2L2|YBX1|PDE4A|PGAM2|PSMB7|PSME1|RANBP2|RPL4|RPL11|RPL13|RPL18A|RPL26|RPL28|RPL41|RPS2|RPS3|RPS4X|RPS16|RPS17|RPS18|RPS21|RPS28|RPS29|SET|ANP32A|KYNU|GTPBP1|ENTPD4|HDAC4|DNPH1|ALDH1L1|RPL35|NT5C2|QPRT|RPL13A|EXOSC3|MRTO4|ZBTB7A|NBAS|LSM7|TET2|SMG8|NUP133|DCP1A|TENT4B|TUT1|UPF3A|METTL16|HELZ2|JMJD8	-3.5	MyList
GO Biological Processes	19	GO:0002274	myeloid leukocyte activation	19_GO:0002376 immune system process	-6.2	2	5.5	27994	664	1234	58	4.7	0.6	1|12|399|567|932|948|960|1378|1511|1522|1536|1675|1907|1938|1991|2215|2624|2799|2950|3071|3320|3577|3596|3600|3934|4048|4069|4318|4758|5547|5660|5695|5799|5869|5906|6372|6542|6993|7124|7130|7879|8013|8291|8673|8778|9258|10125|10333|10397|11001|23317|23412|29952|79169|84868|284021|353189|100049587	A1BG|SERPINA3|RHOH|B2M|MS4A3|CD36|CD44|CR1|CTSG|CTSZ|CYBB|CFD|EDN2|EEF2|ELANE|FCGR3B|GATA2|GNS|GSTP1|NCKAP1L|HSP90AA1|CXCR1|IL13|IL15|LCN2|LTA4H|LYZ|MMP9|NEU1|PRCP|PSAP|PSMB7|PTPRN2|RAB5B|RAP1A|CXCL6|SLC7A2|DYNLT1|TNF|TNFAIP6|RAB7A|NR4A3|DYSF|VAMP8|SIGLEC5|MFHAS1|RASGRP1|TLR6|NDRG1|SLC27A2|DNAJC13|COMMD3|DPP7|C1orf35|HAVCR2|MILR1|SLCO4C1|SIGLEC14	-3.5	MyList
GO Biological Processes	19	GO:0043043	peptide biosynthetic process	19_GO:0008152 metabolic process	-6.1	1.9	5.4	27994	764	1234	64	5.2	0.63	208|468|1615|1938|1939|1975|1981|1991|2193|2915|3035|3609|3692|3921|4076|4690|4733|4736|4780|4904|6124|6135|6137|6142|6154|6158|6171|6187|6188|6191|6217|6218|6222|6227|6234|6235|6301|7124|7458|8666|9567|10985|11224|23521|25946|28985|51067|51389|60488|64745|64968|64975|65003|65110|65993|79066|80755|84769|90480|92906|116541|143689|317649|494143	AKT2|ATF4|DARS1|EEF2|EIF2D|EIF4B|EIF4G1|ELANE|FARSA|GRM5|HARS1|ILF3|EIF6|RPSA|CAPRIN1|NCK1|DRG1|RPL10A|NFE2L2|YBX1|RPL4|RPL11|RPL13|RPL18A|RPL26|RPL28|RPL41|RPS2|RPS3|RPS4X|RPS16|RPS17|RPS18|RPS21|RPS28|RPS29|SARS1|TNF|EIF4H|EIF3G|GTPBP1|GCN1|RPL35|RPL13A|ZNF385A|MCTS1|YARS2|RWDD1|MRPS35|METTL17|MRPS6|MRPL41|MRPL11|UPF3A|MRPS34|METTL16|AARSD1|MPV17L2|GADD45GIP1|HNRNPLL|MRPL54|PIWIL4|EIF4E3|CHAC2	-3.5	MyList
GO Biological Processes	19	GO:0002444	myeloid leukocyte mediated immunity	19_GO:0002376 immune system process	-6.1	2.1	5.5	27994	557	1234	51	4.1	0.57	1|12|567|932|948|960|1378|1511|1522|1536|1675|1938|1991|2215|2624|2799|2950|3071|3320|3577|3596|3934|4048|4069|4318|4758|5547|5660|5695|5799|5869|5906|6372|6993|7130|7879|8013|8673|8778|10125|10417|11001|23317|23412|29952|57506|79169|84522|284021|353189|100049587	A1BG|SERPINA3|B2M|MS4A3|CD36|CD44|CR1|CTSG|CTSZ|CYBB|CFD|EEF2|ELANE|FCGR3B|GATA2|GNS|GSTP1|NCKAP1L|HSP90AA1|CXCR1|IL13|LCN2|LTA4H|LYZ|MMP9|NEU1|PRCP|PSAP|PSMB7|PTPRN2|RAB5B|RAP1A|CXCL6|DYNLT1|TNFAIP6|RAB7A|NR4A3|VAMP8|SIGLEC5|RASGRP1|SPON2|SLC27A2|DNAJC13|COMMD3|DPP7|MAVS|C1orf35|JAGN1|MILR1|SLCO4C1|SIGLEC14	-3.5	MyList
GO Biological Processes	19	GO:0002697	regulation of immune effector process	19_GO:0002376 immune system process	-6	2.2	5.5	27994	470	1234	45	3.6	0.53	2|563|567|604|717|731|911|941|948|958|1378|1379|2208|2624|3075|3109|3263|3596|3600|5094|5590|5627|5906|5950|6372|7124|8013|8673|9958|10125|10225|10417|10892|22890|51010|51111|51561|53833|57506|79004|79102|84868|89870|149840|259197	A2M|AZGP1|B2M|BCL6|C2|C8A|CD1C|CD80|CD36|CD40|CR1|CR1L|FCER2|GATA2|CFH|HLA-DMB|HPX|IL13|IL15|PCBP2|PRKCZ|PROS1|RAP1A|RBP4|CXCL6|TNF|NR4A3|VAMP8|USP15|RASGRP1|CD96|SPON2|MALT1|ZBTB1|EXOSC3|KMT5B|IL23A|IL20RB|MAVS|CUEDC2|RNF26|HAVCR2|TRIM15|SHLD1|NCR3	-3.4	MyList
GO Biological Processes	19	GO:0022407	regulation of cell-cell adhesion	19_GO:0022610 biological adhesion	-6	2.2	5.5	27994	441	1234	43	3.5	0.52	18|100|135|399|604|655|923|941|960|1236|1326|1540|1991|2113|3071|3109|3600|4192|4690|4851|5590|5970|6188|7124|7535|8013|8631|10125|10211|10370|10630|10892|22890|28984|51561|53827|53833|55423|64926|84433|84466|84868|151888	ABAT|ADA|ADORA2A|RHOH|BCL6|BMP7|CD6|CD80|CD44|CCR7|MAP3K8|CYLD|ELANE|ETS1|NCKAP1L|HLA-DMB|IL15|MDK|NCK1|NOTCH1|PRKCZ|RELA|RPS3|TNF|ZAP70|NR4A3|SKAP1|RASGRP1|FLOT1|CITED2|PDPN|MALT1|ZBTB1|RGCC|IL23A|FXYD5|IL20RB|SIRPG|RASAL3|CARD11|MEGF10|HAVCR2|BTLA	-3.3	MyList
GO Biological Processes	19	GO:0043408	regulation of MAPK cascade	19_GO:0023052 signaling	-5.9	1.9	5.3	27994	758	1234	63	5.1	0.63	655|948|958|960|1236|1326|1399|1540|1852|1857|1908|1991|2246|2911|2914|2950|3476|4296|4342|4851|5590|5606|5660|5906|5998|6014|6188|6288|6355|6367|6609|6647|6788|7124|8837|9258|9770|10114|10125|10193|10251|10333|10454|10636|10912|11072|11211|23118|27330|51755|54206|55450|55504|55885|56005|57608|64853|84868|90441|161742|200734|257397|284361	BMP7|CD36|CD40|CD44|CCR7|MAP3K8|CRKL|CYLD|DUSP9|DVL3|EDN3|ELANE|FGF1|GRM1|GRM4|GSTP1|IGBP1|MAP3K11|MOS|NOTCH1|PRKCZ|MAP2K3|PSAP|RAP1A|RGS3|RIT2|RPS3|SAA1|CCL8|CCL22|SMPD1|SOD1|STK3|TNF|CFLAR|MFHAS1|RASSF2|HIPK3|RASGRP1|RNF41|SPRY3|TLR6|TAB1|RGS14|GADD45G|DUSP14|FZD10|TAB2|RPS6KA6|CDK12|ERRFI1|CAMK2N1|TNFRSF19|LMO3|MYDGF|JCAD|AIDA|HAVCR2|ZNF622|SPRED1|SPRED2|TAB3|EMC10	-3.3	MyList
GO Biological Processes	19	GO:1901361	organic cyclic compound catabolic process	19_GO:0008152 metabolic process	-5.9	1.9	5.3	27994	777	1234	64	5.2	0.63	100|1543|1677|1736|1787|1981|2027|3034|3148|3692|3921|4736|4780|4904|5141|5224|5695|5720|5903|6124|6135|6137|6142|6154|6158|6171|6187|6188|6191|6217|6218|6222|6227|6234|6235|6418|8125|8942|9567|9583|9759|10591|10840|11224|22978|23475|23521|26002|51010|51154|51171|51341|51594|51690|54790|55181|55746|55802|64282|64852|65110|79066|85441|339123	ADA|CYP1A1|DFFB|DKC1|TRDMT1|EIF4G1|ENO3|HAL|HMGB2|EIF6|RPSA|RPL10A|NFE2L2|YBX1|PDE4A|PGAM2|PSMB7|PSME1|RANBP2|RPL4|RPL11|RPL13|RPL18A|RPL26|RPL28|RPL41|RPS2|RPS3|RPS4X|RPS16|RPS17|RPS18|RPS21|RPS28|RPS29|SET|ANP32A|KYNU|GTPBP1|ENTPD4|HDAC4|DNPH1|ALDH1L1|RPL35|NT5C2|QPRT|RPL13A|MOXD1|EXOSC3|MRTO4|HSD17B14|ZBTB7A|NBAS|LSM7|TET2|SMG8|NUP133|DCP1A|TENT4B|TUT1|UPF3A|METTL16|HELZ2|JMJD8	-3.3	MyList
GO Biological Processes	19	GO:0001819	positive regulation of cytokine production	19_GO:0048518 positive regulation of biological process	-5.8	2.2	5.4	27994	463	1234	44	3.6	0.53	468|567|923|941|948|958|1236|1536|1991|3148|3394|3596|3600|3661|4192|5437|5590|5970|6188|6288|6647|7124|7706|8013|9958|10125|10211|10333|10417|10623|10892|11315|22900|27179|28984|51561|53833|57493|57506|84433|84868|89870|114899|149628	ATF4|B2M|CD6|CD80|CD36|CD40|CCR7|CYBB|ELANE|HMGB2|IRF8|IL13|IL15|IRF3|MDK|POLR2H|PRKCZ|RELA|RPS3|SAA1|SOD1|TNF|TRIM25|NR4A3|USP15|RASGRP1|FLOT1|TLR6|SPON2|POLR3C|MALT1|PARK7|CARD8|IL36A|RGCC|IL23A|IL20RB|HEG1|MAVS|CARD11|HAVCR2|TRIM15|C1QTNF3|PYHIN1	-3.2	MyList
GO Biological Processes	19	GO:0043405	regulation of MAP kinase activity	19_GO:0023052 signaling	-5.7	2.4	5.4	27994	347	1234	36	2.9	0.48	655|958|1326|1399|1852|1857|1908|1991|2246|2911|2914|2950|4296|4342|5606|5998|6188|6288|6609|6647|7124|10114|10125|10251|10333|10454|10636|10912|11072|11211|23118|51755|64853|161742|200734|257397	BMP7|CD40|MAP3K8|CRKL|DUSP9|DVL3|EDN3|ELANE|FGF1|GRM1|GRM4|GSTP1|MAP3K11|MOS|MAP2K3|RGS3|RPS3|SAA1|SMPD1|SOD1|TNF|HIPK3|RASGRP1|SPRY3|TLR6|TAB1|RGS14|GADD45G|DUSP14|FZD10|TAB2|CDK12|AIDA|SPRED1|SPRED2|TAB3	-3.1	MyList
GO Biological Processes	19	GO:0002705	positive regulation of leukocyte mediated immunity	19_GO:0002376 immune system process	-5.7	3.4	5.9	27994	135	1234	20	1.6	0.36	563|567|911|958|2208|2624|3263|3596|5590|7124|8673|10125|10892|22890|51010|51111|51561|57506|149840|259197	AZGP1|B2M|CD1C|CD40|FCER2|GATA2|HPX|IL13|PRKCZ|TNF|VAMP8|RASGRP1|MALT1|ZBTB1|EXOSC3|KMT5B|IL23A|MAVS|SHLD1|NCR3	-3.1	MyList
GO Biological Processes	19	GO:0002703	regulation of leukocyte mediated immunity	19_GO:0002376 immune system process	-5.7	2.8	5.6	27994	210	1234	26	2.1	0.41	563|567|604|911|958|1378|2208|2624|3263|3596|5590|6372|7124|8673|10125|10225|10892|22890|51010|51111|51561|53833|57506|84868|149840|259197	AZGP1|B2M|BCL6|CD1C|CD40|CR1|FCER2|GATA2|HPX|IL13|PRKCZ|CXCL6|TNF|VAMP8|RASGRP1|CD96|MALT1|ZBTB1|EXOSC3|KMT5B|IL23A|IL20RB|MAVS|HAVCR2|SHLD1|NCR3	-3.1	MyList
GO Biological Processes	19	GO:0006412	translation	19_GO:0008152 metabolic process	-5.7	1.9	5.2	27994	739	1234	61	4.9	0.62	208|468|1615|1938|1939|1975|1981|2193|2915|3035|3609|3692|3921|4076|4690|4733|4736|4904|6124|6135|6137|6142|6154|6158|6171|6187|6188|6191|6217|6218|6222|6227|6234|6235|6301|7124|7458|8666|9567|10985|11224|23521|25946|28985|51067|51389|60488|64745|64968|64975|65003|65110|65993|79066|80755|84769|90480|92906|116541|143689|317649	AKT2|ATF4|DARS1|EEF2|EIF2D|EIF4B|EIF4G1|FARSA|GRM5|HARS1|ILF3|EIF6|RPSA|CAPRIN1|NCK1|DRG1|RPL10A|YBX1|RPL4|RPL11|RPL13|RPL18A|RPL26|RPL28|RPL41|RPS2|RPS3|RPS4X|RPS16|RPS17|RPS18|RPS21|RPS28|RPS29|SARS1|TNF|EIF4H|EIF3G|GTPBP1|GCN1|RPL35|RPL13A|ZNF385A|MCTS1|YARS2|RWDD1|MRPS35|METTL17|MRPS6|MRPL41|MRPL11|UPF3A|MRPS34|METTL16|AARSD1|MPV17L2|GADD45GIP1|HNRNPLL|MRPL54|PIWIL4|EIF4E3	-3.1	MyList
GO Biological Processes	19	GO:0019439	aromatic compound catabolic process	19_GO:0008152 metabolic process	-5.6	1.9	5.2	27994	740	1234	61	4.9	0.62	100|1543|1677|1736|1787|1981|2027|3034|3148|3692|3921|4736|4904|5141|5224|5695|5720|5903|6124|6135|6137|6142|6154|6158|6171|6187|6188|6191|6217|6218|6222|6227|6234|6235|6418|8125|8942|9567|9583|9759|10591|10840|11224|22978|23521|26002|51010|51154|51341|51594|51690|54790|55181|55746|55802|64282|64852|65110|79066|85441|339123	ADA|CYP1A1|DFFB|DKC1|TRDMT1|EIF4G1|ENO3|HAL|HMGB2|EIF6|RPSA|RPL10A|YBX1|PDE4A|PGAM2|PSMB7|PSME1|RANBP2|RPL4|RPL11|RPL13|RPL18A|RPL26|RPL28|RPL41|RPS2|RPS3|RPS4X|RPS16|RPS17|RPS18|RPS21|RPS28|RPS29|SET|ANP32A|KYNU|GTPBP1|ENTPD4|HDAC4|DNPH1|ALDH1L1|RPL35|NT5C2|RPL13A|MOXD1|EXOSC3|MRTO4|ZBTB7A|NBAS|LSM7|TET2|SMG8|NUP133|DCP1A|TENT4B|TUT1|UPF3A|METTL16|HELZ2|JMJD8	-3.1	MyList
GO Biological Processes	19	GO:0006402	mRNA catabolic process	19_GO:0048519 negative regulation of biological process	-5.6	2.3	5.4	27994	379	1234	38	3.1	0.49	1981|3921|4736|4904|5695|5720|6124|6135|6137|6142|6154|6158|6171|6187|6188|6191|6217|6218|6222|6227|6234|6235|6418|8125|9567|11224|23521|51010|51154|51594|51690|55181|55802|64282|64852|65110|79066|85441	EIF4G1|RPSA|RPL10A|YBX1|PSMB7|PSME1|RPL4|RPL11|RPL13|RPL18A|RPL26|RPL28|RPL41|RPS2|RPS3|RPS4X|RPS16|RPS17|RPS18|RPS21|RPS28|RPS29|SET|ANP32A|GTPBP1|RPL35|RPL13A|EXOSC3|MRTO4|NBAS|LSM7|SMG8|DCP1A|TENT4B|TUT1|UPF3A|METTL16|HELZ2	-3.1	MyList
GO Biological Processes	19	GO:0044270	cellular nitrogen compound catabolic process	19_GO:0008152 metabolic process	-5.6	1.9	5.1	27994	728	1234	60	4.9	0.61	100|1677|1736|1787|1981|2027|3034|3148|3692|3921|4736|4904|5141|5224|5695|5720|5903|6124|6135|6137|6142|6154|6158|6171|6187|6188|6191|6217|6218|6222|6227|6234|6235|6418|8125|8942|9567|9583|9759|10591|10840|11224|22978|23475|23521|51010|51154|51341|51594|51690|54790|55181|55746|55802|64282|64852|65110|79066|85441|339123	ADA|DFFB|DKC1|TRDMT1|EIF4G1|ENO3|HAL|HMGB2|EIF6|RPSA|RPL10A|YBX1|PDE4A|PGAM2|PSMB7|PSME1|RANBP2|RPL4|RPL11|RPL13|RPL18A|RPL26|RPL28|RPL41|RPS2|RPS3|RPS4X|RPS16|RPS17|RPS18|RPS21|RPS28|RPS29|SET|ANP32A|KYNU|GTPBP1|ENTPD4|HDAC4|DNPH1|ALDH1L1|RPL35|NT5C2|QPRT|RPL13A|EXOSC3|MRTO4|ZBTB7A|NBAS|LSM7|TET2|SMG8|NUP133|DCP1A|TENT4B|TUT1|UPF3A|METTL16|HELZ2|JMJD8	-3	MyList
GO Biological Processes	19	GO:0002275	myeloid cell activation involved in immune response	19_GO:0002376 immune system process	-5.5	2	5.2	27994	551	1234	49	4	0.56	1|12|567|932|948|960|1378|1511|1522|1536|1675|1938|1991|2215|2624|2799|2950|3071|3320|3577|3596|3934|4048|4069|4318|4758|5547|5660|5695|5799|5869|5906|6993|7130|7879|8013|8291|8673|8778|10125|11001|23317|23412|29952|79169|84868|284021|353189|100049587	A1BG|SERPINA3|B2M|MS4A3|CD36|CD44|CR1|CTSG|CTSZ|CYBB|CFD|EEF2|ELANE|FCGR3B|GATA2|GNS|GSTP1|NCKAP1L|HSP90AA1|CXCR1|IL13|LCN2|LTA4H|LYZ|MMP9|NEU1|PRCP|PSAP|PSMB7|PTPRN2|RAB5B|RAP1A|DYNLT1|TNFAIP6|RAB7A|NR4A3|DYSF|VAMP8|SIGLEC5|RASGRP1|SLC27A2|DNAJC13|COMMD3|DPP7|C1orf35|HAVCR2|MILR1|SLCO4C1|SIGLEC14	-3	MyList
GO Biological Processes	19	GO:0030098	lymphocyte differentiation	19_GO:0002376 immune system process	-5.5	2.3	5.3	27994	368	1234	37	3	0.49	100|399|567|578|604|915|941|1209|1236|1378|1540|3071|3087|3111|3149|3600|4192|4242|4773|5590|5660|6647|7535|9452|9759|10125|10193|10892|22890|25793|27434|29781|51341|51561|54856|84433|387357	ADA|RHOH|B2M|BAK1|BCL6|CD3D|CD80|CLPTM1|CCR7|CR1|CYLD|NCKAP1L|HHEX|HLA-DOA|HMGB3|IL15|MDK|MFNG|NFATC2|PRKCZ|PSAP|SOD1|ZAP70|ITM2A|HDAC4|RASGRP1|RNF41|MALT1|ZBTB1|FBXO7|POLM|NCAPH2|ZBTB7A|IL23A|GON4L|CARD11|THEMIS	-3	MyList
GO Biological Processes	19	GO:1903037	regulation of leukocyte cell-cell adhesion	19_GO:0022610 biological adhesion	-5.4	2.3	5.3	27994	329	1234	34	2.8	0.47	100|135|399|604|923|941|960|1236|1326|1540|1991|2113|3071|3109|3600|4192|4690|5590|5970|6188|7124|7535|8013|8631|10125|10892|22890|51561|53833|55423|64926|84433|84868|151888	ADA|ADORA2A|RHOH|BCL6|CD6|CD80|CD44|CCR7|MAP3K8|CYLD|ELANE|ETS1|NCKAP1L|HLA-DMB|IL15|MDK|NCK1|PRKCZ|RELA|RPS3|TNF|ZAP70|NR4A3|SKAP1|RASGRP1|MALT1|ZBTB1|IL23A|IL20RB|SIRPG|RASAL3|CARD11|HAVCR2|BTLA	-2.9	MyList
GO Biological Processes	19	GO:0006401	RNA catabolic process	19_GO:0008152 metabolic process	-5.4	2.2	5.2	27994	418	1234	40	3.2	0.5	1736|1787|1981|3921|4736|4904|5695|5720|6124|6135|6137|6142|6154|6158|6171|6187|6188|6191|6217|6218|6222|6227|6234|6235|6418|8125|9567|11224|23521|51010|51154|51594|51690|55181|55802|64282|64852|65110|79066|85441	DKC1|TRDMT1|EIF4G1|RPSA|RPL10A|YBX1|PSMB7|PSME1|RPL4|RPL11|RPL13|RPL18A|RPL26|RPL28|RPL41|RPS2|RPS3|RPS4X|RPS16|RPS17|RPS18|RPS21|RPS28|RPS29|SET|ANP32A|GTPBP1|RPL35|RPL13A|EXOSC3|MRTO4|NBAS|LSM7|SMG8|DCP1A|TENT4B|TUT1|UPF3A|METTL16|HELZ2	-2.9	MyList
GO Biological Processes	19	GO:0002706	regulation of lymphocyte mediated immunity	19_GO:0002376 immune system process	-5.4	3.1	5.6	27994	154	1234	21	1.7	0.37	563|567|604|911|958|1378|2208|3263|5590|7124|10125|10225|10892|22890|51010|51111|51561|53833|84868|149840|259197	AZGP1|B2M|BCL6|CD1C|CD40|CR1|FCER2|HPX|PRKCZ|TNF|RASGRP1|CD96|MALT1|ZBTB1|EXOSC3|KMT5B|IL23A|IL20RB|HAVCR2|SHLD1|NCR3	-2.9	MyList
KEGG Pathway	24	hsa05152	Tuberculosis		-5.4	2.8	5.5	27994	192	1234	24	1.9	0.39	208|1263|1378|2214|2215|3108|3109|3111|3120|3122|3313|3587|3921|5289|5533|5869|5970|5993|7124|7879|10000|10333|10892|51561	AKT2|PLK3|CR1|FCGR3A|FCGR3B|HLA-DMA|HLA-DMB|HLA-DOA|HLA-DQB2|HLA-DRA|HSPA9|IL10RA|RPSA|PIK3C3|PPP3CC|RAB5B|RELA|RFX5|TNF|RAB7A|AKT3|TLR6|MALT1|IL23A	-2.9	MyList
GO Biological Processes	19	GO:0055065	metal ion homeostasis	19_GO:0065007 biological regulation	-5.3	1.9	5	27994	657	1234	55	4.5	0.59	135|468|491|567|578|796|887|948|958|1043|1236|1812|1907|1908|1909|1991|2359|2624|2697|2911|2915|3263|3577|3596|3766|3827|3934|4828|5310|5731|5910|6288|6341|6355|6647|6786|7779|9256|10989|23479|27185|55013|55503|55630|57113|57130|57217|63892|79572|79689|80045|84317|84561|84636|91689	ADORA2A|ATF4|ATP2B2|B2M|BAK1|CALCA|CCKBR|CD36|CD40|CD52|CCR7|DRD1|EDN2|EDN3|EDNRA|ELANE|FPR3|GATA2|GJA1|GRM1|GRM5|HPX|CXCR1|IL13|KCNJ10|KNG1|LCN2|NMB|PKD1|PTGER1|RAP1GDS1|SAA1|SCO1|CCL8|SOD1|STIM1|SLC30A1|TSPOAP1|IMMT|ISCU|DISC1|MCUB|TRPV6|SLC39A4|TRPC7|ATP13A1|TTC7A|THADA|ATP13A3|STEAP4|GPR157|CCDC115|SLC12A8|GPR174|SMDT1	-2.9	MyList
GO Biological Processes	19	GO:0002253	activation of immune response	19_GO:0002376 immune system process	-5.3	1.8	5	27994	740	1234	60	4.9	0.61	2|100|717|731|915|919|948|958|1236|1378|1379|1399|1540|1675|2214|2359|3071|3075|3120|3122|3320|3661|4690|4773|4795|5289|5627|5695|5720|5906|5970|6188|7535|7706|8013|8631|9258|9641|9958|10211|10333|10454|10892|23118|23151|28984|29085|53347|56667|57506|64005|81793|84433|84868|89857|89870|149628|257397|259197|387357	A2M|ADA|C2|C8A|CD3D|CD247|CD36|CD40|CCR7|CR1|CR1L|CRKL|CYLD|CFD|FCGR3A|FPR3|NCKAP1L|CFH|HLA-DQB2|HLA-DRA|HSP90AA1|IRF3|NCK1|NFATC2|NFKBIL1|PIK3C3|PROS1|PSMB7|PSME1|RAP1A|RELA|RPS3|ZAP70|TRIM25|NR4A3|SKAP1|MFHAS1|IKBKE|USP15|FLOT1|TLR6|TAB1|MALT1|TAB2|GRAMD4|RGCC|PHPT1|UBASH3A|MUC13|MAVS|MYO1G|TLR10|CARD11|HAVCR2|KLHL6|TRIM15|PYHIN1|TAB3|NCR3|THEMIS	-2.9	MyList
GO Biological Processes	19	GO:0042775	mitochondrial ATP synthesis coupled electron transport	19_GO:0008152 metabolic process	-5.3	3.7	5.8	27994	97	1234	16	1.3	0.32	1351|4519|4537|4538|4696|4713|4715|4716|4722|4724|6389|7385|11315|23479|54539|790955	COX8A|CYTB|ND3|ND4|NDUFA3|NDUFB7|NDUFB9|NDUFB10|NDUFS3|NDUFS4|SDHA|UQCRC2|PARK7|ISCU|NDUFB11|UQCC3	-2.9	MyList
GO Biological Processes	19	GO:0002819	regulation of adaptive immune response	19_GO:0002376 immune system process	-5.3	3	5.5	27994	168	1234	22	1.8	0.38	100|563|567|604|911|941|958|962|1378|2208|3263|5590|7124|8631|10892|22890|51010|51111|51561|53833|84868|149840	ADA|AZGP1|B2M|BCL6|CD1C|CD80|CD40|CD48|CR1|FCER2|HPX|PRKCZ|TNF|SKAP1|MALT1|ZBTB1|EXOSC3|KMT5B|IL23A|IL20RB|HAVCR2|SHLD1	-2.9	MyList
GO Biological Processes	19	GO:0045619	regulation of lymphocyte differentiation	19_GO:0002376 immune system process	-5.3	2.9	5.5	27994	181	1234	23	1.9	0.39	100|399|604|941|1209|1378|1540|3071|3111|3149|3600|4192|4773|5590|6647|7535|10125|10193|10892|22890|25793|51561|84433	ADA|RHOH|BCL6|CD80|CLPTM1|CR1|CYLD|NCKAP1L|HLA-DOA|HMGB3|IL15|MDK|NFATC2|PRKCZ|SOD1|ZAP70|RASGRP1|RNF41|MALT1|ZBTB1|FBXO7|IL23A|CARD11	-2.8	MyList
GO Biological Processes	19	GO:0071900	regulation of protein serine/threonine kinase activity	19_GO:0050789 regulation of biological process	-5.3	2	5	27994	532	1234	47	3.8	0.54	655|958|1030|1326|1399|1852|1857|1908|1991|2246|2911|2914|2950|3087|4296|4342|5310|5606|5998|6188|6288|6609|6647|6788|7124|8941|9088|10114|10125|10251|10333|10454|10636|10912|11072|11140|11211|23118|25793|28984|51755|57493|64853|81669|161742|200734|257397	BMP7|CD40|CDKN2B|MAP3K8|CRKL|DUSP9|DVL3|EDN3|ELANE|FGF1|GRM1|GRM4|GSTP1|HHEX|MAP3K11|MOS|PKD1|MAP2K3|RGS3|RPS3|SAA1|SMPD1|SOD1|STK3|TNF|CDK5R2|PKMYT1|HIPK3|RASGRP1|SPRY3|TLR6|TAB1|RGS14|GADD45G|DUSP14|CDC37|FZD10|TAB2|FBXO7|RGCC|CDK12|HEG1|AIDA|CCNL2|SPRED1|SPRED2|TAB3	-2.8	MyList
GO Biological Processes	19	GO:0042773	ATP synthesis coupled electron transport	19_GO:0008152 metabolic process	-5.2	3.7	5.8	27994	98	1234	16	1.3	0.32	1351|4519|4537|4538|4696|4713|4715|4716|4722|4724|6389|7385|11315|23479|54539|790955	COX8A|CYTB|ND3|ND4|NDUFA3|NDUFB7|NDUFB9|NDUFB10|NDUFS3|NDUFS4|SDHA|UQCRC2|PARK7|ISCU|NDUFB11|UQCC3	-2.8	MyList
GO Biological Processes	19	GO:0002821	positive regulation of adaptive immune response	19_GO:0002376 immune system process	-5.2	3.5	5.7	27994	110	1234	17	1.4	0.33	100|563|567|911|941|958|2208|3263|5590|7124|8631|10892|22890|51010|51111|51561|149840	ADA|AZGP1|B2M|CD1C|CD80|CD40|FCER2|HPX|PRKCZ|TNF|SKAP1|MALT1|ZBTB1|EXOSC3|KMT5B|IL23A|SHLD1	-2.8	MyList
GO Biological Processes	19	GO:0006874	cellular calcium ion homeostasis	19_GO:0065007 biological regulation	-5.2	2.1	5	27994	457	1234	42	3.4	0.52	468|491|578|796|887|948|958|1043|1236|1812|1907|1908|1909|1991|2359|2624|2697|2911|2915|3577|3596|3827|4828|5310|5731|5910|6288|6355|6786|7779|9256|10989|27185|55013|55503|57113|57130|63892|79572|80045|84636|91689	ATF4|ATP2B2|BAK1|CALCA|CCKBR|CD36|CD40|CD52|CCR7|DRD1|EDN2|EDN3|EDNRA|ELANE|FPR3|GATA2|GJA1|GRM1|GRM5|CXCR1|IL13|KNG1|NMB|PKD1|PTGER1|RAP1GDS1|SAA1|CCL8|STIM1|SLC30A1|TSPOAP1|IMMT|DISC1|MCUB|TRPV6|TRPC7|ATP13A1|THADA|ATP13A3|GPR157|GPR174|SMDT1	-2.8	MyList
GO Biological Processes	19	GO:0046649	lymphocyte activation	19_GO:0002376 immune system process	-5.1	1.8	4.8	27994	767	1234	61	4.9	0.62	100|135|399|567|578|604|911|915|923|924|926|941|958|960|1209|1236|1326|1378|1540|3071|3087|3109|3111|3149|3476|3596|3600|4192|4242|4690|4773|5590|5660|6188|6647|7535|8660|9452|9759|10125|10193|10892|22890|25793|27434|29781|51010|51111|51341|51561|53833|54856|55423|64926|80328|84433|84868|149840|151888|259197|387357	ADA|ADORA2A|RHOH|B2M|BAK1|BCL6|CD1C|CD3D|CD6|CD7|CD8B|CD80|CD40|CD44|CLPTM1|CCR7|MAP3K8|CR1|CYLD|NCKAP1L|HHEX|HLA-DMB|HLA-DOA|HMGB3|IGBP1|IL13|IL15|MDK|MFNG|NCK1|NFATC2|PRKCZ|PSAP|RPS3|SOD1|ZAP70|IRS2|ITM2A|HDAC4|RASGRP1|RNF41|MALT1|ZBTB1|FBXO7|POLM|NCAPH2|EXOSC3|KMT5B|ZBTB7A|IL23A|IL20RB|GON4L|SIRPG|RASAL3|ULBP2|CARD11|HAVCR2|SHLD1|BTLA|NCR3|THEMIS	-2.7	MyList
GO Biological Processes	19	GO:0006875	cellular metal ion homeostasis	19_GO:0065007 biological regulation	-5.1	1.9	4.9	27994	586	1234	50	4.1	0.56	468|491|578|796|887|948|958|1043|1236|1812|1907|1908|1909|1991|2359|2624|2697|2911|2915|3263|3577|3596|3827|3934|4828|5310|5731|5910|6288|6341|6355|6647|6786|7779|9256|10989|23479|27185|55013|55503|55630|57113|57130|57217|63892|79572|80045|84317|84636|91689	ATF4|ATP2B2|BAK1|CALCA|CCKBR|CD36|CD40|CD52|CCR7|DRD1|EDN2|EDN3|EDNRA|ELANE|FPR3|GATA2|GJA1|GRM1|GRM5|HPX|CXCR1|IL13|KNG1|LCN2|NMB|PKD1|PTGER1|RAP1GDS1|SAA1|SCO1|CCL8|SOD1|STIM1|SLC30A1|TSPOAP1|IMMT|ISCU|DISC1|MCUB|TRPV6|SLC39A4|TRPC7|ATP13A1|TTC7A|THADA|ATP13A3|GPR157|CCDC115|GPR174|SMDT1	-2.7	MyList
GO Biological Processes	19	GO:0043299	leukocyte degranulation	19_GO:0002376 immune system process	-5.1	2	4.9	27994	539	1234	47	3.8	0.54	1|12|567|932|948|960|1378|1511|1522|1536|1675|1938|1991|2215|2624|2799|2950|3071|3320|3577|3596|3934|4048|4069|4318|4758|5547|5660|5695|5799|5869|5906|6993|7130|7879|8013|8673|8778|10125|11001|23317|23412|29952|79169|284021|353189|100049587	A1BG|SERPINA3|B2M|MS4A3|CD36|CD44|CR1|CTSG|CTSZ|CYBB|CFD|EEF2|ELANE|FCGR3B|GATA2|GNS|GSTP1|NCKAP1L|HSP90AA1|CXCR1|IL13|LCN2|LTA4H|LYZ|MMP9|NEU1|PRCP|PSAP|PSMB7|PTPRN2|RAB5B|RAP1A|DYNLT1|TNFAIP6|RAB7A|NR4A3|VAMP8|SIGLEC5|RASGRP1|SLC27A2|DNAJC13|COMMD3|DPP7|C1orf35|MILR1|SLCO4C1|SIGLEC14	-2.7	MyList
GO Biological Processes	19	GO:0045936	negative regulation of phosphate metabolic process	19_GO:0048519 negative regulation of biological process	-5.1	1.9	4.9	27994	604	1234	51	4.1	0.57	135|399|578|655|753|1030|1399|1408|1540|1852|1981|2950|3071|3087|3476|4690|5590|5998|6418|6456|6609|7124|8660|9088|9258|9759|9770|9858|10114|10251|10454|10636|11072|11315|25793|27124|27330|54206|55450|55885|57493|57709|57732|63898|64853|113791|153743|161742|200734|203228|221692	ADORA2A|RHOH|BAK1|BMP7|LDLRAD4|CDKN2B|CRKL|CRY2|CYLD|DUSP9|EIF4G1|GSTP1|NCKAP1L|HHEX|IGBP1|NCK1|PRKCZ|RGS3|SET|SH3GL2|SMPD1|TNF|IRS2|PKMYT1|MFHAS1|HDAC4|RASSF2|PPP1R26|HIPK3|SPRY3|TAB1|RGS14|DUSP14|PARK7|FBXO7|INPP5J|RPS6KA6|ERRFI1|CAMK2N1|LMO3|HEG1|SLC7A14|ZFYVE28|SH2D4A|AIDA|PIK3IP1|PPP1R2B|SPRED1|SPRED2|C9orf72|PHACTR1	-2.7	MyList
GO Biological Processes	19	GO:0010563	negative regulation of phosphorus metabolic process	19_GO:0048519 negative regulation of biological process	-5.1	1.9	4.9	27994	605	1234	51	4.1	0.57	135|399|578|655|753|1030|1399|1408|1540|1852|1981|2950|3071|3087|3476|4690|5590|5998|6418|6456|6609|7124|8660|9088|9258|9759|9770|9858|10114|10251|10454|10636|11072|11315|25793|27124|27330|54206|55450|55885|57493|57709|57732|63898|64853|113791|153743|161742|200734|203228|221692	ADORA2A|RHOH|BAK1|BMP7|LDLRAD4|CDKN2B|CRKL|CRY2|CYLD|DUSP9|EIF4G1|GSTP1|NCKAP1L|HHEX|IGBP1|NCK1|PRKCZ|RGS3|SET|SH3GL2|SMPD1|TNF|IRS2|PKMYT1|MFHAS1|HDAC4|RASSF2|PPP1R26|HIPK3|SPRY3|TAB1|RGS14|DUSP14|PARK7|FBXO7|INPP5J|RPS6KA6|ERRFI1|CAMK2N1|LMO3|HEG1|SLC7A14|ZFYVE28|SH2D4A|AIDA|PIK3IP1|PPP1R2B|SPRED1|SPRED2|C9orf72|PHACTR1	-2.7	MyList
GO Biological Processes	19	GO:0006119	oxidative phosphorylation	19_GO:0008152 metabolic process	-5	3	5.4	27994	149	1234	20	1.6	0.36	516|521|539|1351|4519|4537|4538|4696|4713|4715|4716|4722|4724|6389|7385|11315|23479|54539|400916|790955	ATP5MC1|ATP5ME|ATP5PO|COX8A|CYTB|ND3|ND4|NDUFA3|NDUFB7|NDUFB9|NDUFB10|NDUFS3|NDUFS4|SDHA|UQCRC2|PARK7|ISCU|NDUFB11|CHCHD10|UQCC3	-2.7	MyList
GO Biological Processes	19	GO:0050870	positive regulation of T cell activation	19_GO:0022610 biological adhesion	-5	2.7	5.2	27994	214	1234	25	2	0.4	100|399|604|923|941|1236|1326|1540|3071|3109|3600|4192|4690|5590|6188|7535|10125|10892|22890|51561|55423|64926|84433|84868|151888	ADA|RHOH|BCL6|CD6|CD80|CCR7|MAP3K8|CYLD|NCKAP1L|HLA-DMB|IL15|MDK|NCK1|PRKCZ|RPS3|ZAP70|RASGRP1|MALT1|ZBTB1|IL23A|SIRPG|RASAL3|CARD11|HAVCR2|BTLA	-2.7	MyList
GO Biological Processes	19	GO:0034655	nucleobase-containing compound catabolic process	19_GO:0008152 metabolic process	-5	1.9	4.8	27994	674	1234	55	4.5	0.59	100|1677|1736|1787|1981|2027|3148|3692|3921|4736|4904|5141|5224|5695|5720|5903|6124|6135|6137|6142|6154|6158|6171|6187|6188|6191|6217|6218|6222|6227|6234|6235|6418|8125|9567|9583|9759|10591|11224|22978|23521|51010|51154|51341|51594|51690|55181|55746|55802|64282|64852|65110|79066|85441|339123	ADA|DFFB|DKC1|TRDMT1|EIF4G1|ENO3|HMGB2|EIF6|RPSA|RPL10A|YBX1|PDE4A|PGAM2|PSMB7|PSME1|RANBP2|RPL4|RPL11|RPL13|RPL18A|RPL26|RPL28|RPL41|RPS2|RPS3|RPS4X|RPS16|RPS17|RPS18|RPS21|RPS28|RPS29|SET|ANP32A|GTPBP1|ENTPD4|HDAC4|DNPH1|RPL35|NT5C2|RPL13A|EXOSC3|MRTO4|ZBTB7A|NBAS|LSM7|SMG8|NUP133|DCP1A|TENT4B|TUT1|UPF3A|METTL16|HELZ2|JMJD8	-2.7	MyList
GO Biological Processes	19	GO:0031400	negative regulation of protein modification process	19_GO:0048519 negative regulation of biological process	-5	1.9	4.8	27994	641	1234	53	4.3	0.58	135|578|655|753|1030|1399|1407|1408|1540|1852|1981|2950|3071|3087|3476|4690|5348|5590|5970|5998|6047|6135|6188|6418|6456|6609|7124|8291|9258|9770|9858|10114|10251|10454|10636|11072|11091|11315|25793|27124|27330|51035|54206|55450|55885|57493|57732|64853|153743|161742|200734|203228|221692	ADORA2A|BAK1|BMP7|LDLRAD4|CDKN2B|CRKL|CRY1|CRY2|CYLD|DUSP9|EIF4G1|GSTP1|NCKAP1L|HHEX|IGBP1|NCK1|FXYD1|PRKCZ|RELA|RGS3|RNF4|RPL11|RPS3|SET|SH3GL2|SMPD1|TNF|DYSF|MFHAS1|RASSF2|PPP1R26|HIPK3|SPRY3|TAB1|RGS14|DUSP14|WDR5|PARK7|FBXO7|INPP5J|RPS6KA6|UBXN1|ERRFI1|CAMK2N1|LMO3|HEG1|ZFYVE28|AIDA|PPP1R2B|SPRED1|SPRED2|C9orf72|PHACTR1	-2.7	MyList
GO Biological Processes	19	GO:0051091	positive regulation of DNA-binding transcription factor activity	19_GO:0048518 positive regulation of biological process	-5	2.4	5.1	27994	270	1234	29	2.4	0.43	948|958|4760|4824|5590|5970|6188|6788|7124|7480|7706|8837|9759|10193|10211|10333|10454|10892|11315|23118|28984|51341|51389|57506|65992|84433|89870|257397|283629	CD36|CD40|NEUROD1|NKX3-1|PRKCZ|RELA|RPS3|STK3|TNF|WNT10B|TRIM25|CFLAR|HDAC4|RNF41|FLOT1|TLR6|TAB1|MALT1|PARK7|TAB2|RGCC|ZBTB7A|RWDD1|MAVS|DDRGK1|CARD11|TRIM15|TAB3|TSSK4	-2.7	MyList
GO Biological Processes	19	GO:0031349	positive regulation of defense response	19_GO:0048518 positive regulation of biological process	-5	2	4.9	27994	528	1234	46	3.7	0.54	923|948|958|1236|1540|2113|2697|3148|3149|3263|3600|3661|4192|4795|5289|5695|5720|5970|7124|7706|8673|9258|9641|9958|10125|10211|10333|10454|10623|10892|11315|23097|23118|23151|51561|56667|57506|81793|84433|84868|89870|127540|149628|222236|257397|259197	CD6|CD36|CD40|CCR7|CYLD|ETS1|GJA1|HMGB2|HMGB3|HPX|IL15|IRF3|MDK|NFKBIL1|PIK3C3|PSMB7|PSME1|RELA|TNF|TRIM25|VAMP8|MFHAS1|IKBKE|USP15|RASGRP1|FLOT1|TLR6|TAB1|POLR3C|MALT1|PARK7|CDK19|TAB2|GRAMD4|IL23A|MUC13|MAVS|TLR10|CARD11|HAVCR2|TRIM15|HMGB4|PYHIN1|NAPEPLD|TAB3|NCR3	-2.7	MyList
GO Biological Processes	19	GO:0045580	regulation of T cell differentiation	19_GO:0002376 immune system process	-5	3	5.3	27994	150	1234	20	1.6	0.36	100|399|604|941|1209|1378|1540|3071|3111|3600|4192|4773|5590|6647|7535|10125|10892|22890|51561|84433	ADA|RHOH|BCL6|CD80|CLPTM1|CR1|CYLD|NCKAP1L|HLA-DOA|IL15|MDK|NFATC2|PRKCZ|SOD1|ZAP70|RASGRP1|MALT1|ZBTB1|IL23A|CARD11	-2.7	MyList
KEGG Pathway	24	hsa04660	T cell receptor signaling pathway		-5	3.4	5.5	27994	114	1234	17	1.4	0.33	208|915|919|926|1326|4690|4773|5533|5970|7124|7535|8013|10000|10125|10892|23595|84433	AKT2|CD3D|CD247|CD8B|MAP3K8|NCK1|NFATC2|PPP3CC|RELA|TNF|ZAP70|NR4A3|AKT3|RASGRP1|MALT1|ORC3|CARD11	-2.7	MyList
GO Biological Processes	19	GO:0043516	regulation of DNA damage response, signal transduction by p53 class mediator	19_GO:0023052 signaling	-4.9	6	6.3	27994	34	1234	9	0.73	0.24	754|960|6154|25946|55702|56950|149628|161742|200734	PTTG1IP|CD44|RPL26|ZNF385A|YJU2|SMYD2|PYHIN1|SPRED1|SPRED2	-2.6	MyList
GO Biological Processes	19	GO:0055074	calcium ion homeostasis	19_GO:0065007 biological regulation	-4.9	2	4.8	27994	469	1234	42	3.4	0.52	468|491|578|796|887|948|958|1043|1236|1812|1907|1908|1909|1991|2359|2624|2697|2911|2915|3577|3596|3827|4828|5310|5731|5910|6288|6355|6786|7779|9256|10989|27185|55013|55503|57113|57130|63892|79572|80045|84636|91689	ATF4|ATP2B2|BAK1|CALCA|CCKBR|CD36|CD40|CD52|CCR7|DRD1|EDN2|EDN3|EDNRA|ELANE|FPR3|GATA2|GJA1|GRM1|GRM5|CXCR1|IL13|KNG1|NMB|PKD1|PTGER1|RAP1GDS1|SAA1|CCL8|STIM1|SLC30A1|TSPOAP1|IMMT|DISC1|MCUB|TRPV6|TRPC7|ATP13A1|THADA|ATP13A3|GPR157|GPR174|SMDT1	-2.6	MyList
GO Biological Processes	19	GO:0002446	neutrophil mediated immunity	19_GO:0002376 immune system process	-4.9	2	4.8	27994	502	1234	44	3.6	0.53	1|12|567|932|948|960|1378|1511|1522|1536|1675|1938|1991|2215|2799|2950|3071|3320|3577|3934|4048|4069|4318|4758|5547|5660|5695|5799|5869|5906|6372|6993|7130|7879|8673|8778|11001|23317|23412|29952|79169|84522|353189|100049587	A1BG|SERPINA3|B2M|MS4A3|CD36|CD44|CR1|CTSG|CTSZ|CYBB|CFD|EEF2|ELANE|FCGR3B|GNS|GSTP1|NCKAP1L|HSP90AA1|CXCR1|LCN2|LTA4H|LYZ|MMP9|NEU1|PRCP|PSAP|PSMB7|PTPRN2|RAB5B|RAP1A|CXCL6|DYNLT1|TNFAIP6|RAB7A|VAMP8|SIGLEC5|SLC27A2|DNAJC13|COMMD3|DPP7|C1orf35|JAGN1|SLCO4C1|SIGLEC14	-2.6	MyList
GO Biological Processes	19	GO:0051090	regulation of DNA-binding transcription factor activity	19_GO:0050789 regulation of biological process	-4.9	2	4.8	27994	455	1234	41	3.3	0.51	655|948|958|1540|4760|4795|4824|5310|5590|5970|6188|6788|7124|7480|7706|8837|9759|10193|10211|10333|10454|10892|11060|11315|22900|23118|26508|28984|51341|51389|57506|58487|59307|65992|79918|84433|84868|89870|150094|257397|283629	BMP7|CD36|CD40|CYLD|NEUROD1|NFKBIL1|NKX3-1|PKD1|PRKCZ|RELA|RPS3|STK3|TNF|WNT10B|TRIM25|CFLAR|HDAC4|RNF41|FLOT1|TLR6|TAB1|MALT1|WWP2|PARK7|CARD8|TAB2|HEYL|RGCC|ZBTB7A|RWDD1|MAVS|CREBZF|SIGIRR|DDRGK1|SETD6|CARD11|HAVCR2|TRIM15|SIK1|TAB3|TSSK4	-2.6	MyList
GO Biological Processes	19	GO:0002822	regulation of adaptive immune response based on somatic recombination of immune receptors built from immunoglobulin superfamily domains	19_GO:0002376 immune system process	-4.9	3	5.2	27994	153	1234	20	1.6	0.36	100|563|567|604|911|941|958|1378|2208|3263|5590|7124|10892|22890|51010|51111|51561|53833|84868|149840	ADA|AZGP1|B2M|BCL6|CD1C|CD80|CD40|CR1|FCER2|HPX|PRKCZ|TNF|MALT1|ZBTB1|EXOSC3|KMT5B|IL23A|IL20RB|HAVCR2|SHLD1	-2.6	MyList
GO Biological Processes	19	GO:0042119	neutrophil activation	19_GO:0002376 immune system process	-4.9	2	4.8	27994	503	1234	44	3.6	0.53	1|12|567|932|948|960|1378|1511|1522|1536|1675|1938|1991|2215|2799|2950|3071|3320|3577|3600|3934|4048|4069|4318|4758|5547|5660|5695|5799|5869|5906|6372|6993|7130|7879|8673|8778|11001|23317|23412|29952|79169|353189|100049587	A1BG|SERPINA3|B2M|MS4A3|CD36|CD44|CR1|CTSG|CTSZ|CYBB|CFD|EEF2|ELANE|FCGR3B|GNS|GSTP1|NCKAP1L|HSP90AA1|CXCR1|IL15|LCN2|LTA4H|LYZ|MMP9|NEU1|PRCP|PSAP|PSMB7|PTPRN2|RAB5B|RAP1A|CXCL6|DYNLT1|TNFAIP6|RAB7A|VAMP8|SIGLEC5|SLC27A2|DNAJC13|COMMD3|DPP7|C1orf35|SLCO4C1|SIGLEC14	-2.6	MyList
KEGG Pathway	24	ko05152	Tuberculosis		-4.8	2.8	5.2	27994	179	1234	22	1.8	0.38	208|1263|1378|2214|2215|3108|3109|3111|3122|3313|3587|5289|5533|5869|5970|5993|7124|7879|10000|10333|10892|51561	AKT2|PLK3|CR1|FCGR3A|FCGR3B|HLA-DMA|HLA-DMB|HLA-DOA|HLA-DRA|HSPA9|IL10RA|PIK3C3|PPP3CC|RAB5B|RELA|RFX5|TNF|RAB7A|AKT3|TLR6|MALT1|IL23A	-2.6	MyList
GO Biological Processes	19	GO:0002824	positive regulation of adaptive immune response based on somatic recombination of immune receptors built from immunoglobulin superfamily domains	19_GO:0002376 immune system process	-4.8	3.5	5.4	27994	105	1234	16	1.3	0.32	100|563|567|911|941|958|2208|3263|5590|7124|10892|22890|51010|51111|51561|149840	ADA|AZGP1|B2M|CD1C|CD80|CD40|FCER2|HPX|PRKCZ|TNF|MALT1|ZBTB1|EXOSC3|KMT5B|IL23A|SHLD1	-2.6	MyList
GO Biological Processes	19	GO:0007159	leukocyte cell-cell adhesion	19_GO:0022610 biological adhesion	-4.8	2.2	4.9	27994	364	1234	35	2.8	0.47	100|135|399|604|655|923|941|960|1236|1326|1540|1991|2113|3071|3109|3600|4192|4690|5590|5970|6188|7124|7535|8013|8631|10125|10892|22890|51561|53833|55423|64926|84433|84868|151888	ADA|ADORA2A|RHOH|BCL6|BMP7|CD6|CD80|CD44|CCR7|MAP3K8|CYLD|ELANE|ETS1|NCKAP1L|HLA-DMB|IL15|MDK|NCK1|PRKCZ|RELA|RPS3|TNF|ZAP70|NR4A3|SKAP1|RASGRP1|MALT1|ZBTB1|IL23A|IL20RB|SIRPG|RASAL3|CARD11|HAVCR2|BTLA	-2.6	MyList
GO Biological Processes	19	GO:1901796	regulation of signal transduction by p53 class mediator	19_GO:0023052 signaling	-4.8	2.8	5.1	27994	180	1234	22	1.8	0.38	754|960|1108|1263|3190|5810|6117|6135|6154|7159|25946|29117|51499|55702|56950|80010|83596|84289|116028|149628|161742|200734	PTTG1IP|CD44|CHD4|PLK3|HNRNPK|RAD1|RPA1|RPL11|RPL26|TP53BP2|ZNF385A|BRD7|TRIAP1|YJU2|SMYD2|RMI1|BCL2L12|ING5|RMI2|PYHIN1|SPRED1|SPRED2	-2.5	MyList
GO Biological Processes	19	GO:0002708	positive regulation of lymphocyte mediated immunity	19_GO:0002376 immune system process	-4.8	3.4	5.4	27994	106	1234	16	1.3	0.32	563|567|911|958|2208|3263|5590|7124|10125|10892|22890|51010|51111|51561|149840|259197	AZGP1|B2M|CD1C|CD40|FCER2|HPX|PRKCZ|TNF|RASGRP1|MALT1|ZBTB1|EXOSC3|KMT5B|IL23A|SHLD1|NCR3	-2.5	MyList
GO Biological Processes	19	GO:0023061	signal release	19_GO:0023052 signaling	-4.8	2	4.7	27994	476	1234	42	3.4	0.52	18|135|886|1103|1363|1407|1812|1908|2697|2778|2914|3767|4760|4824|4828|5799|5906|5950|6343|6854|6861|7124|7779|8660|8673|8825|8973|9256|9324|11315|22930|23409|23568|27163|29085|51760|55107|55585|64130|84522|114899|140679	ABAT|ADORA2A|CCKAR|CHAT|CPE|CRY1|DRD1|EDN3|GJA1|GNAS|GRM4|KCNJ11|NEUROD1|NKX3-1|NMB|PTPRN2|RAP1A|RBP4|SCT|SYN2|SYT5|TNF|SLC30A1|IRS2|VAMP8|LIN7A|CHRNA6|TSPOAP1|HMGN3|PARK7|RAB3GAP1|SIRT4|ARL2BP|NAAA|PHPT1|SYT17|ANO1|UBE2Q1|LIN7B|JAGN1|C1QTNF3|SLC32A1	-2.5	MyList
GO Biological Processes	19	GO:0036230	granulocyte activation	19_GO:0002376 immune system process	-4.7	2	4.7	27994	509	1234	44	3.6	0.53	1|12|567|932|948|960|1378|1511|1522|1536|1675|1938|1991|2215|2799|2950|3071|3320|3577|3600|3934|4048|4069|4318|4758|5547|5660|5695|5799|5869|5906|6372|6993|7130|7879|8673|8778|11001|23317|23412|29952|79169|353189|100049587	A1BG|SERPINA3|B2M|MS4A3|CD36|CD44|CR1|CTSG|CTSZ|CYBB|CFD|EEF2|ELANE|FCGR3B|GNS|GSTP1|NCKAP1L|HSP90AA1|CXCR1|IL15|LCN2|LTA4H|LYZ|MMP9|NEU1|PRCP|PSAP|PSMB7|PTPRN2|RAB5B|RAP1A|CXCL6|DYNLT1|TNFAIP6|RAB7A|VAMP8|SIGLEC5|SLC27A2|DNAJC13|COMMD3|DPP7|C1orf35|SLCO4C1|SIGLEC14	-2.5	MyList
GO Biological Processes	19	GO:0072503	cellular divalent inorganic cation homeostasis	19_GO:0065007 biological regulation	-4.7	2	4.7	27994	493	1234	43	3.5	0.52	468|491|578|796|887|948|958|1043|1236|1812|1907|1908|1909|1991|2359|2624|2697|2911|2915|3577|3596|3827|4828|5310|5731|5910|6288|6355|6786|7779|9256|10989|27185|55013|55503|55630|57113|57130|63892|79572|80045|84636|91689	ATF4|ATP2B2|BAK1|CALCA|CCKBR|CD36|CD40|CD52|CCR7|DRD1|EDN2|EDN3|EDNRA|ELANE|FPR3|GATA2|GJA1|GRM1|GRM5|CXCR1|IL13|KNG1|NMB|PKD1|PTGER1|RAP1GDS1|SAA1|CCL8|STIM1|SLC30A1|TSPOAP1|IMMT|DISC1|MCUB|TRPV6|SLC39A4|TRPC7|ATP13A1|THADA|ATP13A3|GPR157|GPR174|SMDT1	-2.5	MyList
KEGG Pathway	24	hsa05140	Leishmaniasis		-4.7	3.7	5.4	27994	85	1234	14	1.1	0.3	1378|1536|2002|2214|2215|3108|3109|3111|3120|3122|5970|7124|10454|23118	CR1|CYBB|ELK1|FCGR3A|FCGR3B|HLA-DMA|HLA-DMB|HLA-DOA|HLA-DQB2|HLA-DRA|RELA|TNF|TAB1|TAB2	-2.5	MyList
GO Biological Processes	19	GO:0006493	protein O-linked glycosylation	19_GO:0008152 metabolic process	-4.7	3.4	5.3	27994	108	1234	16	1.3	0.32	3600|6482|6483|10585|10678|26290|29954|50614|51006|54790|55343|55624|56667|192134|285203|374907	IL15|ST3GAL1|ST3GAL2|POMT1|B3GNT2|GALNT8|POMT2|GALNT9|SLC35C2|TET2|SLC35C1|POMGNT1|MUC13|B3GNT6|EOGT|B3GNT8	-2.4	MyList
GO Biological Processes	19	GO:0006120	mitochondrial electron transport, NADH to ubiquinone	19_GO:0008152 metabolic process	-4.6	4.5	5.6	27994	55	1234	11	0.89	0.27	4537|4538|4696|4713|4715|4716|4722|4724|11315|23479|54539	ND3|ND4|NDUFA3|NDUFB7|NDUFB9|NDUFB10|NDUFS3|NDUFS4|PARK7|ISCU|NDUFB11	-2.4	MyList
KEGG Pathway	24	hsa04658	Th1 and Th2 cell differentiation		-4.6	3.5	5.3	27994	98	1234	15	1.2	0.31	915|919|3108|3109|3111|3120|3122|3596|4773|4851|5533|5970|7535|10683|23595	CD3D|CD247|HLA-DMA|HLA-DMB|HLA-DOA|HLA-DQB2|HLA-DRA|IL13|NFATC2|NOTCH1|PPP3CC|RELA|ZAP70|DLL3|ORC3	-2.4	MyList
GO Biological Processes	19	GO:0050862	positive regulation of T cell receptor signaling pathway	19_GO:0002376 immune system process	-4.6	9.1	6.7	27994	15	1234	6	0.49	0.2	100|1236|1540|5970|6188|84433	ADA|CCR7|CYLD|RELA|RPS3|CARD11	-2.4	MyList
KEGG Pathway	24	hsa05169	Epstein-Barr virus infection		-4.6	2.3	4.8	27994	299	1234	30	2.4	0.44	208|567|578|915|919|958|960|2208|2961|3108|3109|3111|3120|3122|3454|3587|3661|5437|5606|5970|7124|9641|9759|10000|10454|10623|10912|23118|51082|57506	AKT2|B2M|BAK1|CD3D|CD247|CD40|CD44|FCER2|GTF2E2|HLA-DMA|HLA-DMB|HLA-DOA|HLA-DQB2|HLA-DRA|IFNAR1|IL10RA|IRF3|POLR2H|MAP2K3|RELA|TNF|IKBKE|HDAC4|AKT3|TAB1|POLR3C|GADD45G|TAB2|POLR1D|MAVS	-2.4	MyList
KEGG Pathway	24	ko05150	Staphylococcus aureus infection		-4.6	4.5	5.6	27994	56	1234	11	0.89	0.27	717|1675|2214|2215|2359|3075|3108|3109|3111|3122|3858	C2|CFD|FCGR3A|FCGR3B|FPR3|CFH|HLA-DMA|HLA-DMB|HLA-DOA|HLA-DRA|KRT10	-2.3	MyList
GO Biological Processes	19	GO:0043123	positive regulation of I-kappaB kinase/NF-kappaB signaling	19_GO:0048518 positive regulation of biological process	-4.5	2.7	4.9	27994	188	1234	22	1.8	0.38	948|958|1236|2697|3661|5970|6574|7124|7706|8837|9641|10333|10892|23118|54862|55504|57506|65992|84336|84433|257397|339123	CD36|CD40|CCR7|GJA1|IRF3|RELA|SLC20A1|TNF|TRIM25|CFLAR|IKBKE|TLR6|MALT1|TAB2|CC2D1A|TNFRSF19|MAVS|DDRGK1|TMEM101|CARD11|TAB3|JMJD8	-2.3	MyList
GO Biological Processes	19	GO:0050671	positive regulation of lymphocyte proliferation	19_GO:0008283 cell proliferation	-4.5	3	5	27994	136	1234	18	1.5	0.34	100|604|923|941|958|3071|3109|3596|3600|4690|4773|6188|7535|8660|51561|64926|84433|84868	ADA|BCL6|CD6|CD80|CD40|NCKAP1L|HLA-DMB|IL13|IL15|NCK1|NFATC2|RPS3|ZAP70|IRS2|IL23A|RASAL3|CARD11|HAVCR2	-2.3	MyList
GO Biological Processes	19	GO:0043312	neutrophil degranulation	19_GO:0002376 immune system process	-4.5	2	4.6	27994	488	1234	42	3.4	0.52	1|12|567|932|948|960|1378|1511|1522|1536|1675|1938|1991|2215|2799|2950|3071|3320|3577|3934|4048|4069|4318|4758|5547|5660|5695|5799|5869|5906|6993|7130|7879|8673|8778|11001|23317|23412|29952|79169|353189|100049587	A1BG|SERPINA3|B2M|MS4A3|CD36|CD44|CR1|CTSG|CTSZ|CYBB|CFD|EEF2|ELANE|FCGR3B|GNS|GSTP1|NCKAP1L|HSP90AA1|CXCR1|LCN2|LTA4H|LYZ|MMP9|NEU1|PRCP|PSAP|PSMB7|PTPRN2|RAB5B|RAP1A|DYNLT1|TNFAIP6|RAB7A|VAMP8|SIGLEC5|SLC27A2|DNAJC13|COMMD3|DPP7|C1orf35|SLCO4C1|SIGLEC14	-2.3	MyList
GO Biological Processes	19	GO:0050863	regulation of T cell activation	19_GO:0002376 immune system process	-4.5	2.2	4.7	27994	332	1234	32	2.6	0.45	100|135|399|604|923|941|1209|1236|1326|1378|1540|3071|3109|3111|3600|4192|4690|4773|5590|6188|6647|7535|10125|10892|22890|51561|53833|55423|64926|84433|84868|151888	ADA|ADORA2A|RHOH|BCL6|CD6|CD80|CLPTM1|CCR7|MAP3K8|CR1|CYLD|NCKAP1L|HLA-DMB|HLA-DOA|IL15|MDK|NCK1|NFATC2|PRKCZ|RPS3|SOD1|ZAP70|RASGRP1|MALT1|ZBTB1|IL23A|IL20RB|SIRPG|RASAL3|CARD11|HAVCR2|BTLA	-2.3	MyList
GO Biological Processes	19	GO:0055080	cation homeostasis	19_GO:0065007 biological regulation	-4.5	1.7	4.4	27994	739	1234	57	4.6	0.6	135|468|491|567|578|796|887|948|958|1043|1236|1812|1907|1908|1909|1991|2359|2624|2697|2911|2915|3263|3577|3596|3766|3827|3934|4828|5310|5731|5910|6288|6341|6355|6647|6786|7779|7879|9256|9296|10989|23479|27185|55013|55503|55630|57113|57130|57217|63892|79572|79689|80045|84317|84561|84636|91689	ADORA2A|ATF4|ATP2B2|B2M|BAK1|CALCA|CCKBR|CD36|CD40|CD52|CCR7|DRD1|EDN2|EDN3|EDNRA|ELANE|FPR3|GATA2|GJA1|GRM1|GRM5|HPX|CXCR1|IL13|KCNJ10|KNG1|LCN2|NMB|PKD1|PTGER1|RAP1GDS1|SAA1|SCO1|CCL8|SOD1|STIM1|SLC30A1|RAB7A|TSPOAP1|ATP6V1F|IMMT|ISCU|DISC1|MCUB|TRPV6|SLC39A4|TRPC7|ATP13A1|TTC7A|THADA|ATP13A3|STEAP4|GPR157|CCDC115|SLC12A8|GPR174|SMDT1	-2.3	MyList
GO Biological Processes	19	GO:0032946	positive regulation of mononuclear cell proliferation	19_GO:0008283 cell proliferation	-4.5	3	5	27994	137	1234	18	1.5	0.34	100|604|923|941|958|3071|3109|3596|3600|4690|4773|6188|7535|8660|51561|64926|84433|84868	ADA|BCL6|CD6|CD80|CD40|NCKAP1L|HLA-DMB|IL13|IL15|NCK1|NFATC2|RPS3|ZAP70|IRS2|IL23A|RASAL3|CARD11|HAVCR2	-2.3	MyList
GO Biological Processes	19	GO:0002283	neutrophil activation involved in immune response	19_GO:0002376 immune system process	-4.4	1.9	4.5	27994	491	1234	42	3.4	0.52	1|12|567|932|948|960|1378|1511|1522|1536|1675|1938|1991|2215|2799|2950|3071|3320|3577|3934|4048|4069|4318|4758|5547|5660|5695|5799|5869|5906|6993|7130|7879|8673|8778|11001|23317|23412|29952|79169|353189|100049587	A1BG|SERPINA3|B2M|MS4A3|CD36|CD44|CR1|CTSG|CTSZ|CYBB|CFD|EEF2|ELANE|FCGR3B|GNS|GSTP1|NCKAP1L|HSP90AA1|CXCR1|LCN2|LTA4H|LYZ|MMP9|NEU1|PRCP|PSAP|PSMB7|PTPRN2|RAB5B|RAP1A|DYNLT1|TNFAIP6|RAB7A|VAMP8|SIGLEC5|SLC27A2|DNAJC13|COMMD3|DPP7|C1orf35|SLCO4C1|SIGLEC14	-2.2	MyList
GO Biological Processes	19	GO:0009123	nucleoside monophosphate metabolic process	19_GO:0008152 metabolic process	-4.4	2.1	4.6	27994	382	1234	35	2.8	0.47	100|516|521|539|790|1351|2027|3692|4519|4537|4538|4696|4713|4715|4716|4722|4724|5224|5903|6389|7385|9414|9759|10591|11315|22978|23479|51341|54539|55746|84433|339123|400916|790955|102157402	ADA|ATP5MC1|ATP5ME|ATP5PO|CAD|COX8A|ENO3|EIF6|CYTB|ND3|ND4|NDUFA3|NDUFB7|NDUFB9|NDUFB10|NDUFS3|NDUFS4|PGAM2|RANBP2|SDHA|UQCRC2|TJP2|HDAC4|DNPH1|PARK7|NT5C2|ISCU|ZBTB7A|NDUFB11|NUP133|CARD11|JMJD8|CHCHD10|UQCC3|AK6	-2.2	MyList
GO Biological Processes	19	GO:1902253	regulation of intrinsic apoptotic signaling pathway by p53 class mediator	19_GO:0023052 signaling	-4.4	5.9	5.8	27994	31	1234	8	0.65	0.23	754|960|3190|6135|6154|25946|51499|83596	PTTG1IP|CD44|HNRNPK|RPL11|RPL26|ZNF385A|TRIAP1|BCL2L12	-2.2	MyList
KEGG Pathway	24	hsa05150	Staphylococcus aureus infection		-4.3	3.7	5.2	27994	80	1234	13	1.1	0.29	717|1670|1675|2214|2215|2359|3075|3108|3109|3111|3120|3122|3858	C2|DEFA5|CFD|FCGR3A|FCGR3B|FPR3|CFH|HLA-DMA|HLA-DMB|HLA-DOA|HLA-DQB2|HLA-DRA|KRT10	-2.2	MyList
GO Biological Processes	19	GO:0072507	divalent inorganic cation homeostasis	19_GO:0065007 biological regulation	-4.3	1.9	4.4	27994	512	1234	43	3.5	0.52	468|491|578|796|887|948|958|1043|1236|1812|1907|1908|1909|1991|2359|2624|2697|2911|2915|3577|3596|3827|4828|5310|5731|5910|6288|6355|6786|7779|9256|10989|27185|55013|55503|55630|57113|57130|63892|79572|80045|84636|91689	ATF4|ATP2B2|BAK1|CALCA|CCKBR|CD36|CD40|CD52|CCR7|DRD1|EDN2|EDN3|EDNRA|ELANE|FPR3|GATA2|GJA1|GRM1|GRM5|CXCR1|IL13|KNG1|NMB|PKD1|PTGER1|RAP1GDS1|SAA1|CCL8|STIM1|SLC30A1|TSPOAP1|IMMT|DISC1|MCUB|TRPV6|SLC39A4|TRPC7|ATP13A1|THADA|ATP13A3|GPR157|GPR174|SMDT1	-2.2	MyList
KEGG Pathway	24	ko04660	T cell receptor signaling pathway		-4.3	3.3	5	27994	103	1234	15	1.2	0.31	208|915|919|926|1326|4690|4773|5533|5970|7124|7535|10000|10125|10892|84433	AKT2|CD3D|CD247|CD8B|MAP3K8|NCK1|NFATC2|PPP3CC|RELA|TNF|ZAP70|AKT3|RASGRP1|MALT1|CARD11	-2.2	MyList
GO Biological Processes	19	GO:0051347	positive regulation of transferase activity	19_GO:0065007 biological regulation	-4.3	1.8	4.4	27994	696	1234	54	4.4	0.58	796|958|1236|1326|1399|1736|1839|1852|1857|1908|1991|2246|2258|2911|2914|2915|3071|3320|4296|4342|4751|5310|5590|5606|5903|5906|5920|6187|6188|6288|6647|6788|7124|7424|8941|9770|10125|10333|10454|10892|10912|10985|11211|11315|23118|28984|29775|29990|51561|90441|92597|140609|225689|257397	CALCA|CD40|CCR7|MAP3K8|CRKL|DKC1|HBEGF|DUSP9|DVL3|EDN3|ELANE|FGF1|FGF13|GRM1|GRM4|GRM5|NCKAP1L|HSP90AA1|MAP3K11|MOS|NEK2|PKD1|PRKCZ|MAP2K3|RANBP2|RAP1A|PLAAT4|RPS2|RPS3|SAA1|SOD1|STK3|TNF|VEGFC|CDK5R2|RASSF2|RASGRP1|TLR6|TAB1|MALT1|GADD45G|GCN1|FZD10|PARK7|TAB2|RGCC|CARD10|PILRB|IL23A|ZNF622|MOB1B|NEK7|MAPK15|TAB3	-2.2	MyList
GO Biological Processes	19	GO:0006913	nucleocytoplasmic transport	19_GO:0051179 localization	-4.3	2.1	4.5	27994	354	1234	33	2.7	0.46	347|754|948|1812|3087|3313|3692|4000|4760|5310|5903|6432|6628|8125|8498|9295|9785|10636|10892|11260|11315|29890|55339|55341|55705|55746|57187|57506|60468|65110|79228|84946|503542	APOD|PTTG1IP|CD36|DRD1|HHEX|HSPA9|EIF6|LMNA|NEUROD1|PKD1|RANBP2|SRSF7|SNRPB|ANP32A|RANBP3|SRSF11|DHX38|RGS14|MALT1|XPOT|PARK7|RBM15B|WDR33|LSG1|IPO9|NUP133|THOC2|MAVS|BACH2|UPF3A|THOC6|LTV1|SPRN	-2.2	MyList
GO Biological Processes	19	GO:0043087	regulation of GTPase activity	19_GO:0065007 biological regulation	-4.3	1.9	4.4	27994	481	1234	41	3.3	0.51	208|399|604|958|1124|1236|1399|1857|3071|3996|5364|5799|5903|5906|5910|5998|6355|6367|6647|6993|8498|9135|9681|9905|10125|10154|10297|10636|11211|22930|23329|23527|54206|55200|57186|57568|58504|60626|64926|150696|161514	AKT2|RHOH|BCL6|CD40|CHN2|CCR7|CRKL|DVL3|NCKAP1L|LLGL1|PLXNB1|PTPRN2|RANBP2|RAP1A|RAP1GDS1|RGS3|CCL8|CCL22|SOD1|DYNLT1|RANBP3|RABEP1|DEPDC5|SGSM2|RASGRP1|PLXNC1|APC2|RGS14|FZD10|RAB3GAP1|TBC1D30|ACAP2|ERRFI1|PLEKHG6|RALGAPA2|SIPA1L2|ARHGAP22|RIC8A|RASAL3|PROM2|TBC1D21	-2.2	MyList
GO Biological Processes	19	GO:0098771	inorganic ion homeostasis	19_GO:0065007 biological regulation	-4.3	1.7	4.3	27994	749	1234	57	4.6	0.6	135|468|491|567|578|796|887|948|958|1043|1236|1812|1907|1908|1909|1991|2359|2624|2697|2911|2915|3263|3577|3596|3766|3827|3934|4828|5310|5731|5910|6288|6341|6355|6647|6786|7779|7879|9256|9296|10989|23479|27185|55013|55503|55630|57113|57130|57217|63892|79572|79689|80045|84317|84561|84636|91689	ADORA2A|ATF4|ATP2B2|B2M|BAK1|CALCA|CCKBR|CD36|CD40|CD52|CCR7|DRD1|EDN2|EDN3|EDNRA|ELANE|FPR3|GATA2|GJA1|GRM1|GRM5|HPX|CXCR1|IL13|KCNJ10|KNG1|LCN2|NMB|PKD1|PTGER1|RAP1GDS1|SAA1|SCO1|CCL8|SOD1|STIM1|SLC30A1|RAB7A|TSPOAP1|ATP6V1F|IMMT|ISCU|DISC1|MCUB|TRPV6|SLC39A4|TRPC7|ATP13A1|TTC7A|THADA|ATP13A3|STEAP4|GPR157|CCDC115|SLC12A8|GPR174|SMDT1	-2.2	MyList
GO Biological Processes	19	GO:0030003	cellular cation homeostasis	19_GO:0065007 biological regulation	-4.3	1.8	4.3	27994	664	1234	52	4.2	0.57	468|491|578|796|887|948|958|1043|1236|1812|1907|1908|1909|1991|2359|2624|2697|2911|2915|3263|3577|3596|3827|3934|4828|5310|5731|5910|6288|6341|6355|6647|6786|7779|7879|9256|9296|10989|23479|27185|55013|55503|55630|57113|57130|57217|63892|79572|80045|84317|84636|91689	ATF4|ATP2B2|BAK1|CALCA|CCKBR|CD36|CD40|CD52|CCR7|DRD1|EDN2|EDN3|EDNRA|ELANE|FPR3|GATA2|GJA1|GRM1|GRM5|HPX|CXCR1|IL13|KNG1|LCN2|NMB|PKD1|PTGER1|RAP1GDS1|SAA1|SCO1|CCL8|SOD1|STIM1|SLC30A1|RAB7A|TSPOAP1|ATP6V1F|IMMT|ISCU|DISC1|MCUB|TRPV6|SLC39A4|TRPC7|ATP13A1|TTC7A|THADA|ATP13A3|GPR157|CCDC115|GPR174|SMDT1	-2.2	MyList
GO Biological Processes	19	GO:0071219	cellular response to molecule of bacterial origin	19_GO:0051704 multi-organism process	-4.3	2.5	4.7	27994	222	1234	24	1.9	0.39	923|941|948|958|1511|1670|2950|3148|3394|3661|3934|4795|5970|6372|7124|10333|10417|10892|22900|23097|27179|59307|84868|389643	CD6|CD80|CD36|CD40|CTSG|DEFA5|GSTP1|HMGB2|IRF8|IRF3|LCN2|NFKBIL1|RELA|CXCL6|TNF|TLR6|SPON2|MALT1|CARD8|CDK19|IL36A|SIGIRR|HAVCR2|NUGGC	-2.2	MyList
GO Biological Processes	19	GO:0071222	cellular response to lipopolysaccharide	19_GO:0051704 multi-organism process	-4.3	2.5	4.7	27994	208	1234	23	1.9	0.39	923|941|948|958|1511|1670|2950|3148|3394|3661|3934|4795|5970|6372|7124|10417|10892|22900|23097|27179|59307|84868|389643	CD6|CD80|CD36|CD40|CTSG|DEFA5|GSTP1|HMGB2|IRF8|IRF3|LCN2|NFKBIL1|RELA|CXCL6|TNF|SPON2|MALT1|CARD8|CDK19|IL36A|SIGIRR|HAVCR2|NUGGC	-2.2	MyList
GO Biological Processes	19	GO:0022904	respiratory electron transport chain	19_GO:0008152 metabolic process	-4.3	3.1	4.9	27994	116	1234	16	1.3	0.32	1351|4519|4537|4538|4696|4713|4715|4716|4722|4724|6389|7385|11315|23479|54539|790955	COX8A|CYTB|ND3|ND4|NDUFA3|NDUFB7|NDUFB9|NDUFB10|NDUFS3|NDUFS4|SDHA|UQCRC2|PARK7|ISCU|NDUFB11|UQCC3	-2.2	MyList
GO Biological Processes	19	GO:0006403	RNA localization	19_GO:0051179 localization	-4.3	2.4	4.6	27994	237	1234	25	2	0.4	1736|3087|3692|4904|5903|6432|7203|7528|8607|9295|9785|10211|10574|11260|25946|26121|29890|51010|55339|55341|55746|57187|65110|79228|84946	DKC1|HHEX|EIF6|YBX1|RANBP2|SRSF7|CCT3|YY1|RUVBL1|SRSF11|DHX38|FLOT1|CCT7|XPOT|ZNF385A|PRPF31|RBM15B|EXOSC3|WDR33|LSG1|NUP133|THOC2|UPF3A|THOC6|LTV1	-2.1	MyList
GO Biological Processes	19	GO:0051169	nuclear transport	19_GO:0051179 localization	-4.3	2.1	4.5	27994	357	1234	33	2.7	0.46	347|754|948|1812|3087|3313|3692|4000|4760|5310|5903|6432|6628|8125|8498|9295|9785|10636|10892|11260|11315|29890|55339|55341|55705|55746|57187|57506|60468|65110|79228|84946|503542	APOD|PTTG1IP|CD36|DRD1|HHEX|HSPA9|EIF6|LMNA|NEUROD1|PKD1|RANBP2|SRSF7|SNRPB|ANP32A|RANBP3|SRSF11|DHX38|RGS14|MALT1|XPOT|PARK7|RBM15B|WDR33|LSG1|IPO9|NUP133|THOC2|MAVS|BACH2|UPF3A|THOC6|LTV1|SPRN	-2.1	MyList
GO Biological Processes	19	GO:0042110	T cell activation	19_GO:0002376 immune system process	-4.3	1.9	4.4	27994	484	1234	41	3.3	0.51	100|135|399|567|604|911|915|923|924|926|941|960|1209|1236|1326|1378|1540|3071|3109|3111|3600|4192|4690|4773|5590|5660|6188|6647|7535|10125|10892|22890|29781|51561|53833|55423|64926|84433|84868|151888|387357	ADA|ADORA2A|RHOH|B2M|BCL6|CD1C|CD3D|CD6|CD7|CD8B|CD80|CD44|CLPTM1|CCR7|MAP3K8|CR1|CYLD|NCKAP1L|HLA-DMB|HLA-DOA|IL15|MDK|NCK1|NFATC2|PRKCZ|PSAP|RPS3|SOD1|ZAP70|RASGRP1|MALT1|ZBTB1|NCAPH2|IL23A|IL20RB|SIRPG|RASAL3|CARD11|HAVCR2|BTLA|THEMIS	-2.1	MyList
GO Biological Processes	19	GO:0010817	regulation of hormone levels	19_GO:0065007 biological regulation	-4.2	1.9	4.4	27994	550	1234	45	3.6	0.53	18|135|886|1066|1103|1359|1363|1407|1511|1522|1543|1584|1908|2697|2778|3767|4760|4824|4828|5653|5799|5906|5950|6343|7124|7923|8292|8660|8673|9249|9256|9324|11315|23409|23568|29085|51171|51478|54760|55107|55585|79644|84522|114899|389434	ABAT|ADORA2A|CCKAR|CES1|CHAT|CPA3|CPE|CRY1|CTSG|CTSZ|CYP1A1|CYP11B1|EDN3|GJA1|GNAS|KCNJ11|NEUROD1|NKX3-1|NMB|KLK6|PTPRN2|RAP1A|RBP4|SCT|TNF|HSD17B8|COLQ|IRS2|VAMP8|DHRS3|TSPOAP1|HMGN3|PARK7|SIRT4|ARL2BP|PHPT1|HSD17B14|HSD17B7|PCSK4|ANO1|UBE2Q1|SRD5A3|JAGN1|C1QTNF3|IYD	-2.1	MyList
GO Biological Processes	19	GO:0030217	T cell differentiation	19_GO:0002376 immune system process	-4.2	2.3	4.6	27994	253	1234	26	2.1	0.41	100|399|567|604|915|941|1209|1236|1378|1540|3071|3111|3600|4192|4773|5590|5660|6647|7535|10125|10892|22890|29781|51561|84433|387357	ADA|RHOH|B2M|BCL6|CD3D|CD80|CLPTM1|CCR7|CR1|CYLD|NCKAP1L|HLA-DOA|IL15|MDK|NFATC2|PRKCZ|PSAP|SOD1|ZAP70|RASGRP1|MALT1|ZBTB1|NCAPH2|IL23A|CARD11|THEMIS	-2.1	MyList
GO Biological Processes	19	GO:0050867	positive regulation of cell activation	19_GO:0048518 positive regulation of biological process	-4.2	2	4.4	27994	421	1234	37	3	0.49	100|399|604|923|941|958|1236|1326|1540|2624|3071|3109|3596|3600|4192|4690|4773|5590|6188|7535|8013|8660|8673|10125|10333|10630|10892|22890|51010|51111|51561|55423|64926|84433|84868|149840|151888	ADA|RHOH|BCL6|CD6|CD80|CD40|CCR7|MAP3K8|CYLD|GATA2|NCKAP1L|HLA-DMB|IL13|IL15|MDK|NCK1|NFATC2|PRKCZ|RPS3|ZAP70|NR4A3|IRS2|VAMP8|RASGRP1|TLR6|PDPN|MALT1|ZBTB1|EXOSC3|KMT5B|IL23A|SIRPG|RASAL3|CARD11|HAVCR2|SHLD1|BTLA	-2.1	MyList
GO Biological Processes	19	GO:0072331	signal transduction by p53 class mediator	19_GO:0023052 signaling	-4.2	2.3	4.5	27994	268	1234	27	2.2	0.42	754|960|1108|1263|3190|5810|6117|6135|6154|7159|10397|25946|27330|28984|29117|51499|51741|55702|56950|80010|83596|84289|116028|149628|151126|161742|200734	PTTG1IP|CD44|CHD4|PLK3|HNRNPK|RAD1|RPA1|RPL11|RPL26|TP53BP2|NDRG1|ZNF385A|RPS6KA6|RGCC|BRD7|TRIAP1|WWOX|YJU2|SMYD2|RMI1|BCL2L12|ING5|RMI2|PYHIN1|ZNF385B|SPRED1|SPRED2	-2.1	MyList
GO Biological Processes	19	GO:0001731	formation of translation preinitiation complex	19_GO:0071840 cellular component organization or biogenesis	-4.2	10	6.6	27994	11	1234	5	0.41	0.18	1939|1975|7458|23521|28985	EIF2D|EIF4B|EIF4H|RPL13A|MCTS1	-2.1	MyList
GO Biological Processes	19	GO:0030155	regulation of cell adhesion	19_GO:0022610 biological adhesion	-4.2	1.7	4.3	27994	738	1234	56	4.5	0.59	18|100|135|347|399|604|655|923|941|948|960|1236|1326|1399|1540|1991|2113|3071|3109|3600|3827|4192|4690|4851|5310|5364|5590|5970|6188|6288|7124|7535|8013|8291|8631|10125|10154|10211|10370|10630|10892|11078|22890|25890|27185|28984|51561|53827|53833|55423|55604|64926|84433|84466|84868|151888	ABAT|ADA|ADORA2A|APOD|RHOH|BCL6|BMP7|CD6|CD80|CD36|CD44|CCR7|MAP3K8|CRKL|CYLD|ELANE|ETS1|NCKAP1L|HLA-DMB|IL15|KNG1|MDK|NCK1|NOTCH1|PKD1|PLXNB1|PRKCZ|RELA|RPS3|SAA1|TNF|ZAP70|NR4A3|DYSF|SKAP1|RASGRP1|PLXNC1|FLOT1|CITED2|PDPN|MALT1|TRIOBP|ZBTB1|ABI3BP|DISC1|RGCC|IL23A|FXYD5|IL20RB|SIRPG|CARMIL1|RASAL3|CARD11|MEGF10|HAVCR2|BTLA	-2.1	MyList
GO Biological Processes	19	GO:0002696	positive regulation of leukocyte activation	19_GO:0002376 immune system process	-4.2	2	4.4	27994	406	1234	36	2.9	0.48	100|399|604|923|941|958|1236|1326|1540|2624|3071|3109|3596|3600|4192|4690|4773|5590|6188|7535|8013|8660|8673|10125|10333|10892|22890|51010|51111|51561|55423|64926|84433|84868|149840|151888	ADA|RHOH|BCL6|CD6|CD80|CD40|CCR7|MAP3K8|CYLD|GATA2|NCKAP1L|HLA-DMB|IL13|IL15|MDK|NCK1|NFATC2|PRKCZ|RPS3|ZAP70|NR4A3|IRS2|VAMP8|RASGRP1|TLR6|MALT1|ZBTB1|EXOSC3|KMT5B|IL23A|SIRPG|RASAL3|CARD11|HAVCR2|SHLD1|BTLA	-2.1	MyList
GO Biological Processes	19	GO:0050865	regulation of cell activation	19_GO:0050789 regulation of biological process	-4.2	1.8	4.3	27994	653	1234	51	4.1	0.57	18|100|135|399|604|923|941|958|1209|1236|1326|1378|1540|2624|3071|3109|3111|3149|3596|3600|4192|4690|4773|5590|6188|6542|6647|7056|7535|8013|8660|8673|9258|10125|10193|10333|10630|10892|22890|25793|51010|51111|51561|53833|55423|64926|84433|84868|149840|151888|284021	ABAT|ADA|ADORA2A|RHOH|BCL6|CD6|CD80|CD40|CLPTM1|CCR7|MAP3K8|CR1|CYLD|GATA2|NCKAP1L|HLA-DMB|HLA-DOA|HMGB3|IL13|IL15|MDK|NCK1|NFATC2|PRKCZ|RPS3|SLC7A2|SOD1|THBD|ZAP70|NR4A3|IRS2|VAMP8|MFHAS1|RASGRP1|RNF41|TLR6|PDPN|MALT1|ZBTB1|FBXO7|EXOSC3|KMT5B|IL23A|IL20RB|SIRPG|RASAL3|CARD11|HAVCR2|SHLD1|BTLA|MILR1	-2.1	MyList
GO Biological Processes	19	GO:0008380	RNA splicing	19_GO:0008152 metabolic process	-4.2	1.9	4.3	27994	487	1234	41	3.3	0.51	3190|4654|4904|5094|5437|6432|6627|6628|6638|6732|9295|9716|9785|10147|10181|10713|23020|25862|26121|26528|29890|51202|51329|51341|51634|51690|51755|54845|55339|55544|55702|57187|58506|79026|79066|79228|84844|92906|96764|283742|283989	HNRNPK|MYOD1|YBX1|PCBP2|POLR2H|SRSF7|SNRPA1|SNRPB|SNRPN|SRPK1|SRSF11|AQR|DHX38|SUGP2|RBM5|USP39|SNRNP200|USP49|PRPF31|DAZAP1|RBM15B|DDX47|ARL6IP4|ZBTB7A|RBMX2|LSM7|CDK12|ESRP1|WDR33|RBM38|YJU2|THOC2|SCAF1|AHNAK|METTL16|THOC6|PHF5A|HNRNPLL|TGS1|FAM98B|TSEN54	-2.1	MyList
GO Biological Processes	19	GO:0022900	electron transport chain	19_GO:0008152 metabolic process	-4.2	2.6	4.6	27994	184	1234	21	1.7	0.37	1351|1534|1536|3420|4519|4537|4538|4696|4713|4715|4716|4722|4724|6389|7385|9249|11315|23479|54539|79689|790955	COX8A|CYB561|CYBB|IDH3B|CYTB|ND3|ND4|NDUFA3|NDUFB7|NDUFB9|NDUFB10|NDUFS3|NDUFS4|SDHA|UQCRC2|DHRS3|PARK7|ISCU|NDUFB11|STEAP4|UQCC3	-2.1	MyList
GO Biological Processes	19	GO:0009199	ribonucleoside triphosphate metabolic process	19_GO:0008152 metabolic process	-4.2	2.1	4.4	27994	346	1234	32	2.6	0.45	516|521|539|790|1351|2027|3692|4337|4519|4537|4538|4696|4713|4715|4716|4722|4724|4832|5224|5903|6389|7385|9567|9759|11315|23479|51341|54539|55746|339123|400916|790955	ATP5MC1|ATP5ME|ATP5PO|CAD|COX8A|ENO3|EIF6|MOCS1|CYTB|ND3|ND4|NDUFA3|NDUFB7|NDUFB9|NDUFB10|NDUFS3|NDUFS4|NME3|PGAM2|RANBP2|SDHA|UQCRC2|GTPBP1|HDAC4|PARK7|ISCU|ZBTB7A|NDUFB11|NUP133|JMJD8|CHCHD10|UQCC3	-2.1	MyList
GO Biological Processes	19	GO:0009161	ribonucleoside monophosphate metabolic process	19_GO:0008152 metabolic process	-4.1	2.1	4.4	27994	362	1234	33	2.7	0.46	100|516|521|539|790|1351|2027|3692|4519|4537|4538|4696|4713|4715|4716|4722|4724|5224|5903|6389|7385|9414|9759|11315|22978|23479|51341|54539|55746|84433|339123|400916|790955	ADA|ATP5MC1|ATP5ME|ATP5PO|CAD|COX8A|ENO3|EIF6|CYTB|ND3|ND4|NDUFA3|NDUFB7|NDUFB9|NDUFB10|NDUFS3|NDUFS4|PGAM2|RANBP2|SDHA|UQCRC2|TJP2|HDAC4|PARK7|NT5C2|ISCU|ZBTB7A|NDUFB11|NUP133|CARD11|JMJD8|CHCHD10|UQCC3	-2.1	MyList
GO Biological Processes	19	GO:0002700	regulation of production of molecular mediator of immune response	19_GO:0002376 immune system process	-4.1	2.8	4.7	27994	145	1234	18	1.5	0.34	567|604|948|958|3263|3596|5590|5950|7124|8013|10225|10417|10892|51010|51111|57506|79004|149840	B2M|BCL6|CD36|CD40|HPX|IL13|PRKCZ|RBP4|TNF|NR4A3|CD96|SPON2|MALT1|EXOSC3|KMT5B|MAVS|CUEDC2|SHLD1	-2.1	MyList
GO Biological Processes	19	GO:1903318	negative regulation of protein maturation	19_GO:0048519 negative regulation of biological process	-4.1	4.9	5.4	27994	42	1234	9	0.73	0.24	2|1378|1522|4102|22900|23409|29934|83596|112401	A2M|CR1|CTSZ|MAGEA3|CARD8|SIRT4|SNX12|BCL2L12|BIRC8	-2.1	MyList
GO Biological Processes	19	GO:0010955	negative regulation of protein processing	19_GO:0048519 negative regulation of biological process	-4.1	4.9	5.4	27994	42	1234	9	0.73	0.24	2|1378|1522|4102|22900|23409|29934|83596|112401	A2M|CR1|CTSZ|MAGEA3|CARD8|SIRT4|SNX12|BCL2L12|BIRC8	-2.1	MyList
GO Biological Processes	19	GO:0009144	purine nucleoside triphosphate metabolic process	19_GO:0008152 metabolic process	-4.1	2.1	4.4	27994	347	1234	32	2.6	0.45	100|516|521|539|1351|2027|3692|4337|4519|4537|4538|4696|4713|4715|4716|4722|4724|4832|5224|5903|6389|7385|9567|9759|11315|23479|51341|54539|55746|339123|400916|790955	ADA|ATP5MC1|ATP5ME|ATP5PO|COX8A|ENO3|EIF6|MOCS1|CYTB|ND3|ND4|NDUFA3|NDUFB7|NDUFB9|NDUFB10|NDUFS3|NDUFS4|NME3|PGAM2|RANBP2|SDHA|UQCRC2|GTPBP1|HDAC4|PARK7|ISCU|ZBTB7A|NDUFB11|NUP133|JMJD8|CHCHD10|UQCC3	-2.1	MyList
GO Biological Processes	19	GO:0048872	homeostasis of number of cells	19_GO:0065007 biological regulation	-4.1	2.3	4.5	27994	257	1234	26	2.1	0.41	100|567|578|604|1236|1540|2113|2624|3071|3148|3216|3313|4851|6218|6372|6647|9258|9770|51341|53833|54681|54977|84433|84636|94081|222236	ADA|B2M|BAK1|BCL6|CCR7|CYLD|ETS1|GATA2|NCKAP1L|HMGB2|HOXB6|HSPA9|NOTCH1|RPS17|CXCL6|SOD1|MFHAS1|RASSF2|ZBTB7A|IL20RB|P4HTM|SLC25A38|CARD11|GPR174|SFXN1|NAPEPLD	-2.1	MyList
KEGG Pathway	24	ko05140	Leishmaniasis		-4.1	3.7	5	27994	73	1234	12	0.97	0.28	1378|2002|2214|2215|3108|3109|3111|3122|5970|7124|10454|23118	CR1|ELK1|FCGR3A|FCGR3B|HLA-DMA|HLA-DMB|HLA-DOA|HLA-DRA|RELA|TNF|TAB1|TAB2	-2.1	MyList
GO Biological Processes	19	GO:0016051	carbohydrate biosynthetic process	19_GO:0008152 metabolic process	-4.1	2.4	4.5	27994	214	1234	23	1.9	0.39	208|468|1407|2027|2131|2806|5106|5224|5903|5950|6483|6576|8660|8706|10678|11091|55808|60343|79660|114899|150094|192134|374907	AKT2|ATF4|CRY1|ENO3|EXT1|GOT2|PCK2|PGAM2|RANBP2|RBP4|ST3GAL2|SLC25A1|IRS2|B3GALNT1|B3GNT2|WDR5|ST6GALNAC1|FAM3A|PPP1R3B|C1QTNF3|SIK1|B3GNT6|B3GNT8	-2.1	MyList
GO Biological Processes	19	GO:0007254	JNK cascade	19_GO:0023052 signaling	-4.1	2.4	4.5	27994	214	1234	23	1.9	0.39	1236|1399|1540|1852|1857|2950|4296|6188|6788|7124|9258|9770|10114|10125|10333|10454|10912|11211|23118|55504|64853|90441|257397	CCR7|CRKL|CYLD|DUSP9|DVL3|GSTP1|MAP3K11|RPS3|STK3|TNF|MFHAS1|RASSF2|HIPK3|RASGRP1|TLR6|TAB1|GADD45G|FZD10|TAB2|TNFRSF19|AIDA|ZNF622|TAB3	-2.1	MyList
GO Biological Processes	19	GO:0045860	positive regulation of protein kinase activity	19_GO:0048518 positive regulation of biological process	-4.1	1.8	4.3	27994	541	1234	44	3.6	0.53	796|958|1236|1326|1399|1839|1852|1857|1908|1991|2246|2258|2911|2914|2915|3071|3320|4296|4342|5310|5590|5606|5906|6188|6288|6647|6788|7124|7424|8941|9770|10125|10333|10454|10892|10912|11211|11315|23118|28984|29775|29990|51561|257397	CALCA|CD40|CCR7|MAP3K8|CRKL|HBEGF|DUSP9|DVL3|EDN3|ELANE|FGF1|FGF13|GRM1|GRM4|GRM5|NCKAP1L|HSP90AA1|MAP3K11|MOS|PKD1|PRKCZ|MAP2K3|RAP1A|RPS3|SAA1|SOD1|STK3|TNF|VEGFC|CDK5R2|RASSF2|RASGRP1|TLR6|TAB1|MALT1|GADD45G|FZD10|PARK7|TAB2|RGCC|CARD10|PILRB|IL23A|TAB3	-2.1	MyList
GO Biological Processes	19	GO:0045088	regulation of innate immune response	19_GO:0002376 immune system process	-4.1	1.9	4.3	27994	459	1234	39	3.2	0.5	2|948|958|1378|1540|3148|3149|3263|3661|4795|5289|5695|5720|5970|7706|9258|9641|9958|10125|10211|10225|10333|10454|10623|10892|11140|23118|23151|56667|57506|60343|81793|84433|84868|89870|127540|149628|257397|259197	A2M|CD36|CD40|CR1|CYLD|HMGB2|HMGB3|HPX|IRF3|NFKBIL1|PIK3C3|PSMB7|PSME1|RELA|TRIM25|MFHAS1|IKBKE|USP15|RASGRP1|FLOT1|CD96|TLR6|TAB1|POLR3C|MALT1|CDC37|TAB2|GRAMD4|MUC13|MAVS|FAM3A|TLR10|CARD11|HAVCR2|TRIM15|HMGB4|PYHIN1|TAB3|NCR3	-2.1	MyList
GO Biological Processes	19	GO:0009167	purine ribonucleoside monophosphate metabolic process	19_GO:0008152 metabolic process	-4.1	2.1	4.4	27994	348	1234	32	2.6	0.45	100|516|521|539|1351|2027|3692|4519|4537|4538|4696|4713|4715|4716|4722|4724|5224|5903|6389|7385|9414|9759|11315|22978|23479|51341|54539|55746|84433|339123|400916|790955	ADA|ATP5MC1|ATP5ME|ATP5PO|COX8A|ENO3|EIF6|CYTB|ND3|ND4|NDUFA3|NDUFB7|NDUFB9|NDUFB10|NDUFS3|NDUFS4|PGAM2|RANBP2|SDHA|UQCRC2|TJP2|HDAC4|PARK7|NT5C2|ISCU|ZBTB7A|NDUFB11|NUP133|CARD11|JMJD8|CHCHD10|UQCC3	-2.1	MyList
GO Biological Processes	19	GO:0002694	regulation of leukocyte activation	19_GO:0002376 immune system process	-4.1	1.8	4.2	27994	608	1234	48	3.9	0.55	100|135|399|604|923|941|958|1209|1236|1326|1378|1540|2624|3071|3109|3111|3149|3596|3600|4192|4690|4773|5590|6188|6542|6647|7535|8013|8660|8673|9258|10125|10193|10333|10892|22890|25793|51010|51111|51561|53833|55423|64926|84433|84868|149840|151888|284021	ADA|ADORA2A|RHOH|BCL6|CD6|CD80|CD40|CLPTM1|CCR7|MAP3K8|CR1|CYLD|GATA2|NCKAP1L|HLA-DMB|HLA-DOA|HMGB3|IL13|IL15|MDK|NCK1|NFATC2|PRKCZ|RPS3|SLC7A2|SOD1|ZAP70|NR4A3|IRS2|VAMP8|MFHAS1|RASGRP1|RNF41|TLR6|MALT1|ZBTB1|FBXO7|EXOSC3|KMT5B|IL23A|IL20RB|SIRPG|RASAL3|CARD11|HAVCR2|SHLD1|BTLA|MILR1	-2.1	MyList
KEGG Pathway	24	ko04668	TNF signaling pathway		-4.1	3.2	4.8	27994	108	1234	15	1.2	0.31	208|468|1326|3600|4318|5606|5970|7124|7424|8837|10000|10454|23118|64764|257397	AKT2|ATF4|MAP3K8|IL15|MMP9|MAP2K3|RELA|TNF|VEGFC|CFLAR|AKT3|TAB1|TAB2|CREB3L2|TAB3	-2.1	MyList
KEGG Pathway	24	ko00190	Oxidative phosphorylation		-4.1	2.9	4.7	27994	133	1234	17	1.4	0.33	516|521|539|1351|4519|4537|4538|4696|4713|4715|4716|4722|4724|6389|7385|9296|54539	ATP5MC1|ATP5ME|ATP5PO|COX8A|CYTB|ND3|ND4|NDUFA3|NDUFB7|NDUFB9|NDUFB10|NDUFS3|NDUFS4|SDHA|UQCRC2|ATP6V1F|NDUFB11	-2.1	MyList
GO Biological Processes	19	GO:0006873	cellular ion homeostasis	19_GO:0065007 biological regulation	-4.1	1.7	4.2	27994	677	1234	52	4.2	0.57	468|491|578|796|887|948|958|1043|1236|1812|1907|1908|1909|1991|2359|2624|2697|2911|2915|3263|3577|3596|3827|3934|4828|5310|5731|5910|6288|6341|6355|6647|6786|7779|7879|9256|9296|10989|23479|27185|55013|55503|55630|57113|57130|57217|63892|79572|80045|84317|84636|91689	ATF4|ATP2B2|BAK1|CALCA|CCKBR|CD36|CD40|CD52|CCR7|DRD1|EDN2|EDN3|EDNRA|ELANE|FPR3|GATA2|GJA1|GRM1|GRM5|HPX|CXCR1|IL13|KNG1|LCN2|NMB|PKD1|PTGER1|RAP1GDS1|SAA1|SCO1|CCL8|SOD1|STIM1|SLC30A1|RAB7A|TSPOAP1|ATP6V1F|IMMT|ISCU|DISC1|MCUB|TRPV6|SLC39A4|TRPC7|ATP13A1|TTC7A|THADA|ATP13A3|GPR157|CCDC115|GPR174|SMDT1	-2	MyList
GO Biological Processes	19	GO:1902165	regulation of intrinsic apoptotic signaling pathway in response to DNA damage by p53 class mediator	19_GO:0023052 signaling	-4.1	7.6	6	27994	18	1234	6	0.49	0.2	960|3190|6154|25946|51499|83596	CD44|HNRNPK|RPL26|ZNF385A|TRIAP1|BCL2L12	-2	MyList
GO Biological Processes	19	GO:1904098	regulation of protein O-linked glycosylation	19_GO:0050789 regulation of biological process	-4.1	23	8.1	27994	3	1234	3	0.24	0.14	3600|10585|29954	IL15|POMT1|POMT2	-2	MyList
GO Biological Processes	19	GO:1904100	positive regulation of protein O-linked glycosylation	19_GO:0048518 positive regulation of biological process	-4.1	23	8.1	27994	3	1234	3	0.24	0.14	3600|10585|29954	IL15|POMT1|POMT2	-2	MyList
GO Biological Processes	19	GO:1902162	regulation of DNA damage response, signal transduction by p53 class mediator resulting in transcription of p21 class mediator	19_GO:0023052 signaling	-4.1	23	8.1	27994	3	1234	3	0.24	0.14	6154|25946|149628	RPL26|ZNF385A|PYHIN1	-2	MyList
GO Biological Processes	19	GO:0097010	eukaryotic translation initiation factor 4F complex assembly	19_GO:0071840 cellular component organization or biogenesis	-4.1	23	8.1	27994	3	1234	3	0.24	0.14	1975|1981|7458	EIF4B|EIF4G1|EIF4H	-2	MyList
GO Biological Processes	19	GO:1902164	positive regulation of DNA damage response, signal transduction by p53 class mediator resulting in transcription of p21 class mediator	19_GO:0048518 positive regulation of biological process	-4.1	23	8.1	27994	3	1234	3	0.24	0.14	6154|25946|149628	RPL26|ZNF385A|PYHIN1	-2	MyList
GO Biological Processes	19	GO:0050856	regulation of T cell receptor signaling pathway	19_GO:0002376 immune system process	-4.1	4.7	5.3	27994	43	1234	9	0.73	0.24	100|1236|1540|5970|6188|10892|29085|53347|84433	ADA|CCR7|CYLD|RELA|RPS3|MALT1|PHPT1|UBASH3A|CARD11	-2	MyList
KEGG Pathway	24	ko04640	Hematopoietic cell lineage		-4.1	3.3	4.8	27994	97	1234	14	1.1	0.3	911|915|924|926|948|951|960|1378|2208|3108|3109|3111|3122|7124	CD1C|CD3D|CD7|CD8B|CD36|CD37|CD44|CR1|FCER2|HLA-DMA|HLA-DMB|HLA-DOA|HLA-DRA|TNF	-2	MyList
GO Biological Processes	19	GO:0042273	ribosomal large subunit biogenesis	19_GO:0071840 cellular component organization or biogenesis	-4	3.7	5	27994	74	1234	12	0.97	0.28	2971|3692|4736|6135|6154|11224|26156|51154|65003|81887|84365|90441	GTF3A|EIF6|RPL10A|RPL11|RPL26|RPL35|RSL1D1|MRTO4|MRPL11|LAS1L|NIFK|ZNF622	-2	MyList
GO Biological Processes	19	GO:0009141	nucleoside triphosphate metabolic process	19_GO:0008152 metabolic process	-4	2	4.3	27994	366	1234	33	2.7	0.46	100|516|521|539|790|1351|2027|3692|4337|4519|4537|4538|4696|4713|4715|4716|4722|4724|4832|5224|5903|6389|7385|9567|9759|11315|23479|51341|54539|55746|339123|400916|790955	ADA|ATP5MC1|ATP5ME|ATP5PO|CAD|COX8A|ENO3|EIF6|MOCS1|CYTB|ND3|ND4|NDUFA3|NDUFB7|NDUFB9|NDUFB10|NDUFS3|NDUFS4|NME3|PGAM2|RANBP2|SDHA|UQCRC2|GTPBP1|HDAC4|PARK7|ISCU|ZBTB7A|NDUFB11|NUP133|JMJD8|CHCHD10|UQCC3	-2	MyList
GO Biological Processes	19	GO:0009126	purine nucleoside monophosphate metabolic process	19_GO:0008152 metabolic process	-4	2.1	4.3	27994	351	1234	32	2.6	0.45	100|516|521|539|1351|2027|3692|4519|4537|4538|4696|4713|4715|4716|4722|4724|5224|5903|6389|7385|9414|9759|11315|22978|23479|51341|54539|55746|84433|339123|400916|790955	ADA|ATP5MC1|ATP5ME|ATP5PO|COX8A|ENO3|EIF6|CYTB|ND3|ND4|NDUFA3|NDUFB7|NDUFB9|NDUFB10|NDUFS3|NDUFS4|PGAM2|RANBP2|SDHA|UQCRC2|TJP2|HDAC4|PARK7|NT5C2|ISCU|ZBTB7A|NDUFB11|NUP133|CARD11|JMJD8|CHCHD10|UQCC3	-2	MyList
GO Biological Processes	19	GO:0046942	carboxylic acid transport	19_GO:0051179 localization	-4	2.1	4.3	27994	353	1234	32	2.6	0.45	18|123|135|208|948|1066|2170|2697|2806|3766|4828|5660|6542|6576|8660|8884|9016|9123|9256|9963|10630|11001|22930|54977|57709|84879|94081|119559|140679|162515|255189|388662	ABAT|PLIN2|ADORA2A|AKT2|CD36|CES1|FABP3|GJA1|GOT2|KCNJ10|NMB|PSAP|SLC7A2|SLC25A1|IRS2|SLC5A6|SLC25A14|SLC16A3|TSPOAP1|SLC23A1|PDPN|SLC27A2|RAB3GAP1|SLC25A38|SLC7A14|MFSD2A|SFXN1|SFXN4|SLC32A1|SLC16A11|PLA2G4F|SLC6A17	-2	MyList
GO Biological Processes	19	GO:0033674	positive regulation of kinase activity	19_GO:0048518 positive regulation of biological process	-4	1.8	4.1	27994	615	1234	48	3.9	0.55	796|958|1236|1326|1399|1839|1852|1857|1908|1991|2246|2258|2911|2914|2915|3071|3320|4296|4342|5310|5590|5606|5903|5906|6188|6288|6647|6788|7124|7424|8941|9770|10125|10333|10454|10892|10912|10985|11211|11315|23118|28984|29775|29990|51561|90441|92597|257397	CALCA|CD40|CCR7|MAP3K8|CRKL|HBEGF|DUSP9|DVL3|EDN3|ELANE|FGF1|FGF13|GRM1|GRM4|GRM5|NCKAP1L|HSP90AA1|MAP3K11|MOS|PKD1|PRKCZ|MAP2K3|RANBP2|RAP1A|RPS3|SAA1|SOD1|STK3|TNF|VEGFC|CDK5R2|RASSF2|RASGRP1|TLR6|TAB1|MALT1|GADD45G|GCN1|FZD10|PARK7|TAB2|RGCC|CARD10|PILRB|IL23A|ZNF622|MOB1B|TAB3	-2	MyList
KEGG Pathway	24	ko04932	Non-alcoholic fatty liver disease (NAFLD)		-4	2.7	4.6	27994	149	1234	18	1.5	0.34	208|468|1351|4296|4519|4696|4713|4715|4716|4722|4724|5970|6389|7124|7385|8660|10000|54539	AKT2|ATF4|COX8A|MAP3K11|CYTB|NDUFA3|NDUFB7|NDUFB9|NDUFB10|NDUFS3|NDUFS4|RELA|SDHA|TNF|UQCRC2|IRS2|AKT3|NDUFB11	-2	MyList
GO Biological Processes	19	GO:0001906	cell killing	19_GO:0001906 cell killing	-4	2.6	4.5	27994	176	1234	20	1.6	0.36	563|567|911|1379|1511|1670|1991|2208|3075|3151|3346|3596|3811|4069|6372|10125|51561|80328|84868|259197	AZGP1|B2M|CD1C|CR1L|CTSG|DEFA5|ELANE|FCER2|CFH|HMGN2|HTN1|IL13|KIR3DL1|LYZ|CXCL6|RASGRP1|IL23A|ULBP2|HAVCR2|NCR3	-2	MyList
GO Biological Processes	19	GO:0009617	response to bacterium	19_GO:0051704 multi-organism process	-4	1.7	4.1	27994	754	1234	56	4.5	0.59	567|923|941|948|958|1236|1511|1543|1670|1991|2289|2326|2697|2823|2950|3001|3148|3346|3394|3454|3587|3596|3661|3934|4069|4795|4851|5731|5970|6372|7056|7124|8349|8837|10225|10333|10417|10892|22900|23097|23118|27179|51561|56977|57151|57506|59307|80740|84868|89857|131375|140683|161145|245932|342979|389643	B2M|CD6|CD80|CD36|CD40|CCR7|CTSG|CYP1A1|DEFA5|ELANE|FKBP5|FMO1|GJA1|GPM6A|GSTP1|GZMA|HMGB2|HTN1|IRF8|IFNAR1|IL10RA|IL13|IRF3|LCN2|LYZ|NFKBIL1|NOTCH1|PTGER1|RELA|CXCL6|THBD|TNF|H2BC21|CFLAR|CD96|TLR6|SPON2|MALT1|CARD8|CDK19|TAB2|IL36A|IL23A|STOX2|LYZL6|MAVS|SIGIRR|LY6G6C|HAVCR2|KLHL6|LYZL4|BPIFA2|TMEM229B|DEFB119|PALM3|NUGGC	-2	MyList
GO Biological Processes	19	GO:0015849	organic acid transport	19_GO:0051179 localization	-4	2.1	4.3	27994	354	1234	32	2.6	0.45	18|123|135|208|948|1066|2170|2697|2806|3766|4828|5660|6542|6576|8660|8884|9016|9123|9256|9963|10630|11001|22930|54977|57709|84879|94081|119559|140679|162515|255189|388662	ABAT|PLIN2|ADORA2A|AKT2|CD36|CES1|FABP3|GJA1|GOT2|KCNJ10|NMB|PSAP|SLC7A2|SLC25A1|IRS2|SLC5A6|SLC25A14|SLC16A3|TSPOAP1|SLC23A1|PDPN|SLC27A2|RAB3GAP1|SLC25A38|SLC7A14|MFSD2A|SFXN1|SFXN4|SLC32A1|SLC16A11|PLA2G4F|SLC6A17	-2	MyList
KEGG Pathway	24	hsa04620	Toll-like receptor signaling pathway		-4	3.1	4.7	27994	111	1234	15	1.2	0.31	208|941|958|1326|3454|3661|3921|5606|5970|7124|9641|10000|10333|10454|23118	AKT2|CD80|CD40|MAP3K8|IFNAR1|IRF3|RPSA|MAP2K3|RELA|TNF|IKBKE|AKT3|TLR6|TAB1|TAB2	-2	MyList
GO Biological Processes	19	GO:0051181	cofactor transport	19_GO:0051179 localization	-4	4.2	5.1	27994	54	1234	10	0.81	0.26	2697|3263|3934|8884|9197|9963|10630|55652|55788|81693	GJA1|HPX|LCN2|SLC5A6|SLC33A1|SLC23A1|PDPN|SLC48A1|LMBRD1|AMN	-2	MyList
GO Biological Processes	19	GO:0009620	response to fungus	19_GO:0051704 multi-organism process	-4	4.2	5.1	27994	54	1234	10	0.81	0.26	578|1511|1670|1991|3346|10417|10892|60343|84522|245932	BAK1|CTSG|DEFA5|ELANE|HTN1|SPON2|MALT1|FAM3A|JAGN1|DEFB119	-2	MyList
KEGG Pathway	24	hsa05012	Parkinson disease		-3.9	2.6	4.5	27994	177	1234	20	1.6	0.36	135|516|539|1351|1812|4519|4537|4538|4696|4713|4715|4716|4722|4724|6389|6570|7318|7385|11315|54539	ADORA2A|ATP5MC1|ATP5PO|COX8A|DRD1|CYTB|ND3|ND4|NDUFA3|NDUFB7|NDUFB9|NDUFB10|NDUFS3|NDUFS4|SDHA|SLC18A1|UBA7|UQCRC2|PARK7|NDUFB11	-2	MyList
GO Biological Processes	19	GO:0002183	cytoplasmic translational initiation	19_GO:0008152 metabolic process	-3.9	5.2	5.3	27994	35	1234	8	0.65	0.23	1939|1975|1981|4690|7458|8666|23521|28985	EIF2D|EIF4B|EIF4G1|NCK1|EIF4H|EIF3G|RPL13A|MCTS1	-2	MyList
GO Biological Processes	19	GO:0070665	positive regulation of leukocyte proliferation	19_GO:0008283 cell proliferation	-3.9	2.7	4.5	27994	150	1234	18	1.5	0.34	100|604|923|941|958|3071|3109|3596|3600|4690|4773|6188|7535|8660|51561|64926|84433|84868	ADA|BCL6|CD6|CD80|CD40|NCKAP1L|HLA-DMB|IL13|IL15|NCK1|NFATC2|RPS3|ZAP70|IRS2|IL23A|RASAL3|CARD11|HAVCR2	-2	MyList
GO Biological Processes	19	GO:1903706	regulation of hemopoiesis	19_GO:0002376 immune system process	-3.9	1.9	4.2	27994	500	1234	41	3.3	0.51	100|399|567|604|941|1209|1378|1540|2113|2624|2778|3071|3111|3148|3149|3313|3600|3692|4005|4192|4773|4780|4851|5590|5695|5720|6647|7124|7535|8013|9739|9770|10125|10193|10892|11091|22890|25793|51561|54681|84433	ADA|RHOH|B2M|BCL6|CD80|CLPTM1|CR1|CYLD|ETS1|GATA2|GNAS|NCKAP1L|HLA-DOA|HMGB2|HMGB3|HSPA9|IL15|EIF6|LMO2|MDK|NFATC2|NFE2L2|NOTCH1|PRKCZ|PSMB7|PSME1|SOD1|TNF|ZAP70|NR4A3|SETD1A|RASSF2|RASGRP1|RNF41|MALT1|WDR5|ZBTB1|FBXO7|IL23A|P4HTM|CARD11	-2	MyList
GO Biological Processes	19	GO:0042326	negative regulation of phosphorylation	19_GO:0048519 negative regulation of biological process	-3.9	1.9	4.2	27994	484	1234	40	3.2	0.5	135|399|578|655|753|1030|1399|1540|1852|1981|2950|3087|3476|4690|5590|5998|6456|6609|8660|9759|9770|10114|10251|10454|10636|11072|11315|25793|27124|27330|54206|55450|55885|57493|57732|64853|113791|161742|200734|203228	ADORA2A|RHOH|BAK1|BMP7|LDLRAD4|CDKN2B|CRKL|CYLD|DUSP9|EIF4G1|GSTP1|HHEX|IGBP1|NCK1|PRKCZ|RGS3|SH3GL2|SMPD1|IRS2|HDAC4|RASSF2|HIPK3|SPRY3|TAB1|RGS14|DUSP14|PARK7|FBXO7|INPP5J|RPS6KA6|ERRFI1|CAMK2N1|LMO3|HEG1|ZFYVE28|AIDA|PIK3IP1|SPRED1|SPRED2|C9orf72	-2	MyList
GO Biological Processes	19	GO:0009205	purine ribonucleoside triphosphate metabolic process	19_GO:0008152 metabolic process	-3.9	2.1	4.3	27994	340	1234	31	2.5	0.45	516|521|539|1351|2027|3692|4337|4519|4537|4538|4696|4713|4715|4716|4722|4724|4832|5224|5903|6389|7385|9567|9759|11315|23479|51341|54539|55746|339123|400916|790955	ATP5MC1|ATP5ME|ATP5PO|COX8A|ENO3|EIF6|MOCS1|CYTB|ND3|ND4|NDUFA3|NDUFB7|NDUFB9|NDUFB10|NDUFS3|NDUFS4|NME3|PGAM2|RANBP2|SDHA|UQCRC2|GTPBP1|HDAC4|PARK7|ISCU|ZBTB7A|NDUFB11|NUP133|JMJD8|CHCHD10|UQCC3	-2	MyList
GO Biological Processes	19	GO:0045089	positive regulation of innate immune response	19_GO:0002376 immune system process	-3.9	2	4.2	27994	388	1234	34	2.8	0.47	948|958|1540|3148|3149|3263|3661|4795|5289|5695|5720|5970|7706|9258|9641|9958|10125|10211|10333|10454|10623|10892|23118|23151|56667|57506|81793|84433|84868|89870|127540|149628|257397|259197	CD36|CD40|CYLD|HMGB2|HMGB3|HPX|IRF3|NFKBIL1|PIK3C3|PSMB7|PSME1|RELA|TRIM25|MFHAS1|IKBKE|USP15|RASGRP1|FLOT1|TLR6|TAB1|POLR3C|MALT1|TAB2|GRAMD4|MUC13|MAVS|TLR10|CARD11|HAVCR2|TRIM15|HMGB4|PYHIN1|TAB3|NCR3	-1.9	MyList
GO Biological Processes	19	GO:0032479	regulation of type I interferon production	19_GO:0032501 multicellular organismal process	-3.9	2.9	4.6	27994	125	1234	16	1.3	0.32	1540|3148|3661|5094|5437|5970|7318|7528|7706|9641|10211|10623|57506|79102|84868|89870	CYLD|HMGB2|IRF3|PCBP2|POLR2H|RELA|UBA7|YY1|TRIM25|IKBKE|FLOT1|POLR3C|MAVS|RNF26|HAVCR2|TRIM15	-1.9	MyList
GO Biological Processes	19	GO:0051251	positive regulation of lymphocyte activation	19_GO:0002376 immune system process	-3.9	2	4.2	27994	357	1234	32	2.6	0.45	100|399|604|923|941|958|1236|1326|1540|3071|3109|3596|3600|4192|4690|4773|5590|6188|7535|8660|10125|10892|22890|51010|51111|51561|55423|64926|84433|84868|149840|151888	ADA|RHOH|BCL6|CD6|CD80|CD40|CCR7|MAP3K8|CYLD|NCKAP1L|HLA-DMB|IL13|IL15|MDK|NCK1|NFATC2|PRKCZ|RPS3|ZAP70|IRS2|RASGRP1|MALT1|ZBTB1|EXOSC3|KMT5B|IL23A|SIRPG|RASAL3|CARD11|HAVCR2|SHLD1|BTLA	-1.9	MyList
GO Biological Processes	19	GO:0002764	immune response-regulating signaling pathway	19_GO:0002376 immune system process	-3.9	1.7	4.1	27994	690	1234	52	4.2	0.57	100|915|919|948|958|1236|1378|1399|1540|2214|2359|3071|3120|3122|3320|3661|4690|4773|4795|5289|5695|5720|5906|5970|6188|7535|7706|8013|8631|9258|9641|9958|10211|10333|10454|10892|23118|23151|29085|53347|53833|56667|64005|81793|84433|84868|89857|89870|151888|257397|259197|387357	ADA|CD3D|CD247|CD36|CD40|CCR7|CR1|CRKL|CYLD|FCGR3A|FPR3|NCKAP1L|HLA-DQB2|HLA-DRA|HSP90AA1|IRF3|NCK1|NFATC2|NFKBIL1|PIK3C3|PSMB7|PSME1|RAP1A|RELA|RPS3|ZAP70|TRIM25|NR4A3|SKAP1|MFHAS1|IKBKE|USP15|FLOT1|TLR6|TAB1|MALT1|TAB2|GRAMD4|PHPT1|UBASH3A|IL20RB|MUC13|MYO1G|TLR10|CARD11|HAVCR2|KLHL6|TRIM15|BTLA|TAB3|NCR3|THEMIS	-1.9	MyList
KEGG Pathway	24	hsa04640	Hematopoietic cell lineage		-3.9	3	4.6	27994	113	1234	15	1.2	0.31	911|915|924|926|948|951|960|1378|2208|3108|3109|3111|3120|3122|7124	CD1C|CD3D|CD7|CD8B|CD36|CD37|CD44|CR1|FCER2|HLA-DMA|HLA-DMB|HLA-DOA|HLA-DQB2|HLA-DRA|TNF	-1.9	MyList
GO Biological Processes	19	GO:0006397	mRNA processing	19_GO:0008152 metabolic process	-3.9	1.8	4.1	27994	554	1234	44	3.6	0.53	3190|4654|4904|5094|5437|6432|6627|6628|6638|6732|6829|9295|9716|9785|10147|10181|10713|22984|23020|25862|26121|26528|29890|51202|51329|51341|51634|51690|51755|54845|55339|55544|55702|56903|57187|58506|64282|64852|79066|79228|84844|92906|96764|283989	HNRNPK|MYOD1|YBX1|PCBP2|POLR2H|SRSF7|SNRPA1|SNRPB|SNRPN|SRPK1|SUPT5H|SRSF11|AQR|DHX38|SUGP2|RBM5|USP39|PDCD11|SNRNP200|USP49|PRPF31|DAZAP1|RBM15B|DDX47|ARL6IP4|ZBTB7A|RBMX2|LSM7|CDK12|ESRP1|WDR33|RBM38|YJU2|PAPOLB|THOC2|SCAF1|TENT4B|TUT1|METTL16|THOC6|PHF5A|HNRNPLL|TGS1|TSEN54	-1.9	MyList
GO Biological Processes	19	GO:0002702	positive regulation of production of molecular mediator of immune response	19_GO:0002376 immune system process	-3.9	3.1	4.6	27994	101	1234	14	1.1	0.3	567|948|958|3263|3596|5590|5950|8013|10417|10892|51010|51111|57506|149840	B2M|CD36|CD40|HPX|IL13|PRKCZ|RBP4|NR4A3|SPON2|MALT1|EXOSC3|KMT5B|MAVS|SHLD1	-1.9	MyList
GO Biological Processes	19	GO:0002757	immune response-activating signal transduction	19_GO:0002376 immune system process	-3.9	1.7	4	27994	657	1234	50	4.1	0.56	100|915|919|948|958|1236|1378|1399|1540|2214|2359|3071|3120|3122|3320|3661|4690|4773|4795|5289|5695|5720|5906|5970|6188|7535|7706|8013|8631|9258|9641|9958|10211|10333|10454|10892|23118|23151|29085|53347|56667|64005|81793|84433|84868|89857|89870|257397|259197|387357	ADA|CD3D|CD247|CD36|CD40|CCR7|CR1|CRKL|CYLD|FCGR3A|FPR3|NCKAP1L|HLA-DQB2|HLA-DRA|HSP90AA1|IRF3|NCK1|NFATC2|NFKBIL1|PIK3C3|PSMB7|PSME1|RAP1A|RELA|RPS3|ZAP70|TRIM25|NR4A3|SKAP1|MFHAS1|IKBKE|USP15|FLOT1|TLR6|TAB1|MALT1|TAB2|GRAMD4|PHPT1|UBASH3A|MUC13|MYO1G|TLR10|CARD11|HAVCR2|KLHL6|TRIM15|TAB3|NCR3|THEMIS	-1.9	MyList
GO Biological Processes	19	GO:0051348	negative regulation of transferase activity	19_GO:0065007 biological regulation	-3.9	2.1	4.2	27994	297	1234	28	2.3	0.42	135|399|655|1030|1852|2950|3087|4690|5998|6135|6609|8660|10114|10251|10454|10636|11072|11315|25793|29085|54206|55450|57493|57732|64853|113791|161742|200734	ADORA2A|RHOH|BMP7|CDKN2B|DUSP9|GSTP1|HHEX|NCK1|RGS3|RPL11|SMPD1|IRS2|HIPK3|SPRY3|TAB1|RGS14|DUSP14|PARK7|FBXO7|PHPT1|ERRFI1|CAMK2N1|HEG1|ZFYVE28|AIDA|PIK3IP1|SPRED1|SPRED2	-1.9	MyList
GO Biological Processes	19	GO:0043122	regulation of I-kappaB kinase/NF-kappaB signaling	19_GO:0023052 signaling	-3.8	2.3	4.3	27994	252	1234	25	2	0.4	399|948|958|1236|2697|2950|3661|5970|6574|7124|7706|8837|9641|10333|10892|22900|23118|54862|55504|57506|65992|84336|84433|257397|339123	RHOH|CD36|CD40|CCR7|GJA1|GSTP1|IRF3|RELA|SLC20A1|TNF|TRIM25|CFLAR|IKBKE|TLR6|MALT1|CARD8|TAB2|CC2D1A|TNFRSF19|MAVS|DDRGK1|TMEM101|CARD11|TAB3|JMJD8	-1.9	MyList
GO Biological Processes	19	GO:0002521	leukocyte differentiation	19_GO:0002376 immune system process	-3.8	1.8	4.1	27994	539	1234	43	3.5	0.52	100|399|567|578|604|915|941|1209|1236|1378|1540|2624|2778|3071|3087|3111|3149|3600|4192|4242|4318|4773|5590|5660|6647|7124|7535|9452|9759|9770|10125|10193|10892|22890|25793|27434|29781|51341|51561|54856|84433|84522|387357	ADA|RHOH|B2M|BAK1|BCL6|CD3D|CD80|CLPTM1|CCR7|CR1|CYLD|GATA2|GNAS|NCKAP1L|HHEX|HLA-DOA|HMGB3|IL15|MDK|MFNG|MMP9|NFATC2|PRKCZ|PSAP|SOD1|TNF|ZAP70|ITM2A|HDAC4|RASSF2|RASGRP1|RNF41|MALT1|ZBTB1|FBXO7|POLM|NCAPH2|ZBTB7A|IL23A|GON4L|CARD11|JAGN1|THEMIS	-1.9	MyList
GO Biological Processes	19	GO:0043410	positive regulation of MAPK cascade	19_GO:0048518 positive regulation of biological process	-3.8	1.8	4.1	27994	556	1234	44	3.6	0.53	948|958|960|1236|1326|1399|1852|1857|1908|1991|2246|2911|2914|4296|4342|4851|5590|5606|5660|5906|6014|6188|6288|6355|6367|6647|6788|7124|8837|9258|9770|10125|10333|10454|10912|11211|23118|55504|56005|57608|84868|90441|257397|284361	CD36|CD40|CD44|CCR7|MAP3K8|CRKL|DUSP9|DVL3|EDN3|ELANE|FGF1|GRM1|GRM4|MAP3K11|MOS|NOTCH1|PRKCZ|MAP2K3|PSAP|RAP1A|RIT2|RPS3|SAA1|CCL8|CCL22|SOD1|STK3|TNF|CFLAR|MFHAS1|RASSF2|RASGRP1|TLR6|TAB1|GADD45G|FZD10|TAB2|TNFRSF19|MYDGF|JCAD|HAVCR2|ZNF622|TAB3|EMC10	-1.9	MyList
GO Biological Processes	19	GO:0032606	type I interferon production	19_GO:0032501 multicellular organismal process	-3.8	2.9	4.5	27994	127	1234	16	1.3	0.32	1540|3148|3661|5094|5437|5970|7318|7528|7706|9641|10211|10623|57506|79102|84868|89870	CYLD|HMGB2|IRF3|PCBP2|POLR2H|RELA|UBA7|YY1|TRIM25|IKBKE|FLOT1|POLR3C|MAVS|RNF26|HAVCR2|TRIM15	-1.9	MyList
GO Biological Processes	19	GO:0033673	negative regulation of kinase activity	19_GO:0048519 negative regulation of biological process	-3.8	2.2	4.2	27994	268	1234	26	2.1	0.41	135|399|655|1030|1852|2950|3087|4690|5998|6609|8660|10114|10251|10454|10636|11072|11315|25793|54206|55450|57493|57732|64853|113791|161742|200734	ADORA2A|RHOH|BMP7|CDKN2B|DUSP9|GSTP1|HHEX|NCK1|RGS3|SMPD1|IRS2|HIPK3|SPRY3|TAB1|RGS14|DUSP14|PARK7|FBXO7|ERRFI1|CAMK2N1|HEG1|ZFYVE28|AIDA|PIK3IP1|SPRED1|SPRED2	-1.9	MyList
GO Biological Processes	19	GO:0070085	glycosylation	19_GO:0008152 metabolic process	-3.8	2.2	4.2	27994	268	1234	26	2.1	0.41	2131|3600|4597|6482|6483|8706|9488|10267|10585|10678|26290|29954|50614|51006|54790|55343|55624|55808|56667|64409|79644|192134|282969|285203|374907|387923	EXT1|IL15|MVD|ST3GAL1|ST3GAL2|B3GALNT1|PIGB|RAMP1|POMT1|B3GNT2|GALNT8|POMT2|GALNT9|SLC35C2|TET2|SLC35C1|POMGNT1|ST6GALNAC1|MUC13|GALNT17|SRD5A3|B3GNT6|FUOM|EOGT|B3GNT8|SERP2	-1.9	MyList
GO Biological Processes	19	GO:2000121	regulation of removal of superoxide radicals	19_GO:0098754 detoxification	-3.8	8.7	6	27994	13	1234	5	0.41	0.18	655|948|4780|7124|11315	BMP7|CD36|NFE2L2|TNF|PARK7	-1.9	MyList
KEGG Pathway	24	hsa04668	TNF signaling pathway		-3.8	3	4.5	27994	115	1234	15	1.2	0.31	208|468|1326|3600|4318|5606|5970|7124|7424|8837|10000|10454|23118|64764|257397	AKT2|ATF4|MAP3K8|IL15|MMP9|MAP2K3|RELA|TNF|VEGFC|CFLAR|AKT3|TAB1|TAB2|CREB3L2|TAB3	-1.9	MyList
GO Biological Processes	19	GO:0010942	positive regulation of cell death	19_GO:0048518 positive regulation of biological process	-3.8	1.7	4	27994	749	1234	55	4.5	0.59	135|323|468|578|604|655|948|958|1522|1540|1852|1981|2002|3001|3827|4118|4296|4318|4690|4760|4824|4851|5533|6135|6154|6188|6609|6647|6788|7124|7159|7480|8013|8794|8837|9759|9770|10181|10333|10795|10892|10912|11315|22900|23097|23151|23229|28984|51741|79845|84289|90441|150094|285237|400916	ADORA2A|APBB2|ATF4|BAK1|BCL6|BMP7|CD36|CD40|CTSZ|CYLD|DUSP9|EIF4G1|ELK1|GZMA|KNG1|MAL|MAP3K11|MMP9|NCK1|NEUROD1|NKX3-1|NOTCH1|PPP3CC|RPL11|RPL26|RPS3|SMPD1|SOD1|STK3|TNF|TP53BP2|WNT10B|NR4A3|TNFRSF10C|CFLAR|HDAC4|RASSF2|RBM5|TLR6|ZNF268|MALT1|GADD45G|PARK7|CARD8|CDK19|GRAMD4|ARHGEF9|RGCC|WWOX|RNF122|ING5|ZNF622|SIK1|C3orf38|CHCHD10	-1.8	MyList
GO Biological Processes	19	GO:0071451	cellular response to superoxide	19_GO:0050896 response to stimulus	-3.8	5.7	5.3	27994	28	1234	7	0.57	0.21	655|948|4780|6647|7124|11315|54936	BMP7|CD36|NFE2L2|SOD1|TNF|PARK7|ADPRS	-1.8	MyList
GO Biological Processes	19	GO:0071450	cellular response to oxygen radical	19_GO:0050896 response to stimulus	-3.8	5.7	5.3	27994	28	1234	7	0.57	0.21	655|948|4780|6647|7124|11315|54936	BMP7|CD36|NFE2L2|SOD1|TNF|PARK7|ADPRS	-1.8	MyList
GO Biological Processes	19	GO:0043407	negative regulation of MAP kinase activity	19_GO:0048519 negative regulation of biological process	-3.8	3.4	4.7	27994	79	1234	12	0.97	0.28	655|1852|2950|5998|6609|10114|10251|10636|11072|64853|161742|200734	BMP7|DUSP9|GSTP1|RGS3|SMPD1|HIPK3|SPRY3|RGS14|DUSP14|AIDA|SPRED1|SPRED2	-1.8	MyList
KEGG Pathway	24	ko04010	MAPK signaling pathway		-3.8	2.2	4.2	27994	255	1234	25	2	0.4	208|468|1326|1399|1852|2002|2246|2258|4296|4342|5533|5606|5906|5970|6788|7124|8681|10000|10125|10454|10912|23118|27091|27330|255189	AKT2|ATF4|MAP3K8|CRKL|DUSP9|ELK1|FGF1|FGF13|MAP3K11|MOS|PPP3CC|MAP2K3|RAP1A|RELA|STK3|TNF|JMJD7-PLA2G4B|AKT3|RASGRP1|TAB1|GADD45G|TAB2|CACNG5|RPS6KA6|PLA2G4F	-1.8	MyList
GO Biological Processes	19	GO:0006094	gluconeogenesis	19_GO:0008152 metabolic process	-3.8	3.2	4.6	27994	91	1234	13	1.1	0.29	468|1407|2027|2806|5106|5224|5903|5950|6576|11091|60343|114899|150094	ATF4|CRY1|ENO3|GOT2|PCK2|PGAM2|RANBP2|RBP4|SLC25A1|WDR5|FAM3A|C1QTNF3|SIK1	-1.8	MyList
GO Biological Processes	19	GO:2001020	regulation of response to DNA damage stimulus	19_GO:0050896 response to stimulus	-3.8	2.3	4.2	27994	226	1234	23	1.9	0.39	754|960|1407|3190|4255|4824|5429|5531|6154|6188|25946|51111|51499|55086|55702|56893|56950|83596|116028|149628|149840|161742|200734	PTTG1IP|CD44|CRY1|HNRNPK|MGMT|NKX3-1|POLH|PPP4C|RPL26|RPS3|ZNF385A|KMT5B|TRIAP1|RADX|YJU2|UBQLN4|SMYD2|BCL2L12|RMI2|PYHIN1|SHLD1|SPRED1|SPRED2	-1.8	MyList
KEGG Pathway	24	hsa05145	Toxoplasmosis		-3.7	2.9	4.5	27994	116	1234	15	1.2	0.31	208|958|3108|3109|3111|3120|3122|3587|5606|5970|7124|10000|10454|23118|112401	AKT2|CD40|HLA-DMA|HLA-DMB|HLA-DOA|HLA-DQB2|HLA-DRA|IL10RA|MAP2K3|RELA|TNF|AKT3|TAB1|TAB2|BIRC8	-1.8	MyList
GO Biological Processes	19	GO:0007249	I-kappaB kinase/NF-kappaB signaling	19_GO:0023052 signaling	-3.7	2.1	4.2	27994	286	1234	27	2.2	0.42	399|948|958|1236|2697|2950|3661|4795|5970|6574|7124|7706|8837|9641|10333|10454|10892|22900|23118|54862|55504|57506|65992|84336|84433|257397|339123	RHOH|CD36|CD40|CCR7|GJA1|GSTP1|IRF3|NFKBIL1|RELA|SLC20A1|TNF|TRIM25|CFLAR|IKBKE|TLR6|TAB1|MALT1|CARD8|TAB2|CC2D1A|TNFRSF19|MAVS|DDRGK1|TMEM101|CARD11|TAB3|JMJD8	-1.8	MyList
GO Biological Processes	19	GO:0032480	negative regulation of type I interferon production	19_GO:0048519 negative regulation of biological process	-3.7	4.3	4.9	27994	47	1234	9	0.73	0.24	1540|3661|5094|7318|7528|7706|9641|57506|84868	CYLD|IRF3|PCBP2|UBA7|YY1|TRIM25|IKBKE|MAVS|HAVCR2	-1.8	MyList
KEGG Pathway	24	hsa04940	Type I diabetes mellitus		-3.7	4.3	4.9	27994	47	1234	9	0.73	0.24	941|1363|3108|3109|3111|3120|3122|5799|7124	CD80|CPE|HLA-DMA|HLA-DMB|HLA-DOA|HLA-DQB2|HLA-DRA|PTPRN2|TNF	-1.8	MyList
GO Biological Processes	19	GO:0009259	ribonucleotide metabolic process	19_GO:0008152 metabolic process	-3.7	1.8	4	27994	562	1234	44	3.6	0.53	516|521|539|790|1351|2027|3692|4337|4519|4537|4538|4597|4696|4713|4715|4716|4722|4724|4832|5141|5224|5903|6389|6576|7385|7923|8460|8942|9414|9567|9583|9759|11315|22978|23205|23479|51341|54539|55746|83401|84433|339123|400916|790955	ATP5MC1|ATP5ME|ATP5PO|CAD|COX8A|ENO3|EIF6|MOCS1|CYTB|ND3|ND4|MVD|NDUFA3|NDUFB7|NDUFB9|NDUFB10|NDUFS3|NDUFS4|NME3|PDE4A|PGAM2|RANBP2|SDHA|SLC25A1|UQCRC2|HSD17B8|TPST1|KYNU|TJP2|GTPBP1|ENTPD4|HDAC4|PARK7|NT5C2|ACSBG1|ISCU|ZBTB7A|NDUFB11|NUP133|ELOVL3|CARD11|JMJD8|CHCHD10|UQCC3	-1.8	MyList
GO Biological Processes	19	GO:0031098	stress-activated protein kinase signaling cascade	19_GO:0023052 signaling	-3.7	2.1	4.1	27994	302	1234	28	2.3	0.42	1236|1326|1399|1540|1852|1857|2950|3476|4296|5606|6188|6788|7124|9258|9770|10114|10125|10333|10454|10912|11211|23118|55504|64853|90441|257397|284361|440193	CCR7|MAP3K8|CRKL|CYLD|DUSP9|DVL3|GSTP1|IGBP1|MAP3K11|MAP2K3|RPS3|STK3|TNF|MFHAS1|RASSF2|HIPK3|RASGRP1|TLR6|TAB1|GADD45G|FZD10|TAB2|TNFRSF19|AIDA|ZNF622|TAB3|EMC10|CCDC88C	-1.8	MyList
KEGG Pathway	24	ko04620	Toll-like receptor signaling pathway		-3.7	3.1	4.5	27994	104	1234	14	1.1	0.3	208|941|958|1326|3454|3661|5606|5970|7124|9641|10000|10333|10454|23118	AKT2|CD80|CD40|MAP3K8|IFNAR1|IRF3|MAP2K3|RELA|TNF|IKBKE|AKT3|TLR6|TAB1|TAB2	-1.8	MyList
GO Biological Processes	19	GO:0043414	macromolecule methylation	19_GO:0008152 metabolic process	-3.7	2.1	4.1	27994	318	1234	29	2.4	0.43	1787|2778|3028|4000|4255|6628|8932|9739|11091|11107|23463|27037|29890|51111|54456|54790|55199|56341|56950|63892|79066|79723|79918|80204|96764|114049|127253|143689|283742	TRDMT1|GNAS|HSD17B10|LMNA|MGMT|SNRPB|MBD2|SETD1A|WDR5|PRDM5|ICMT|TRMT2A|RBM15B|KMT5B|MOV10L1|TET2|FAM86C1P|PRMT8|SMYD2|THADA|METTL16|SUV39H2|SETD6|FBXO11|TGS1|BUD23|TYW3|PIWIL4|FAM98B	-1.8	MyList
GO Biological Processes	19	GO:0045582	positive regulation of T cell differentiation	19_GO:0022610 biological adhesion	-3.7	3.2	4.6	27994	92	1234	13	1.1	0.29	100|399|604|941|1540|3071|4192|5590|7535|10125|10892|22890|51561	ADA|RHOH|BCL6|CD80|CYLD|NCKAP1L|MDK|PRKCZ|ZAP70|RASGRP1|MALT1|ZBTB1|IL23A	-1.8	MyList
KEGG Pathway	24	ko04658	Th1 and Th2 cell differentiation		-3.7	3.2	4.6	27994	92	1234	13	1.1	0.29	915|919|3108|3109|3111|3122|3596|4773|4851|5533|5970|7535|10683	CD3D|CD247|HLA-DMA|HLA-DMB|HLA-DOA|HLA-DRA|IL13|NFATC2|NOTCH1|PPP3CC|RELA|ZAP70|DLL3	-1.8	MyList
GO Biological Processes	19	GO:0032102	negative regulation of response to external stimulus	19_GO:0048519 negative regulation of biological process	-3.7	1.9	4	27994	398	1234	34	2.8	0.47	18|100|135|347|1812|1991|2113|2697|2950|3596|3827|4192|4795|4851|5094|5627|6288|6405|6647|7056|7124|7130|9258|9975|22900|53833|59307|60343|79004|79102|83481|84868|114899|146760	ABAT|ADA|ADORA2A|APOD|DRD1|ELANE|ETS1|GJA1|GSTP1|IL13|KNG1|MDK|NFKBIL1|NOTCH1|PCBP2|PROS1|SAA1|SEMA3F|SOD1|THBD|TNF|TNFAIP6|MFHAS1|NR1D2|CARD8|IL20RB|SIGIRR|FAM3A|CUEDC2|RNF26|EPPK1|HAVCR2|C1QTNF3|RTN4RL1	-1.8	MyList
GO Biological Processes	19	GO:1902532	negative regulation of intracellular signal transduction	19_GO:0048519 negative regulation of biological process	-3.7	1.8	4	27994	581	1234	45	3.6	0.53	399|604|655|754|960|1540|1852|2950|3476|4102|4318|4722|4760|4780|5606|5970|5998|6609|7957|9681|9770|10114|10251|10636|11072|11315|22900|25946|27330|51499|51564|54206|55450|55702|55885|56246|57493|64853|64926|83596|113791|114899|161742|200734|286205	RHOH|BCL6|BMP7|PTTG1IP|CD44|CYLD|DUSP9|GSTP1|IGBP1|MAGEA3|MMP9|NDUFS3|NEUROD1|NFE2L2|MAP2K3|RELA|RGS3|SMPD1|EPM2A|DEPDC5|RASSF2|HIPK3|SPRY3|RGS14|DUSP14|PARK7|CARD8|ZNF385A|RPS6KA6|TRIAP1|HDAC7|ERRFI1|CAMK2N1|YJU2|LMO3|MRAP|HEG1|AIDA|RASAL3|BCL2L12|PIK3IP1|C1QTNF3|SPRED1|SPRED2|SCAI	-1.8	MyList
GO Biological Processes	19	GO:0051403	stress-activated MAPK cascade	19_GO:0023052 signaling	-3.7	2.1	4.1	27994	288	1234	27	2.2	0.42	1236|1326|1399|1540|1852|1857|2950|3476|4296|5606|6188|6788|7124|9258|9770|10114|10125|10333|10454|10912|11211|23118|55504|64853|90441|257397|284361	CCR7|MAP3K8|CRKL|CYLD|DUSP9|DVL3|GSTP1|IGBP1|MAP3K11|MAP2K3|RPS3|STK3|TNF|MFHAS1|RASSF2|HIPK3|RASGRP1|TLR6|TAB1|GADD45G|FZD10|TAB2|TNFRSF19|AIDA|ZNF622|TAB3|EMC10	-1.8	MyList
GO Biological Processes	19	GO:0007568	aging	19_GO:0032502 developmental process	-3.7	2.1	4.1	27994	319	1234	29	2.4	0.43	18|100|347|567|578|604|796|1030|1284|1543|1938|2027|2915|3600|4000|4538|4780|4904|5970|6647|8932|8942|10000|26156|51389|80169|83596|140679|222236	ABAT|ADA|APOD|B2M|BAK1|BCL6|CALCA|CDKN2B|COL4A2|CYP1A1|EEF2|ENO3|GRM5|IL15|LMNA|ND4|NFE2L2|YBX1|RELA|SOD1|MBD2|KYNU|AKT3|RSL1D1|RWDD1|CTC1|BCL2L12|SLC32A1|NAPEPLD	-1.8	MyList
GO Biological Processes	19	GO:0045621	positive regulation of lymphocyte differentiation	19_GO:0002376 immune system process	-3.7	3	4.5	27994	105	1234	14	1.1	0.3	100|399|604|941|1540|3071|3600|4192|5590|7535|10125|10892|22890|51561	ADA|RHOH|BCL6|CD80|CYLD|NCKAP1L|IL15|MDK|PRKCZ|ZAP70|RASGRP1|MALT1|ZBTB1|IL23A	-1.8	MyList
GO Biological Processes	19	GO:0051249	regulation of lymphocyte activation	19_GO:0002376 immune system process	-3.7	1.8	4	27994	515	1234	41	3.3	0.51	100|135|399|604|923|941|958|1209|1236|1326|1378|1540|3071|3109|3111|3149|3596|3600|4192|4690|4773|5590|6188|6647|7535|8660|10125|10193|10892|22890|25793|51010|51111|51561|53833|55423|64926|84433|84868|149840|151888	ADA|ADORA2A|RHOH|BCL6|CD6|CD80|CD40|CLPTM1|CCR7|MAP3K8|CR1|CYLD|NCKAP1L|HLA-DMB|HLA-DOA|HMGB3|IL13|IL15|MDK|NCK1|NFATC2|PRKCZ|RPS3|SOD1|ZAP70|IRS2|RASGRP1|RNF41|MALT1|ZBTB1|FBXO7|EXOSC3|KMT5B|IL23A|IL20RB|SIRPG|RASAL3|CARD11|HAVCR2|SHLD1|BTLA	-1.8	MyList
GO Biological Processes	19	GO:0043065	positive regulation of apoptotic process	19_GO:0048518 positive regulation of biological process	-3.7	1.7	3.9	27994	687	1234	51	4.1	0.57	135|323|468|578|604|655|958|1522|1540|1852|3001|3827|4118|4296|4318|4690|4760|4824|4851|5533|6135|6154|6188|6609|6647|6788|7124|7159|7480|8013|8794|8837|9759|9770|10181|10795|10892|10912|11315|22900|23097|23151|23229|28984|51741|79845|84289|90441|150094|285237|400916	ADORA2A|APBB2|ATF4|BAK1|BCL6|BMP7|CD40|CTSZ|CYLD|DUSP9|GZMA|KNG1|MAL|MAP3K11|MMP9|NCK1|NEUROD1|NKX3-1|NOTCH1|PPP3CC|RPL11|RPL26|RPS3|SMPD1|SOD1|STK3|TNF|TP53BP2|WNT10B|NR4A3|TNFRSF10C|CFLAR|HDAC4|RASSF2|RBM5|ZNF268|MALT1|GADD45G|PARK7|CARD8|CDK19|GRAMD4|ARHGEF9|RGCC|WWOX|RNF122|ING5|ZNF622|SIK1|C3orf38|CHCHD10	-1.8	MyList
GO Biological Processes	19	GO:0030309	poly-N-acetyllactosamine metabolic process	19_GO:0008152 metabolic process	-3.6	8.1	5.7	27994	14	1234	5	0.41	0.18	8706|10678|89792|192134|374907	B3GALNT1|B3GNT2|GAL3ST3|B3GNT6|B3GNT8	-1.7	MyList
GO Biological Processes	19	GO:0045333	cellular respiration	19_GO:0008152 metabolic process	-3.6	2.4	4.2	27994	187	1234	20	1.6	0.36	1351|1431|3420|4519|4537|4538|4696|4713|4715|4716|4722|4724|6389|7385|8013|9016|11315|23479|54539|790955	COX8A|CS|IDH3B|CYTB|ND3|ND4|NDUFA3|NDUFB7|NDUFB9|NDUFB10|NDUFS3|NDUFS4|SDHA|UQCRC2|NR4A3|SLC25A14|PARK7|ISCU|NDUFB11|UQCC3	-1.7	MyList
GO Biological Processes	19	GO:0019319	hexose biosynthetic process	19_GO:0008152 metabolic process	-3.6	3.1	4.5	27994	94	1234	13	1.1	0.29	468|1407|2027|2806|5106|5224|5903|5950|6576|11091|60343|114899|150094	ATF4|CRY1|ENO3|GOT2|PCK2|PGAM2|RANBP2|RBP4|SLC25A1|WDR5|FAM3A|C1QTNF3|SIK1	-1.7	MyList
KEGG Pathway	24	hsa04612	Antigen processing and presentation		-3.6	3.3	4.5	27994	82	1234	12	0.97	0.28	567|926|3108|3109|3111|3120|3122|3320|3811|5720|5993|7124	B2M|CD8B|HLA-DMA|HLA-DMB|HLA-DOA|HLA-DQB2|HLA-DRA|HSP90AA1|KIR3DL1|PSME1|RFX5|TNF	-1.7	MyList
GO Biological Processes	19	GO:0015931	nucleobase-containing compound transport	19_GO:0051179 localization	-3.6	2.2	4.1	27994	261	1234	25	2	0.4	2697|2705|3087|3692|4904|5903|6432|6576|9197|9295|9785|10211|11260|29890|51006|55032|55339|55341|55343|55746|55972|57187|65110|79228|84946	GJA1|GJB1|HHEX|EIF6|YBX1|RANBP2|SRSF7|SLC25A1|SLC33A1|SRSF11|DHX38|FLOT1|XPOT|RBM15B|SLC35C2|SLC35A5|WDR33|LSG1|SLC35C1|NUP133|SLC25A40|THOC2|UPF3A|THOC6|LTV1	-1.7	MyList
GO Biological Processes	19	GO:0071216	cellular response to biotic stimulus	19_GO:0050896 response to stimulus	-3.6	2.2	4.1	27994	246	1234	24	1.9	0.39	923|941|948|958|1511|1670|2950|3148|3394|3661|3934|4795|5970|6372|7124|10333|10417|10892|22900|23097|27179|59307|84868|389643	CD6|CD80|CD36|CD40|CTSG|DEFA5|GSTP1|HMGB2|IRF8|IRF3|LCN2|NFKBIL1|RELA|CXCL6|TNF|TLR6|SPON2|MALT1|CARD8|CDK19|IL36A|SIGIRR|HAVCR2|NUGGC	-1.7	MyList
GO Biological Processes	19	GO:0006820	anion transport	19_GO:0051179 localization	-3.6	1.7	3.9	27994	656	1234	49	4	0.56	18|123|135|208|468|762|948|1066|1408|2170|2697|2806|2915|3766|4828|5348|5660|6542|6574|6576|8660|8884|9016|9123|9197|9256|9747|9885|9963|10630|11001|22930|51006|51449|51499|54831|54977|55107|55972|57709|84561|84879|94081|119559|140679|162515|255189|353189|388662	ABAT|PLIN2|ADORA2A|AKT2|ATF4|CA4|CD36|CES1|CRY2|FABP3|GJA1|GOT2|GRM5|KCNJ10|NMB|FXYD1|PSAP|SLC7A2|SLC20A1|SLC25A1|IRS2|SLC5A6|SLC25A14|SLC16A3|SLC33A1|TSPOAP1|TCAF1|OSBPL2|SLC23A1|PDPN|SLC27A2|RAB3GAP1|SLC35C2|PCYOX1|TRIAP1|BEST2|SLC25A38|ANO1|SLC25A40|SLC7A14|SLC12A8|MFSD2A|SFXN1|SFXN4|SLC32A1|SLC16A11|PLA2G4F|SLCO4C1|SLC6A17	-1.7	MyList
KEGG Pathway	24	hsa05322	Systemic lupus erythematosus		-3.6	2.6	4.3	27994	146	1234	17	1.4	0.33	717|731|941|958|1511|1991|2214|2215|3108|3109|3111|3120|3122|6628|7124|8349|317772	C2|C8A|CD80|CD40|CTSG|ELANE|FCGR3A|FCGR3B|HLA-DMA|HLA-DMB|HLA-DOA|HLA-DQB2|HLA-DRA|SNRPB|TNF|H2BC21|H2AC21	-1.7	MyList
GO Biological Processes	19	GO:1902105	regulation of leukocyte differentiation	19_GO:0002376 immune system process	-3.6	2.1	4	27994	292	1234	27	2.2	0.42	100|399|604|941|1209|1378|1540|2624|2778|3071|3111|3149|3600|4192|4773|5590|6647|7124|7535|9770|10125|10193|10892|22890|25793|51561|84433	ADA|RHOH|BCL6|CD80|CLPTM1|CR1|CYLD|GATA2|GNAS|NCKAP1L|HLA-DOA|HMGB3|IL15|MDK|NFATC2|PRKCZ|SOD1|TNF|ZAP70|RASSF2|RASGRP1|RNF41|MALT1|ZBTB1|FBXO7|IL23A|CARD11	-1.7	MyList
GO Biological Processes	19	GO:0051092	positive regulation of NF-kappaB transcription factor activity	19_GO:0048518 positive regulation of biological process	-3.6	2.6	4.2	27994	160	1234	18	1.5	0.34	948|958|5590|5970|6188|7124|7706|8837|10211|10333|10454|10892|23118|51341|65992|84433|89870|257397	CD36|CD40|PRKCZ|RELA|RPS3|TNF|TRIM25|CFLAR|FLOT1|TLR6|TAB1|MALT1|TAB2|ZBTB7A|DDRGK1|CARD11|TRIM15|TAB3	-1.7	MyList
KEGG Pathway	24	hsa04064	NF-kappa B signaling pathway		-3.6	3	4.4	27994	107	1234	14	1.1	0.3	958|3921|5970|7124|7535|7706|8837|10454|10892|23118|23595|29775|84433|257397	CD40|RPSA|RELA|TNF|ZAP70|TRIM25|CFLAR|TAB1|MALT1|TAB2|ORC3|CARD10|CARD11|TAB3	-1.7	MyList
GO Biological Processes	19	GO:0030330	DNA damage response, signal transduction by p53 class mediator	19_GO:0023052 signaling	-3.6	3	4.4	27994	107	1234	14	1.1	0.3	754|960|1263|6154|10397|25946|27330|28984|51499|55702|56950|149628|161742|200734	PTTG1IP|CD44|PLK3|RPL26|NDRG1|ZNF385A|RPS6KA6|RGCC|TRIAP1|YJU2|SMYD2|PYHIN1|SPRED1|SPRED2	-1.7	MyList
KEGG Pathway	24	ko05322	Systemic lupus erythematosus		-3.6	2.7	4.3	27994	133	1234	16	1.3	0.32	717|731|941|958|1511|1991|2214|2215|3108|3109|3111|3122|6628|7124|8349|317772	C2|C8A|CD80|CD40|CTSG|ELANE|FCGR3A|FCGR3B|HLA-DMA|HLA-DMB|HLA-DOA|HLA-DRA|SNRPB|TNF|H2BC21|H2AC21	-1.7	MyList
GO Biological Processes	19	GO:0019882	antigen processing and presentation	19_GO:0002376 immune system process	-3.6	2.2	4.1	27994	232	1234	23	1.9	0.39	563|567|911|948|1175|1236|1536|3108|3109|3111|3120|3122|3693|5660|5695|5720|5869|6456|7879|8673|8722|11258|50489	AZGP1|B2M|CD1C|CD36|AP2S1|CCR7|CYBB|HLA-DMA|HLA-DMB|HLA-DOA|HLA-DQB2|HLA-DRA|ITGB5|PSAP|PSMB7|PSME1|RAB5B|SH3GL2|RAB7A|VAMP8|CTSF|DCTN3|CD207	-1.7	MyList
GO Biological Processes	19	GO:0000303	response to superoxide	19_GO:0050896 response to stimulus	-3.6	5.3	5.1	27994	30	1234	7	0.57	0.21	655|948|4780|6647|7124|11315|54936	BMP7|CD36|NFE2L2|SOD1|TNF|PARK7|ADPRS	-1.7	MyList
GO Biological Processes	19	GO:0071396	cellular response to lipid	19_GO:0050896 response to stimulus	-3.6	1.7	3.8	27994	590	1234	45	3.6	0.53	655|923|941|948|958|1066|1407|1408|1511|1670|2002|2950|3148|3394|3600|3661|3934|4537|4654|4795|4824|5106|5970|6372|7124|7480|8013|8837|10417|10892|11211|11315|22900|23097|26508|27179|51341|51389|54206|55885|59307|65992|79039|84868|389643	BMP7|CD6|CD80|CD36|CD40|CES1|CRY1|CRY2|CTSG|DEFA5|ELK1|GSTP1|HMGB2|IRF8|IL15|IRF3|LCN2|ND3|MYOD1|NFKBIL1|NKX3-1|PCK2|RELA|CXCL6|TNF|WNT10B|NR4A3|CFLAR|SPON2|MALT1|FZD10|PARK7|CARD8|CDK19|HEYL|IL36A|ZBTB7A|RWDD1|ERRFI1|LMO3|SIGIRR|DDRGK1|DDX54|HAVCR2|NUGGC	-1.7	MyList
GO Biological Processes	19	GO:0006091	generation of precursor metabolites and energy	19_GO:0008152 metabolic process	-3.6	1.8	3.9	27994	522	1234	41	3.3	0.51	208|516|521|539|1351|1431|1534|1536|2027|2778|3420|3692|4519|4537|4538|4696|4713|4715|4716|4722|4724|5224|5903|6389|7385|8013|8660|9016|9249|9759|11315|23479|51341|54539|55746|79660|79689|153743|339123|400916|790955	AKT2|ATP5MC1|ATP5ME|ATP5PO|COX8A|CS|CYB561|CYBB|ENO3|GNAS|IDH3B|EIF6|CYTB|ND3|ND4|NDUFA3|NDUFB7|NDUFB9|NDUFB10|NDUFS3|NDUFS4|PGAM2|RANBP2|SDHA|UQCRC2|NR4A3|IRS2|SLC25A14|DHRS3|HDAC4|PARK7|ISCU|ZBTB7A|NDUFB11|NUP133|PPP1R3B|STEAP4|PPP1R2B|JMJD8|CHCHD10|UQCC3	-1.7	MyList
GO Biological Processes	19	GO:0043547	positive regulation of GTPase activity	19_GO:0065007 biological regulation	-3.5	1.9	3.9	27994	406	1234	34	2.8	0.47	208|958|1124|1236|1399|1857|3071|3996|5364|5903|5906|5910|5998|6355|6367|8498|9135|9681|9905|10125|10297|10636|11211|22930|23329|23527|54206|55200|57186|57568|58504|60626|64926|161514	AKT2|CD40|CHN2|CCR7|CRKL|DVL3|NCKAP1L|LLGL1|PLXNB1|RANBP2|RAP1A|RAP1GDS1|RGS3|CCL8|CCL22|RANBP3|RABEP1|DEPDC5|SGSM2|RASGRP1|APC2|RGS14|FZD10|RAB3GAP1|TBC1D30|ACAP2|ERRFI1|PLEKHG6|RALGAPA2|SIPA1L2|ARHGAP22|RIC8A|RASAL3|TBC1D21	-1.7	MyList
GO Biological Processes	19	GO:1901798	positive regulation of signal transduction by p53 class mediator	19_GO:0048518 positive regulation of biological process	-3.5	6.2	5.2	27994	22	1234	6	0.49	0.2	6135|6154|25946|149628|161742|200734	RPL11|RPL26|ZNF385A|PYHIN1|SPRED1|SPRED2	-1.7	MyList
GO Biological Processes	19	GO:0043068	positive regulation of programmed cell death	19_GO:0048518 positive regulation of biological process	-3.5	1.7	3.8	27994	696	1234	51	4.1	0.57	135|323|468|578|604|655|958|1522|1540|1852|3001|3827|4118|4296|4318|4690|4760|4824|4851|5533|6135|6154|6188|6609|6647|6788|7124|7159|7480|8013|8794|8837|9759|9770|10181|10795|10892|10912|11315|22900|23097|23151|23229|28984|51741|79845|84289|90441|150094|285237|400916	ADORA2A|APBB2|ATF4|BAK1|BCL6|BMP7|CD40|CTSZ|CYLD|DUSP9|GZMA|KNG1|MAL|MAP3K11|MMP9|NCK1|NEUROD1|NKX3-1|NOTCH1|PPP3CC|RPL11|RPL26|RPS3|SMPD1|SOD1|STK3|TNF|TP53BP2|WNT10B|NR4A3|TNFRSF10C|CFLAR|HDAC4|RASSF2|RBM5|ZNF268|MALT1|GADD45G|PARK7|CARD8|CDK19|GRAMD4|ARHGEF9|RGCC|WWOX|RNF122|ING5|ZNF622|SIK1|C3orf38|CHCHD10	-1.7	MyList
GO Biological Processes	19	GO:0046034	ATP metabolic process	19_GO:0008152 metabolic process	-3.5	2	4	27994	311	1234	28	2.3	0.42	516|521|539|1351|2027|3692|4519|4537|4538|4696|4713|4715|4716|4722|4724|5224|5903|6389|7385|9759|11315|23479|51341|54539|55746|339123|400916|790955	ATP5MC1|ATP5ME|ATP5PO|COX8A|ENO3|EIF6|CYTB|ND3|ND4|NDUFA3|NDUFB7|NDUFB9|NDUFB10|NDUFS3|NDUFS4|PGAM2|RANBP2|SDHA|UQCRC2|HDAC4|PARK7|ISCU|ZBTB7A|NDUFB11|NUP133|JMJD8|CHCHD10|UQCC3	-1.7	MyList
GO Biological Processes	19	GO:0051346	negative regulation of hydrolase activity	19_GO:0065007 biological regulation	-3.5	1.8	3.8	27994	475	1234	38	3.1	0.49	2|12|135|399|960|1378|1408|1469|3001|3071|3476|3827|4102|4318|5275|5590|5627|5799|6418|7124|8837|9049|9088|9858|11211|11315|22900|27290|51035|51499|57709|63892|63898|83596|112401|153743|161742|221692	A2M|SERPINA3|ADORA2A|RHOH|CD44|CR1|CRY2|CST1|GZMA|NCKAP1L|IGBP1|KNG1|MAGEA3|MMP9|SERPINB13|PRKCZ|PROS1|PTPRN2|SET|TNF|CFLAR|AIP|PKMYT1|PPP1R26|FZD10|PARK7|CARD8|SPINK4|UBXN1|TRIAP1|SLC7A14|THADA|SH2D4A|BCL2L12|BIRC8|PPP1R2B|SPRED1|PHACTR1	-1.6	MyList
GO Biological Processes	19	GO:0050852	T cell receptor signaling pathway	19_GO:0002376 immune system process	-3.5	2.3	4.1	27994	206	1234	21	1.7	0.37	100|915|919|1236|1399|1540|3120|3122|4690|5695|5720|5970|6188|7535|8631|10892|23118|29085|53347|84433|387357	ADA|CD3D|CD247|CCR7|CRKL|CYLD|HLA-DQB2|HLA-DRA|NCK1|PSMB7|PSME1|RELA|RPS3|ZAP70|SKAP1|MALT1|TAB2|PHPT1|UBASH3A|CARD11|THEMIS	-1.6	MyList
KEGG Pathway	24	ko05310	Asthma		-3.5	5.1	4.9	27994	31	1234	7	0.57	0.21	958|3108|3109|3111|3122|3596|7124	CD40|HLA-DMA|HLA-DMB|HLA-DOA|HLA-DRA|IL13|TNF	-1.6	MyList
GO Biological Processes	19	GO:0000305	response to oxygen radical	19_GO:0050896 response to stimulus	-3.5	5.1	4.9	27994	31	1234	7	0.57	0.21	655|948|4780|6647|7124|11315|54936	BMP7|CD36|NFE2L2|SOD1|TNF|PARK7|ADPRS	-1.6	MyList
KEGG Pathway	24	ko00512	Mucin type O-glycan biosynthesis		-3.5	5.1	4.9	27994	31	1234	7	0.57	0.21	6482|6483|26290|50614|55808|64409|192134	ST3GAL1|ST3GAL2|GALNT8|GALNT9|ST6GALNAC1|GALNT17|B3GNT6	-1.6	MyList
GO Biological Processes	19	GO:0002399	MHC class II protein complex assembly	19_GO:0071840 cellular component organization or biogenesis	-3.5	17	6.9	27994	4	1234	3	0.24	0.14	3108|3109|3122	HLA-DMA|HLA-DMB|HLA-DRA	-1.6	MyList
GO Biological Processes	19	GO:0033590	response to cobalamin	19_GO:0050896 response to stimulus	-3.5	17	6.9	27994	4	1234	3	0.24	0.14	958|4519|5970	CD40|CYTB|RELA	-1.6	MyList
GO Biological Processes	19	GO:0002503	peptide antigen assembly with MHC class II protein complex	19_GO:0002376 immune system process	-3.5	17	6.9	27994	4	1234	3	0.24	0.14	3108|3109|3122	HLA-DMA|HLA-DMB|HLA-DRA	-1.6	MyList
GO Biological Processes	19	GO:0000226	microtubule cytoskeleton organization	19_GO:0071840 cellular component organization or biogenesis	-3.5	1.7	3.8	27994	612	1234	46	3.7	0.54	827|1263|1540|2258|2697|3996|4000|4342|4733|4751|5310|5590|6047|6188|6993|7278|8045|9419|10297|10615|10636|10844|23177|27124|27185|29911|54462|54930|79187|79441|84552|90060|112401|114791|116840|140609|146909|164395|219899|225689|246176|283726|286207|399949|440193|643699	CAPN6|PLK3|CYLD|FGF13|GJA1|LLGL1|LMNA|MOS|DRG1|NEK2|PKD1|PRKCZ|RNF4|RPS3|DYNLT1|TUBA3C|RASSF7|CRIPT|APC2|SPAG5|RGS14|TUBGCP2|CEP68|INPP5J|DISC1|HOOK2|CCSER2|HAUS4|FSD1|HAUS3|PARD6G|CCDC120|BIRC8|TUBGCP5|CNTROB|NEK7|KIF18B|TTLL9|TBCEL|MAPK15|GAS2L2|SAXO2|CFAP157|HOATZ|CCDC88C|GOLGA8N	-1.6	MyList
GO Biological Processes	19	GO:0006836	neurotransmitter transport	19_GO:0051179 localization	-3.5	2.1	4	27994	282	1234	26	2.1	0.41	18|100|135|1103|1812|2914|3766|5799|5906|6570|6854|6861|7779|8673|8825|8973|9256|10211|11315|22930|27163|51760|54977|64130|140679|388662	ABAT|ADA|ADORA2A|CHAT|DRD1|GRM4|KCNJ10|PTPRN2|RAP1A|SLC18A1|SYN2|SYT5|SLC30A1|VAMP8|LIN7A|CHRNA6|TSPOAP1|FLOT1|PARK7|RAB3GAP1|NAAA|SYT17|SLC25A38|LIN7B|SLC32A1|SLC6A17	-1.6	MyList
GO Biological Processes	19	GO:0042754	negative regulation of circadian rhythm	19_GO:0048511 rhythmic process	-3.5	7.6	5.5	27994	15	1234	5	0.41	0.18	100|1407|1408|79723|85457	ADA|CRY1|CRY2|SUV39H2|CIPC	-1.6	MyList
GO Biological Processes	19	GO:0043517	positive regulation of DNA damage response, signal transduction by p53 class mediator	19_GO:0048518 positive regulation of biological process	-3.5	7.6	5.5	27994	15	1234	5	0.41	0.18	6154|25946|149628|161742|200734	RPL26|ZNF385A|PYHIN1|SPRED1|SPRED2	-1.6	MyList
GO Biological Processes	19	GO:1990266	neutrophil migration	19_GO:0040011 locomotion	-3.5	2.8	4.2	27994	123	1234	15	1.2	0.31	399|1236|1907|1908|3071|3577|3680|4192|6288|6355|6367|6372|8291|51561|84522	RHOH|CCR7|EDN2|EDN3|NCKAP1L|CXCR1|ITGA9|MDK|SAA1|CCL8|CCL22|CXCL6|DYSF|IL23A|JAGN1	-1.6	MyList
GO Biological Processes	19	GO:0048871	multicellular organismal homeostasis	19_GO:0032501 multicellular organismal process	-3.5	1.8	3.8	27994	494	1234	39	3.2	0.5	12|18|468|563|567|796|948|1200|1812|1907|1981|2624|2628|2697|2778|3596|3600|3934|4069|4760|4851|5547|5950|6647|7124|7351|7399|7480|8013|9476|9975|10912|53833|56667|83401|84283|84879|143689|222236	SERPINA3|ABAT|ATF4|AZGP1|B2M|CALCA|CD36|TPP1|DRD1|EDN2|EIF4G1|GATA2|GATM|GJA1|GNAS|IL13|IL15|LCN2|LYZ|NEUROD1|NOTCH1|PRCP|RBP4|SOD1|TNF|UCP2|USH2A|WNT10B|NR4A3|NAPSA|NR1D2|GADD45G|IL20RB|MUC13|ELOVL3|TMEM79|MFSD2A|PIWIL4|NAPEPLD	-1.6	MyList
GO Biological Processes	19	GO:0001933	negative regulation of protein phosphorylation	19_GO:0048519 negative regulation of biological process	-3.4	1.8	3.8	27994	444	1234	36	2.9	0.48	135|578|655|753|1030|1399|1540|1852|1981|2950|3087|3476|4690|5590|5998|6456|6609|9770|10114|10251|10454|10636|11072|11315|25793|27124|27330|54206|55450|55885|57493|57732|64853|161742|200734|203228	ADORA2A|BAK1|BMP7|LDLRAD4|CDKN2B|CRKL|CYLD|DUSP9|EIF4G1|GSTP1|HHEX|IGBP1|NCK1|PRKCZ|RGS3|SH3GL2|SMPD1|RASSF2|HIPK3|SPRY3|TAB1|RGS14|DUSP14|PARK7|FBXO7|INPP5J|RPS6KA6|ERRFI1|CAMK2N1|LMO3|HEG1|ZFYVE28|AIDA|SPRED1|SPRED2|C9orf72	-1.6	MyList
GO Biological Processes	19	GO:0030183	B cell differentiation	19_GO:0002376 immune system process	-3.4	2.6	4.2	27994	137	1234	16	1.3	0.32	100|578|604|1540|3071|3087|3149|4242|9452|9759|10892|22890|27434|51341|54856|84433	ADA|BAK1|BCL6|CYLD|NCKAP1L|HHEX|HMGB3|MFNG|ITM2A|HDAC4|MALT1|ZBTB1|POLM|ZBTB7A|GON4L|CARD11	-1.6	MyList
GO Biological Processes	19	GO:0050832	defense response to fungus	19_GO:0051704 multi-organism process	-3.4	4.4	4.7	27994	41	1234	8	0.65	0.23	1511|1670|1991|3346|10417|60343|84522|245932	CTSG|DEFA5|ELANE|HTN1|SPON2|FAM3A|JAGN1|DEFB119	-1.6	MyList
KEGG Pathway	24	hsa05310	Asthma		-3.4	4.4	4.7	27994	41	1234	8	0.65	0.23	958|3108|3109|3111|3120|3122|3596|7124	CD40|HLA-DMA|HLA-DMB|HLA-DOA|HLA-DQB2|HLA-DRA|IL13|TNF	-1.6	MyList
GO Biological Processes	19	GO:0030890	positive regulation of B cell proliferation	19_GO:0008283 cell proliferation	-3.4	4.4	4.7	27994	41	1234	8	0.65	0.23	100|604|958|3071|3596|4773|8660|84433	ADA|BCL6|CD40|NCKAP1L|IL13|NFATC2|IRS2|CARD11	-1.6	MyList
GO Biological Processes	19	GO:0030522	intracellular receptor signaling pathway	19_GO:0023052 signaling	-3.4	2.1	3.9	27994	268	1234	25	2	0.4	1399|1407|1408|1540|3661|4824|5547|5970|7706|8013|9249|9958|9975|10370|10454|11315|23118|26508|51341|51389|55885|65992|79039|89870|257397	CRKL|CRY1|CRY2|CYLD|IRF3|NKX3-1|PRCP|RELA|TRIM25|NR4A3|DHRS3|USP15|NR1D2|CITED2|TAB1|PARK7|TAB2|HEYL|ZBTB7A|RWDD1|LMO3|DDRGK1|DDX54|TRIM15|TAB3	-1.6	MyList
GO Biological Processes	19	GO:1901264	carbohydrate derivative transport	19_GO:0051179 localization	-3.4	3	4.3	27994	98	1234	13	1.1	0.29	100|2697|2705|5660|6524|6576|8673|9197|51006|55032|55343|55972|84879	ADA|GJA1|GJB1|PSAP|SLC5A2|SLC25A1|VAMP8|SLC33A1|SLC35C2|SLC35A5|SLC35C1|SLC25A40|MFSD2A	-1.6	MyList
GO Biological Processes	19	GO:0009150	purine ribonucleotide metabolic process	19_GO:0008152 metabolic process	-3.4	1.7	3.8	27994	547	1234	42	3.4	0.52	516|521|539|1351|2027|3692|4337|4519|4537|4538|4597|4696|4713|4715|4716|4722|4724|4832|5141|5224|5903|6389|6576|7385|7923|8460|8942|9414|9567|9759|11315|22978|23205|23479|51341|54539|55746|83401|84433|339123|400916|790955	ATP5MC1|ATP5ME|ATP5PO|COX8A|ENO3|EIF6|MOCS1|CYTB|ND3|ND4|MVD|NDUFA3|NDUFB7|NDUFB9|NDUFB10|NDUFS3|NDUFS4|NME3|PDE4A|PGAM2|RANBP2|SDHA|SLC25A1|UQCRC2|HSD17B8|TPST1|KYNU|TJP2|GTPBP1|HDAC4|PARK7|NT5C2|ACSBG1|ISCU|ZBTB7A|NDUFB11|NUP133|ELOVL3|CARD11|JMJD8|CHCHD10|UQCC3	-1.6	MyList
GO Biological Processes	19	GO:0006399	tRNA metabolic process	19_GO:0008152 metabolic process	-3.4	2.3	4	27994	194	1234	20	1.6	0.36	1615|1787|2193|2972|3028|3035|6301|9328|23536|51010|51067|51367|56931|63892|64118|80755|81890|127253|283742|283989	DARS1|TRDMT1|FARSA|BRF1|HSD17B10|HARS1|SARS1|GTF3C5|ADAT1|EXOSC3|YARS2|POP5|DUS3L|THADA|DUS1L|AARSD1|QTRT1|TYW3|FAM98B|TSEN54	-1.6	MyList
GO Biological Processes	19	GO:2001233	regulation of apoptotic signaling pathway	19_GO:0023052 signaling	-3.4	1.9	3.8	27994	413	1234	34	2.8	0.47	135|578|754|960|1540|2950|3148|3190|4000|4102|4118|4150|4318|4690|4722|4780|4824|5533|5970|6135|6154|6188|6647|6788|7124|7159|8837|11315|25946|51499|51741|83596|84289|400916	ADORA2A|BAK1|PTTG1IP|CD44|CYLD|GSTP1|HMGB2|HNRNPK|LMNA|MAGEA3|MAL|MAZ|MMP9|NCK1|NDUFS3|NFE2L2|NKX3-1|PPP3CC|RELA|RPL11|RPL26|RPS3|SOD1|STK3|TNF|TP53BP2|CFLAR|PARK7|ZNF385A|TRIAP1|WWOX|BCL2L12|ING5|CHCHD10	-1.6	MyList
GO Biological Processes	19	GO:0019693	ribose phosphate metabolic process	19_GO:0008152 metabolic process	-3.4	1.7	3.7	27994	582	1234	44	3.6	0.53	516|521|539|790|1351|2027|3692|4337|4519|4537|4538|4597|4696|4713|4715|4716|4722|4724|4832|5141|5224|5903|6389|6576|7385|7923|8460|8942|9414|9567|9583|9759|11315|22978|23205|23479|51341|54539|55746|83401|84433|339123|400916|790955	ATP5MC1|ATP5ME|ATP5PO|CAD|COX8A|ENO3|EIF6|MOCS1|CYTB|ND3|ND4|MVD|NDUFA3|NDUFB7|NDUFB9|NDUFB10|NDUFS3|NDUFS4|NME3|PDE4A|PGAM2|RANBP2|SDHA|SLC25A1|UQCRC2|HSD17B8|TPST1|KYNU|TJP2|GTPBP1|ENTPD4|HDAC4|PARK7|NT5C2|ACSBG1|ISCU|ZBTB7A|NDUFB11|NUP133|ELOVL3|CARD11|JMJD8|CHCHD10|UQCC3	-1.6	MyList
GO Biological Processes	19	GO:0071316	cellular response to nicotine	19_GO:0050896 response to stimulus	-3.4	10	5.9	27994	9	1234	4	0.32	0.16	567|3767|5970|7124	B2M|KCNJ11|RELA|TNF	-1.6	MyList
GO Biological Processes	19	GO:0060050	positive regulation of protein glycosylation	19_GO:0048518 positive regulation of biological process	-3.4	10	5.9	27994	9	1234	4	0.32	0.16	3600|10267|10585|29954	IL15|RAMP1|POMT1|POMT2	-1.6	MyList
GO Biological Processes	19	GO:2001242	regulation of intrinsic apoptotic signaling pathway	19_GO:0023052 signaling	-3.4	2.5	4.1	27994	166	1234	18	1.5	0.34	754|960|1540|3190|4102|4318|4690|4722|4780|4824|6135|6154|6188|6647|11315|25946|51499|83596	PTTG1IP|CD44|CYLD|HNRNPK|MAGEA3|MMP9|NCK1|NDUFS3|NFE2L2|NKX3-1|RPL11|RPL26|RPS3|SOD1|PARK7|ZNF385A|TRIAP1|BCL2L12	-1.6	MyList
GO Biological Processes	19	GO:0046320	regulation of fatty acid oxidation	19_GO:0050789 regulation of biological process	-3.4	5	4.8	27994	32	1234	7	0.57	0.21	208|2170|8013|8660|23409|84879|219743	AKT2|FABP3|NR4A3|IRS2|SIRT4|MFSD2A|TYSND1	-1.6	MyList
KEGG Pathway	24	hsa00512	Mucin type O-glycan biosynthesis		-3.4	5	4.8	27994	32	1234	7	0.57	0.21	6482|6483|26290|50614|55808|64409|192134	ST3GAL1|ST3GAL2|GALNT8|GALNT9|ST6GALNAC1|GALNT17|B3GNT6	-1.6	MyList
KEGG Pathway	24	hsa04659	Th17 cell differentiation		-3.4	2.8	4.2	27994	112	1234	14	1.1	0.3	915|919|3108|3109|3111|3120|3122|3320|4773|5533|5970|7535|23595|51561	CD3D|CD247|HLA-DMA|HLA-DMB|HLA-DOA|HLA-DQB2|HLA-DRA|HSP90AA1|NFATC2|PPP3CC|RELA|ZAP70|ORC3|IL23A	-1.6	MyList
GO Biological Processes	19	GO:0006486	protein glycosylation	19_GO:0008152 metabolic process	-3.4	2.1	3.9	27994	255	1234	24	1.9	0.39	2131|3600|4597|6482|6483|8706|10267|10585|10678|26290|29954|50614|51006|54790|55343|55624|55808|56667|64409|79644|192134|285203|374907|387923	EXT1|IL15|MVD|ST3GAL1|ST3GAL2|B3GALNT1|RAMP1|POMT1|B3GNT2|GALNT8|POMT2|GALNT9|SLC35C2|TET2|SLC35C1|POMGNT1|ST6GALNAC1|MUC13|GALNT17|SRD5A3|B3GNT6|EOGT|B3GNT8|SERP2	-1.6	MyList
GO Biological Processes	19	GO:0043413	macromolecule glycosylation	19_GO:0008152 metabolic process	-3.4	2.1	3.9	27994	255	1234	24	1.9	0.39	2131|3600|4597|6482|6483|8706|10267|10585|10678|26290|29954|50614|51006|54790|55343|55624|55808|56667|64409|79644|192134|285203|374907|387923	EXT1|IL15|MVD|ST3GAL1|ST3GAL2|B3GALNT1|RAMP1|POMT1|B3GNT2|GALNT8|POMT2|GALNT9|SLC35C2|TET2|SLC35C1|POMGNT1|ST6GALNAC1|MUC13|GALNT17|SRD5A3|B3GNT6|EOGT|B3GNT8|SERP2	-1.6	MyList
GO Biological Processes	19	GO:0046364	monosaccharide biosynthetic process	19_GO:0008152 metabolic process	-3.3	2.9	4.2	27994	100	1234	13	1.1	0.29	468|1407|2027|2806|5106|5224|5903|5950|6576|11091|60343|114899|150094	ATF4|CRY1|ENO3|GOT2|PCK2|PGAM2|RANBP2|RBP4|SLC25A1|WDR5|FAM3A|C1QTNF3|SIK1	-1.6	MyList
KEGG Pathway	24	ko05145	Toxoplasmosis		-3.3	2.8	4.1	27994	113	1234	14	1.1	0.3	208|958|3108|3109|3111|3122|3587|5606|5970|7124|10000|10454|23118|112401	AKT2|CD40|HLA-DMA|HLA-DMB|HLA-DOA|HLA-DRA|IL10RA|MAP2K3|RELA|TNF|AKT3|TAB1|TAB2|BIRC8	-1.6	MyList
GO Biological Processes	19	GO:0002437	inflammatory response to antigenic stimulus	19_GO:0002376 immune system process	-3.3	3.5	4.4	27994	64	1234	10	0.81	0.26	923|1236|1991|3148|4851|7124|10125|11315|27179|53833	CD6|CCR7|ELANE|HMGB2|NOTCH1|TNF|RASGRP1|PARK7|IL36A|IL20RB	-1.6	MyList
GO Biological Processes	19	GO:0034116	positive regulation of heterotypic cell-cell adhesion	19_GO:0022610 biological adhesion	-3.3	7.1	5.2	27994	16	1234	5	0.41	0.18	655|960|7124|8631|10211	BMP7|CD44|TNF|SKAP1|FLOT1	-1.5	MyList
GO Biological Processes	19	GO:0033077	T cell differentiation in thymus	19_GO:0002376 immune system process	-3.3	3.3	4.3	27994	76	1234	11	0.89	0.27	100|567|915|1209|1236|6647|7535|10125|22890|29781|84433	ADA|B2M|CD3D|CLPTM1|CCR7|SOD1|ZAP70|RASGRP1|ZBTB1|NCAPH2|CARD11	-1.5	MyList
GO Biological Processes	19	GO:0006163	purine nucleotide metabolic process	19_GO:0008152 metabolic process	-3.3	1.7	3.7	27994	588	1234	44	3.6	0.53	100|516|521|539|1351|2027|3692|4337|4519|4537|4538|4597|4696|4713|4715|4716|4722|4724|4832|5141|5224|5903|6389|6576|7385|7923|8460|8942|9414|9567|9759|10591|11315|22978|23205|23479|51341|54539|55746|83401|84433|339123|400916|790955	ADA|ATP5MC1|ATP5ME|ATP5PO|COX8A|ENO3|EIF6|MOCS1|CYTB|ND3|ND4|MVD|NDUFA3|NDUFB7|NDUFB9|NDUFB10|NDUFS3|NDUFS4|NME3|PDE4A|PGAM2|RANBP2|SDHA|SLC25A1|UQCRC2|HSD17B8|TPST1|KYNU|TJP2|GTPBP1|HDAC4|DNPH1|PARK7|NT5C2|ACSBG1|ISCU|ZBTB7A|NDUFB11|NUP133|ELOVL3|CARD11|JMJD8|CHCHD10|UQCC3	-1.5	MyList
GO Biological Processes	19	GO:2001235	positive regulation of apoptotic signaling pathway	19_GO:0048518 positive regulation of biological process	-3.3	2.4	4	27994	183	1234	19	1.5	0.35	135|578|1540|4118|4318|4690|4824|5533|6135|6154|6188|6647|6788|7124|7159|11315|51741|84289|400916	ADORA2A|BAK1|CYLD|MAL|MMP9|NCK1|NKX3-1|PPP3CC|RPL11|RPL26|RPS3|SOD1|STK3|TNF|TP53BP2|PARK7|WWOX|ING5|CHCHD10	-1.5	MyList
KEGG Pathway	24	hsa04932	Non-alcoholic fatty liver disease		-3.3	2.4	4	27994	169	1234	18	1.5	0.34	208|468|1351|4296|4519|4696|4713|4715|4716|4722|4724|5970|6389|7124|7385|8660|10000|54539	AKT2|ATF4|COX8A|MAP3K11|CYTB|NDUFA3|NDUFB7|NDUFB9|NDUFB10|NDUFS3|NDUFS4|RELA|SDHA|TNF|UQCRC2|IRS2|AKT3|NDUFB11	-1.5	MyList
GO Biological Processes	19	GO:0046879	hormone secretion	19_GO:0023052 signaling	-3.3	2	3.8	27994	321	1234	28	2.3	0.42	18|135|886|1363|1407|1908|2697|2778|3767|4760|4824|4828|5799|5906|5950|6343|7124|8660|8673|9324|11315|23409|23568|29085|55107|55585|84522|114899	ABAT|ADORA2A|CCKAR|CPE|CRY1|EDN3|GJA1|GNAS|KCNJ11|NEUROD1|NKX3-1|NMB|PTPRN2|RAP1A|RBP4|SCT|TNF|IRS2|VAMP8|HMGN3|PARK7|SIRT4|ARL2BP|PHPT1|ANO1|UBE2Q1|JAGN1|C1QTNF3	-1.5	MyList
KEGG Pathway	24	ko04940	Type I diabetes mellitus		-3.3	4.2	4.5	27994	43	1234	8	0.65	0.23	941|1363|3108|3109|3111|3122|5799|7124	CD80|CPE|HLA-DMA|HLA-DMB|HLA-DOA|HLA-DRA|PTPRN2|TNF	-1.5	MyList
GO Biological Processes	19	GO:0097193	intrinsic apoptotic signaling pathway	19_GO:0023052 signaling	-3.3	2	3.8	27994	290	1234	26	2.1	0.41	468|578|754|960|1540|3190|4102|4318|4690|4722|4780|4824|6135|6154|6188|6647|7124|7159|9641|11315|25946|51499|51741|83596|90441|151126	ATF4|BAK1|PTTG1IP|CD44|CYLD|HNRNPK|MAGEA3|MMP9|NCK1|NDUFS3|NFE2L2|NKX3-1|RPL11|RPL26|RPS3|SOD1|TNF|TP53BP2|IKBKE|PARK7|ZNF385A|TRIAP1|WWOX|BCL2L12|ZNF622|ZNF385B	-1.5	MyList
GO Biological Processes	19	GO:0032259	methylation	19_GO:0008152 metabolic process	-3.3	1.9	3.7	27994	371	1234	31	2.5	0.45	1787|2778|3028|4000|4255|5409|6628|8932|9739|11091|11107|23463|27037|29890|51111|54456|54790|55199|56341|56950|63892|64745|79066|79723|79918|80204|96764|114049|127253|143689|283742	TRDMT1|GNAS|HSD17B10|LMNA|MGMT|PNMT|SNRPB|MBD2|SETD1A|WDR5|PRDM5|ICMT|TRMT2A|RBM15B|KMT5B|MOV10L1|TET2|FAM86C1P|PRMT8|SMYD2|THADA|METTL17|METTL16|SUV39H2|SETD6|FBXO11|TGS1|BUD23|TYW3|PIWIL4|FAM98B	-1.5	MyList
KEGG Pathway	24	ko04612	Antigen processing and presentation		-3.3	3.2	4.2	27994	77	1234	11	0.89	0.27	567|926|3108|3109|3111|3122|3320|3811|5720|5993|7124	B2M|CD8B|HLA-DMA|HLA-DMB|HLA-DOA|HLA-DRA|HSP90AA1|KIR3DL1|PSME1|RFX5|TNF	-1.5	MyList
GO Biological Processes	19	GO:0050727	regulation of inflammatory response	19_GO:0050896 response to stimulus	-3.3	1.7	3.6	27994	540	1234	41	3.3	0.51	2|100|135|347|604|717|731|923|1236|1378|1379|1540|1991|2113|2950|3075|3596|3600|3661|4192|4318|5627|5970|6288|6542|6647|7124|7130|8673|9258|9975|10333|11315|23097|51561|53833|79004|79918|81793|114899|222236	A2M|ADA|ADORA2A|APOD|BCL6|C2|C8A|CD6|CCR7|CR1|CR1L|CYLD|ELANE|ETS1|GSTP1|CFH|IL13|IL15|IRF3|MDK|MMP9|PROS1|RELA|SAA1|SLC7A2|SOD1|TNF|TNFAIP6|VAMP8|MFHAS1|NR1D2|TLR6|PARK7|CDK19|IL23A|IL20RB|CUEDC2|SETD6|TLR10|C1QTNF3|NAPEPLD	-1.5	MyList
GO Biological Processes	19	GO:0019884	antigen processing and presentation of exogenous antigen	19_GO:0002376 immune system process	-3.3	2.3	3.9	27994	185	1234	19	1.5	0.35	567|911|948|1175|1536|3108|3109|3111|3120|3122|3693|5695|5720|6456|7879|8673|8722|11258|50489	B2M|CD1C|CD36|AP2S1|CYBB|HLA-DMA|HLA-DMB|HLA-DOA|HLA-DQB2|HLA-DRA|ITGB5|PSMB7|PSME1|SH3GL2|RAB7A|VAMP8|CTSF|DCTN3|CD207	-1.5	MyList
GO Biological Processes	19	GO:0015711	organic anion transport	19_GO:0051179 localization	-3.2	1.7	3.6	27994	507	1234	39	3.2	0.5	18|123|135|208|762|948|1066|2170|2697|2806|3766|4828|5660|6542|6576|8660|8884|9016|9123|9197|9256|9885|9963|10630|11001|22930|51006|51499|54977|55972|57709|84879|94081|119559|140679|162515|255189|353189|388662	ABAT|PLIN2|ADORA2A|AKT2|CA4|CD36|CES1|FABP3|GJA1|GOT2|KCNJ10|NMB|PSAP|SLC7A2|SLC25A1|IRS2|SLC5A6|SLC25A14|SLC16A3|SLC33A1|TSPOAP1|OSBPL2|SLC23A1|PDPN|SLC27A2|RAB3GAP1|SLC35C2|TRIAP1|SLC25A38|SLC25A40|SLC7A14|MFSD2A|SFXN1|SFXN4|SLC32A1|SLC16A11|PLA2G4F|SLCO4C1|SLC6A17	-1.5	MyList
GO Biological Processes	19	GO:0034504	protein localization to nucleus	19_GO:0051179 localization	-3.2	2	3.8	27994	277	1234	25	2	0.4	347|655|754|948|1736|1812|3087|4000|5903|6135|7203|9258|9913|10574|11315|23568|26108|29775|51341|55705|55746|57506|149628|400916|503542	APOD|BMP7|PTTG1IP|CD36|DKC1|DRD1|HHEX|LMNA|RANBP2|RPL11|CCT3|MFHAS1|SUPT7L|CCT7|PARK7|ARL2BP|PYGO1|CARD10|ZBTB7A|IPO9|NUP133|MAVS|PYHIN1|CHCHD10|SPRN	-1.5	MyList
GO Biological Processes	19	GO:0006469	negative regulation of protein kinase activity	19_GO:0048519 negative regulation of biological process	-3.2	2.1	3.8	27994	246	1234	23	1.9	0.39	135|655|1030|1852|2950|3087|4690|5998|6609|10114|10251|10454|10636|11072|11315|25793|54206|55450|57493|57732|64853|161742|200734	ADORA2A|BMP7|CDKN2B|DUSP9|GSTP1|HHEX|NCK1|RGS3|SMPD1|HIPK3|SPRY3|TAB1|RGS14|DUSP14|PARK7|FBXO7|ERRFI1|CAMK2N1|HEG1|ZFYVE28|AIDA|SPRED1|SPRED2	-1.5	MyList
GO Biological Processes	19	GO:0030593	neutrophil chemotaxis	19_GO:0040011 locomotion	-3.2	2.9	4.1	27994	103	1234	13	1.1	0.29	1236|1907|1908|3071|3577|3680|4192|6288|6355|6367|6372|8291|51561	CCR7|EDN2|EDN3|NCKAP1L|CXCR1|ITGA9|MDK|SAA1|CCL8|CCL22|CXCL6|DYSF|IL23A	-1.5	MyList
GO Biological Processes	19	GO:0072332	intrinsic apoptotic signaling pathway by p53 class mediator	19_GO:0023052 signaling	-3.2	3.2	4.2	27994	78	1234	11	0.89	0.27	754|960|3190|6135|6154|7159|25946|51499|51741|83596|151126	PTTG1IP|CD44|HNRNPK|RPL11|RPL26|TP53BP2|ZNF385A|TRIAP1|WWOX|BCL2L12|ZNF385B	-1.5	MyList
GO Biological Processes	19	GO:0015893	drug transport	19_GO:0051179 localization	-3.2	2.2	3.8	27994	231	1234	22	1.8	0.38	18|135|1812|2697|3766|6542|6576|6861|8884|8973|9016|10630|11315|51760|54977|55788|55972|81693|94081|140679|225689|388662	ABAT|ADORA2A|DRD1|GJA1|KCNJ10|SLC7A2|SLC25A1|SYT5|SLC5A6|CHRNA6|SLC25A14|PDPN|PARK7|SYT17|SLC25A38|LMBRD1|SLC25A40|AMN|SFXN1|SLC32A1|MAPK15|SLC6A17	-1.5	MyList
KEGG Pathway	24	hsa05168	Herpes simplex virus 1 infection		-3.2	1.7	3.6	27994	560	1234	42	3.4	0.52	208|567|578|3108|3109|3111|3120|3122|3190|3454|3600|3661|5970|6432|6732|7124|7553|7561|7710|9641|10000|10172|10454|10795|10838|23118|55422|57209|57506|79088|90233|91120|146540|147686|170960|284459|285267|339559|347344|389114|400720|100131827	AKT2|B2M|BAK1|HLA-DMA|HLA-DMB|HLA-DOA|HLA-DQB2|HLA-DRA|HNRNPK|IFNAR1|IL15|IRF3|RELA|SRSF7|SRPK1|TNF|ZNF7|ZNF14|ZNF154|IKBKE|AKT3|ZNF256|TAB1|ZNF268|ZNF275|TAB2|ZNF331|ZNF248|MAVS|ZNF426|ZNF551|ZNF682|ZNF785|ZNF418|ZNF721|ZNF875|ZNF619|ZFP69|ZNF81|ZNF662|ZNF772|ZNF717	-1.5	MyList
GO Biological Processes	19	GO:0050857	positive regulation of antigen receptor-mediated signaling pathway	19_GO:0002376 immune system process	-3.2	5.4	4.8	27994	25	1234	6	0.49	0.2	100|1236|1540|5970|6188|84433	ADA|CCR7|CYLD|RELA|RPS3|CARD11	-1.5	MyList
GO Biological Processes	19	GO:0015980	energy derivation by oxidation of organic compounds	19_GO:0008152 metabolic process	-3.2	2	3.7	27994	278	1234	25	2	0.4	208|1351|1431|2778|3420|4519|4537|4538|4696|4713|4715|4716|4722|4724|6389|7385|8013|8660|9016|11315|23479|54539|79660|153743|790955	AKT2|COX8A|CS|GNAS|IDH3B|CYTB|ND3|ND4|NDUFA3|NDUFB7|NDUFB9|NDUFB10|NDUFS3|NDUFS4|SDHA|UQCRC2|NR4A3|IRS2|SLC25A14|PARK7|ISCU|NDUFB11|PPP1R3B|PPP1R2B|UQCC3	-1.4	MyList
GO Biological Processes	19	GO:0005975	carbohydrate metabolic process	19_GO:0008152 metabolic process	-3.2	1.7	3.6	27994	631	1234	46	3.7	0.54	208|347|468|1407|1431|2027|2131|2806|3425|3692|3767|4123|4758|5016|5106|5224|5903|5950|6483|6524|6576|7124|8291|8534|8660|8706|9759|9963|10585|10678|11091|27124|51341|55746|55808|60343|79660|89792|114899|130589|150094|153743|192134|282969|339123|374907	AKT2|APOD|ATF4|CRY1|CS|ENO3|EXT1|GOT2|IDUA|EIF6|KCNJ11|MAN2C1|NEU1|OVGP1|PCK2|PGAM2|RANBP2|RBP4|ST3GAL2|SLC5A2|SLC25A1|TNF|DYSF|CHST1|IRS2|B3GALNT1|HDAC4|SLC23A1|POMT1|B3GNT2|WDR5|INPP5J|ZBTB7A|NUP133|ST6GALNAC1|FAM3A|PPP1R3B|GAL3ST3|C1QTNF3|GALM|SIK1|PPP1R2B|B3GNT6|FUOM|JMJD8|B3GNT8	-1.4	MyList
KEGG Pathway	24	hsa05166	Human T-cell leukemia virus 1 infection		-3.2	2	3.7	27994	295	1234	26	2.1	0.41	208|468|567|915|958|1030|1857|2002|2113|3108|3109|3111|3120|3122|3600|4773|5533|5970|7124|7480|8498|10000|10297|11211|51529|64764	AKT2|ATF4|B2M|CD3D|CD40|CDKN2B|DVL3|ELK1|ETS1|HLA-DMA|HLA-DMB|HLA-DOA|HLA-DQB2|HLA-DRA|IL15|NFATC2|PPP3CC|RELA|TNF|WNT10B|RANBP3|AKT3|APC2|FZD10|ANAPC11|CREB3L2	-1.4	MyList
GO Biological Processes	19	GO:0071166	ribonucleoprotein complex localization	19_GO:0051179 localization	-3.2	2.6	3.9	27994	131	1234	15	1.2	0.31	3087|3692|5903|6432|9295|9785|11260|26121|29890|55339|55341|55746|57187|79228|84946	HHEX|EIF6|RANBP2|SRSF7|SRSF11|DHX38|XPOT|PRPF31|RBM15B|WDR33|LSG1|NUP133|THOC2|THOC6|LTV1	-1.4	MyList
GO Biological Processes	19	GO:0001659	temperature homeostasis	19_GO:0032501 multicellular organismal process	-3.1	2.3	3.8	27994	174	1234	18	1.5	0.34	18|468|948|1812|1907|2628|2697|2778|3596|3600|3934|4851|7124|7351|7480|10912|83401|222236	ABAT|ATF4|CD36|DRD1|EDN2|GATM|GJA1|GNAS|IL13|IL15|LCN2|NOTCH1|TNF|UCP2|WNT10B|GADD45G|ELOVL3|NAPEPLD	-1.4	MyList
GO Biological Processes	19	GO:0002889	regulation of immunoglobulin mediated immune response	19_GO:0002376 immune system process	-3.1	3.6	4.3	27994	56	1234	9	0.73	0.24	604|958|1378|2208|3263|7124|51010|51111|149840	BCL6|CD40|CR1|FCER2|HPX|TNF|EXOSC3|KMT5B|SHLD1	-1.4	MyList
GO Biological Processes	19	GO:0002712	regulation of B cell mediated immunity	19_GO:0002376 immune system process	-3.1	3.6	4.3	27994	56	1234	9	0.73	0.24	604|958|1378|2208|3263|7124|51010|51111|149840	BCL6|CD40|CR1|FCER2|HPX|TNF|EXOSC3|KMT5B|SHLD1	-1.4	MyList
GO Biological Processes	19	GO:0097009	energy homeostasis	19_GO:0032501 multicellular organismal process	-3.1	4.5	4.5	27994	35	1234	7	0.57	0.21	948|1907|1981|5547|8013|9975|84879	CD36|EDN2|EIF4G1|PRCP|NR4A3|NR1D2|MFSD2A	-1.4	MyList
GO Biological Processes	19	GO:0002221	pattern recognition receptor signaling pathway	19_GO:0002376 immune system process	-3.1	2.2	3.7	27994	205	1234	20	1.6	0.36	948|958|1540|3661|4795|5289|5970|7706|9258|9641|9958|10211|10333|10454|23118|23151|81793|84868|89870|257397	CD36|CD40|CYLD|IRF3|NFKBIL1|PIK3C3|RELA|TRIM25|MFHAS1|IKBKE|USP15|FLOT1|TLR6|TAB1|TAB2|GRAMD4|TLR10|HAVCR2|TRIM15|TAB3	-1.4	MyList
GO Biological Processes	19	GO:0019430	removal of superoxide radicals	19_GO:0098754 detoxification	-3.1	5.2	4.6	27994	26	1234	6	0.49	0.2	655|948|4780|6647|7124|11315	BMP7|CD36|NFE2L2|SOD1|TNF|PARK7	-1.4	MyList
GO Biological Processes	19	GO:2000117	negative regulation of cysteine-type endopeptidase activity	19_GO:0048519 negative regulation of biological process	-3.1	2.9	4	27994	93	1234	12	0.97	0.28	135|960|3476|4102|4318|7124|8837|11315|22900|51499|83596|112401	ADORA2A|CD44|IGBP1|MAGEA3|MMP9|TNF|CFLAR|PARK7|CARD8|TRIAP1|BCL2L12|BIRC8	-1.4	MyList
GO Biological Processes	19	GO:0016073	snRNA metabolic process	19_GO:0008152 metabolic process	-3.1	2.8	3.9	27994	106	1234	13	1.1	0.29	1736|2961|4654|5437|51010|55174|64852|64859|65123|79035|79066|203522|102723737	DKC1|GTF2E2|MYOD1|POLR2H|EXOSC3|INTS10|TUT1|NABP1|INTS3|NABP2|METTL16|INTS6L|CT45A8	-1.4	MyList
GO Biological Processes	19	GO:0002925	positive regulation of humoral immune response mediated by circulating immunoglobulin	19_GO:0002376 immune system process	-3.1	14	6.1	27994	5	1234	3	0.24	0.14	2208|3263|7124	FCER2|HPX|TNF	-1.4	MyList
GO Biological Processes	19	GO:0043406	positive regulation of MAP kinase activity	19_GO:0048518 positive regulation of biological process	-3.1	2	3.7	27994	267	1234	24	1.9	0.39	958|1326|1399|1852|1857|1908|1991|2246|2911|2914|4296|4342|5606|6188|6288|6647|7124|10125|10333|10454|10912|11211|23118|257397	CD40|MAP3K8|CRKL|DUSP9|DVL3|EDN3|ELANE|FGF1|GRM1|GRM4|MAP3K11|MOS|MAP2K3|RPS3|SAA1|SOD1|TNF|RASGRP1|TLR6|TAB1|GADD45G|FZD10|TAB2|TAB3	-1.4	MyList
GO Biological Processes	19	GO:0000302	response to reactive oxygen species	19_GO:0050896 response to stimulus	-3.1	2.1	3.7	27994	236	1234	22	1.8	0.38	100|347|578|655|948|1236|1263|1938|2113|2950|3934|4318|4780|5660|5970|6188|6647|7124|8013|8837|11315|54936	ADA|APOD|BAK1|BMP7|CD36|CCR7|PLK3|EEF2|ETS1|GSTP1|LCN2|MMP9|NFE2L2|PSAP|RELA|RPS3|SOD1|TNF|NR4A3|CFLAR|PARK7|ADPRS	-1.4	MyList
GO Biological Processes	19	GO:0032147	activation of protein kinase activity	19_GO:0048518 positive regulation of biological process	-3.1	1.9	3.6	27994	331	1234	28	2.3	0.42	796|1326|1399|1852|2246|2258|2911|2914|3071|4296|4342|5590|5606|6288|6647|6788|7124|10333|10454|10892|10912|11315|23118|28984|29775|29990|51561|257397	CALCA|MAP3K8|CRKL|DUSP9|FGF1|FGF13|GRM1|GRM4|NCKAP1L|MAP3K11|MOS|PRKCZ|MAP2K3|SAA1|SOD1|STK3|TNF|TLR6|TAB1|MALT1|GADD45G|PARK7|TAB2|RGCC|CARD10|PILRB|IL23A|TAB3	-1.4	MyList
KEGG Pathway	24	hsa05332	Graft-versus-host disease		-3.1	3.9	4.3	27994	46	1234	8	0.65	0.23	941|3108|3109|3111|3120|3122|3811|7124	CD80|HLA-DMA|HLA-DMB|HLA-DOA|HLA-DQB2|HLA-DRA|KIR3DL1|TNF	-1.4	MyList
GO Biological Processes	19	GO:0072521	purine-containing compound metabolic process	19_GO:0008152 metabolic process	-3.1	1.6	3.5	27994	622	1234	45	3.6	0.53	100|516|521|539|1351|2027|3692|4337|4519|4537|4538|4597|4696|4713|4715|4716|4722|4724|4832|5141|5224|5903|6389|6576|7385|7923|8460|8942|9414|9567|9759|10591|11315|22978|23205|23479|51341|54539|55604|55746|83401|84433|339123|400916|790955	ADA|ATP5MC1|ATP5ME|ATP5PO|COX8A|ENO3|EIF6|MOCS1|CYTB|ND3|ND4|MVD|NDUFA3|NDUFB7|NDUFB9|NDUFB10|NDUFS3|NDUFS4|NME3|PDE4A|PGAM2|RANBP2|SDHA|SLC25A1|UQCRC2|HSD17B8|TPST1|KYNU|TJP2|GTPBP1|HDAC4|DNPH1|PARK7|NT5C2|ACSBG1|ISCU|ZBTB7A|NDUFB11|CARMIL1|NUP133|ELOVL3|CARD11|JMJD8|CHCHD10|UQCC3	-1.3	MyList
GO Biological Processes	19	GO:0007004	telomere maintenance via telomerase	19_GO:0071840 cellular component organization or biogenesis	-3.1	3.3	4.1	27994	69	1234	10	0.81	0.26	1736|3320|4751|6117|7203|10574|64282|80169|140609|225689	DKC1|HSP90AA1|NEK2|RPA1|CCT3|CCT7|TENT4B|CTC1|NEK7|MAPK15	-1.3	MyList
GO Biological Processes	19	GO:0071901	negative regulation of protein serine/threonine kinase activity	19_GO:0048519 negative regulation of biological process	-3.1	2.5	3.8	27994	148	1234	16	1.3	0.32	655|1030|1852|2950|3087|5998|6609|10114|10251|10636|11072|25793|57493|64853|161742|200734	BMP7|CDKN2B|DUSP9|GSTP1|HHEX|RGS3|SMPD1|HIPK3|SPRY3|RGS14|DUSP14|FBXO7|HEG1|AIDA|SPRED1|SPRED2	-1.3	MyList
GO Biological Processes	19	GO:0002478	antigen processing and presentation of exogenous peptide antigen	19_GO:0002376 immune system process	-3.1	2.3	3.7	27994	177	1234	18	1.5	0.34	567|948|1175|1536|3108|3109|3111|3120|3122|3693|5695|5720|6456|7879|8673|8722|11258|50489	B2M|CD36|AP2S1|CYBB|HLA-DMA|HLA-DMB|HLA-DOA|HLA-DQB2|HLA-DRA|ITGB5|PSMB7|PSME1|SH3GL2|RAB7A|VAMP8|CTSF|DCTN3|CD207	-1.3	MyList
GO Biological Processes	19	GO:0009914	hormone transport	19_GO:0051179 localization	-3.1	1.9	3.6	27994	333	1234	28	2.3	0.42	18|135|886|1363|1407|1908|2697|2778|3767|4760|4824|4828|5799|5906|5950|6343|7124|8660|8673|9324|11315|23409|23568|29085|55107|55585|84522|114899	ABAT|ADORA2A|CCKAR|CPE|CRY1|EDN3|GJA1|GNAS|KCNJ11|NEUROD1|NKX3-1|NMB|PTPRN2|RAP1A|RBP4|SCT|TNF|IRS2|VAMP8|HMGN3|PARK7|SIRT4|ARL2BP|PHPT1|ANO1|UBE2Q1|JAGN1|C1QTNF3	-1.3	MyList
GO Biological Processes	19	GO:0070201	regulation of establishment of protein localization	19_GO:0051179 localization	-3	1.6	3.4	27994	695	1234	49	4	0.56	18|135|208|347|948|958|1263|1736|2697|3596|3661|3767|3996|4760|4946|5289|5533|5590|5906|5950|6288|7124|7159|7203|7424|8660|9324|9747|9786|10055|10333|10574|11060|11315|23409|23568|28984|29085|29934|54474|55107|57187|57506|81793|84522|84868|114899|135892|164153	ABAT|ADORA2A|AKT2|APOD|CD36|CD40|PLK3|DKC1|GJA1|IL13|IRF3|KCNJ11|LLGL1|NEUROD1|OAZ1|PIK3C3|PPP3CC|PRKCZ|RAP1A|RBP4|SAA1|TNF|TP53BP2|CCT3|VEGFC|IRS2|HMGN3|TCAF1|KIAA0586|SAE1|TLR6|CCT7|WWP2|PARK7|SIRT4|ARL2BP|RGCC|PHPT1|SNX12|KRT20|ANO1|THOC2|MAVS|TLR10|JAGN1|HAVCR2|C1QTNF3|TRIM50|UBL4B	-1.3	MyList
GO Biological Processes	19	GO:0019318	hexose metabolic process	19_GO:0008152 metabolic process	-3	2.1	3.6	27994	254	1234	23	1.9	0.39	208|347|468|1407|2027|2806|3767|4123|5106|5224|5903|5950|6576|7124|8534|8660|11091|60343|79660|114899|130589|150094|282969	AKT2|APOD|ATF4|CRY1|ENO3|GOT2|KCNJ11|MAN2C1|PCK2|PGAM2|RANBP2|RBP4|SLC25A1|TNF|CHST1|IRS2|WDR5|FAM3A|PPP1R3B|C1QTNF3|GALM|SIK1|FUOM	-1.3	MyList
KEGG Pathway	24	hsa05330	Allograft rejection		-3	3.9	4.2	27994	47	1234	8	0.65	0.23	941|958|3108|3109|3111|3120|3122|7124	CD80|CD40|HLA-DMA|HLA-DMB|HLA-DOA|HLA-DQB2|HLA-DRA|TNF	-1.3	MyList
KEGG Pathway	24	ko04064	NF-kappa B signaling pathway		-3	2.9	3.9	27994	95	1234	12	0.97	0.28	958|5970|7124|7535|7706|8837|10454|10892|23118|29775|84433|257397	CD40|RELA|TNF|ZAP70|TRIM25|CFLAR|TAB1|MALT1|TAB2|CARD10|CARD11|TAB3	-1.3	MyList
KEGG Pathway	24	hsa04657	IL-17 signaling pathway		-3	2.9	3.9	27994	95	1234	12	0.97	0.28	3320|3596|3934|4318|5970|6372|7124|9641|23118|56005|225689|257397	HSP90AA1|IL13|LCN2|MMP9|RELA|CXCL6|TNF|IKBKE|TAB2|MYDGF|MAPK15|TAB3	-1.3	MyList
GO Biological Processes	19	GO:0031341	regulation of cell killing	19_GO:0001906 cell killing	-3	2.9	3.9	27994	95	1234	12	0.97	0.28	563|567|911|1379|2208|3075|3596|6372|10125|51561|84868|259197	AZGP1|B2M|CD1C|CR1L|FCER2|CFH|IL13|CXCL6|RASGRP1|IL23A|HAVCR2|NCR3	-1.3	MyList
GO Biological Processes	19	GO:0048002	antigen processing and presentation of peptide antigen	19_GO:0002376 immune system process	-3	2.2	3.7	27994	194	1234	19	1.5	0.35	563|567|948|1175|1536|3108|3109|3111|3120|3122|3693|5695|5720|6456|7879|8673|8722|11258|50489	AZGP1|B2M|CD36|AP2S1|CYBB|HLA-DMA|HLA-DMB|HLA-DOA|HLA-DQB2|HLA-DRA|ITGB5|PSMB7|PSME1|SH3GL2|RAB7A|VAMP8|CTSF|DCTN3|CD207	-1.3	MyList
GO Biological Processes	19	GO:0022411	cellular component disassembly	19_GO:0071840 cellular component organization or biogenesis	-3	1.7	3.4	27994	574	1234	42	3.4	0.52	2|960|1263|1511|1677|1857|1939|1991|2113|2258|3148|4318|6418|6456|7124|8673|10193|10211|10297|10630|11078|11140|11152|11315|25793|28985|51506|55604|56893|60488|64968|64975|65003|65992|65993|79142|90480|91782|116541|126520|139341|146909	A2M|CD44|PLK3|CTSG|DFFB|DVL3|EIF2D|ELANE|ETS1|FGF13|HMGB2|MMP9|SET|SH3GL2|TNF|VAMP8|RNF41|FLOT1|APC2|PDPN|TRIOBP|CDC37|WDR45|PARK7|FBXO7|MCTS1|UFC1|CARMIL1|UBQLN4|MRPS35|MRPS6|MRPL41|MRPL11|DDRGK1|MRPS34|PHF23|GADD45GIP1|CHMP7|MRPL54|PLK5|FUNDC1|KIF18B	-1.3	MyList
GO Biological Processes	19	GO:0070663	regulation of leukocyte proliferation	19_GO:0008283 cell proliferation	-3	2.1	3.6	27994	240	1234	22	1.8	0.38	100|604|923|941|958|2950|3071|3087|3109|3596|3600|4690|4773|6188|6355|7535|8660|51561|53833|64926|84433|84868	ADA|BCL6|CD6|CD80|CD40|GSTP1|NCKAP1L|HHEX|HLA-DMB|IL13|IL15|NCK1|NFATC2|RPS3|CCL8|ZAP70|IRS2|IL23A|IL20RB|RASAL3|CARD11|HAVCR2	-1.3	MyList
GO Biological Processes	19	GO:0090322	regulation of superoxide metabolic process	19_GO:0050789 regulation of biological process	-3	4.3	4.3	27994	37	1234	7	0.57	0.21	655|948|2950|4780|6647|7124|11315	BMP7|CD36|GSTP1|NFE2L2|SOD1|TNF|PARK7	-1.3	MyList
GO Biological Processes	19	GO:2001021	negative regulation of response to DNA damage stimulus	19_GO:0048519 negative regulation of biological process	-3	3	3.9	27994	83	1234	11	0.89	0.27	754|960|6188|25946|51499|55086|55702|56893|83596|116028|149840	PTTG1IP|CD44|RPS3|ZNF385A|TRIAP1|RADX|YJU2|UBQLN4|BCL2L12|RMI2|SHLD1	-1.3	MyList
GO Biological Processes	19	GO:0002718	regulation of cytokine production involved in immune response	19_GO:0002376 immune system process	-3	3	3.9	27994	83	1234	11	0.89	0.27	567|604|948|5590|7124|8013|10225|10417|10892|57506|79004	B2M|BCL6|CD36|PRKCZ|TNF|NR4A3|CD96|SPON2|MALT1|MAVS|CUEDC2	-1.3	MyList
KEGG Pathway	24	ko05166	HTLV-I infection		-3	2	3.6	27994	256	1234	23	1.9	0.39	208|468|915|958|1030|1857|2002|2113|3108|3109|3111|3122|3600|4773|5533|5970|7124|7480|8498|10000|10297|11211|51529	AKT2|ATF4|CD3D|CD40|CDKN2B|DVL3|ELK1|ETS1|HLA-DMA|HLA-DMB|HLA-DOA|HLA-DRA|IL15|NFATC2|PPP3CC|RELA|TNF|WNT10B|RANBP3|AKT3|APC2|FZD10|ANAPC11	-1.3	MyList
GO Biological Processes	19	GO:0032787	monocarboxylic acid metabolic process	19_GO:0008152 metabolic process	-3	1.6	3.4	27994	664	1234	47	3.8	0.54	18|208|468|948|1066|1543|1573|1907|2027|2170|2806|2950|3034|3425|3692|4048|5095|5106|5224|5264|5730|5903|7923|8013|8660|8884|8942|9123|9759|9885|10994|11001|11283|11315|23205|23409|25902|27163|51099|51341|55746|83401|84879|158584|219743|255189|339123	ABAT|AKT2|ATF4|CD36|CES1|CYP1A1|CYP2J2|EDN2|ENO3|FABP3|GOT2|GSTP1|HAL|IDUA|EIF6|LTA4H|PCCA|PCK2|PGAM2|PHYH|PTGDS|RANBP2|HSD17B8|NR4A3|IRS2|SLC5A6|KYNU|SLC16A3|HDAC4|OSBPL2|ILVBL|SLC27A2|CYP4F8|PARK7|ACSBG1|SIRT4|MTHFD1L|NAAA|ABHD5|ZBTB7A|NUP133|ELOVL3|MFSD2A|FAAH2|TYSND1|PLA2G4F|JMJD8	-1.3	MyList
GO Biological Processes	19	GO:0007219	Notch signaling pathway	19_GO:0023052 signaling	-3	2.2	3.6	27994	195	1234	19	1.5	0.35	604|655|1675|2208|2624|3996|4192|4242|4851|4904|5224|10683|11060|26508|51006|51162|51341|54492|55343	BCL6|BMP7|CFD|FCER2|GATA2|LLGL1|MDK|MFNG|NOTCH1|YBX1|PGAM2|DLL3|WWP2|HEYL|SLC35C2|EGFL7|ZBTB7A|NEURL1B|SLC35C1	-1.3	MyList
KEGG Pathway	24	hsa04210	Apoptosis		-3	2.4	3.7	27994	151	1234	16	1.3	0.32	208|468|578|1521|1522|1677|4000|5970|7124|7278|8722|8794|8837|10000|10912|112401	AKT2|ATF4|BAK1|CTSW|CTSZ|DFFB|LMNA|RELA|TNF|TUBA3C|CTSF|TNFRSF10C|CFLAR|AKT3|GADD45G|BIRC8	-1.3	MyList
GO Biological Processes	19	GO:0001818	negative regulation of cytokine production	19_GO:0048519 negative regulation of biological process	-3	1.8	3.5	27994	370	1234	30	2.4	0.44	347|604|1236|1540|1991|2950|3071|3596|3661|4795|5094|6301|7124|7318|7528|7706|9641|10225|10333|22900|28984|51561|51564|53833|54206|57506|59307|79004|84868|114899	APOD|BCL6|CCR7|CYLD|ELANE|GSTP1|NCKAP1L|IL13|IRF3|NFKBIL1|PCBP2|SARS1|TNF|UBA7|YY1|TRIM25|IKBKE|CD96|TLR6|CARD8|RGCC|IL23A|HDAC7|IL20RB|ERRFI1|MAVS|SIGIRR|CUEDC2|HAVCR2|C1QTNF3	-1.3	MyList
GO Biological Processes	19	GO:0050886	endocrine process	19_GO:0032501 multicellular organismal process	-2.9	3	3.9	27994	84	1234	11	0.89	0.27	1066|1359|1407|1511|1522|1907|1908|2697|2778|4824|114899	CES1|CPA3|CRY1|CTSG|CTSZ|EDN2|EDN3|GJA1|GNAS|NKX3-1|C1QTNF3	-1.2	MyList
GO Biological Processes	19	GO:0046883	regulation of hormone secretion	19_GO:0023052 signaling	-2.9	2	3.5	27994	274	1234	24	1.9	0.39	18|135|886|1407|1908|2697|2778|3767|4760|4824|4828|5906|5950|6343|7124|8660|8673|9324|23409|23568|29085|55107|84522|114899	ABAT|ADORA2A|CCKAR|CRY1|EDN3|GJA1|GNAS|KCNJ11|NEUROD1|NKX3-1|NMB|RAP1A|RBP4|SCT|TNF|IRS2|VAMP8|HMGN3|SIRT4|ARL2BP|PHPT1|ANO1|JAGN1|C1QTNF3	-1.2	MyList
KEGG Pathway	24	ko04210	Apoptosis		-2.9	2.5	3.7	27994	138	1234	15	1.2	0.31	208|468|578|1521|1522|1677|4000|5970|7124|7278|8722|8794|8837|10000|10912	AKT2|ATF4|BAK1|CTSW|CTSZ|DFFB|LMNA|RELA|TNF|TUBA3C|CTSF|TNFRSF10C|CFLAR|AKT3|GADD45G	-1.2	MyList
KEGG Pathway	24	hsa00190	Oxidative phosphorylation		-2.9	2.3	3.6	27994	167	1234	17	1.4	0.33	516|521|539|1351|4519|4537|4538|4696|4713|4715|4716|4722|4724|6389|7385|9296|54539	ATP5MC1|ATP5ME|ATP5PO|COX8A|CYTB|ND3|ND4|NDUFA3|NDUFB7|NDUFB9|NDUFB10|NDUFS3|NDUFS4|SDHA|UQCRC2|ATP6V1F|NDUFB11	-1.2	MyList
GO Biological Processes	19	GO:0000470	maturation of LSU-rRNA	19_GO:0071840 cellular component organization or biogenesis	-2.9	4.9	4.4	27994	28	1234	6	0.49	0.2	3692|4736|11224|26156|81887|84365	EIF6|RPL10A|RPL35|RSL1D1|LAS1L|NIFK	-1.2	MyList
KEGG Pathway	24	ko05330	Allograft rejection		-2.9	4.2	4.2	27994	38	1234	7	0.57	0.21	941|958|3108|3109|3111|3122|7124	CD80|CD40|HLA-DMA|HLA-DMB|HLA-DOA|HLA-DRA|TNF	-1.2	MyList
GO Biological Processes	19	GO:0031123	RNA 3'-end processing	19_GO:0008152 metabolic process	-2.9	2.4	3.7	27994	153	1234	16	1.3	0.32	1736|3028|6227|6432|6829|9295|9785|51010|55339|56903|57187|64282|64852|79228|203522|102723737	DKC1|HSD17B10|RPS21|SRSF7|SUPT5H|SRSF11|DHX38|EXOSC3|WDR33|PAPOLB|THOC2|TENT4B|TUT1|THOC6|INTS6L|CT45A8	-1.2	MyList
KEGG Pathway	24	hsa04380	Osteoclast differentiation		-2.9	2.4	3.7	27994	139	1234	15	1.2	0.31	208|1536|1540|2214|2215|3454|4773|5533|5970|7124|8013|10000|10454|23118|55423	AKT2|CYBB|CYLD|FCGR3A|FCGR3B|IFNAR1|NFATC2|PPP3CC|RELA|TNF|NR4A3|AKT3|TAB1|TAB2|SIRPG	-1.2	MyList
GO Biological Processes	19	GO:0043154	negative regulation of cysteine-type endopeptidase activity involved in apoptotic process	19_GO:0048519 negative regulation of biological process	-2.9	2.9	3.8	27994	85	1234	11	0.89	0.27	135|960|3476|4102|4318|7124|8837|11315|51499|83596|112401	ADORA2A|CD44|IGBP1|MAGEA3|MMP9|TNF|CFLAR|PARK7|TRIAP1|BCL2L12|BIRC8	-1.2	MyList
KEGG Pathway	24	hsa04145	Phagosome		-2.9	2.3	3.6	27994	168	1234	17	1.4	0.33	948|1536|2214|2215|3108|3109|3111|3120|3122|3693|5289|5869|7278|7879|9296|10333|55176	CD36|CYBB|FCGR3A|FCGR3B|HLA-DMA|HLA-DMB|HLA-DOA|HLA-DQB2|HLA-DRA|ITGB5|PIK3C3|RAB5B|TUBA3C|RAB7A|ATP6V1F|TLR6|SEC61A2	-1.2	MyList
GO Biological Processes	19	GO:0045058	T cell selection	19_GO:0002376 immune system process	-2.9	3.7	4.1	27994	49	1234	8	0.65	0.23	915|1236|1540|3600|7535|51561|84433|387357	CD3D|CCR7|CYLD|IL15|ZAP70|IL23A|CARD11|THEMIS	-1.2	MyList
GO Biological Processes	19	GO:0009895	negative regulation of catabolic process	19_GO:0048519 negative regulation of biological process	-2.9	1.9	3.4	27994	325	1234	27	2.2	0.42	1736|1787|1981|3587|4904|5970|6135|6341|6449|7124|8291|8925|9682|9759|10193|11315|23118|29934|51035|51594|56893|64282|65992|79066|79142|84879|257397	DKC1|TRDMT1|EIF4G1|IL10RA|YBX1|RELA|RPL11|SCO1|SGTA|TNF|DYSF|HERC1|KDM4A|HDAC4|RNF41|PARK7|TAB2|SNX12|UBXN1|NBAS|UBQLN4|TENT4B|DDRGK1|METTL16|PHF23|MFSD2A|TAB3	-1.2	MyList
KEGG Pathway	24	ko04145	Phagosome		-2.9	2.4	3.6	27994	154	1234	16	1.3	0.32	948|1536|2214|2215|3108|3109|3111|3122|3693|5289|5869|7278|7879|9296|10333|55176	CD36|CYBB|FCGR3A|FCGR3B|HLA-DMA|HLA-DMB|HLA-DOA|HLA-DRA|ITGB5|PIK3C3|RAB5B|TUBA3C|RAB7A|ATP6V1F|TLR6|SEC61A2	-1.2	MyList
GO Biological Processes	19	GO:0006006	glucose metabolic process	19_GO:0008152 metabolic process	-2.9	2.1	3.5	27994	214	1234	20	1.6	0.36	208|347|468|1407|2027|2806|3767|5106|5224|5903|5950|6576|7124|8660|11091|60343|79660|114899|130589|150094	AKT2|APOD|ATF4|CRY1|ENO3|GOT2|KCNJ11|PCK2|PGAM2|RANBP2|RBP4|SLC25A1|TNF|IRS2|WDR5|FAM3A|PPP1R3B|C1QTNF3|GALM|SIK1	-1.2	MyList
GO Biological Processes	19	GO:0051966	regulation of synaptic transmission, glutamatergic	19_GO:0023052 signaling	-2.9	3.1	3.9	27994	73	1234	10	0.81	0.26	135|1812|2911|2914|2915|7124|22930|27091|27185|57616	ADORA2A|DRD1|GRM1|GRM4|GRM5|TNF|RAB3GAP1|CACNG5|DISC1|TSHZ3	-1.2	MyList
GO Biological Processes	19	GO:0016266	O-glycan processing	19_GO:0008152 metabolic process	-2.9	3.3	3.9	27994	61	1234	9	0.73	0.24	6482|6483|10678|26290|50614|55624|56667|192134|374907	ST3GAL1|ST3GAL2|B3GNT2|GALNT8|GALNT9|POMGNT1|MUC13|B3GNT6|B3GNT8	-1.2	MyList
GO Biological Processes	19	GO:0006611	protein export from nucleus	19_GO:0051179 localization	-2.9	2.2	3.6	27994	184	1234	18	1.5	0.34	3087|3313|3692|5310|5903|6432|8498|9295|9785|11260|11315|29890|55339|55341|55746|57187|79228|84946	HHEX|HSPA9|EIF6|PKD1|RANBP2|SRSF7|RANBP3|SRSF11|DHX38|XPOT|PARK7|RBM15B|WDR33|LSG1|NUP133|THOC2|THOC6|LTV1	-1.2	MyList
GO Biological Processes	19	GO:0002262	myeloid cell homeostasis	19_GO:0002376 immune system process	-2.9	2.3	3.6	27994	155	1234	16	1.3	0.32	567|578|604|2113|2624|3071|3148|3216|3313|6218|6647|9258|51341|54681|54977|94081	B2M|BAK1|BCL6|ETS1|GATA2|NCKAP1L|HMGB2|HOXB6|HSPA9|RPS17|SOD1|MFHAS1|ZBTB7A|P4HTM|SLC25A38|SFXN1	-1.2	MyList
GO Biological Processes	19	GO:0002923	regulation of humoral immune response mediated by circulating immunoglobulin	19_GO:0002376 immune system process	-2.9	7.6	4.9	27994	12	1234	4	0.32	0.16	1378|2208|3263|7124	CR1|FCER2|HPX|TNF	-1.2	MyList
GO Biological Processes	19	GO:0002003	angiotensin maturation	19_GO:0032501 multicellular organismal process	-2.9	7.6	4.9	27994	12	1234	4	0.32	0.16	1066|1359|1511|1522	CES1|CPA3|CTSG|CTSZ	-1.2	MyList
GO Biological Processes	19	GO:0002002	regulation of angiotensin levels in blood	19_GO:0032501 multicellular organismal process	-2.9	7.6	4.9	27994	12	1234	4	0.32	0.16	1066|1359|1511|1522	CES1|CPA3|CTSG|CTSZ	-1.2	MyList
GO Biological Processes	19	GO:1903530	regulation of secretion by cell	19_GO:0051179 localization	-2.9	1.6	3.3	27994	692	1234	48	3.9	0.55	18|135|886|958|1407|1812|1908|2624|2697|2778|3596|3661|3767|3996|4760|4824|4828|4851|5289|5906|5950|6288|6343|6861|7124|7424|7779|7879|8660|8673|8941|8973|9324|10333|22930|23409|23568|28984|29085|51760|54474|55107|55503|57506|81793|84522|84868|114899	ABAT|ADORA2A|CCKAR|CD40|CRY1|DRD1|EDN3|GATA2|GJA1|GNAS|IL13|IRF3|KCNJ11|LLGL1|NEUROD1|NKX3-1|NMB|NOTCH1|PIK3C3|RAP1A|RBP4|SAA1|SCT|SYT5|TNF|VEGFC|SLC30A1|RAB7A|IRS2|VAMP8|CDK5R2|CHRNA6|HMGN3|TLR6|RAB3GAP1|SIRT4|ARL2BP|RGCC|PHPT1|SYT17|KRT20|ANO1|TRPV6|MAVS|TLR10|JAGN1|HAVCR2|C1QTNF3	-1.2	MyList
GO Biological Processes	19	GO:1902229	regulation of intrinsic apoptotic signaling pathway in response to DNA damage	19_GO:0023052 signaling	-2.8	4.1	4.1	27994	39	1234	7	0.57	0.21	960|3190|6154|6188|25946|51499|83596	CD44|HNRNPK|RPL26|RPS3|ZNF385A|TRIAP1|BCL2L12	-1.2	MyList
GO Biological Processes	19	GO:0046328	regulation of JNK cascade	19_GO:0023052 signaling	-2.8	2.2	3.5	27994	185	1234	18	1.5	0.34	1236|1540|1857|2950|4296|6188|6788|7124|9258|9770|10114|10125|10333|10912|11211|55504|64853|90441	CCR7|CYLD|DVL3|GSTP1|MAP3K11|RPS3|STK3|TNF|MFHAS1|RASSF2|HIPK3|RASGRP1|TLR6|GADD45G|FZD10|TNFRSF19|AIDA|ZNF622	-1.2	MyList
GO Biological Processes	19	GO:0031667	response to nutrient levels	19_GO:0050896 response to stimulus	-2.8	1.7	3.3	27994	515	1234	38	3.1	0.49	100|468|655|717|790|958|1030|1536|1543|1938|1981|2950|3600|3767|3934|4519|4654|4780|5106|5289|5970|6343|6647|7706|8932|8942|9681|10985|11152|27072|54468|54474|55630|58528|80010|84219|84879|150094	ADA|ATF4|BMP7|C2|CAD|CD40|CDKN2B|CYBB|CYP1A1|EEF2|EIF4G1|GSTP1|IL15|KCNJ11|LCN2|CYTB|MYOD1|NFE2L2|PCK2|PIK3C3|RELA|SCT|SOD1|TRIM25|MBD2|KYNU|DEPDC5|GCN1|WDR45|VPS41|MIOS|KRT20|SLC39A4|RRAGD|RMI1|WDR24|MFSD2A|SIK1	-1.2	MyList
GO Biological Processes	19	GO:0009101	glycoprotein biosynthetic process	19_GO:0008152 metabolic process	-2.8	1.8	3.4	27994	345	1234	28	2.3	0.42	1236|1839|2131|3600|4597|6482|6483|8706|9452|10267|10585|10678|26290|29954|50614|51006|54790|55343|55624|55808|56667|64409|79644|89792|192134|285203|374907|387923	CCR7|HBEGF|EXT1|IL15|MVD|ST3GAL1|ST3GAL2|B3GALNT1|ITM2A|RAMP1|POMT1|B3GNT2|GALNT8|POMT2|GALNT9|SLC35C2|TET2|SLC35C1|POMGNT1|ST6GALNAC1|MUC13|GALNT17|SRD5A3|GAL3ST3|B3GNT6|EOGT|B3GNT8|SERP2	-1.2	MyList
GO Biological Processes	19	GO:0005996	monosaccharide metabolic process	19_GO:0008152 metabolic process	-2.8	1.9	3.4	27994	296	1234	25	2	0.4	208|347|468|1407|2027|2806|3767|4123|5106|5224|5903|5950|6576|7124|8534|8660|9963|11091|60343|79660|89792|114899|130589|150094|282969	AKT2|APOD|ATF4|CRY1|ENO3|GOT2|KCNJ11|MAN2C1|PCK2|PGAM2|RANBP2|RBP4|SLC25A1|TNF|CHST1|IRS2|SLC23A1|WDR5|FAM3A|PPP1R3B|GAL3ST3|C1QTNF3|GALM|SIK1|FUOM	-1.2	MyList
GO Biological Processes	19	GO:0002501	peptide antigen assembly with MHC protein complex	19_GO:0002376 immune system process	-2.8	11	5.4	27994	6	1234	3	0.24	0.14	3108|3109|3122	HLA-DMA|HLA-DMB|HLA-DRA	-1.2	MyList
GO Biological Processes	19	GO:0071638	negative regulation of monocyte chemotactic protein-1 production	19_GO:0048519 negative regulation of biological process	-2.8	11	5.4	27994	6	1234	3	0.24	0.14	347|2950|114899	APOD|GSTP1|C1QTNF3	-1.2	MyList
GO Biological Processes	19	GO:0070487	monocyte aggregation	19_GO:0022610 biological adhesion	-2.8	11	5.4	27994	6	1234	3	0.24	0.14	655|960|8013	BMP7|CD44|NR4A3	-1.2	MyList
GO Biological Processes	19	GO:0002218	activation of innate immune response	19_GO:0002376 immune system process	-2.8	1.9	3.4	27994	329	1234	27	2.2	0.42	948|958|1540|3661|4795|5289|5695|5720|5970|7706|9258|9641|9958|10211|10333|10454|10892|23118|23151|56667|57506|81793|84433|84868|89870|149628|257397	CD36|CD40|CYLD|IRF3|NFKBIL1|PIK3C3|PSMB7|PSME1|RELA|TRIM25|MFHAS1|IKBKE|USP15|FLOT1|TLR6|TAB1|MALT1|TAB2|GRAMD4|MUC13|MAVS|TLR10|CARD11|HAVCR2|TRIM15|PYHIN1|TAB3	-1.2	MyList
GO Biological Processes	19	GO:0043409	negative regulation of MAPK cascade	19_GO:0048519 negative regulation of biological process	-2.8	2.2	3.5	27994	187	1234	18	1.5	0.34	655|1540|1852|2950|3476|5998|6609|10114|10251|10636|11072|27330|54206|55450|55885|64853|161742|200734	BMP7|CYLD|DUSP9|GSTP1|IGBP1|RGS3|SMPD1|HIPK3|SPRY3|RGS14|DUSP14|RPS6KA6|ERRFI1|CAMK2N1|LMO3|AIDA|SPRED1|SPRED2	-1.1	MyList
GO Biological Processes	19	GO:0042102	positive regulation of T cell proliferation	19_GO:0022610 biological adhesion	-2.8	2.7	3.7	27994	101	1234	12	0.97	0.28	923|941|3071|3109|3600|4690|6188|7535|51561|64926|84433|84868	CD6|CD80|NCKAP1L|HLA-DMB|IL15|NCK1|RPS3|ZAP70|IL23A|RASAL3|CARD11|HAVCR2	-1.1	MyList
GO Biological Processes	19	GO:0042274	ribosomal small subunit biogenesis	19_GO:0071840 cellular component organization or biogenesis	-2.8	3	3.8	27994	75	1234	10	0.81	0.26	3921|6217|6218|6227|6234|25926|28987|64745|84294|84946	RPSA|RPS16|RPS17|RPS21|RPS28|NOL11|NOB1|METTL17|UTP23|LTV1	-1.1	MyList
GO Biological Processes	19	GO:0043628	ncRNA 3'-end processing	19_GO:0008152 metabolic process	-2.8	3.6	3.9	27994	51	1234	8	0.65	0.23	1736|3028|6227|51010|64282|64852|203522|102723737	DKC1|HSD17B10|RPS21|EXOSC3|TENT4B|TUT1|INTS6L|CT45A8	-1.1	MyList
GO Biological Processes	19	GO:0002714	positive regulation of B cell mediated immunity	19_GO:0002376 immune system process	-2.8	4	4	27994	40	1234	7	0.57	0.21	958|2208|3263|7124|51010|51111|149840	CD40|FCER2|HPX|TNF|EXOSC3|KMT5B|SHLD1	-1.1	MyList
GO Biological Processes	19	GO:0002891	positive regulation of immunoglobulin mediated immune response	19_GO:0002376 immune system process	-2.8	4	4	27994	40	1234	7	0.57	0.21	958|2208|3263|7124|51010|51111|149840	CD40|FCER2|HPX|TNF|EXOSC3|KMT5B|SHLD1	-1.1	MyList
GO Biological Processes	19	GO:0045746	negative regulation of Notch signaling pathway	19_GO:0048519 negative regulation of biological process	-2.8	4	4	27994	40	1234	7	0.57	0.21	604|655|2624|11060|51162|51341|55343	BCL6|BMP7|GATA2|WWP2|EGFL7|ZBTB7A|SLC35C1	-1.1	MyList
GO Biological Processes	19	GO:0071902	positive regulation of protein serine/threonine kinase activity	19_GO:0048518 positive regulation of biological process	-2.8	1.8	3.3	27994	348	1234	28	2.3	0.42	958|1326|1399|1852|1857|1908|1991|2246|2911|2914|4296|4342|5310|5606|6188|6288|6647|6788|7124|8941|10125|10333|10454|10912|11211|23118|28984|257397	CD40|MAP3K8|CRKL|DUSP9|DVL3|EDN3|ELANE|FGF1|GRM1|GRM4|MAP3K11|MOS|PKD1|MAP2K3|RPS3|SAA1|SOD1|STK3|TNF|CDK5R2|RASGRP1|TLR6|TAB1|GADD45G|FZD10|TAB2|RGCC|TAB3	-1.1	MyList
GO Biological Processes	19	GO:0009117	nucleotide metabolic process	19_GO:0008152 metabolic process	-2.8	1.6	3.2	27994	717	1234	49	4	0.56	100|516|521|539|790|1351|2027|2326|3692|4337|4519|4537|4538|4597|4696|4713|4715|4716|4722|4724|4832|5141|5224|5903|6389|6576|7385|7923|8460|8942|9414|9567|9583|9759|10591|11315|22978|23205|23475|23479|51341|54539|55746|83401|84433|339123|400916|790955|102157402	ADA|ATP5MC1|ATP5ME|ATP5PO|CAD|COX8A|ENO3|FMO1|EIF6|MOCS1|CYTB|ND3|ND4|MVD|NDUFA3|NDUFB7|NDUFB9|NDUFB10|NDUFS3|NDUFS4|NME3|PDE4A|PGAM2|RANBP2|SDHA|SLC25A1|UQCRC2|HSD17B8|TPST1|KYNU|TJP2|GTPBP1|ENTPD4|HDAC4|DNPH1|PARK7|NT5C2|ACSBG1|QPRT|ISCU|ZBTB7A|NDUFB11|NUP133|ELOVL3|CARD11|JMJD8|CHCHD10|UQCC3|AK6	-1.1	MyList
GO Biological Processes	19	GO:0001505	regulation of neurotransmitter levels	19_GO:0065007 biological regulation	-2.8	1.8	3.3	27994	365	1234	29	2.4	0.43	18|135|948|1103|1812|2914|3320|3766|5799|5906|6542|6570|6854|6861|7124|7779|8292|8825|8973|9256|10211|10333|11315|22930|26002|27163|51760|64130|140679	ABAT|ADORA2A|CD36|CHAT|DRD1|GRM4|HSP90AA1|KCNJ10|PTPRN2|RAP1A|SLC7A2|SLC18A1|SYN2|SYT5|TNF|SLC30A1|COLQ|LIN7A|CHRNA6|TSPOAP1|FLOT1|TLR6|PARK7|RAB3GAP1|MOXD1|NAAA|SYT17|LIN7B|SLC32A1	-1.1	MyList
GO Biological Processes	19	GO:0033108	mitochondrial respiratory chain complex assembly	19_GO:0071840 cellular component organization or biogenesis	-2.7	2.7	3.6	27994	102	1234	12	0.97	0.28	4537|4538|4696|4713|4715|4716|4722|4724|6341|51241|54539|790955	ND3|ND4|NDUFA3|NDUFB7|NDUFB9|NDUFB10|NDUFS3|NDUFS4|SCO1|COX16|NDUFB11|UQCC3	-1.1	MyList
GO Biological Processes	19	GO:0051168	nuclear export	19_GO:0051179 localization	-2.7	2.1	3.4	27994	204	1234	19	1.5	0.35	3087|3313|3692|5310|5903|6432|8498|9295|9785|10892|11260|11315|29890|55339|55341|55746|57187|79228|84946	HHEX|HSPA9|EIF6|PKD1|RANBP2|SRSF7|RANBP3|SRSF11|DHX38|MALT1|XPOT|PARK7|RBM15B|WDR33|LSG1|NUP133|THOC2|THOC6|LTV1	-1.1	MyList
GO Biological Processes	19	GO:0006278	RNA-dependent DNA biosynthetic process	19_GO:0008152 metabolic process	-2.7	3	3.7	27994	76	1234	10	0.81	0.26	1736|3320|4751|6117|7203|10574|64282|80169|140609|225689	DKC1|HSP90AA1|NEK2|RPA1|CCT3|CCT7|TENT4B|CTC1|NEK7|MAPK15	-1.1	MyList
GO Biological Processes	19	GO:0071426	ribonucleoprotein complex export from nucleus	19_GO:0051179 localization	-2.7	2.4	3.5	27994	130	1234	14	1.1	0.3	3087|3692|5903|6432|9295|9785|11260|29890|55339|55341|55746|57187|79228|84946	HHEX|EIF6|RANBP2|SRSF7|SRSF11|DHX38|XPOT|RBM15B|WDR33|LSG1|NUP133|THOC2|THOC6|LTV1	-1.1	MyList
GO Biological Processes	19	GO:0034101	erythrocyte homeostasis	19_GO:0002376 immune system process	-2.7	2.4	3.5	27994	130	1234	14	1.1	0.3	567|604|2113|2624|3071|3148|3216|3313|6218|9258|51341|54681|54977|94081	B2M|BCL6|ETS1|GATA2|NCKAP1L|HMGB2|HOXB6|HSPA9|RPS17|MFHAS1|ZBTB7A|P4HTM|SLC25A38|SFXN1	-1.1	MyList
KEGG Pathway	24	ko04380	Osteoclast differentiation		-2.7	2.4	3.5	27994	130	1234	14	1.1	0.3	208|1536|1540|2214|2215|3454|4773|5533|5970|7124|10000|10454|23118|55423	AKT2|CYBB|CYLD|FCGR3A|FCGR3B|IFNAR1|NFATC2|PPP3CC|RELA|TNF|AKT3|TAB1|TAB2|SIRPG	-1.1	MyList
GO Biological Processes	19	GO:0051099	positive regulation of binding	19_GO:0065007 biological regulation	-2.7	2.2	3.5	27994	174	1234	17	1.4	0.33	567|1981|3148|4242|4318|4760|5310|6135|6788|8721|8932|10211|10267|11315|65992|81857|149628	B2M|EIF4G1|HMGB2|MFNG|MMP9|NEUROD1|PKD1|RPL11|STK3|EDF1|MBD2|FLOT1|RAMP1|PARK7|DDRGK1|MED25|PYHIN1	-1.1	MyList
GO Biological Processes	19	GO:0007007	inner mitochondrial membrane organization	19_GO:0071840 cellular component organization or biogenesis	-2.7	3.5	3.9	27994	52	1234	8	0.65	0.23	516|521|539|3313|10989|26517|400916|790955	ATP5MC1|ATP5ME|ATP5PO|HSPA9|IMMT|TIMM13|CHCHD10|UQCC3	-1.1	MyList
GO Biological Processes	19	GO:0006839	mitochondrial transport	19_GO:0051179 localization	-2.7	1.9	3.3	27994	268	1234	23	1.9	0.39	516|521|539|578|3320|5533|6576|6993|7159|7351|9016|9049|10055|23409|25793|26517|54977|55013|91689|94081|119559|164153|400916	ATP5MC1|ATP5ME|ATP5PO|BAK1|HSP90AA1|PPP3CC|SLC25A1|DYNLT1|TP53BP2|UCP2|SLC25A14|AIP|SAE1|SIRT4|FBXO7|TIMM13|SLC25A38|MCUB|SMDT1|SFXN1|SFXN4|UBL4B|CHCHD10	-1.1	MyList
GO Biological Processes	19	GO:0033574	response to testosterone	19_GO:0050896 response to stimulus	-2.7	3.9	4	27994	41	1234	7	0.57	0.21	790|2002|3239|3767|4824|8837|51389	CAD|ELK1|HOXD13|KCNJ11|NKX3-1|CFLAR|RWDD1	-1.1	MyList
KEGG Pathway	24	ko05332	Graft-versus-host disease		-2.7	3.9	4	27994	41	1234	7	0.57	0.21	941|3108|3109|3111|3122|3811|7124	CD80|HLA-DMA|HLA-DMB|HLA-DOA|HLA-DRA|KIR3DL1|TNF	-1.1	MyList
GO Biological Processes	19	GO:0030311	poly-N-acetyllactosamine biosynthetic process	19_GO:0008152 metabolic process	-2.7	7	4.6	27994	13	1234	4	0.32	0.16	8706|10678|192134|374907	B3GALNT1|B3GNT2|B3GNT6|B3GNT8	-1.1	MyList
GO Biological Processes	19	GO:0099643	signal release from synapse	19_GO:0023052 signaling	-2.7	2.2	3.4	27994	175	1234	17	1.4	0.33	135|1103|1812|2914|5799|5906|6854|6861|7779|8825|8973|9256|22930|27163|51760|64130|140679	ADORA2A|CHAT|DRD1|GRM4|PTPRN2|RAP1A|SYN2|SYT5|SLC30A1|LIN7A|CHRNA6|TSPOAP1|RAB3GAP1|NAAA|SYT17|LIN7B|SLC32A1	-1.1	MyList
GO Biological Processes	19	GO:0007269	neurotransmitter secretion	19_GO:0023052 signaling	-2.7	2.2	3.4	27994	175	1234	17	1.4	0.33	135|1103|1812|2914|5799|5906|6854|6861|7779|8825|8973|9256|22930|27163|51760|64130|140679	ADORA2A|CHAT|DRD1|GRM4|PTPRN2|RAP1A|SYN2|SYT5|SLC30A1|LIN7A|CHRNA6|TSPOAP1|RAB3GAP1|NAAA|SYT17|LIN7B|SLC32A1	-1.1	MyList
GO Biological Processes	19	GO:0031348	negative regulation of defense response	19_GO:0048519 negative regulation of biological process	-2.7	1.9	3.3	27994	269	1234	23	1.9	0.39	2|100|135|347|1378|1991|2113|2950|3596|4192|5094|6288|6647|7130|9258|9975|10225|53833|60343|79004|79102|84868|114899	A2M|ADA|ADORA2A|APOD|CR1|ELANE|ETS1|GSTP1|IL13|MDK|PCBP2|SAA1|SOD1|TNFAIP6|MFHAS1|NR1D2|CD96|IL20RB|FAM3A|CUEDC2|RNF26|HAVCR2|C1QTNF3	-1.1	MyList
GO Biological Processes	19	GO:0007005	mitochondrion organization	19_GO:0071840 cellular component organization or biogenesis	-2.7	1.6	3.2	27994	560	1234	40	3.2	0.5	516|521|539|578|3028|3313|3320|4000|4318|4537|4538|4696|4713|4715|4716|4722|4724|5533|6341|6993|7159|9049|10000|10055|10193|10989|11140|11152|11315|23409|25793|26517|51241|51499|54539|64429|139341|164153|400916|790955	ATP5MC1|ATP5ME|ATP5PO|BAK1|HSD17B10|HSPA9|HSP90AA1|LMNA|MMP9|ND3|ND4|NDUFA3|NDUFB7|NDUFB9|NDUFB10|NDUFS3|NDUFS4|PPP3CC|SCO1|DYNLT1|TP53BP2|AIP|AKT3|SAE1|RNF41|IMMT|CDC37|WDR45|PARK7|SIRT4|FBXO7|TIMM13|COX16|TRIAP1|NDUFB11|ZDHHC6|FUNDC1|UBL4B|CHCHD10|UQCC3	-1.1	MyList
GO Biological Processes	19	GO:1901137	carbohydrate derivative biosynthetic process	19_GO:0008152 metabolic process	-2.7	1.5	3.1	27994	778	1234	52	4.2	0.57	100|516|521|539|790|1236|1839|2027|2131|3600|3692|4597|4832|5224|5279|5903|6482|6483|6576|7923|8534|8706|8733|9452|9488|9759|10267|10585|10678|23205|26290|29954|50614|51006|51341|51604|54790|55343|55624|55746|55808|56667|64409|79644|83401|89792|192134|285203|339123|374907|387923|790955	ADA|ATP5MC1|ATP5ME|ATP5PO|CAD|CCR7|HBEGF|ENO3|EXT1|IL15|EIF6|MVD|NME3|PGAM2|PIGC|RANBP2|ST3GAL1|ST3GAL2|SLC25A1|HSD17B8|CHST1|B3GALNT1|GPAA1|ITM2A|PIGB|HDAC4|RAMP1|POMT1|B3GNT2|ACSBG1|GALNT8|POMT2|GALNT9|SLC35C2|ZBTB7A|PIGT|TET2|SLC35C1|POMGNT1|NUP133|ST6GALNAC1|MUC13|GALNT17|SRD5A3|ELOVL3|GAL3ST3|B3GNT6|EOGT|JMJD8|B3GNT8|SERP2|UQCC3	-1.1	MyList
GO Biological Processes	19	GO:0061082	myeloid leukocyte cytokine production	19_GO:0002376 immune system process	-2.7	4.4	4.1	27994	31	1234	6	0.49	0.2	604|948|8013|10417|57506|79004	BCL6|CD36|NR4A3|SPON2|MAVS|CUEDC2	-1.1	MyList
GO Biological Processes	19	GO:1902107	positive regulation of leukocyte differentiation	19_GO:0002376 immune system process	-2.7	2.3	3.4	27994	161	1234	16	1.3	0.32	100|399|604|941|1540|2778|3071|3600|4192|5590|7124|7535|10125|10892|22890|51561	ADA|RHOH|BCL6|CD80|CYLD|GNAS|NCKAP1L|IL15|MDK|PRKCZ|TNF|ZAP70|RASGRP1|MALT1|ZBTB1|IL23A	-1.1	MyList
GO Biological Processes	19	GO:0006753	nucleoside phosphate metabolic process	19_GO:0008152 metabolic process	-2.7	1.5	3.1	27994	724	1234	49	4	0.56	100|516|521|539|790|1351|2027|2326|3692|4337|4519|4537|4538|4597|4696|4713|4715|4716|4722|4724|4832|5141|5224|5903|6389|6576|7385|7923|8460|8942|9414|9567|9583|9759|10591|11315|22978|23205|23475|23479|51341|54539|55746|83401|84433|339123|400916|790955|102157402	ADA|ATP5MC1|ATP5ME|ATP5PO|CAD|COX8A|ENO3|FMO1|EIF6|MOCS1|CYTB|ND3|ND4|MVD|NDUFA3|NDUFB7|NDUFB9|NDUFB10|NDUFS3|NDUFS4|NME3|PDE4A|PGAM2|RANBP2|SDHA|SLC25A1|UQCRC2|HSD17B8|TPST1|KYNU|TJP2|GTPBP1|ENTPD4|HDAC4|DNPH1|PARK7|NT5C2|ACSBG1|QPRT|ISCU|ZBTB7A|NDUFB11|NUP133|ELOVL3|CARD11|JMJD8|CHCHD10|UQCC3|AK6	-1.1	MyList
GO Biological Processes	19	GO:0032210	regulation of telomere maintenance via telomerase	19_GO:0071840 cellular component organization or biogenesis	-2.7	3.4	3.8	27994	53	1234	8	0.65	0.23	1736|4751|7203|10574|64282|80169|140609|225689	DKC1|NEK2|CCT3|CCT7|TENT4B|CTC1|NEK7|MAPK15	-1.1	MyList
GO Biological Processes	19	GO:0010257	NADH dehydrogenase complex assembly	19_GO:0071840 cellular component organization or biogenesis	-2.7	3.1	3.7	27994	65	1234	9	0.73	0.24	4537|4538|4696|4713|4715|4716|4722|4724|54539	ND3|ND4|NDUFA3|NDUFB7|NDUFB9|NDUFB10|NDUFS3|NDUFS4|NDUFB11	-1.1	MyList
GO Biological Processes	19	GO:0032981	mitochondrial respiratory chain complex I assembly	19_GO:0071840 cellular component organization or biogenesis	-2.7	3.1	3.7	27994	65	1234	9	0.73	0.24	4537|4538|4696|4713|4715|4716|4722|4724|54539	ND3|ND4|NDUFA3|NDUFB7|NDUFB9|NDUFB10|NDUFS3|NDUFS4|NDUFB11	-1.1	MyList
GO Biological Processes	19	GO:0010830	regulation of myotube differentiation	19_GO:0032502 developmental process	-2.7	3.1	3.7	27994	65	1234	9	0.73	0.24	4654|4773|4851|8837|9759|10211|55544|92304|150094	MYOD1|NFATC2|NOTCH1|CFLAR|HDAC4|FLOT1|RBM38|SCGB3A1|SIK1	-1.1	MyList
GO Biological Processes	19	GO:1903708	positive regulation of hemopoiesis	19_GO:0002376 immune system process	-2.7	2.1	3.4	27994	207	1234	19	1.5	0.35	100|399|604|941|1540|2113|2624|2778|3071|3148|3600|4192|5590|7124|7535|10125|10892|22890|51561	ADA|RHOH|BCL6|CD80|CYLD|ETS1|GATA2|GNAS|NCKAP1L|HMGB2|IL15|MDK|PRKCZ|TNF|ZAP70|RASGRP1|MALT1|ZBTB1|IL23A	-1.1	MyList
KEGG Pathway	24	hsa04010	MAPK signaling pathway		-2.7	1.8	3.3	27994	320	1234	26	2.1	0.41	208|468|1326|1399|1852|2002|2246|2258|4296|4342|5533|5606|5906|5970|6788|7124|7424|8681|10000|10125|10454|10912|23118|27091|27330|255189	AKT2|ATF4|MAP3K8|CRKL|DUSP9|ELK1|FGF1|FGF13|MAP3K11|MOS|PPP3CC|MAP2K3|RAP1A|RELA|STK3|TNF|VEGFC|JMJD7-PLA2G4B|AKT3|RASGRP1|TAB1|GADD45G|TAB2|CACNG5|RPS6KA6|PLA2G4F	-1	MyList
GO Biological Processes	19	GO:0033273	response to vitamin	19_GO:0050896 response to stimulus	-2.7	2.7	3.6	27994	91	1234	11	0.89	0.27	100|655|958|1543|1938|2950|3600|4519|5970|7706|8942	ADA|BMP7|CD40|CYP1A1|EEF2|GSTP1|IL15|CYTB|RELA|TRIM25|KYNU	-1	MyList
GO Biological Processes	19	GO:0043901	negative regulation of multi-organism process	19_GO:0051704 multi-organism process	-2.7	2.2	3.4	27994	177	1234	17	1.4	0.33	100|2697|3609|4795|5016|5094|6355|6732|7124|7706|22900|57506|59307|60343|79102|84868|89870	ADA|GJA1|ILF3|NFKBIL1|OVGP1|PCBP2|CCL8|SRPK1|TNF|TRIM25|CARD8|MAVS|SIGIRR|FAM3A|RNF26|HAVCR2|TRIM15	-1	MyList
GO Biological Processes	19	GO:0043269	regulation of ion transport	19_GO:0051179 localization	-2.7	1.5	3.1	27994	708	1234	48	3.9	0.55	18|135|208|468|567|578|1066|1408|1536|1812|1908|2170|2258|2697|2915|3596|3755|3764|3766|3767|4318|5348|6236|6786|6861|7779|8291|8645|8660|8673|8973|9747|11060|11280|11315|22930|23479|27091|30818|51499|51760|53826|53827|63892|79026|89822|146395|150094	ABAT|ADORA2A|AKT2|ATF4|B2M|BAK1|CES1|CRY2|CYBB|DRD1|EDN3|FABP3|FGF13|GJA1|GRM5|IL13|KCNG1|KCNJ8|KCNJ10|KCNJ11|MMP9|FXYD1|RRAD|STIM1|SYT5|SLC30A1|DYSF|KCNK5|IRS2|VAMP8|CHRNA6|TCAF1|WWP2|SCN11A|PARK7|RAB3GAP1|ISCU|CACNG5|KCNIP3|TRIAP1|SYT17|FXYD6|FXYD5|THADA|AHNAK|KCNK17|GSG1L|SIK1	-1	MyList
GO Biological Processes	19	GO:0042770	signal transduction in response to DNA damage	19_GO:0023052 signaling	-2.6	2.4	3.4	27994	133	1234	14	1.1	0.3	754|960|1263|6154|10397|25946|27330|28984|51499|55702|56950|149628|161742|200734	PTTG1IP|CD44|PLK3|RPL26|NDRG1|ZNF385A|RPS6KA6|RGCC|TRIAP1|YJU2|SMYD2|PYHIN1|SPRED1|SPRED2	-1	MyList
KEGG Pathway	24	hsa04714	thermogenesis		-2.6	1.9	3.3	27994	272	1234	23	1.9	0.39	86|516|521|539|1351|2778|4519|4537|4538|4696|4713|4715|4716|4722|4724|5606|6389|7385|27330|51241|54539|64764|65260	ACTL6A|ATP5MC1|ATP5ME|ATP5PO|COX8A|GNAS|CYTB|ND3|ND4|NDUFA3|NDUFB7|NDUFB9|NDUFB10|NDUFS3|NDUFS4|MAP2K3|SDHA|UQCRC2|RPS6KA6|COX16|NDUFB11|CREB3L2|COA7	-1	MyList
GO Biological Processes	19	GO:0044070	regulation of anion transport	19_GO:0051179 localization	-2.6	2.6	3.5	27994	105	1234	12	0.97	0.28	18|135|208|468|1066|1408|2170|2915|8660|9747|22930|51499	ABAT|ADORA2A|AKT2|ATF4|CES1|CRY2|FABP3|GRM5|IRS2|TCAF1|RAB3GAP1|TRIAP1	-1	MyList
KEGG Pathway	24	ko05016	Huntington's disease		-2.6	2.1	3.3	27994	193	1234	18	1.5	0.34	516|539|1175|1351|2915|4519|4696|4713|4715|4716|4722|4724|5437|6389|6647|7385|54539|64764	ATP5MC1|ATP5PO|AP2S1|COX8A|GRM5|CYTB|NDUFA3|NDUFB7|NDUFB9|NDUFB10|NDUFS3|NDUFS4|POLR2H|SDHA|SOD1|UQCRC2|NDUFB11|CREB3L2	-1	MyList
GO Biological Processes	19	GO:0051345	positive regulation of hydrolase activity	19_GO:0065007 biological regulation	-2.6	1.5	3.1	27994	783	1234	52	4.2	0.57	208|578|958|1124|1236|1378|1399|1857|1909|3071|3148|3996|4824|5364|5590|5660|5720|5903|5906|5910|5998|6188|6355|6367|7124|8498|8837|9135|9681|9905|10125|10297|10636|10892|11080|11211|22900|22930|23151|23329|23527|51099|54206|55200|57186|57568|58504|60626|64926|65992|150274|161514	AKT2|BAK1|CD40|CHN2|CCR7|CR1|CRKL|DVL3|EDNRA|NCKAP1L|HMGB2|LLGL1|NKX3-1|PLXNB1|PRKCZ|PSAP|PSME1|RANBP2|RAP1A|RAP1GDS1|RGS3|RPS3|CCL8|CCL22|TNF|RANBP3|CFLAR|RABEP1|DEPDC5|SGSM2|RASGRP1|APC2|RGS14|MALT1|DNAJB4|FZD10|CARD8|RAB3GAP1|GRAMD4|TBC1D30|ACAP2|ABHD5|ERRFI1|PLEKHG6|RALGAPA2|SIPA1L2|ARHGAP22|RIC8A|RASAL3|DDRGK1|HSCB|TBC1D21	-1	MyList
GO Biological Processes	19	GO:1901739	regulation of myoblast fusion	19_GO:0032502 developmental process	-2.6	5.2	4.2	27994	22	1234	5	0.41	0.18	4654|4773|8837|10211|92304	MYOD1|NFATC2|CFLAR|FLOT1|SCGB3A1	-1	MyList
GO Biological Processes	19	GO:0010560	positive regulation of glycoprotein biosynthetic process	19_GO:0048518 positive regulation of biological process	-2.6	5.2	4.2	27994	22	1234	5	0.41	0.18	1236|3600|10267|10585|29954	CCR7|IL15|RAMP1|POMT1|POMT2	-1	MyList
GO Biological Processes	19	GO:0032623	interleukin-2 production	19_GO:0032501 multicellular organismal process	-2.6	3.4	3.7	27994	54	1234	8	0.65	0.23	919|941|6188|10892|51564|53833|84433|84868	CD247|CD80|RPS3|MALT1|HDAC7|IL20RB|CARD11|HAVCR2	-1	MyList
GO Biological Processes	19	GO:1900407	regulation of cellular response to oxidative stress	19_GO:0050896 response to stimulus	-2.6	2.7	3.5	27994	92	1234	11	0.89	0.27	468|655|948|4780|5660|6647|7124|8013|10333|11315|25793	ATF4|BMP7|CD36|NFE2L2|PSAP|SOD1|TNF|NR4A3|TLR6|PARK7|FBXO7	-1	MyList
GO Biological Processes	19	GO:0002758	innate immune response-activating signal transduction	19_GO:0002376 immune system process	-2.6	1.9	3.2	27994	306	1234	25	2	0.4	948|958|1540|3661|4795|5289|5695|5720|5970|7706|9258|9641|9958|10211|10333|10454|10892|23118|23151|56667|81793|84433|84868|89870|257397	CD36|CD40|CYLD|IRF3|NFKBIL1|PIK3C3|PSMB7|PSME1|RELA|TRIM25|MFHAS1|IKBKE|USP15|FLOT1|TLR6|TAB1|MALT1|TAB2|GRAMD4|MUC13|TLR10|CARD11|HAVCR2|TRIM15|TAB3	-1	MyList
GO Biological Processes	19	GO:0042246	tissue regeneration	19_GO:0040007 growth	-2.6	2.9	3.6	27994	79	1234	10	0.81	0.26	347|2027|4192|4654|4851|5653|7480|8291|8837|83481	APOD|ENO3|MDK|MYOD1|NOTCH1|KLK6|WNT10B|DYSF|CFLAR|EPPK1	-1	MyList
GO Biological Processes	19	GO:0098662	inorganic cation transmembrane transport	19_GO:0051179 localization	-2.6	1.5	3.1	27994	767	1234	51	4.1	0.57	357|491|516|521|539|1236|1351|1812|1908|2258|2823|3596|3755|3764|3766|3767|4519|4538|5310|5348|6236|6524|6574|6786|7351|7779|8291|8645|9016|9197|9296|9963|11060|11280|11315|23479|27091|30818|53826|53827|55013|55503|55630|57113|57130|63892|79026|84561|89822|91689|388662	SHROOM2|ATP2B2|ATP5MC1|ATP5ME|ATP5PO|CCR7|COX8A|DRD1|EDN3|FGF13|GPM6A|IL13|KCNG1|KCNJ8|KCNJ10|KCNJ11|CYTB|ND4|PKD1|FXYD1|RRAD|SLC5A2|SLC20A1|STIM1|UCP2|SLC30A1|DYSF|KCNK5|SLC25A14|SLC33A1|ATP6V1F|SLC23A1|WWP2|SCN11A|PARK7|ISCU|CACNG5|KCNIP3|FXYD6|FXYD5|MCUB|TRPV6|SLC39A4|TRPC7|ATP13A1|THADA|AHNAK|SLC12A8|KCNK17|SMDT1|SLC6A17	-1	MyList
GO Biological Processes	19	GO:0002768	immune response-regulating cell surface receptor signaling pathway	19_GO:0002376 immune system process	-2.6	1.6	3.1	27994	514	1234	37	3	0.49	100|915|919|958|1236|1378|1399|1540|2214|2359|3071|3120|3122|3320|4690|4773|5695|5720|5906|5970|6188|7535|8013|8631|10454|10892|23118|29085|53347|56667|64005|84433|89857|151888|257397|259197|387357	ADA|CD3D|CD247|CD40|CCR7|CR1|CRKL|CYLD|FCGR3A|FPR3|NCKAP1L|HLA-DQB2|HLA-DRA|HSP90AA1|NCK1|NFATC2|PSMB7|PSME1|RAP1A|RELA|RPS3|ZAP70|NR4A3|SKAP1|TAB1|MALT1|TAB2|PHPT1|UBASH3A|MUC13|MYO1G|CARD11|KLHL6|BTLA|TAB3|NCR3|THEMIS	-0.99	MyList
GO Biological Processes	19	GO:0045861	negative regulation of proteolysis	19_GO:0048519 negative regulation of biological process	-2.6	1.8	3.2	27994	375	1234	29	2.4	0.43	2|12|135|960|1378|1469|1522|3476|3827|4102|4318|5275|5627|6135|6341|6449|7124|8837|11315|22900|23409|27290|29934|51035|51499|55450|65992|83596|112401	A2M|SERPINA3|ADORA2A|CD44|CR1|CST1|CTSZ|IGBP1|KNG1|MAGEA3|MMP9|SERPINB13|PROS1|RPL11|SCO1|SGTA|TNF|CFLAR|PARK7|CARD8|SIRT4|SPINK4|SNX12|UBXN1|TRIAP1|CAMK2N1|DDRGK1|BCL2L12|BIRC8	-0.99	MyList
KEGG Pathway	24	ko04657	IL-17 signaling pathway		-2.6	2.7	3.5	27994	93	1234	11	0.89	0.27	3320|3596|3934|4318|5970|6372|7124|9641|23118|225689|257397	HSP90AA1|IL13|LCN2|MMP9|RELA|CXCL6|TNF|IKBKE|TAB2|MAPK15|TAB3	-0.99	MyList
GO Biological Processes	19	GO:0006497	protein lipidation	19_GO:0008152 metabolic process	-2.6	2.7	3.5	27994	93	1234	11	0.89	0.27	5279|5289|8733|9488|11152|22930|51114|51604|55146|64429|253832	PIGC|PIK3C3|GPAA1|PIGB|WDR45|RAB3GAP1|ZDHHC9|PIGT|ZDHHC4|ZDHHC6|ZDHHC20	-0.99	MyList
KEGG Pathway	24	hsa05321	Inflammatory bowel disease		-2.6	3	3.6	27994	67	1234	9	0.73	0.24	3108|3109|3111|3120|3122|3596|5970|7124|51561	HLA-DMA|HLA-DMB|HLA-DOA|HLA-DQB2|HLA-DRA|IL13|RELA|TNF|IL23A	-0.99	MyList
GO Biological Processes	19	GO:0002396	MHC protein complex assembly	19_GO:0071840 cellular component organization or biogenesis	-2.6	9.7	5	27994	7	1234	3	0.24	0.14	3108|3109|3122	HLA-DMA|HLA-DMB|HLA-DRA	-0.99	MyList
GO Biological Processes	19	GO:0001866	NK T cell proliferation	19_GO:0008283 cell proliferation	-2.6	9.7	5	27994	7	1234	3	0.24	0.14	3600|51561|64926	IL15|IL23A|RASAL3	-0.99	MyList
GO Biological Processes	19	GO:0070944	neutrophil mediated killing of bacterium	19_GO:0001906 cell killing	-2.6	9.7	5	27994	7	1234	3	0.24	0.14	1511|1991|6372	CTSG|ELANE|CXCL6	-0.99	MyList
KEGG Pathway	24	hsa00533	Glycosaminoglycan biosynthesis - keratan sulfate		-2.6	6.5	4.4	27994	14	1234	4	0.32	0.16	6482|6483|8534|10678	ST3GAL1|ST3GAL2|CHST1|B3GNT2	-0.99	MyList
GO Biological Processes	19	GO:0070486	leukocyte aggregation	19_GO:0022610 biological adhesion	-2.6	6.5	4.4	27994	14	1234	4	0.32	0.16	655|960|7535|8013	BMP7|CD44|ZAP70|NR4A3	-0.99	MyList
KEGG Pathway	24	ko00533	Glycosaminoglycan biosynthesis - keratan sulfate		-2.6	6.5	4.4	27994	14	1234	4	0.32	0.16	6482|6483|8534|10678	ST3GAL1|ST3GAL2|CHST1|B3GNT2	-0.99	MyList
KEGG Pathway	24	ko04659	Th17 cell differentiation		-2.6	2.5	3.4	27994	107	1234	12	0.97	0.28	915|919|3108|3109|3111|3122|3320|4773|5533|5970|7535|51561	CD3D|CD247|HLA-DMA|HLA-DMB|HLA-DOA|HLA-DRA|HSP90AA1|NFATC2|PPP3CC|RELA|ZAP70|IL23A	-0.98	MyList
KEGG Pathway	24	hsa04625	c-type lectin receptor signaling pathway		-2.6	2.5	3.4	27994	107	1234	12	0.97	0.28	208|1263|1540|4773|5533|5970|6367|7124|9641|10000|10892|51561	AKT2|PLK3|CYLD|NFATC2|PPP3CC|RELA|CCL22|TNF|IKBKE|AKT3|MALT1|IL23A	-0.98	MyList
GO Biological Processes	19	GO:0002429	immune response-activating cell surface receptor signaling pathway	19_GO:0002376 immune system process	-2.6	1.7	3.1	27994	481	1234	35	2.8	0.47	100|915|919|1236|1378|1399|1540|2214|2359|3071|3120|3122|3320|4690|4773|5695|5720|5906|5970|6188|7535|8013|8631|10454|10892|23118|29085|53347|56667|64005|84433|89857|257397|259197|387357	ADA|CD3D|CD247|CCR7|CR1|CRKL|CYLD|FCGR3A|FPR3|NCKAP1L|HLA-DQB2|HLA-DRA|HSP90AA1|NCK1|NFATC2|PSMB7|PSME1|RAP1A|RELA|RPS3|ZAP70|NR4A3|SKAP1|TAB1|MALT1|TAB2|PHPT1|UBASH3A|MUC13|MYO1G|CARD11|KLHL6|TAB3|NCR3|THEMIS	-0.97	MyList
GO Biological Processes	19	GO:0051046	regulation of secretion	19_GO:0051179 localization	-2.6	1.5	3	27994	753	1234	50	4.1	0.56	18|100|135|886|958|1066|1407|1812|1908|2624|2697|2778|3596|3661|3767|3996|4760|4824|4828|4851|5289|5906|5950|6288|6343|6861|7124|7424|7779|7879|8660|8673|8941|8973|9324|10333|22930|23409|23568|28984|29085|51760|54474|55107|55503|57506|81793|84522|84868|114899	ABAT|ADA|ADORA2A|CCKAR|CD40|CES1|CRY1|DRD1|EDN3|GATA2|GJA1|GNAS|IL13|IRF3|KCNJ11|LLGL1|NEUROD1|NKX3-1|NMB|NOTCH1|PIK3C3|RAP1A|RBP4|SAA1|SCT|SYT5|TNF|VEGFC|SLC30A1|RAB7A|IRS2|VAMP8|CDK5R2|CHRNA6|HMGN3|TLR6|RAB3GAP1|SIRT4|ARL2BP|RGCC|PHPT1|SYT17|KRT20|ANO1|TRPV6|MAVS|TLR10|JAGN1|HAVCR2|C1QTNF3	-0.97	MyList
GO Biological Processes	19	GO:0016042	lipid catabolic process	19_GO:0008152 metabolic process	-2.6	1.8	3.1	27994	343	1234	27	2.2	0.42	208|1066|2170|4758|5095|5106|5264|5660|5920|6343|6609|7124|7879|8660|9651|10994|11001|27163|51099|51171|51365|79644|84879|158584|219743|222236|255189	AKT2|CES1|FABP3|NEU1|PCCA|PCK2|PHYH|PSAP|PLAAT4|SCT|SMPD1|TNF|RAB7A|IRS2|PLCH2|ILVBL|SLC27A2|NAAA|ABHD5|HSD17B14|PLA1A|SRD5A3|MFSD2A|FAAH2|TYSND1|NAPEPLD|PLA2G4F	-0.97	MyList
GO Biological Processes	19	GO:0043900	regulation of multi-organism process	19_GO:0051704 multi-organism process	-2.6	1.7	3.1	27994	429	1234	32	2.6	0.45	100|948|2208|2697|3600|3609|4795|4851|5016|5094|5437|5886|6355|6372|6732|6829|6993|7124|7706|7879|9759|9958|22900|51497|51561|57506|59307|60343|79102|84868|89870|170370	ADA|CD36|FCER2|GJA1|IL15|ILF3|NFKBIL1|NOTCH1|OVGP1|PCBP2|POLR2H|RAD23A|CCL8|CXCL6|SRPK1|SUPT5H|DYNLT1|TNF|TRIM25|RAB7A|HDAC4|USP15|CARD8|NELFCD|IL23A|MAVS|SIGIRR|FAM3A|RNF26|HAVCR2|TRIM15|FAM170B	-0.97	MyList
GO Biological Processes	19	GO:0097530	granulocyte migration	19_GO:0040011 locomotion	-2.5	2.3	3.3	27994	151	1234	15	1.2	0.31	399|1236|1907|1908|3071|3577|3680|4192|6288|6355|6367|6372|8291|51561|84522	RHOH|CCR7|EDN2|EDN3|NCKAP1L|CXCR1|ITGA9|MDK|SAA1|CCL8|CCL22|CXCL6|DYSF|IL23A|JAGN1	-0.96	MyList
GO Biological Processes	19	GO:1904996	positive regulation of leukocyte adhesion to vascular endothelial cell	19_GO:0022610 biological adhesion	-2.5	4.9	4.1	27994	23	1234	5	0.41	0.18	1991|2113|4192|5970|7124	ELANE|ETS1|MDK|RELA|TNF	-0.96	MyList
GO Biological Processes	19	GO:1902254	negative regulation of intrinsic apoptotic signaling pathway by p53 class mediator	19_GO:0048519 negative regulation of biological process	-2.5	4.9	4.1	27994	23	1234	5	0.41	0.18	754|960|25946|51499|83596	PTTG1IP|CD44|ZNF385A|TRIAP1|BCL2L12	-0.96	MyList
GO Biological Processes	19	GO:0032682	negative regulation of chemokine production	19_GO:0048519 negative regulation of biological process	-2.5	4.9	4.1	27994	23	1234	5	0.41	0.18	347|1991|2950|59307|114899	APOD|ELANE|GSTP1|SIGIRR|C1QTNF3	-0.96	MyList
GO Biological Processes	19	GO:1901222	regulation of NIK/NF-kappaB signaling	19_GO:0023052 signaling	-2.5	2.4	3.4	27994	122	1234	13	1.1	0.29	655|1540|5970|6188|7124|9770|10333|10892|29775|51561|51564|84868|114899	BMP7|CYLD|RELA|RPS3|TNF|RASSF2|TLR6|MALT1|CARD10|IL23A|HDAC7|HAVCR2|C1QTNF3	-0.96	MyList
GO Biological Processes	19	GO:1901797	negative regulation of signal transduction by p53 class mediator	19_GO:0048519 negative regulation of biological process	-2.5	4.1	3.9	27994	33	1234	6	0.49	0.2	754|960|25946|51499|55702|83596	PTTG1IP|CD44|ZNF385A|TRIAP1|YJU2|BCL2L12	-0.96	MyList
GO Biological Processes	19	GO:0050766	positive regulation of phagocytosis	19_GO:0048518 positive regulation of biological process	-2.5	3	3.6	27994	68	1234	9	0.73	0.24	717|948|2624|3071|3600|5906|6647|7124|55423	C2|CD36|GATA2|NCKAP1L|IL15|RAP1A|SOD1|TNF|SIRPG	-0.96	MyList
GO Biological Processes	19	GO:1901031	regulation of response to reactive oxygen species	19_GO:0050896 response to stimulus	-2.5	3.6	3.7	27994	44	1234	7	0.57	0.21	655|948|4780|5660|7124|8013|11315	BMP7|CD36|NFE2L2|PSAP|TNF|NR4A3|PARK7	-0.96	MyList
GO Biological Processes	19	GO:0010833	telomere maintenance via telomere lengthening	19_GO:0071840 cellular component organization or biogenesis	-2.5	2.8	3.5	27994	81	1234	10	0.81	0.26	1736|3320|4751|6117|7203|10574|64282|80169|140609|225689	DKC1|HSP90AA1|NEK2|RPA1|CCT3|CCT7|TENT4B|CTC1|NEK7|MAPK15	-0.96	MyList
GO Biological Processes	19	GO:0021766	hippocampus development	19_GO:0032502 developmental process	-2.5	2.8	3.5	27994	81	1234	10	0.81	0.26	1399|1812|2258|4192|4760|6343|8013|8941|84879|140679	CRKL|DRD1|FGF13|MDK|NEUROD1|SCT|NR4A3|CDK5R2|MFSD2A|SLC32A1	-0.96	MyList
GO Biological Processes	19	GO:0042113	B cell activation	19_GO:0002376 immune system process	-2.5	1.8	3.1	27994	328	1234	26	2.1	0.41	100|578|604|958|1540|3071|3087|3149|3476|3596|4242|4773|7535|8660|9452|9759|10125|10892|22890|27434|51010|51111|51341|54856|84433|149840	ADA|BAK1|BCL6|CD40|CYLD|NCKAP1L|HHEX|HMGB3|IGBP1|IL13|MFNG|NFATC2|ZAP70|IRS2|ITM2A|HDAC4|RASGRP1|MALT1|ZBTB1|POLM|EXOSC3|KMT5B|ZBTB7A|GON4L|CARD11|SHLD1	-0.95	MyList
GO Biological Processes	19	GO:0019216	regulation of lipid metabolic process	19_GO:0050789 regulation of biological process	-2.5	1.7	3.1	27994	431	1234	32	2.6	0.45	12|123|208|347|887|948|1066|1236|1543|2170|2246|3422|3692|4597|5660|6343|6647|7124|8013|8660|8721|9975|23409|51099|60343|84879|85441|96764|113791|150094|219743|339559	SERPINA3|PLIN2|AKT2|APOD|CCKBR|CD36|CES1|CCR7|CYP1A1|FABP3|FGF1|IDI1|EIF6|MVD|PSAP|SCT|SOD1|TNF|NR4A3|IRS2|EDF1|NR1D2|SIRT4|ABHD5|FAM3A|MFSD2A|HELZ2|TGS1|PIK3IP1|SIK1|TYSND1|ZFP69	-0.95	MyList
GO Biological Processes	19	GO:0098781	ncRNA transcription	19_GO:0008152 metabolic process	-2.5	2.5	3.4	27994	109	1234	12	0.97	0.28	2961|2971|2972|4654|5437|9328|25926|55174|64859|65123|79035|84365	GTF2E2|GTF3A|BRF1|MYOD1|POLR2H|GTF3C5|NOL11|INTS10|NABP1|INTS3|NABP2|NIFK	-0.94	MyList
GO Biological Processes	19	GO:0001909	leukocyte mediated cytotoxicity	19_GO:0001906 cell killing	-2.5	2.5	3.4	27994	109	1234	12	0.97	0.28	563|567|911|1511|1991|3811|6372|10125|51561|80328|84868|259197	AZGP1|B2M|CD1C|CTSG|ELANE|KIR3DL1|CXCL6|RASGRP1|IL23A|ULBP2|HAVCR2|NCR3	-0.94	MyList
GO Biological Processes	19	GO:0021761	limbic system development	19_GO:0032502 developmental process	-2.5	2.5	3.4	27994	109	1234	12	0.97	0.28	1399|1812|2113|2258|4192|4760|6343|8013|8941|22930|84879|140679	CRKL|DRD1|ETS1|FGF13|MDK|NEUROD1|SCT|NR4A3|CDK5R2|RAB3GAP1|MFSD2A|SLC32A1	-0.94	MyList
GO Biological Processes	19	GO:0006520	cellular amino acid metabolic process	19_GO:0008152 metabolic process	-2.5	1.7	3.1	27994	363	1234	28	2.3	0.42	18|468|642|790|1615|2193|2356|2628|2806|3028|3034|3035|4946|5695|5720|5832|6301|8942|10994|11315|23409|51067|51380|51449|54681|65263|80755|389434	ABAT|ATF4|BLMH|CAD|DARS1|FARSA|FPGS|GATM|GOT2|HSD17B10|HAL|HARS1|OAZ1|PSMB7|PSME1|ALDH18A1|SARS1|KYNU|ILVBL|PARK7|SIRT4|YARS2|CSAD|PCYOX1|P4HTM|PYCR3|AARSD1|IYD	-0.93	MyList
GO Biological Processes	19	GO:0046330	positive regulation of JNK cascade	19_GO:0048518 positive regulation of biological process	-2.5	2.3	3.3	27994	138	1234	14	1.1	0.3	1236|1857|4296|6188|6788|7124|9258|9770|10125|10333|10912|11211|55504|90441	CCR7|DVL3|MAP3K11|RPS3|STK3|TNF|MFHAS1|RASSF2|RASGRP1|TLR6|GADD45G|FZD10|TNFRSF19|ZNF622	-0.93	MyList
GO Biological Processes	19	GO:0051272	positive regulation of cellular component movement	19_GO:0048518 positive regulation of biological process	-2.5	1.6	3	27994	611	1234	42	3.4	0.52	208|604|655|958|1236|1399|1812|1839|1907|1908|1991|2113|2246|2624|3071|4150|4192|4318|4780|4851|5606|6355|6405|7124|7130|7424|8013|8291|8660|9547|9759|10000|10630|10795|29085|29105|51561|51564|55604|57608|65992|284361	AKT2|BCL6|BMP7|CD40|CCR7|CRKL|DRD1|HBEGF|EDN2|EDN3|ELANE|ETS1|FGF1|GATA2|NCKAP1L|MAZ|MDK|MMP9|NFE2L2|NOTCH1|MAP2K3|CCL8|SEMA3F|TNF|TNFAIP6|VEGFC|NR4A3|DYSF|IRS2|CXCL14|HDAC4|AKT3|PDPN|ZNF268|PHPT1|CFAP20|IL23A|HDAC7|CARMIL1|JCAD|DDRGK1|EMC10	-0.93	MyList
GO Biological Processes	19	GO:2000147	positive regulation of cell motility	19_GO:0040011 locomotion	-2.5	1.6	3	27994	593	1234	41	3.3	0.51	208|655|958|1236|1399|1812|1839|1907|1908|1991|2113|2246|2624|3071|4150|4192|4318|4780|4851|5606|6355|6405|7124|7130|7424|8013|8291|8660|9547|9759|10000|10630|10795|29085|29105|51561|51564|55604|57608|65992|284361	AKT2|BMP7|CD40|CCR7|CRKL|DRD1|HBEGF|EDN2|EDN3|ELANE|ETS1|FGF1|GATA2|NCKAP1L|MAZ|MDK|MMP9|NFE2L2|NOTCH1|MAP2K3|CCL8|SEMA3F|TNF|TNFAIP6|VEGFC|NR4A3|DYSF|IRS2|CXCL14|HDAC4|AKT3|PDPN|ZNF268|PHPT1|CFAP20|IL23A|HDAC7|CARMIL1|JCAD|DDRGK1|EMC10	-0.93	MyList
GO Biological Processes	19	GO:0002753	cytoplasmic pattern recognition receptor signaling pathway	19_GO:0002376 immune system process	-2.5	3	3.5	27994	69	1234	9	0.73	0.24	1540|3661|5970|7706|9958|10454|23118|89870|257397	CYLD|IRF3|RELA|TRIM25|USP15|TAB1|TAB2|TRIM15|TAB3	-0.93	MyList
GO Biological Processes	19	GO:0050854	regulation of antigen receptor-mediated signaling pathway	19_GO:0002376 immune system process	-2.5	3	3.5	27994	69	1234	9	0.73	0.24	100|1236|1540|5970|6188|10892|29085|53347|84433	ADA|CCR7|CYLD|RELA|RPS3|MALT1|PHPT1|UBASH3A|CARD11	-0.93	MyList
GO Biological Processes	19	GO:0002637	regulation of immunoglobulin production	19_GO:0002376 immune system process	-2.5	3	3.5	27994	69	1234	9	0.73	0.24	604|958|3263|3596|5950|7124|51010|51111|149840	BCL6|CD40|HPX|IL13|RBP4|TNF|EXOSC3|KMT5B|SHLD1	-0.93	MyList
GO Biological Processes	19	GO:0031330	negative regulation of cellular catabolic process	19_GO:0048519 negative regulation of biological process	-2.5	1.9	3.1	27994	280	1234	23	1.9	0.39	1736|1787|1981|3587|4904|6135|6341|6449|8925|9682|9759|10193|11315|23118|51035|51594|56893|64282|65992|79066|79142|84879|257397	DKC1|TRDMT1|EIF4G1|IL10RA|YBX1|RPL11|SCO1|SGTA|HERC1|KDM4A|HDAC4|RNF41|PARK7|TAB2|UBXN1|NBAS|UBQLN4|TENT4B|DDRGK1|METTL16|PHF23|MFSD2A|TAB3	-0.92	MyList
GO Biological Processes	19	GO:0097190	apoptotic signaling pathway	19_GO:0023052 signaling	-2.5	1.6	3	27994	612	1234	42	3.4	0.52	135|468|578|754|960|1540|2950|3148|3190|3934|4000|4102|4118|4150|4318|4690|4722|4780|4824|5533|5970|6135|6154|6188|6647|6788|7124|7159|8794|8837|9641|10193|11315|25946|51202|51499|51741|83596|84289|90441|151126|400916	ADORA2A|ATF4|BAK1|PTTG1IP|CD44|CYLD|GSTP1|HMGB2|HNRNPK|LCN2|LMNA|MAGEA3|MAL|MAZ|MMP9|NCK1|NDUFS3|NFE2L2|NKX3-1|PPP3CC|RELA|RPL11|RPL26|RPS3|SOD1|STK3|TNF|TP53BP2|TNFRSF10C|CFLAR|IKBKE|RNF41|PARK7|ZNF385A|DDX47|TRIAP1|WWOX|BCL2L12|ING5|ZNF622|ZNF385B|CHCHD10	-0.92	MyList
GO Biological Processes	19	GO:0035094	response to nicotine	19_GO:0050896 response to stimulus	-2.5	3.5	3.6	27994	45	1234	7	0.57	0.21	18|567|3596|3767|4538|5970|7124	ABAT|B2M|IL13|KCNJ11|ND4|RELA|TNF	-0.92	MyList
KEGG Pathway	24	ko05146	Amoebiasis		-2.5	2.6	3.4	27994	96	1234	11	0.89	0.27	731|1281|1284|1287|1511|2778|5275|5869|5970|7124|7879	C8A|COL3A1|COL4A2|COL4A5|CTSG|GNAS|SERPINB13|RAB5B|RELA|TNF|RAB7A	-0.92	MyList
GO Biological Processes	19	GO:0015696	ammonium transport	19_GO:0051179 localization	-2.5	2.5	3.3	27994	110	1234	12	0.97	0.28	18|100|135|1812|6570|6861|8673|8973|11315|51760|85413|225689	ABAT|ADA|ADORA2A|DRD1|SLC18A1|SYT5|VAMP8|CHRNA6|PARK7|SYT17|SLC22A16|MAPK15	-0.91	MyList
GO Biological Processes	19	GO:0016486	peptide hormone processing	19_GO:0008152 metabolic process	-2.5	4	3.8	27994	34	1234	6	0.49	0.2	1066|1359|1363|1511|1522|54760	CES1|CPA3|CPE|CTSG|CTSZ|PCSK4	-0.91	MyList
GO Biological Processes	19	GO:0032212	positive regulation of telomere maintenance via telomerase	19_GO:0048518 positive regulation of biological process	-2.5	4	3.8	27994	34	1234	6	0.49	0.2	1736|4751|7203|10574|140609|225689	DKC1|NEK2|CCT3|CCT7|NEK7|MAPK15	-0.91	MyList
GO Biological Processes	19	GO:0071897	DNA biosynthetic process	19_GO:0008152 metabolic process	-2.5	2	3.2	27994	200	1234	18	1.5	0.34	1736|2697|3320|4751|5429|6117|7203|7706|10574|22890|27434|28984|64282|79035|80169|84690|140609|225689	DKC1|GJA1|HSP90AA1|NEK2|POLH|RPA1|CCT3|TRIM25|CCT7|ZBTB1|POLM|RGCC|TENT4B|NABP2|CTC1|SPATA22|NEK7|MAPK15	-0.91	MyList
GO Biological Processes	19	GO:0009636	response to toxic substance	19_GO:0050896 response to stimulus	-2.5	1.6	3	27994	523	1234	37	3	0.49	18|100|135|468|567|578|642|655|948|1066|1536|1543|1787|1812|1938|2113|2806|2950|3596|3767|3934|4519|4538|4736|4780|5660|5903|5950|5970|6188|6647|7124|7779|8013|9963|11315|389434	ABAT|ADA|ADORA2A|ATF4|B2M|BAK1|BLMH|BMP7|CD36|CES1|CYBB|CYP1A1|TRDMT1|DRD1|EEF2|ETS1|GOT2|GSTP1|IL13|KCNJ11|LCN2|CYTB|ND4|RPL10A|NFE2L2|PSAP|RANBP2|RBP4|RELA|RPS3|SOD1|TNF|SLC30A1|NR4A3|SLC23A1|PARK7|IYD	-0.91	MyList
GO Biological Processes	19	GO:0051290	protein heterotetramerization	19_GO:0071840 cellular component organization or biogenesis	-2.5	6	4.2	27994	15	1234	4	0.32	0.16	2193|3858|5310|7923	FARSA|KRT10|PKD1|HSD17B8	-0.91	MyList
GO Biological Processes	19	GO:0060049	regulation of protein glycosylation	19_GO:0050789 regulation of biological process	-2.5	6	4.2	27994	15	1234	4	0.32	0.16	3600|10267|10585|29954	IL15|RAMP1|POMT1|POMT2	-0.91	MyList
GO Biological Processes	19	GO:0019081	viral translation	19_GO:0051704 multi-organism process	-2.5	6	4.2	27994	15	1234	4	0.32	0.16	1939|5094|8666|28985	EIF2D|PCBP2|EIF3G|MCTS1	-0.91	MyList
GO Biological Processes	19	GO:1904874	positive regulation of telomerase RNA localization to Cajal body	19_GO:0048518 positive regulation of biological process	-2.5	6	4.2	27994	15	1234	4	0.32	0.16	1736|7203|8607|10574	DKC1|CCT3|RUVBL1|CCT7	-0.91	MyList
GO Biological Processes	19	GO:0072148	epithelial cell fate commitment	19_GO:0032502 developmental process	-2.5	6	4.2	27994	15	1234	4	0.32	0.16	4760|4851|10630|54845	NEUROD1|NOTCH1|PDPN|ESRP1	-0.91	MyList
GO Biological Processes	19	GO:0002438	acute inflammatory response to antigenic stimulus	19_GO:0002376 immune system process	-2.5	4.7	3.9	27994	24	1234	5	0.41	0.18	923|1236|1991|11315|53833	CD6|CCR7|ELANE|PARK7|IL20RB	-0.91	MyList
GO Biological Processes	19	GO:0031099	regeneration	19_GO:0032502 developmental process	-2.4	2	3.2	27994	201	1234	18	1.5	0.34	347|578|790|2027|2356|2950|4192|4519|4654|4851|5653|5906|7480|8013|8291|8837|83481|146760	APOD|BAK1|CAD|ENO3|FPGS|GSTP1|MDK|CYTB|MYOD1|NOTCH1|KLK6|RAP1A|WNT10B|NR4A3|DYSF|CFLAR|EPPK1|RTN4RL1	-0.9	MyList
GO Biological Processes	19	GO:1903008	organelle disassembly	19_GO:0071840 cellular component organization or biogenesis	-2.4	2.5	3.3	27994	111	1234	12	0.97	0.28	1263|1939|10193|11140|11152|11315|25793|28985|51506|65992|126520|139341	PLK3|EIF2D|RNF41|CDC37|WDR45|PARK7|FBXO7|MCTS1|UFC1|DDRGK1|PLK5|FUNDC1	-0.9	MyList
GO Biological Processes	19	GO:0035305	negative regulation of dephosphorylation	19_GO:0048519 negative regulation of biological process	-2.4	2.5	3.3	27994	111	1234	12	0.97	0.28	1408|3071|6418|7124|9088|9258|9858|57709|63898|153743|161742|221692	CRY2|NCKAP1L|SET|TNF|PKMYT1|MFHAS1|PPP1R26|SLC7A14|SH2D4A|PPP1R2B|SPRED1|PHACTR1	-0.9	MyList
GO Biological Processes	19	GO:1990845	adaptive thermogenesis	19_GO:0008152 metabolic process	-2.4	2.2	3.2	27994	155	1234	15	1.2	0.31	468|948|2628|2697|2778|3596|3600|3934|4851|6343|7351|7480|10912|63892|83401	ATF4|CD36|GATM|GJA1|GNAS|IL13|IL15|LCN2|NOTCH1|SCT|UCP2|WNT10B|GADD45G|THADA|ELOVL3	-0.9	MyList
GO Biological Processes	19	GO:0002224	toll-like receptor signaling pathway	19_GO:0002376 immune system process	-2.4	2.2	3.2	27994	155	1234	15	1.2	0.31	948|958|3661|4795|5289|9258|9641|10211|10333|10454|23118|23151|81793|84868|257397	CD36|CD40|IRF3|NFKBIL1|PIK3C3|MFHAS1|IKBKE|FLOT1|TLR6|TAB1|TAB2|GRAMD4|TLR10|HAVCR2|TAB3	-0.9	MyList
GO Biological Processes	19	GO:0002639	positive regulation of immunoglobulin production	19_GO:0002376 immune system process	-2.4	3.5	3.6	27994	46	1234	7	0.57	0.21	958|3263|3596|5950|51010|51111|149840	CD40|HPX|IL13|RBP4|EXOSC3|KMT5B|SHLD1	-0.88	MyList
GO Biological Processes	19	GO:0051098	regulation of binding	19_GO:0065007 biological regulation	-2.4	1.7	3	27994	368	1234	28	2.3	0.42	567|1522|1540|1981|3001|3148|4242|4318|4751|4760|4824|5310|6135|6788|8721|8932|9759|10211|10267|11315|27185|51341|55355|56341|65992|81857|149628|203228	B2M|CTSZ|CYLD|EIF4G1|GZMA|HMGB2|MFNG|MMP9|NEK2|NEUROD1|NKX3-1|PKD1|RPL11|STK3|EDF1|MBD2|HDAC4|FLOT1|RAMP1|PARK7|DISC1|ZBTB7A|HJURP|PRMT8|DDRGK1|MED25|PYHIN1|C9orf72	-0.88	MyList
KEGG Pathway	24	ko05010	Alzheimer's disease		-2.4	2.1	3.2	27994	171	1234	16	1.3	0.32	516|539|1351|3028|4519|4696|4713|4715|4716|4722|4724|5533|6389|7124|7385|54539	ATP5MC1|ATP5PO|COX8A|HSD17B10|CYTB|NDUFA3|NDUFB7|NDUFB9|NDUFB10|NDUFS3|NDUFS4|PPP3CC|SDHA|TNF|UQCRC2|NDUFB11	-0.88	MyList
GO Biological Processes	19	GO:0009308	amine metabolic process	19_GO:0008152 metabolic process	-2.4	2.3	3.2	27994	141	1234	14	1.1	0.3	18|1543|1812|4946|5695|5720|6723|8942|11315|23409|26002|27163|112483|222236	ABAT|CYP1A1|DRD1|OAZ1|PSMB7|PSME1|SRM|KYNU|PARK7|SIRT4|MOXD1|NAAA|SAT2|NAPEPLD	-0.87	MyList
GO Biological Processes	19	GO:0031669	cellular response to nutrient levels	19_GO:0050896 response to stimulus	-2.4	1.9	3.1	27994	251	1234	21	1.7	0.37	468|1030|1536|1981|3600|3934|4654|4780|5289|6647|9681|10985|11152|27072|54468|54474|55630|58528|84219|84879|150094	ATF4|CDKN2B|CYBB|EIF4G1|IL15|LCN2|MYOD1|NFE2L2|PIK3C3|SOD1|DEPDC5|GCN1|WDR45|VPS41|MIOS|KRT20|SLC39A4|RRAGD|WDR24|MFSD2A|SIK1	-0.87	MyList
GO Biological Processes	19	GO:0050795	regulation of behavior	19_GO:0007610 behavior	-2.4	2.9	3.4	27994	71	1234	9	0.73	0.24	100|135|2697|4192|5730|8013|9759|29105|222236	ADA|ADORA2A|GJA1|MDK|PTGDS|NR4A3|HDAC4|CFAP20|NAPEPLD	-0.87	MyList
GO Biological Processes	19	GO:0038061	NIK/NF-kappaB signaling	19_GO:0023052 signaling	-2.4	2.1	3.1	27994	187	1234	17	1.4	0.33	655|1540|5531|5695|5720|5970|6188|7124|9641|9770|10333|10892|29775|51561|51564|84868|114899	BMP7|CYLD|PPP4C|PSMB7|PSME1|RELA|RPS3|TNF|IKBKE|RASSF2|TLR6|MALT1|CARD10|IL23A|HDAC7|HAVCR2|C1QTNF3	-0.87	MyList
GO Biological Processes	19	GO:0042407	cristae formation	19_GO:0071840 cellular component organization or biogenesis	-2.4	3.9	3.7	27994	35	1234	6	0.49	0.2	516|521|539|10989|400916|790955	ATP5MC1|ATP5ME|ATP5PO|IMMT|CHCHD10|UQCC3	-0.87	MyList
GO Biological Processes	19	GO:1901223	negative regulation of NIK/NF-kappaB signaling	19_GO:0048519 negative regulation of biological process	-2.4	3.9	3.7	27994	35	1234	6	0.49	0.2	655|1540|5970|9770|51564|114899	BMP7|CYLD|RELA|RASSF2|HDAC7|C1QTNF3	-0.87	MyList
GO Biological Processes	19	GO:0032735	positive regulation of interleukin-12 production	19_GO:0048518 positive regulation of biological process	-2.4	3.9	3.7	27994	35	1234	6	0.49	0.2	948|958|1236|3394|4192|51561	CD36|CD40|CCR7|IRF8|MDK|IL23A	-0.87	MyList
GO Biological Processes	19	GO:0042158	lipoprotein biosynthetic process	19_GO:0008152 metabolic process	-2.4	2.5	3.3	27994	98	1234	11	0.89	0.27	5279|5289|8733|9488|11152|22930|51114|51604|55146|64429|253832	PIGC|PIK3C3|GPAA1|PIGB|WDR45|RAB3GAP1|ZDHHC9|PIGT|ZDHHC4|ZDHHC6|ZDHHC20	-0.87	MyList
KEGG Pathway	24	hsa05165	human papillomavirus infection		-2.4	1.7	3	27994	352	1234	27	2.2	0.42	208|578|1108|1284|1287|1857|2778|3454|3661|3680|3693|3996|4242|4851|5590|5970|7124|7480|9296|9641|10000|10297|11211|26508|63923|64764|84552	AKT2|BAK1|CHD4|COL4A2|COL4A5|DVL3|GNAS|IFNAR1|IRF3|ITGA9|ITGB5|LLGL1|MFNG|NOTCH1|PRKCZ|RELA|TNF|WNT10B|ATP6V1F|IKBKE|AKT3|APC2|FZD10|HEYL|TNN|CREB3L2|PARD6G	-0.87	MyList
GO Biological Processes	19	GO:0050670	regulation of lymphocyte proliferation	19_GO:0008283 cell proliferation	-2.4	2	3.1	27994	219	1234	19	1.5	0.35	100|604|923|941|958|3071|3109|3596|3600|4690|4773|6188|7535|8660|51561|53833|64926|84433|84868	ADA|BCL6|CD6|CD80|CD40|NCKAP1L|HLA-DMB|IL13|IL15|NCK1|NFATC2|RPS3|ZAP70|IRS2|IL23A|IL20RB|RASAL3|CARD11|HAVCR2	-0.87	MyList
GO Biological Processes	19	GO:2000322	regulation of glucocorticoid receptor signaling pathway	19_GO:0023052 signaling	-2.4	8.5	4.6	27994	8	1234	3	0.24	0.14	1407|1408|55885	CRY1|CRY2|LMO3	-0.86	MyList
GO Biological Processes	19	GO:0070943	neutrophil mediated killing of symbiont cell	19_GO:0001906 cell killing	-2.4	8.5	4.6	27994	8	1234	3	0.24	0.14	1511|1991|6372	CTSG|ELANE|CXCL6	-0.86	MyList
GO Biological Processes	19	GO:0032287	peripheral nervous system myelin maintenance	19_GO:0032502 developmental process	-2.4	8.5	4.6	27994	8	1234	3	0.24	0.14	208|6647|10397	AKT2|SOD1|NDRG1	-0.86	MyList
GO Biological Processes	19	GO:1901533	negative regulation of hematopoietic progenitor cell differentiation	19_GO:0002376 immune system process	-2.4	8.5	4.6	27994	8	1234	3	0.24	0.14	3313|4780|4851	HSPA9|NFE2L2|NOTCH1	-0.86	MyList
GO Biological Processes	19	GO:0032825	positive regulation of natural killer cell differentiation	19_GO:0002376 immune system process	-2.4	8.5	4.6	27994	8	1234	3	0.24	0.14	3600|10125|22890	IL15|RASGRP1|ZBTB1	-0.86	MyList
GO Biological Processes	19	GO:0032471	negative regulation of endoplasmic reticulum calcium ion concentration	19_GO:0065007 biological regulation	-2.4	8.5	4.6	27994	8	1234	3	0.24	0.14	578|5910|63892	BAK1|RAP1GDS1|THADA	-0.86	MyList
GO Biological Processes	19	GO:0071621	granulocyte chemotaxis	19_GO:0040011 locomotion	-2.4	2.3	3.2	27994	127	1234	13	1.1	0.29	1236|1907|1908|3071|3577|3680|4192|6288|6355|6367|6372|8291|51561	CCR7|EDN2|EDN3|NCKAP1L|CXCR1|ITGA9|MDK|SAA1|CCL8|CCL22|CXCL6|DYSF|IL23A	-0.86	MyList
GO Biological Processes	19	GO:0022618	ribonucleoprotein complex assembly	19_GO:0071840 cellular component organization or biogenesis	-2.4	1.8	3	27994	285	1234	23	1.9	0.39	1939|1975|3320|3692|3921|6135|6234|6628|6732|7458|8607|8666|10181|10713|23020|23521|26121|28985|51154|65003|84769|96764|203228	EIF2D|EIF4B|HSP90AA1|EIF6|RPSA|RPL11|RPS28|SNRPB|SRPK1|EIF4H|RUVBL1|EIF3G|RBM5|USP39|SNRNP200|RPL13A|PRPF31|MCTS1|MRTO4|MRPL11|MPV17L2|TGS1|C9orf72	-0.86	MyList
GO Biological Processes	19	GO:0071496	cellular response to external stimulus	19_GO:0050896 response to stimulus	-2.4	1.7	3	27994	353	1234	27	2.2	0.42	468|578|958|1030|1536|1981|2697|2950|3596|3600|3934|4654|4780|5289|6647|9681|9759|10985|11152|27072|54468|54474|55630|58528|84219|84879|150094	ATF4|BAK1|CD40|CDKN2B|CYBB|EIF4G1|GJA1|GSTP1|IL13|IL15|LCN2|MYOD1|NFE2L2|PIK3C3|SOD1|DEPDC5|HDAC4|GCN1|WDR45|VPS41|MIOS|KRT20|SLC39A4|RRAGD|WDR24|MFSD2A|SIK1	-0.86	MyList
KEGG Pathway	24	hsa04931	insulin resistance		-2.4	2.4	3.2	27994	113	1234	12	0.97	0.28	208|948|5106|5590|5970|7124|8660|10000|11001|27330|64764|79660	AKT2|CD36|PCK2|PRKCZ|RELA|TNF|IRS2|AKT3|SLC27A2|RPS6KA6|CREB3L2|PPP1R3B	-0.86	MyList
GO Biological Processes	19	GO:2000278	regulation of DNA biosynthetic process	19_GO:0050789 regulation of biological process	-2.4	2.4	3.2	27994	113	1234	12	0.97	0.28	1736|2697|3320|4751|7203|10574|28984|64282|79035|80169|140609|225689	DKC1|GJA1|HSP90AA1|NEK2|CCT3|CCT7|RGCC|TENT4B|NABP2|CTC1|NEK7|MAPK15	-0.86	MyList
KEGG Pathway	24	hsa04672	Intestinal immune network for IgA production		-2.4	3.1	3.4	27994	59	1234	8	0.65	0.23	941|958|3108|3109|3111|3120|3122|3600	CD80|CD40|HLA-DMA|HLA-DMB|HLA-DOA|HLA-DQB2|HLA-DRA|IL15	-0.86	MyList
GO Biological Processes	19	GO:0031663	lipopolysaccharide-mediated signaling pathway	19_GO:0051704 multi-organism process	-2.4	3.1	3.4	27994	59	1234	8	0.65	0.23	923|948|3661|4795|7124|10892|22900|59307	CD6|CD36|IRF3|NFKBIL1|TNF|MALT1|CARD8|SIGIRR	-0.86	MyList
GO Biological Processes	19	GO:0009991	response to extracellular stimulus	19_GO:0050896 response to stimulus	-2.4	1.6	2.9	27994	548	1234	38	3.1	0.49	100|468|655|717|790|958|1030|1536|1543|1938|1981|2950|3600|3767|3934|4519|4654|4780|5106|5289|5970|6343|6647|7706|8932|8942|9681|10985|11152|27072|54468|54474|55630|58528|80010|84219|84879|150094	ADA|ATF4|BMP7|C2|CAD|CD40|CDKN2B|CYBB|CYP1A1|EEF2|EIF4G1|GSTP1|IL15|KCNJ11|LCN2|CYTB|MYOD1|NFE2L2|PCK2|PIK3C3|RELA|SCT|SOD1|TRIM25|MBD2|KYNU|DEPDC5|GCN1|WDR45|VPS41|MIOS|KRT20|SLC39A4|RRAGD|RMI1|WDR24|MFSD2A|SIK1	-0.85	MyList
GO Biological Processes	19	GO:0006790	sulfur compound metabolic process	19_GO:0008152 metabolic process	-2.4	1.7	3	27994	371	1234	28	2.3	0.42	642|2799|2950|3313|3425|4597|4780|5095|6482|6483|6576|6647|7923|8460|8534|8884|8942|10678|11315|23205|23479|51380|51449|79066|83401|89792|150274|494143	BLMH|GNS|GSTP1|HSPA9|IDUA|MVD|NFE2L2|PCCA|ST3GAL1|ST3GAL2|SLC25A1|SOD1|HSD17B8|TPST1|CHST1|SLC5A6|KYNU|B3GNT2|PARK7|ACSBG1|ISCU|CSAD|PCYOX1|METTL16|ELOVL3|GAL3ST3|HSCB|CHAC2	-0.85	MyList
KEGG Pathway	24	ko04933	AGE-RAGE signaling pathway in diabetic complications		-2.4	2.5	3.3	27994	99	1234	11	0.89	0.27	208|1281|1284|1287|1536|5590|5970|7056|7124|7424|10000	AKT2|COL3A1|COL4A2|COL4A5|CYBB|PRKCZ|RELA|THBD|TNF|VEGFC|AKT3	-0.85	MyList
KEGG Pathway	24	hsa05323	Rheumatoid arthritis		-2.4	2.5	3.3	27994	99	1234	11	0.89	0.27	941|3108|3109|3111|3120|3122|3600|6372|7124|9296|51561	CD80|HLA-DMA|HLA-DMB|HLA-DOA|HLA-DQB2|HLA-DRA|IL15|CXCL6|TNF|ATP6V1F|IL23A	-0.85	MyList
GO Biological Processes	19	GO:0015718	monocarboxylic acid transport	19_GO:0051179 localization	-2.4	2.1	3.1	27994	173	1234	16	1.3	0.32	18|123|208|948|1066|2170|2806|4828|8660|8884|9123|11001|84879|140679|162515|255189	ABAT|PLIN2|AKT2|CD36|CES1|FABP3|GOT2|NMB|IRS2|SLC5A6|SLC16A3|SLC27A2|MFSD2A|SLC32A1|SLC16A11|PLA2G4F	-0.85	MyList
GO Biological Processes	19	GO:0010559	regulation of glycoprotein biosynthetic process	19_GO:0050789 regulation of biological process	-2.4	3.4	3.5	27994	47	1234	7	0.57	0.21	1236|1839|3600|9452|10267|10585|29954	CCR7|HBEGF|IL15|ITM2A|RAMP1|POMT1|POMT2	-0.85	MyList
GO Biological Processes	19	GO:0002832	negative regulation of response to biotic stimulus	19_GO:0048519 negative regulation of biological process	-2.4	3.4	3.5	27994	47	1234	7	0.57	0.21	4795|5094|22900|59307|60343|79102|84868	NFKBIL1|PCBP2|CARD8|SIGIRR|FAM3A|RNF26|HAVCR2	-0.85	MyList
GO Biological Processes	19	GO:0046638	positive regulation of alpha-beta T cell differentiation	19_GO:0022610 biological adhesion	-2.4	3.4	3.5	27994	47	1234	7	0.57	0.21	100|941|3071|5590|7535|10892|51561	ADA|CD80|NCKAP1L|PRKCZ|ZAP70|MALT1|IL23A	-0.85	MyList
GO Biological Processes	19	GO:0030335	positive regulation of cell migration	19_GO:0040011 locomotion	-2.4	1.6	2.9	27994	567	1234	39	3.2	0.5	208|655|958|1236|1399|1812|1839|1907|1908|1991|2113|2246|2624|3071|4150|4192|4318|4780|4851|5606|6355|6405|7124|7130|7424|8013|8291|8660|9547|9759|10000|10630|10795|51561|51564|55604|57608|65992|284361	AKT2|BMP7|CD40|CCR7|CRKL|DRD1|HBEGF|EDN2|EDN3|ELANE|ETS1|FGF1|GATA2|NCKAP1L|MAZ|MDK|MMP9|NFE2L2|NOTCH1|MAP2K3|CCL8|SEMA3F|TNF|TNFAIP6|VEGFC|NR4A3|DYSF|IRS2|CXCL14|HDAC4|AKT3|PDPN|ZNF268|IL23A|HDAC7|CARMIL1|JCAD|DDRGK1|EMC10	-0.85	MyList
GO Biological Processes	19	GO:2000241	regulation of reproductive process	19_GO:0022414 reproductive process	-2.4	2.2	3.1	27994	158	1234	15	1.2	0.31	100|655|2697|3239|4342|4824|4851|5016|5810|6788|9759|10370|84690|170370|225689	ADA|BMP7|GJA1|HOXD13|MOS|NKX3-1|NOTCH1|OVGP1|RAD1|STK3|HDAC4|CITED2|SPATA22|FAM170B|MAPK15	-0.85	MyList
GO Biological Processes	19	GO:0006338	chromatin remodeling	19_GO:0071840 cellular component organization or biogenesis	-2.4	2	3.1	27994	189	1234	17	1.4	0.33	86|1108|3148|3149|6594|8607|8932|9682|9759|22890|51341|55038|55355|57798|79723|80152|127540	ACTL6A|CHD4|HMGB2|HMGB3|SMARCA1|RUVBL1|MBD2|KDM4A|HDAC4|ZBTB1|ZBTB7A|CDCA4|HJURP|GATAD1|SUV39H2|CENPT|HMGB4	-0.85	MyList
GO Biological Processes	19	GO:0032944	regulation of mononuclear cell proliferation	19_GO:0008283 cell proliferation	-2.4	2	3	27994	221	1234	19	1.5	0.35	100|604|923|941|958|3071|3109|3596|3600|4690|4773|6188|7535|8660|51561|53833|64926|84433|84868	ADA|BCL6|CD6|CD80|CD40|NCKAP1L|HLA-DMB|IL13|IL15|NCK1|NFATC2|RPS3|ZAP70|IRS2|IL23A|IL20RB|RASAL3|CARD11|HAVCR2	-0.85	MyList
GO Biological Processes	19	GO:0070200	establishment of protein localization to telomere	19_GO:0051179 localization	-2.3	5.7	4	27994	16	1234	4	0.32	0.16	1736|7203|10574|79035	DKC1|CCT3|CCT7|NABP2	-0.84	MyList
GO Biological Processes	19	GO:1902166	negative regulation of intrinsic apoptotic signaling pathway in response to DNA damage by p53 class mediator	19_GO:0048519 negative regulation of biological process	-2.3	5.7	4	27994	16	1234	4	0.32	0.16	960|25946|51499|83596	CD44|ZNF385A|TRIAP1|BCL2L12	-0.84	MyList
GO Biological Processes	19	GO:0016180	snRNA processing	19_GO:0008152 metabolic process	-2.3	3.8	3.6	27994	36	1234	6	0.49	0.2	51010|55174|64852|65123|203522|102723737	EXOSC3|INTS10|TUT1|INTS3|INTS6L|CT45A8	-0.84	MyList
GO Biological Processes	19	GO:0002755	MyD88-dependent toll-like receptor signaling pathway	19_GO:0002376 immune system process	-2.3	3.8	3.6	27994	36	1234	6	0.49	0.2	948|10333|10454|23118|81793|257397	CD36|TLR6|TAB1|TAB2|TLR10|TAB3	-0.84	MyList
GO Biological Processes	19	GO:0071108	protein K48-linked deubiquitination	19_GO:0008152 metabolic process	-2.3	3.8	3.6	27994	36	1234	6	0.49	0.2	1540|8239|9958|11315|51035|80124	CYLD|USP9X|USP15|PARK7|UBXN1|VCPIP1	-0.84	MyList
KEGG Pathway	24	hsa05016	Huntington disease		-2.3	1.9	3	27994	222	1234	19	1.5	0.35	516|539|1175|1351|2915|3996|4519|4696|4713|4715|4716|4722|4724|5437|6389|6647|7385|54539|64764	ATP5MC1|ATP5PO|AP2S1|COX8A|GRM5|LLGL1|CYTB|NDUFA3|NDUFB7|NDUFB9|NDUFB10|NDUFS3|NDUFS4|POLR2H|SDHA|SOD1|UQCRC2|NDUFB11|CREB3L2	-0.83	MyList
GO Biological Processes	19	GO:0015672	monovalent inorganic cation transport	19_GO:0051179 localization	-2.3	1.6	2.9	27994	551	1234	38	3.1	0.49	357|468|516|521|539|1351|1812|1908|2258|3596|3755|3764|3766|3767|4519|4538|5348|6524|6574|7351|8645|8884|9016|9197|9296|9963|10916|11060|11280|11315|23412|30818|53826|53827|84561|89822|150094|388662	SHROOM2|ATF4|ATP5MC1|ATP5ME|ATP5PO|COX8A|DRD1|EDN3|FGF13|IL13|KCNG1|KCNJ8|KCNJ10|KCNJ11|CYTB|ND4|FXYD1|SLC5A2|SLC20A1|UCP2|KCNK5|SLC5A6|SLC25A14|SLC33A1|ATP6V1F|SLC23A1|MAGED2|WWP2|SCN11A|PARK7|COMMD3|KCNIP3|FXYD6|FXYD5|SLC12A8|KCNK17|SIK1|SLC6A17	-0.83	MyList
GO Biological Processes	19	GO:0002576	platelet degranulation	19_GO:0051179 localization	-2.3	2.3	3.1	27994	129	1234	13	1.1	0.29	1|2|12|948|1521|1675|3827|5627|5660|6647|7424|10916|55664	A1BG|A2M|SERPINA3|CD36|CTSW|CFD|KNG1|PROS1|PSAP|SOD1|VEGFC|MAGED2|CDC37L1	-0.83	MyList
GO Biological Processes	19	GO:0006405	RNA export from nucleus	19_GO:0051179 localization	-2.3	2.2	3.1	27994	144	1234	14	1.1	0.3	3087|3692|5903|6432|9295|9785|11260|29890|55339|55341|55746|57187|79228|84946	HHEX|EIF6|RANBP2|SRSF7|SRSF11|DHX38|XPOT|RBM15B|WDR33|LSG1|NUP133|THOC2|THOC6|LTV1	-0.83	MyList
GO Biological Processes	19	GO:0001501	skeletal system development	19_GO:0032502 developmental process	-2.3	1.6	2.9	27994	517	1234	36	2.9	0.48	655|960|1281|2131|2697|2778|3216|3221|3234|3239|4192|4318|5310|5364|5950|5970|6137|7004|7480|9249|9759|9770|10522|10683|11091|25902|25946|51478|51668|51741|56987|57728|64764|65992|80169|389084	BMP7|CD44|COL3A1|EXT1|GJA1|GNAS|HOXB6|HOXC4|HOXD8|HOXD13|MDK|MMP9|PKD1|PLXNB1|RBP4|RELA|RPL13|TEAD4|WNT10B|DHRS3|HDAC4|RASSF2|DEAF1|DLL3|WDR5|MTHFD1L|ZNF385A|HSD17B7|HSPB11|WWOX|BBX|WDR19|CREB3L2|DDRGK1|CTC1|SNORC	-0.81	MyList
GO Biological Processes	19	GO:0051480	regulation of cytosolic calcium ion concentration	19_GO:0065007 biological regulation	-2.3	1.7	2.9	27994	358	1234	27	2.2	0.42	491|578|796|887|948|1043|1236|1812|1907|1909|2359|2624|2697|2911|2915|3577|3596|3827|4828|5310|5731|6288|9256|55503|57113|80045|84636	ATP2B2|BAK1|CALCA|CCKBR|CD36|CD52|CCR7|DRD1|EDN2|EDNRA|FPR3|GATA2|GJA1|GRM1|GRM5|CXCR1|IL13|KNG1|NMB|PKD1|PTGER1|SAA1|TSPOAP1|TRPV6|TRPC7|GPR157|GPR174	-0.8	MyList
GO Biological Processes	19	GO:0032872	regulation of stress-activated MAPK cascade	19_GO:0023052 signaling	-2.3	1.9	3	27994	240	1234	20	1.6	0.36	1236|1540|1857|2950|3476|4296|6188|6788|7124|9258|9770|10114|10125|10333|10912|11211|55504|64853|90441|284361	CCR7|CYLD|DVL3|GSTP1|IGBP1|MAP3K11|RPS3|STK3|TNF|MFHAS1|RASSF2|HIPK3|RASGRP1|TLR6|GADD45G|FZD10|TNFRSF19|AIDA|ZNF622|EMC10	-0.8	MyList
GO Biological Processes	19	GO:0000188	inactivation of MAPK activity	19_GO:0048519 negative regulation of biological process	-2.3	4.4	3.7	27994	26	1234	5	0.41	0.18	1852|5998|11072|161742|200734	DUSP9|RGS3|DUSP14|SPRED1|SPRED2	-0.8	MyList
GO Biological Processes	19	GO:0090023	positive regulation of neutrophil chemotaxis	19_GO:0040011 locomotion	-2.3	4.4	3.7	27994	26	1234	5	0.41	0.18	1236|3071|4192|8291|51561	CCR7|NCKAP1L|MDK|DYSF|IL23A	-0.8	MyList
GO Biological Processes	19	GO:1903020	positive regulation of glycoprotein metabolic process	19_GO:0048518 positive regulation of biological process	-2.3	4.4	3.7	27994	26	1234	5	0.41	0.18	1236|3600|10267|10585|29954	CCR7|IL15|RAMP1|POMT1|POMT2	-0.8	MyList
GO Biological Processes	19	GO:0051560	mitochondrial calcium ion homeostasis	19_GO:0065007 biological regulation	-2.3	4.4	3.7	27994	26	1234	5	0.41	0.18	5910|10989|27185|55013|91689	RAP1GDS1|IMMT|DISC1|MCUB|SMDT1	-0.8	MyList
GO Biological Processes	19	GO:0033233	regulation of protein sumoylation	19_GO:0050789 regulation of biological process	-2.3	4.4	3.7	27994	26	1234	5	0.41	0.18	5970|6047|9759|10055|11315	RELA|RNF4|HDAC4|SAE1|PARK7	-0.8	MyList
GO Biological Processes	19	GO:0001783	B cell apoptotic process	19_GO:0009987 cellular process	-2.3	4.4	3.7	27994	26	1234	5	0.41	0.18	100|578|604|1399|8660	ADA|BAK1|BCL6|CRKL|IRS2	-0.8	MyList
GO Biological Processes	19	GO:0071383	cellular response to steroid hormone stimulus	19_GO:0050896 response to stimulus	-2.3	2	3	27994	208	1234	18	1.5	0.34	655|1407|1408|2950|4537|4654|4824|5106|8013|8837|11315|26508|51341|51389|54206|55885|65992|79039	BMP7|CRY1|CRY2|GSTP1|ND3|MYOD1|NKX3-1|PCK2|NR4A3|CFLAR|PARK7|HEYL|ZBTB7A|RWDD1|ERRFI1|LMO3|DDRGK1|DDX54	-0.8	MyList
GO Biological Processes	19	GO:1904356	regulation of telomere maintenance via telomere lengthening	19_GO:0071840 cellular component organization or biogenesis	-2.3	3	3.3	27994	61	1234	8	0.65	0.23	1736|4751|7203|10574|64282|80169|140609|225689	DKC1|NEK2|CCT3|CCT7|TENT4B|CTC1|NEK7|MAPK15	-0.79	MyList
GO Biological Processes	19	GO:1904358	positive regulation of telomere maintenance via telomere lengthening	19_GO:0048518 positive regulation of biological process	-2.3	3.7	3.5	27994	37	1234	6	0.49	0.2	1736|4751|7203|10574|140609|225689	DKC1|NEK2|CCT3|CCT7|NEK7|MAPK15	-0.79	MyList
KEGG Pathway	24	ko05340	Primary immunodeficiency		-2.3	3.7	3.5	27994	37	1234	6	0.49	0.2	100|915|926|958|5993|7535	ADA|CD3D|CD8B|CD40|RFX5|ZAP70	-0.79	MyList
GO Biological Processes	19	GO:0031503	protein-containing complex localization	19_GO:0051179 localization	-2.3	1.8	2.9	27994	291	1234	23	1.9	0.39	3087|3692|5590|5903|5906|6103|6432|9295|9785|11260|27091|29890|51668|54468|55339|55341|55746|57187|57728|79228|84946|112752|146395	HHEX|EIF6|PRKCZ|RANBP2|RAP1A|RPGR|SRSF7|SRSF11|DHX38|XPOT|CACNG5|RBM15B|HSPB11|MIOS|WDR33|LSG1|NUP133|THOC2|WDR19|THOC6|LTV1|IFT43|GSG1L	-0.79	MyList
GO Biological Processes	19	GO:0045667	regulation of osteoblast differentiation	19_GO:0032502 developmental process	-2.3	2.3	3.1	27994	131	1234	13	1.1	0.29	468|655|2778|4851|7124|7424|7480|9260|9759|9770|51564|63923|64093	ATF4|BMP7|GNAS|NOTCH1|TNF|VEGFC|WNT10B|PDLIM7|HDAC4|RASSF2|HDAC7|TNN|SMOC1	-0.79	MyList
KEGG Pathway	24	hsa05161	Hepatitis B		-2.3	2.1	3	27994	177	1234	16	1.3	0.32	208|468|2002|3454|3661|4318|4773|5606|5970|7124|9641|10000|10454|23118|57506|64764	AKT2|ATF4|ELK1|IFNAR1|IRF3|MMP9|NFATC2|MAP2K3|RELA|TNF|IKBKE|AKT3|TAB1|TAB2|MAVS|CREB3L2	-0.79	MyList
GO Biological Processes	19	GO:1902882	regulation of response to oxidative stress	19_GO:0050896 response to stimulus	-2.3	2.4	3.1	27994	102	1234	11	0.89	0.27	468|655|948|4780|5660|6647|7124|8013|10333|11315|25793	ATF4|BMP7|CD36|NFE2L2|PSAP|SOD1|TNF|NR4A3|TLR6|PARK7|FBXO7	-0.78	MyList
GO Biological Processes	19	GO:0032663	regulation of interleukin-2 production	19_GO:0032501 multicellular organismal process	-2.3	3.2	3.4	27994	49	1234	7	0.57	0.21	941|6188|10892|51564|53833|84433|84868	CD80|RPS3|MALT1|HDAC7|IL20RB|CARD11|HAVCR2	-0.78	MyList
GO Biological Processes	19	GO:0015872	dopamine transport	19_GO:0051179 localization	-2.3	3.2	3.4	27994	49	1234	7	0.57	0.21	18|1812|6861|8973|11315|51760|225689	ABAT|DRD1|SYT5|CHRNA6|PARK7|SYT17|MAPK15	-0.78	MyList
KEGG Pathway	24	ko04672	Intestinal immune network for IgA production		-2.3	3.2	3.4	27994	49	1234	7	0.57	0.21	941|958|3108|3109|3111|3122|3600	CD80|CD40|HLA-DMA|HLA-DMB|HLA-DOA|HLA-DRA|IL15	-0.78	MyList
GO Biological Processes	19	GO:0046677	response to antibiotic	19_GO:0050896 response to stimulus	-2.3	1.7	2.9	27994	326	1234	25	2	0.4	18|100|578|1536|1543|1938|2113|2806|2950|3320|3596|3934|4519|4538|4736|4780|5660|5950|5970|6188|6647|8013|11315|84522|255189	ABAT|ADA|BAK1|CYBB|CYP1A1|EEF2|ETS1|GOT2|GSTP1|HSP90AA1|IL13|LCN2|CYTB|ND4|RPL10A|NFE2L2|PSAP|RBP4|RELA|RPS3|SOD1|NR4A3|PARK7|JAGN1|PLA2G4F	-0.78	MyList
GO Biological Processes	19	GO:0006631	fatty acid metabolic process	19_GO:0008152 metabolic process	-2.3	1.7	2.8	27994	396	1234	29	2.4	0.43	208|948|1066|1543|1573|1907|2170|2950|3692|4048|5095|5106|5264|5730|7923|8013|8660|10994|11001|11283|23205|23409|27163|51099|83401|84879|158584|219743|255189	AKT2|CD36|CES1|CYP1A1|CYP2J2|EDN2|FABP3|GSTP1|EIF6|LTA4H|PCCA|PCK2|PHYH|PTGDS|HSD17B8|NR4A3|IRS2|ILVBL|SLC27A2|CYP4F8|ACSBG1|SIRT4|NAAA|ABHD5|ELOVL3|MFSD2A|FAAH2|TYSND1|PLA2G4F	-0.77	MyList
GO Biological Processes	19	GO:0070482	response to oxygen levels	19_GO:0050896 response to stimulus	-2.3	1.7	2.8	27994	396	1234	29	2.4	0.43	18|100|468|655|1263|1536|1543|1909|2113|4000|4519|4538|4654|4780|4824|4851|5695|5720|7351|7424|8837|10370|10397|10630|23409|28984|79723|84317|139341	ABAT|ADA|ATF4|BMP7|PLK3|CYBB|CYP1A1|EDNRA|ETS1|LMNA|CYTB|ND4|MYOD1|NFE2L2|NKX3-1|NOTCH1|PSMB7|PSME1|UCP2|VEGFC|CFLAR|CITED2|NDRG1|PDPN|SIRT4|RGCC|SUV39H2|CCDC115|FUNDC1	-0.77	MyList
GO Biological Processes	19	GO:0002831	regulation of response to biotic stimulus	19_GO:0050896 response to stimulus	-2.3	2.2	3	27994	147	1234	14	1.1	0.3	948|3600|4795|5094|6372|9958|22900|51561|57506|59307|60343|79102|84868|89870	CD36|IL15|NFKBIL1|PCBP2|CXCL6|USP15|CARD8|IL23A|MAVS|SIGIRR|FAM3A|RNF26|HAVCR2|TRIM15	-0.77	MyList
GO Biological Processes	19	GO:0044106	cellular amine metabolic process	19_GO:0008152 metabolic process	-2.3	2.2	3.1	27994	132	1234	13	1.1	0.29	18|1812|4946|5695|5720|6723|8942|11315|23409|26002|27163|112483|222236	ABAT|DRD1|OAZ1|PSMB7|PSME1|SRM|KYNU|PARK7|SIRT4|MOXD1|NAAA|SAT2|NAPEPLD	-0.77	MyList
GO Biological Processes	19	GO:0015909	long-chain fatty acid transport	19_GO:0051179 localization	-2.3	2.7	3.2	27994	75	1234	9	0.73	0.24	123|208|948|2170|4828|8660|11001|84879|255189	PLIN2|AKT2|CD36|FABP3|NMB|IRS2|SLC27A2|MFSD2A|PLA2G4F	-0.77	MyList
GO Biological Processes	19	GO:0006978	DNA damage response, signal transduction by p53 class mediator resulting in transcription of p21 class mediator	19_GO:0023052 signaling	-2.2	5.3	3.8	27994	17	1234	4	0.32	0.16	6154|25946|27330|149628	RPL26|ZNF385A|RPS6KA6|PYHIN1	-0.77	MyList
GO Biological Processes	19	GO:0030730	sequestering of triglyceride	19_GO:0051179 localization	-2.2	5.3	3.8	27994	17	1234	4	0.32	0.16	123|7124|51099|114885	PLIN2|TNF|ABHD5|OSBPL11	-0.77	MyList
GO Biological Processes	19	GO:0006957	complement activation, alternative pathway	19_GO:0002376 immune system process	-2.2	5.3	3.8	27994	17	1234	4	0.32	0.16	731|1378|1675|3075	C8A|CR1|CFD|CFH	-0.77	MyList
GO Biological Processes	19	GO:1904355	positive regulation of telomere capping	19_GO:0048518 positive regulation of biological process	-2.2	5.3	3.8	27994	17	1234	4	0.32	0.16	4751|79035|140609|225689	NEK2|NABP2|NEK7|MAPK15	-0.77	MyList
GO Biological Processes	19	GO:0030888	regulation of B cell proliferation	19_GO:0008283 cell proliferation	-2.2	2.9	3.3	27994	62	1234	8	0.65	0.23	100|604|958|3071|3596|4773|8660|84433	ADA|BCL6|CD40|NCKAP1L|IL13|NFATC2|IRS2|CARD11	-0.77	MyList
GO Biological Processes	19	GO:0070302	regulation of stress-activated protein kinase signaling cascade	19_GO:0023052 signaling	-2.2	1.9	2.9	27994	243	1234	20	1.6	0.36	1236|1540|1857|2950|3476|4296|6188|6788|7124|9258|9770|10114|10125|10333|10912|11211|55504|64853|90441|284361	CCR7|CYLD|DVL3|GSTP1|IGBP1|MAP3K11|RPS3|STK3|TNF|MFHAS1|RASSF2|HIPK3|RASGRP1|TLR6|GADD45G|FZD10|TNFRSF19|AIDA|ZNF622|EMC10	-0.77	MyList
GO Biological Processes	19	GO:0034762	regulation of transmembrane transport	19_GO:0051179 localization	-2.2	1.5	2.8	27994	577	1234	39	3.2	0.5	208|1536|1812|1908|1909|2258|2697|2915|3596|3755|3764|3766|3767|4318|4780|4946|5348|5906|6236|6786|7124|7779|8013|8291|8645|8660|9747|11060|11280|11315|23479|27091|30818|53826|53827|63892|79026|89822|146395	AKT2|CYBB|DRD1|EDN3|EDNRA|FGF13|GJA1|GRM5|IL13|KCNG1|KCNJ8|KCNJ10|KCNJ11|MMP9|NFE2L2|OAZ1|FXYD1|RAP1A|RRAD|STIM1|TNF|SLC30A1|NR4A3|DYSF|KCNK5|IRS2|TCAF1|WWP2|SCN11A|PARK7|ISCU|CACNG5|KCNIP3|FXYD6|FXYD5|THADA|AHNAK|KCNK17|GSG1L	-0.76	MyList
GO Biological Processes	19	GO:0009267	cellular response to starvation	19_GO:0050896 response to stimulus	-2.2	2.1	3	27994	163	1234	15	1.2	0.31	468|4654|4780|5289|9681|10985|11152|27072|54468|54474|55630|58528|84219|84879|150094	ATF4|MYOD1|NFE2L2|PIK3C3|DEPDC5|GCN1|WDR45|VPS41|MIOS|KRT20|SLC39A4|RRAGD|WDR24|MFSD2A|SIK1	-0.76	MyList
GO Biological Processes	19	GO:0071374	cellular response to parathyroid hormone stimulus	19_GO:0050896 response to stimulus	-2.2	7.6	4.2	27994	9	1234	3	0.24	0.14	2697|7480|9759	GJA1|WNT10B|HDAC4	-0.76	MyList
GO Biological Processes	19	GO:0085020	protein K6-linked ubiquitination	19_GO:0008152 metabolic process	-2.2	7.6	4.2	27994	9	1234	3	0.24	0.14	6047|29089|51239	RNF4|UBE2T|ANKRD39	-0.76	MyList
GO Biological Processes	19	GO:0001561	fatty acid alpha-oxidation	19_GO:0008152 metabolic process	-2.2	7.6	4.2	27994	9	1234	3	0.24	0.14	5264|10994|11001	PHYH|ILVBL|SLC27A2	-0.76	MyList
GO Biological Processes	19	GO:0042439	ethanolamine-containing compound metabolic process	19_GO:0008152 metabolic process	-2.2	7.6	4.2	27994	9	1234	3	0.24	0.14	26002|27163|222236	MOXD1|NAAA|NAPEPLD	-0.76	MyList
GO Biological Processes	19	GO:0019626	short-chain fatty acid catabolic process	19_GO:0008152 metabolic process	-2.2	7.6	4.2	27994	9	1234	3	0.24	0.14	5095|5106|5264	PCCA|PCK2|PHYH	-0.76	MyList
GO Biological Processes	19	GO:2000347	positive regulation of hepatocyte proliferation	19_GO:0008283 cell proliferation	-2.2	7.6	4.2	27994	9	1234	3	0.24	0.14	2246|4192|8837	FGF1|MDK|CFLAR	-0.76	MyList
GO Biological Processes	19	GO:1905039	carboxylic acid transmembrane transport	19_GO:0051179 localization	-2.2	2.1	3	27994	148	1234	14	1.1	0.3	208|3766|6542|6576|8660|8884|9016|9123|9963|10630|54977|57709|140679|162515	AKT2|KCNJ10|SLC7A2|SLC25A1|IRS2|SLC5A6|SLC25A14|SLC16A3|SLC23A1|PDPN|SLC25A38|SLC7A14|SLC32A1|SLC16A11	-0.76	MyList
KEGG Pathway	24	hsa04650	Natural killer cell mediated cytotoxicity		-2.2	2.1	3	27994	148	1234	14	1.1	0.3	919|962|2214|2215|3454|3811|4773|5533|7124|7535|8794|23595|80328|259197	CD247|CD48|FCGR3A|FCGR3B|IFNAR1|KIR3DL1|NFATC2|PPP3CC|TNF|ZAP70|TNFRSF10C|ORC3|ULBP2|NCR3	-0.76	MyList
GO Biological Processes	19	GO:0034114	regulation of heterotypic cell-cell adhesion	19_GO:0022610 biological adhesion	-2.2	4.2	3.6	27994	27	1234	5	0.41	0.18	655|960|7124|8631|10211	BMP7|CD44|TNF|SKAP1|FLOT1	-0.76	MyList
GO Biological Processes	19	GO:0048520	positive regulation of behavior	19_GO:0007610 behavior	-2.2	4.2	3.6	27994	27	1234	5	0.41	0.18	135|2697|8013|9759|29105	ADORA2A|GJA1|NR4A3|HDAC4|CFAP20	-0.76	MyList
GO Biological Processes	19	GO:1903203	regulation of oxidative stress-induced neuron death	19_GO:0050896 response to stimulus	-2.2	4.2	3.6	27994	27	1234	5	0.41	0.18	468|8013|10333|11315|25793	ATF4|NR4A3|TLR6|PARK7|FBXO7	-0.76	MyList
KEGG Pathway	24	hsa00020	Citrate cycle (TCA cycle)		-2.2	3.6	3.4	27994	38	1234	6	0.49	0.2	1431|3075|3420|5106|6389|60343	CS|CFH|IDH3B|PCK2|SDHA|FAM3A	-0.76	MyList
KEGG Pathway	24	ko04650	Natural killer cell mediated cytotoxicity		-2.2	2.2	3	27994	133	1234	13	1.1	0.29	919|962|2214|2215|3454|3811|4773|5533|7124|7535|8794|80328|259197	CD247|CD48|FCGR3A|FCGR3B|IFNAR1|KIR3DL1|NFATC2|PPP3CC|TNF|ZAP70|TNFRSF10C|ULBP2|NCR3	-0.76	MyList
GO Biological Processes	19	GO:0007346	regulation of mitotic cell cycle	19_GO:0050789 regulation of biological process	-2.2	1.5	2.7	27994	671	1234	44	3.6	0.53	604|655|1030|1263|1540|1543|1908|1981|3320|4733|4751|4824|5310|5695|5720|6154|7124|7480|9088|9735|10795|11258|25793|25946|28984|29117|29933|51499|51529|54930|57099|57504|64859|65123|79035|79187|79441|79960|80169|84131|90480|126520|140609|150094	BCL6|BMP7|CDKN2B|PLK3|CYLD|CYP1A1|EDN3|EIF4G1|HSP90AA1|DRG1|NEK2|NKX3-1|PKD1|PSMB7|PSME1|RPL26|TNF|WNT10B|PKMYT1|KNTC1|ZNF268|DCTN3|FBXO7|ZNF385A|RGCC|BRD7|GPR132|TRIAP1|ANAPC11|HAUS4|AVEN|MTA3|NABP1|INTS3|NABP2|FSD1|HAUS3|JADE1|CTC1|CEP78|GADD45GIP1|PLK5|NEK7|SIK1	-0.76	MyList
GO Biological Processes	19	GO:0002711	positive regulation of T cell mediated immunity	19_GO:0002376 immune system process	-2.2	3.2	3.3	27994	50	1234	7	0.57	0.21	563|567|911|5590|10892|22890|51561	AZGP1|B2M|CD1C|PRKCZ|MALT1|ZBTB1|IL23A	-0.75	MyList
GO Biological Processes	19	GO:1904036	negative regulation of epithelial cell apoptotic process	19_GO:0048519 negative regulation of biological process	-2.2	3.2	3.3	27994	50	1234	7	0.57	0.21	2624|3596|4192|4760|4780|5275|8837	GATA2|IL13|MDK|NEUROD1|NFE2L2|SERPINB13|CFLAR	-0.75	MyList
GO Biological Processes	19	GO:0001764	neuron migration	19_GO:0040011 locomotion	-2.2	2.1	3	27994	164	1234	15	1.2	0.31	323|460|886|1281|1399|1812|2258|2624|2823|4192|8239|8941|27185|63923|221692	APBB2|ASTN1|CCKAR|COL3A1|CRKL|DRD1|FGF13|GATA2|GPM6A|MDK|USP9X|CDK5R2|DISC1|TNN|PHACTR1	-0.75	MyList
GO Biological Processes	19	GO:0098656	anion transmembrane transport	19_GO:0051179 localization	-2.2	1.7	2.8	27994	312	1234	24	1.9	0.39	208|2697|2915|3766|5348|6542|6574|6576|8660|8884|9016|9123|9747|9963|10630|51006|51449|54831|54977|55107|57709|84561|140679|162515	AKT2|GJA1|GRM5|KCNJ10|FXYD1|SLC7A2|SLC20A1|SLC25A1|IRS2|SLC5A6|SLC25A14|SLC16A3|TCAF1|SLC23A1|PDPN|SLC35C2|PCYOX1|BEST2|SLC25A38|ANO1|SLC7A14|SLC12A8|SLC32A1|SLC16A11	-0.75	MyList
GO Biological Processes	19	GO:0010923	negative regulation of phosphatase activity	19_GO:0048519 negative regulation of biological process	-2.2	2.4	3.1	27994	104	1234	11	0.89	0.27	1408|3071|6418|7124|9088|9858|57709|63898|153743|161742|221692	CRY2|NCKAP1L|SET|TNF|PKMYT1|PPP1R26|SLC7A14|SH2D4A|PPP1R2B|SPRED1|PHACTR1	-0.75	MyList
GO Biological Processes	19	GO:0042445	hormone metabolic process	19_GO:0008152 metabolic process	-2.2	1.9	2.9	27994	245	1234	20	1.6	0.36	1066|1103|1359|1363|1511|1522|1543|1584|5653|5950|7124|7923|8292|9249|9256|51171|51478|54760|79644|389434	CES1|CHAT|CPA3|CPE|CTSG|CTSZ|CYP1A1|CYP11B1|KLK6|RBP4|TNF|HSD17B8|COLQ|DHRS3|TSPOAP1|HSD17B14|HSD17B7|PCSK4|SRD5A3|IYD	-0.74	MyList
KEGG Pathway	24	ko05323	Rheumatoid arthritis		-2.2	2.5	3.1	27994	90	1234	10	0.81	0.26	941|3108|3109|3111|3122|3600|6372|7124|9296|51561	CD80|HLA-DMA|HLA-DMB|HLA-DOA|HLA-DRA|IL15|CXCL6|TNF|ATP6V1F|IL23A	-0.74	MyList
GO Biological Processes	19	GO:1903825	organic acid transmembrane transport	19_GO:0051179 localization	-2.2	2.1	3	27994	149	1234	14	1.1	0.3	208|3766|6542|6576|8660|8884|9016|9123|9963|10630|54977|57709|140679|162515	AKT2|KCNJ10|SLC7A2|SLC25A1|IRS2|SLC5A6|SLC25A14|SLC16A3|SLC23A1|PDPN|SLC25A38|SLC7A14|SLC32A1|SLC16A11	-0.74	MyList
GO Biological Processes	19	GO:0046635	positive regulation of alpha-beta T cell activation	19_GO:0022610 biological adhesion	-2.2	2.9	3.2	27994	63	1234	8	0.65	0.23	100|941|3071|5590|7535|10892|51561|64926	ADA|CD80|NCKAP1L|PRKCZ|ZAP70|MALT1|IL23A|RASAL3	-0.74	MyList
GO Biological Processes	19	GO:0009100	glycoprotein metabolic process	19_GO:0008152 metabolic process	-2.2	1.6	2.8	27994	418	1234	30	2.4	0.44	1236|1839|2131|3425|3600|4597|6482|6483|8706|9452|10267|10585|10678|11315|26290|29954|50614|51006|54790|55343|55624|55808|56667|64409|79644|89792|192134|285203|374907|387923	CCR7|HBEGF|EXT1|IDUA|IL15|MVD|ST3GAL1|ST3GAL2|B3GALNT1|ITM2A|RAMP1|POMT1|B3GNT2|PARK7|GALNT8|POMT2|GALNT9|SLC35C2|TET2|SLC35C1|POMGNT1|ST6GALNAC1|MUC13|GALNT17|SRD5A3|GAL3ST3|B3GNT6|EOGT|B3GNT8|SERP2	-0.73	MyList
GO Biological Processes	19	GO:0043535	regulation of blood vessel endothelial cell migration	19_GO:0040011 locomotion	-2.2	2.1	2.9	27994	165	1234	15	1.2	0.31	958|2113|2624|4780|4851|5547|5606|7124|7424|10000|28984|29775|51564|57608|161742	CD40|ETS1|GATA2|NFE2L2|NOTCH1|PRCP|MAP2K3|TNF|VEGFC|AKT3|RGCC|CARD10|HDAC7|JCAD|SPRED1	-0.73	MyList
GO Biological Processes	19	GO:0048545	response to steroid hormone	19_GO:0050896 response to stimulus	-2.2	1.7	2.8	27994	348	1234	26	2.1	0.41	655|790|1407|1408|1536|2950|3148|4192|4537|4654|4824|4851|5106|5970|7124|8013|8837|11315|23205|26508|51341|51389|54206|55885|65992|79039	BMP7|CAD|CRY1|CRY2|CYBB|GSTP1|HMGB2|MDK|ND3|MYOD1|NKX3-1|NOTCH1|PCK2|RELA|TNF|NR4A3|CFLAR|PARK7|ACSBG1|HEYL|ZBTB7A|RWDD1|ERRFI1|LMO3|DDRGK1|DDX54	-0.73	MyList
GO Biological Processes	19	GO:0070661	leukocyte proliferation	19_GO:0008283 cell proliferation	-2.2	1.7	2.8	27994	314	1234	24	1.9	0.39	100|604|923|941|958|2950|3071|3087|3109|3596|3600|4690|4773|6188|6355|7535|8660|10125|10892|51561|53833|64926|84433|84868	ADA|BCL6|CD6|CD80|CD40|GSTP1|NCKAP1L|HHEX|HLA-DMB|IL13|IL15|NCK1|NFATC2|RPS3|CCL8|ZAP70|IRS2|RASGRP1|MALT1|IL23A|IL20RB|RASAL3|CARD11|HAVCR2	-0.72	MyList
GO Biological Processes	19	GO:0002367	cytokine production involved in immune response	19_GO:0002376 immune system process	-2.2	2.4	3	27994	105	1234	11	0.89	0.27	567|604|948|5590|7124|8013|10225|10417|10892|57506|79004	B2M|BCL6|CD36|PRKCZ|TNF|NR4A3|CD96|SPON2|MALT1|MAVS|CUEDC2	-0.72	MyList
GO Biological Processes	19	GO:0032206	positive regulation of telomere maintenance	19_GO:0048518 positive regulation of biological process	-2.2	3.1	3.2	27994	51	1234	7	0.57	0.21	1736|4751|7203|10574|79035|140609|225689	DKC1|NEK2|CCT3|CCT7|NABP2|NEK7|MAPK15	-0.72	MyList
GO Biological Processes	19	GO:0045646	regulation of erythrocyte differentiation	19_GO:0002376 immune system process	-2.2	3.1	3.2	27994	51	1234	7	0.57	0.21	567|2113|2624|3071|3148|3313|54681	B2M|ETS1|GATA2|NCKAP1L|HMGB2|HSPA9|P4HTM	-0.72	MyList
KEGG Pathway	24	hsa04142	Lysosome		-2.2	2.2	3	27994	135	1234	13	1.1	0.29	1200|1511|1521|1522|2799|3425|4758|5660|6609|8722|9476|9583|51162	TPP1|CTSG|CTSW|CTSZ|GNS|IDUA|NEU1|PSAP|SMPD1|CTSF|NAPSA|ENTPD4|EGFL7	-0.72	MyList
GO Biological Processes	19	GO:0046887	positive regulation of hormone secretion	19_GO:0048518 positive regulation of biological process	-2.2	2.2	3	27994	135	1234	13	1.1	0.29	18|135|1908|2697|4824|4828|5950|6343|8660|8673|29085|55107|114899	ABAT|ADORA2A|EDN3|GJA1|NKX3-1|NMB|RBP4|SCT|IRS2|VAMP8|PHPT1|ANO1|C1QTNF3	-0.72	MyList
KEGG Pathway	24	hsa05164	Influenza A		-2.2	2	2.9	27994	182	1234	16	1.3	0.32	208|3108|3109|3111|3120|3122|3454|3661|5606|5970|7124|7706|8794|9641|10000|57506	AKT2|HLA-DMA|HLA-DMB|HLA-DOA|HLA-DQB2|HLA-DRA|IFNAR1|IRF3|MAP2K3|RELA|TNF|TRIM25|TNFRSF10C|IKBKE|AKT3|MAVS	-0.71	MyList
GO Biological Processes	19	GO:0046637	regulation of alpha-beta T cell differentiation	19_GO:0002376 immune system process	-2.2	2.8	3.2	27994	64	1234	8	0.65	0.23	100|604|941|3071|5590|7535|10892|51561	ADA|BCL6|CD80|NCKAP1L|PRKCZ|ZAP70|MALT1|IL23A	-0.71	MyList
GO Biological Processes	19	GO:0040017	positive regulation of locomotion	19_GO:0040011 locomotion	-2.2	1.5	2.7	27994	621	1234	41	3.3	0.51	208|655|958|1236|1399|1812|1839|1907|1908|1991|2113|2246|2624|3071|4150|4192|4318|4780|4851|5606|6355|6405|7124|7130|7424|8013|8291|8660|9547|9759|10000|10630|10795|29085|29105|51561|51564|55604|57608|65992|284361	AKT2|BMP7|CD40|CCR7|CRKL|DRD1|HBEGF|EDN2|EDN3|ELANE|ETS1|FGF1|GATA2|NCKAP1L|MAZ|MDK|MMP9|NFE2L2|NOTCH1|MAP2K3|CCL8|SEMA3F|TNF|TNFAIP6|VEGFC|NR4A3|DYSF|IRS2|CXCL14|HDAC4|AKT3|PDPN|ZNF268|PHPT1|CFAP20|IL23A|HDAC7|CARMIL1|JCAD|DDRGK1|EMC10	-0.71	MyList
GO Biological Processes	19	GO:0010669	epithelial structure maintenance	19_GO:0032501 multicellular organismal process	-2.2	4.1	3.5	27994	28	1234	5	0.41	0.18	12|4760|5950|56667|143689	SERPINA3|NEUROD1|RBP4|MUC13|PIWIL4	-0.71	MyList
GO Biological Processes	19	GO:1904872	regulation of telomerase RNA localization to Cajal body	19_GO:0051179 localization	-2.2	5	3.7	27994	18	1234	4	0.32	0.16	1736|7203|8607|10574	DKC1|CCT3|RUVBL1|CCT7	-0.71	MyList
GO Biological Processes	19	GO:0042772	DNA damage response, signal transduction resulting in transcription	19_GO:0023052 signaling	-2.2	5	3.7	27994	18	1234	4	0.32	0.16	6154|25946|27330|149628	RPL26|ZNF385A|RPS6KA6|PYHIN1	-0.71	MyList
GO Biological Processes	19	GO:0045721	negative regulation of gluconeogenesis	19_GO:0048519 negative regulation of biological process	-2.2	5	3.7	27994	18	1234	4	0.32	0.16	1407|60343|114899|150094	CRY1|FAM3A|C1QTNF3|SIK1	-0.71	MyList
GO Biological Processes	19	GO:0051186	cofactor metabolic process	19_GO:0008152 metabolic process	-2.2	1.5	2.7	27994	603	1234	40	3.2	0.5	1536|1543|2027|2326|2356|2806|2950|3263|3313|3692|4337|4597|4780|5095|5224|5264|5903|6576|6647|7923|8884|8942|9759|9963|10840|11315|23205|23475|23479|25902|51341|54977|55746|55788|79066|81693|83401|150274|339123|494143	CYBB|CYP1A1|ENO3|FMO1|FPGS|GOT2|GSTP1|HPX|HSPA9|EIF6|MOCS1|MVD|NFE2L2|PCCA|PGAM2|PHYH|RANBP2|SLC25A1|SOD1|HSD17B8|SLC5A6|KYNU|HDAC4|SLC23A1|ALDH1L1|PARK7|ACSBG1|QPRT|ISCU|MTHFD1L|ZBTB7A|SLC25A38|NUP133|LMBRD1|METTL16|AMN|ELOVL3|HSCB|JMJD8|CHAC2	-0.7	MyList
GO Biological Processes	19	GO:1903827	regulation of cellular protein localization	19_GO:0051179 localization	-2.1	1.5	2.7	27994	548	1234	37	3	0.49	208|347|919|948|1263|1399|1540|1736|1857|3320|3767|4000|4946|5533|5590|5906|7124|7159|7203|8673|9258|9419|9747|10055|10574|11315|23409|23484|29775|29934|56246|57187|57506|65992|149628|164153|245812	AKT2|APOD|CD247|CD36|PLK3|CRKL|CYLD|DKC1|DVL3|HSP90AA1|KCNJ11|LMNA|OAZ1|PPP3CC|PRKCZ|RAP1A|TNF|TP53BP2|CCT3|VAMP8|MFHAS1|CRIPT|TCAF1|SAE1|CCT7|PARK7|SIRT4|LEPROTL1|CARD10|SNX12|MRAP|THOC2|MAVS|DDRGK1|PYHIN1|UBL4B|CNPY4	-0.7	MyList
GO Biological Processes	19	GO:0071826	ribonucleoprotein complex subunit organization	19_GO:0071840 cellular component organization or biogenesis	-2.1	1.7	2.8	27994	299	1234	23	1.9	0.39	1939|1975|3320|3692|3921|6135|6234|6628|6732|7458|8607|8666|10181|10713|23020|23521|26121|28985|51154|65003|84769|96764|203228	EIF2D|EIF4B|HSP90AA1|EIF6|RPSA|RPL11|RPS28|SNRPB|SRPK1|EIF4H|RUVBL1|EIF3G|RBM5|USP39|SNRNP200|RPL13A|PRPF31|MCTS1|MRTO4|MRPL11|MPV17L2|TGS1|C9orf72	-0.7	MyList
GO Biological Processes	19	GO:0051225	spindle assembly	19_GO:0071840 cellular component organization or biogenesis	-2.1	2.2	2.9	27994	136	1234	13	1.1	0.29	4733|4751|6047|6188|10615|10844|54930|79441|112401|114791|140609|225689|643699	DRG1|NEK2|RNF4|RPS3|SPAG5|TUBGCP2|HAUS4|HAUS3|BIRC8|TUBGCP5|NEK7|MAPK15|GOLGA8N	-0.7	MyList
GO Biological Processes	19	GO:0031668	cellular response to extracellular stimulus	19_GO:0050896 response to stimulus	-2.1	1.8	2.8	27994	282	1234	22	1.8	0.38	468|1030|1536|1981|2950|3600|3934|4654|4780|5289|6647|9681|10985|11152|27072|54468|54474|55630|58528|84219|84879|150094	ATF4|CDKN2B|CYBB|EIF4G1|GSTP1|IL15|LCN2|MYOD1|NFE2L2|PIK3C3|SOD1|DEPDC5|GCN1|WDR45|VPS41|MIOS|KRT20|SLC39A4|RRAGD|WDR24|MFSD2A|SIK1	-0.7	MyList
GO Biological Processes	19	GO:0099587	inorganic ion import across plasma membrane	19_GO:0051179 localization	-2.1	2.5	3	27994	92	1234	10	0.81	0.26	3764|3766|3767|6524|7779|8645|23479|55503|55630|84561	KCNJ8|KCNJ10|KCNJ11|SLC5A2|SLC30A1|KCNK5|ISCU|TRPV6|SLC39A4|SLC12A8	-0.7	MyList
GO Biological Processes	19	GO:0098659	inorganic cation import across plasma membrane	19_GO:0051179 localization	-2.1	2.5	3	27994	92	1234	10	0.81	0.26	3764|3766|3767|6524|7779|8645|23479|55503|55630|84561	KCNJ8|KCNJ10|KCNJ11|SLC5A2|SLC30A1|KCNK5|ISCU|TRPV6|SLC39A4|SLC12A8	-0.7	MyList
KEGG Pathway	24	hsa04514	Cell adhesion molecules		-2.1	2.1	2.9	27994	152	1234	14	1.1	0.3	923|926|941|958|3108|3109|3111|3120|3122|3680|9019|9074|10522|25945	CD6|CD8B|CD80|CD40|HLA-DMA|HLA-DMB|HLA-DOA|HLA-DQB2|HLA-DRA|ITGA9|MPZL1|CLDN6|DEAF1|NECTIN3	-0.69	MyList
GO Biological Processes	19	GO:0006310	DNA recombination	19_GO:0008152 metabolic process	-2.1	1.7	2.8	27994	300	1234	23	1.9	0.39	86|604|958|3148|3149|5531|6117|7528|8607|27434|51010|51111|55086|56893|57820|64859|79035|80010|84083|84515|116028|127540|149840	ACTL6A|BCL6|CD40|HMGB2|HMGB3|PPP4C|RPA1|YY1|RUVBL1|POLM|EXOSC3|KMT5B|RADX|UBQLN4|CCNB1IP1|NABP1|NABP2|RMI1|ZRANB3|MCM8|RMI2|HMGB4|SHLD1	-0.69	MyList
GO Biological Processes	19	GO:0050708	regulation of protein secretion	19_GO:0051179 localization	-2.1	1.6	2.7	27994	405	1234	29	2.4	0.43	18|135|958|2697|3596|3661|3767|3996|4760|5289|5906|5950|6288|7124|7424|8660|9324|10333|23409|23568|28984|29085|54474|55107|57506|81793|84522|84868|114899	ABAT|ADORA2A|CD40|GJA1|IL13|IRF3|KCNJ11|LLGL1|NEUROD1|PIK3C3|RAP1A|RBP4|SAA1|TNF|VEGFC|IRS2|HMGN3|TLR6|SIRT4|ARL2BP|RGCC|PHPT1|KRT20|ANO1|MAVS|TLR10|JAGN1|HAVCR2|C1QTNF3	-0.69	MyList
GO Biological Processes	19	GO:0002448	mast cell mediated immunity	19_GO:0002376 immune system process	-2.1	3.1	3.2	27994	52	1234	7	0.57	0.21	2624|3596|8013|8673|10125|10417|284021	GATA2|IL13|NR4A3|VAMP8|RASGRP1|SPON2|MILR1	-0.69	MyList
GO Biological Processes	19	GO:0010883	regulation of lipid storage	19_GO:0051179 localization	-2.1	3.1	3.2	27994	52	1234	7	0.57	0.21	123|948|1066|7124|9641|51099|114885	PLIN2|CD36|CES1|TNF|IKBKE|ABHD5|OSBPL11	-0.69	MyList
GO Biological Processes	19	GO:0060627	regulation of vesicle-mediated transport	19_GO:0051179 localization	-2.1	1.5	2.7	27994	550	1234	37	3	0.49	135|208|567|717|948|1175|1812|2624|3071|3190|3596|3600|4851|5533|5869|5906|6014|6456|6647|6861|7124|7879|8291|8673|8941|8973|9765|10211|22930|23317|29934|51760|55423|55503|146395|150696|225689	ADORA2A|AKT2|B2M|C2|CD36|AP2S1|DRD1|GATA2|NCKAP1L|HNRNPK|IL13|IL15|NOTCH1|PPP3CC|RAB5B|RAP1A|RIT2|SH3GL2|SOD1|SYT5|TNF|RAB7A|DYSF|VAMP8|CDK5R2|CHRNA6|ZFYVE16|FLOT1|RAB3GAP1|DNAJC13|SNX12|SYT17|SIRPG|TRPV6|GSG1L|PROM2|MAPK15	-0.69	MyList
GO Biological Processes	19	GO:0050658	RNA transport	19_GO:0051179 localization	-2.1	1.9	2.8	27994	200	1234	17	1.4	0.33	3087|3692|4904|5903|6432|9295|9785|10211|11260|29890|55339|55341|55746|57187|65110|79228|84946	HHEX|EIF6|YBX1|RANBP2|SRSF7|SRSF11|DHX38|FLOT1|XPOT|RBM15B|WDR33|LSG1|NUP133|THOC2|UPF3A|THOC6|LTV1	-0.69	MyList
GO Biological Processes	19	GO:0050657	nucleic acid transport	19_GO:0051179 localization	-2.1	1.9	2.8	27994	200	1234	17	1.4	0.33	3087|3692|4904|5903|6432|9295|9785|10211|11260|29890|55339|55341|55746|57187|65110|79228|84946	HHEX|EIF6|YBX1|RANBP2|SRSF7|SRSF11|DHX38|FLOT1|XPOT|RBM15B|WDR33|LSG1|NUP133|THOC2|UPF3A|THOC6|LTV1	-0.69	MyList
GO Biological Processes	19	GO:0045576	mast cell activation	19_GO:0002376 immune system process	-2.1	2.8	3.1	27994	65	1234	8	0.65	0.23	399|2624|3596|8013|8673|10125|10397|284021	RHOH|GATA2|IL13|NR4A3|VAMP8|RASGRP1|NDRG1|MILR1	-0.69	MyList
GO Biological Processes	19	GO:0031640	killing of cells of other organism	19_GO:0001906 cell killing	-2.1	2.8	3.1	27994	65	1234	8	0.65	0.23	1511|1670|1991|2208|3151|3346|4069|6372	CTSG|DEFA5|ELANE|FCER2|HMGN2|HTN1|LYZ|CXCL6	-0.69	MyList
GO Biological Processes	19	GO:0044364	disruption of cells of other organism	19_GO:0051704 multi-organism process	-2.1	2.8	3.1	27994	65	1234	8	0.65	0.23	1511|1670|1991|2208|3151|3346|4069|6372	CTSG|DEFA5|ELANE|FCER2|HMGN2|HTN1|LYZ|CXCL6	-0.69	MyList
KEGG Pathway	24	ko05321	Inflammatory bowel disease (IBD)		-2.1	2.8	3.1	27994	65	1234	8	0.65	0.23	3108|3109|3111|3122|3596|5970|7124|51561	HLA-DMA|HLA-DMB|HLA-DOA|HLA-DRA|IL13|RELA|TNF|IL23A	-0.69	MyList
GO Biological Processes	19	GO:0035308	negative regulation of protein dephosphorylation	19_GO:0048519 negative regulation of biological process	-2.1	2.8	3.1	27994	65	1234	8	0.65	0.23	1408|3071|6418|7124|9258|9858|153743|221692	CRY2|NCKAP1L|SET|TNF|MFHAS1|PPP1R26|PPP1R2B|PHACTR1	-0.69	MyList
GO Biological Processes	19	GO:0009451	RNA modification	19_GO:0008152 metabolic process	-2.1	2	2.9	27994	168	1234	15	1.2	0.31	1736|1787|3028|27037|27079|29890|56931|63892|64118|79066|81890|96764|114049|127253|161931	DKC1|TRDMT1|HSD17B10|TRMT2A|RPUSD2|RBM15B|DUS3L|THADA|DUS1L|METTL16|QTRT1|TGS1|BUD23|TYW3|ADAD2	-0.69	MyList
KEGG Pathway	24	hsa05146	Amoebiasis		-2.1	2.3	3	27994	107	1234	11	0.89	0.27	731|1281|1284|1287|1511|2778|5275|5869|5970|7124|7879	C8A|COL3A1|COL4A2|COL4A5|CTSG|GNAS|SERPINB13|RAB5B|RELA|TNF|RAB7A	-0.69	MyList
KEGG Pathway	24	hsa04933	AGE-RAGE signaling pathway in diabetic complications		-2.1	2.3	3	27994	107	1234	11	0.89	0.27	208|1281|1284|1287|1536|5590|5970|7056|7124|7424|10000	AKT2|COL3A1|COL4A2|COL4A5|CYBB|PRKCZ|RELA|THBD|TNF|VEGFC|AKT3	-0.69	MyList
GO Biological Processes	19	GO:0030218	erythrocyte differentiation	19_GO:0002376 immune system process	-2.1	2.2	2.9	27994	122	1234	12	0.97	0.28	567|604|2113|2624|3071|3148|3313|9258|51341|54681|54977|94081	B2M|BCL6|ETS1|GATA2|NCKAP1L|HMGB2|HSPA9|MFHAS1|ZBTB7A|P4HTM|SLC25A38|SFXN1	-0.68	MyList
GO Biological Processes	19	GO:0001990	regulation of systemic arterial blood pressure by hormone	19_GO:0032501 multicellular organismal process	-2.1	3.4	3.3	27994	40	1234	6	0.49	0.2	1066|1359|1511|1522|1907|1908	CES1|CPA3|CTSG|CTSZ|EDN2|EDN3	-0.68	MyList
GO Biological Processes	19	GO:0090224	regulation of spindle organization	19_GO:0071840 cellular component organization or biogenesis	-2.1	3.4	3.3	27994	40	1234	6	0.49	0.2	4733|5310|6047|10615|79187|225689	DRG1|PKD1|RNF4|SPAG5|FSD1|MAPK15	-0.68	MyList
KEGG Pathway	24	ko04610	Complement and coagulation cascades		-2.1	2.6	3	27994	79	1234	9	0.73	0.24	2|717|731|1378|1675|3075|3827|5627|7056	A2M|C2|C8A|CR1|CFD|CFH|KNG1|PROS1|THBD	-0.68	MyList
GO Biological Processes	19	GO:0070373	negative regulation of ERK1 and ERK2 cascade	19_GO:0048519 negative regulation of biological process	-2.1	2.6	3	27994	79	1234	9	0.73	0.24	1852|2950|10636|27330|54206|55450|55885|161742|200734	DUSP9|GSTP1|RGS14|RPS6KA6|ERRFI1|CAMK2N1|LMO3|SPRED1|SPRED2	-0.68	MyList
GO Biological Processes	19	GO:0044057	regulation of system process	19_GO:0032501 multicellular organismal process	-2.1	1.5	2.6	27994	626	1234	41	3.3	0.51	18|100|135|491|796|1407|1573|1839|1907|1908|2258|2697|2778|2911|3767|4000|4636|4760|4824|4851|5348|5590|5731|6343|6647|6786|7528|8013|9759|11280|23467|27091|30818|53826|54206|57616|64091|84866|113246|114899|349149	ABAT|ADA|ADORA2A|ATP2B2|CALCA|CRY1|CYP2J2|HBEGF|EDN2|EDN3|FGF13|GJA1|GNAS|GRM1|KCNJ11|LMNA|MYL5|NEUROD1|NKX3-1|NOTCH1|FXYD1|PRKCZ|PTGER1|SCT|SOD1|STIM1|YY1|NR4A3|HDAC4|SCN11A|NPTXR|CACNG5|KCNIP3|FXYD6|ERRFI1|TSHZ3|POPDC2|TMEM25|C12orf57|C1QTNF3|GJC3	-0.67	MyList
KEGG Pathway	24	ko05169	Epstein-Barr virus infection		-2.1	1.9	2.8	27994	201	1234	17	1.4	0.33	208|958|960|2208|2961|3122|3587|3661|5437|5606|5970|9759|10000|10454|10623|23118|51082	AKT2|CD40|CD44|FCER2|GTF2E2|HLA-DRA|IL10RA|IRF3|POLR2H|MAP2K3|RELA|HDAC4|AKT3|TAB1|POLR3C|TAB2|POLR1D	-0.67	MyList
KEGG Pathway	24	ko05168	Herpes simplex infection		-2.1	2	2.8	27994	185	1234	16	1.3	0.32	3108|3109|3111|3122|3190|3454|3600|3661|5970|6432|6732|7124|9641|10454|23118|57506	HLA-DMA|HLA-DMB|HLA-DOA|HLA-DRA|HNRNPK|IFNAR1|IL15|IRF3|RELA|SRSF7|SRPK1|TNF|IKBKE|TAB1|TAB2|MAVS	-0.67	MyList
GO Biological Processes	19	GO:0006979	response to oxidative stress	19_GO:0050896 response to stimulus	-2.1	1.6	2.7	27994	461	1234	32	2.6	0.45	100|347|468|578|655|948|1236|1263|1536|1938|2113|2950|3934|4318|4537|4780|5660|5970|6188|6647|7124|8013|8837|10333|10636|11315|25793|51389|54936|55290|90441|139189	ADA|APOD|ATF4|BAK1|BMP7|CD36|CCR7|PLK3|CYBB|EEF2|ETS1|GSTP1|LCN2|MMP9|ND3|NFE2L2|PSAP|RELA|RPS3|SOD1|TNF|NR4A3|CFLAR|TLR6|RGS14|PARK7|FBXO7|RWDD1|ADPRS|BRF2|ZNF622|DGKK	-0.67	MyList
GO Biological Processes	19	GO:0019730	antimicrobial humoral response	19_GO:0051704 multi-organism process	-2.1	2.1	2.9	27994	138	1234	13	1.1	0.29	1511|1670|1991|3151|3346|3934|4069|6372|8349|9547|10417|60343|140683	CTSG|DEFA5|ELANE|HMGN2|HTN1|LCN2|LYZ|CXCL6|H2BC21|CXCL14|SPON2|FAM3A|BPIFA2	-0.67	MyList
GO Biological Processes	19	GO:0009410	response to xenobiotic stimulus	19_GO:0050896 response to stimulus	-2.1	1.8	2.7	27994	285	1234	22	1.8	0.38	18|100|135|790|1066|1543|1573|1787|1812|2326|2806|2950|5106|5903|5970|6609|6647|8837|9049|26050|51380|54206	ABAT|ADA|ADORA2A|CAD|CES1|CYP1A1|CYP2J2|TRDMT1|DRD1|FMO1|GOT2|GSTP1|PCK2|RANBP2|RELA|SMPD1|SOD1|CFLAR|AIP|SLITRK5|CSAD|ERRFI1	-0.67	MyList
GO Biological Processes	19	GO:0071624	positive regulation of granulocyte chemotaxis	19_GO:0040011 locomotion	-2.1	3.9	3.4	27994	29	1234	5	0.41	0.18	1236|3071|4192|8291|51561	CCR7|NCKAP1L|MDK|DYSF|IL23A	-0.67	MyList
GO Biological Processes	19	GO:0019835	cytolysis	19_GO:0009987 cellular process	-2.1	3.9	3.4	27994	29	1234	5	0.41	0.18	731|2999|3001|4069|57151	C8A|GZMH|GZMA|LYZ|LYZL6	-0.67	MyList
GO Biological Processes	19	GO:0070198	protein localization to chromosome, telomeric region	19_GO:0051179 localization	-2.1	3.9	3.4	27994	29	1234	5	0.41	0.18	1200|1736|7203|10574|79035	TPP1|DKC1|CCT3|CCT7|NABP2	-0.67	MyList
GO Biological Processes	19	GO:0044539	long-chain fatty acid import	19_GO:0051179 localization	-2.1	6.8	3.9	27994	10	1234	3	0.24	0.14	948|2170|11001	CD36|FABP3|SLC27A2	-0.67	MyList
GO Biological Processes	19	GO:1904851	positive regulation of establishment of protein localization to telomere	19_GO:0048518 positive regulation of biological process	-2.1	6.8	3.9	27994	10	1234	3	0.24	0.14	1736|7203|10574	DKC1|CCT3|CCT7	-0.67	MyList
GO Biological Processes	19	GO:0051182	coenzyme transport	19_GO:0051179 localization	-2.1	6.8	3.9	27994	10	1234	3	0.24	0.14	8884|9197|9963	SLC5A6|SLC33A1|SLC23A1	-0.67	MyList
GO Biological Processes	19	GO:0014824	artery smooth muscle contraction	19_GO:0032501 multicellular organismal process	-2.1	6.8	3.9	27994	10	1234	3	0.24	0.14	1907|1908|1909	EDN2|EDN3|EDNRA	-0.67	MyList
GO Biological Processes	19	GO:0075522	IRES-dependent viral translational initiation	19_GO:0051704 multi-organism process	-2.1	6.8	3.9	27994	10	1234	3	0.24	0.14	1939|5094|28985	EIF2D|PCBP2|MCTS1	-0.67	MyList
GO Biological Processes	19	GO:0070942	neutrophil mediated cytotoxicity	19_GO:0001906 cell killing	-2.1	6.8	3.9	27994	10	1234	3	0.24	0.14	1511|1991|6372	CTSG|ELANE|CXCL6	-0.67	MyList
GO Biological Processes	19	GO:1990542	mitochondrial transmembrane transport	19_GO:0051179 localization	-2.1	2.3	2.9	27994	108	1234	11	0.89	0.27	516|521|539|6576|7351|26517|54977|55013|91689|94081|119559	ATP5MC1|ATP5ME|ATP5PO|SLC25A1|UCP2|TIMM13|SLC25A38|MCUB|SMDT1|SFXN1|SFXN4	-0.67	MyList
GO Biological Processes	19	GO:0008593	regulation of Notch signaling pathway	19_GO:0023052 signaling	-2.1	2.3	2.9	27994	108	1234	11	0.89	0.27	604|655|2624|3996|4242|4851|11060|51006|51162|51341|55343	BCL6|BMP7|GATA2|LLGL1|MFNG|NOTCH1|WWP2|SLC35C2|EGFL7|ZBTB7A|SLC35C1	-0.67	MyList
GO Biological Processes	19	GO:0045471	response to ethanol	19_GO:0050896 response to stimulus	-2.1	2.2	2.9	27994	123	1234	12	0.97	0.28	18|578|1536|1938|2806|2950|3596|4519|4538|4736|5950|6647	ABAT|BAK1|CYBB|EEF2|GOT2|GSTP1|IL13|CYTB|ND4|RPL10A|RBP4|SOD1	-0.67	MyList
KEGG Pathway	24	ko04142	Lysosome		-2.1	2.2	2.9	27994	123	1234	12	0.97	0.28	1200|1511|1521|1522|2799|3425|4758|5660|6609|8722|9476|9583	TPP1|CTSG|CTSW|CTSZ|GNS|IDUA|NEU1|PSAP|SMPD1|CTSF|NAPSA|ENTPD4	-0.67	MyList
GO Biological Processes	19	GO:1904018	positive regulation of vasculature development	19_GO:0048518 positive regulation of biological process	-2.1	1.8	2.8	27994	235	1234	19	1.5	0.35	958|1536|2113|2246|2624|4192|4780|4851|5906|6786|7424|8837|10000|51564|55109|56005|57608|284361|339123	CD40|CYBB|ETS1|FGF1|GATA2|MDK|NFE2L2|NOTCH1|RAP1A|STIM1|VEGFC|CFLAR|AKT3|HDAC7|AGGF1|MYDGF|JCAD|EMC10|JMJD8	-0.67	MyList
GO Biological Processes	19	GO:0009311	oligosaccharide metabolic process	19_GO:0008152 metabolic process	-2.1	3	3.1	27994	53	1234	7	0.57	0.21	3425|4123|4758|6483|8706|55808|89792	IDUA|MAN2C1|NEU1|ST3GAL2|B3GALNT1|ST6GALNAC1|GAL3ST3	-0.67	MyList
GO Biological Processes	19	GO:0097366	response to bronchodilator	19_GO:0050896 response to stimulus	-2.1	3	3.1	27994	53	1234	7	0.57	0.21	135|1236|1787|1812|5903|6647|8837	ADORA2A|CCR7|TRDMT1|DRD1|RANBP2|SOD1|CFLAR	-0.67	MyList
GO Biological Processes	19	GO:0034614	cellular response to reactive oxygen species	19_GO:0050896 response to stimulus	-2.1	2	2.8	27994	170	1234	15	1.2	0.31	655|948|2113|3934|4318|4780|5660|5970|6188|6647|7124|8013|8837|11315|54936	BMP7|CD36|ETS1|LCN2|MMP9|NFE2L2|PSAP|RELA|RPS3|SOD1|TNF|NR4A3|CFLAR|PARK7|ADPRS	-0.66	MyList
GO Biological Processes	19	GO:0032874	positive regulation of stress-activated MAPK cascade	19_GO:0048518 positive regulation of biological process	-2.1	2	2.8	27994	170	1234	15	1.2	0.31	1236|1857|4296|6188|6788|7124|9258|9770|10125|10333|10912|11211|55504|90441|284361	CCR7|DVL3|MAP3K11|RPS3|STK3|TNF|MFHAS1|RASSF2|RASGRP1|TLR6|GADD45G|FZD10|TNFRSF19|ZNF622|EMC10	-0.66	MyList
GO Biological Processes	19	GO:0007420	brain development	19_GO:0032502 developmental process	-2.1	1.4	2.6	27994	761	1234	48	3.9	0.55	18|347|357|372|547|567|578|655|886|1281|1399|1812|2113|2131|2258|2356|2624|3362|4192|4538|4722|4724|4760|4851|5013|5533|5660|5810|6343|6594|6628|8013|8660|8925|8941|9963|22930|26050|27185|51506|57526|84879|113246|140679|146760|221692|317762|388662	ABAT|APOD|SHROOM2|ARCN1|KIF1A|B2M|BAK1|BMP7|CCKAR|COL3A1|CRKL|DRD1|ETS1|EXT1|FGF13|FPGS|GATA2|HTR6|MDK|ND4|NDUFS3|NDUFS4|NEUROD1|NOTCH1|OTX1|PPP3CC|PSAP|RAD1|SCT|SMARCA1|SNRPB|NR4A3|IRS2|HERC1|CDK5R2|SLC23A1|RAB3GAP1|SLITRK5|DISC1|UFC1|PCDH19|MFSD2A|C12orf57|SLC32A1|RTN4RL1|PHACTR1|CCDC85C|SLC6A17	-0.66	MyList
GO Biological Processes	19	GO:0043536	positive regulation of blood vessel endothelial cell migration	19_GO:0040011 locomotion	-2.1	2.6	3	27994	80	1234	9	0.73	0.24	958|2113|2624|4780|5606|7424|10000|51564|57608	CD40|ETS1|GATA2|NFE2L2|MAP2K3|VEGFC|AKT3|HDAC7|JCAD	-0.66	MyList
GO Biological Processes	19	GO:0032204	regulation of telomere maintenance	19_GO:0071840 cellular component organization or biogenesis	-2.1	2.6	3	27994	80	1234	9	0.73	0.24	1736|4751|7203|10574|64282|79035|80169|140609|225689	DKC1|NEK2|CCT3|CCT7|TENT4B|NABP2|CTC1|NEK7|MAPK15	-0.66	MyList
GO Biological Processes	19	GO:0061081	positive regulation of myeloid leukocyte cytokine production involved in immune response	19_GO:0002376 immune system process	-2.1	4.8	3.5	27994	19	1234	4	0.32	0.16	948|8013|10417|57506	CD36|NR4A3|SPON2|MAVS	-0.66	MyList
GO Biological Processes	19	GO:2000042	negative regulation of double-strand break repair via homologous recombination	19_GO:0048519 negative regulation of biological process	-2.1	4.8	3.5	27994	19	1234	4	0.32	0.16	55086|56893|116028|149840	RADX|UBQLN4|RMI2|SHLD1	-0.66	MyList
GO Biological Processes	19	GO:0090670	RNA localization to Cajal body	19_GO:0051179 localization	-2.1	4.8	3.5	27994	19	1234	4	0.32	0.16	1736|7203|8607|10574	DKC1|CCT3|RUVBL1|CCT7	-0.66	MyList
GO Biological Processes	19	GO:0090671	telomerase RNA localization to Cajal body	19_GO:0051179 localization	-2.1	4.8	3.5	27994	19	1234	4	0.32	0.16	1736|7203|8607|10574	DKC1|CCT3|RUVBL1|CCT7	-0.66	MyList
GO Biological Processes	19	GO:0090685	RNA localization to nucleus	19_GO:0051179 localization	-2.1	4.8	3.5	27994	19	1234	4	0.32	0.16	1736|7203|8607|10574	DKC1|CCT3|RUVBL1|CCT7	-0.66	MyList
GO Biological Processes	19	GO:0001991	regulation of systemic arterial blood pressure by circulatory renin-angiotensin	19_GO:0032501 multicellular organismal process	-2.1	4.8	3.5	27994	19	1234	4	0.32	0.16	1066|1359|1511|1522	CES1|CPA3|CTSG|CTSZ	-0.66	MyList
GO Biological Processes	19	GO:0090672	telomerase RNA localization	19_GO:0051179 localization	-2.1	4.8	3.5	27994	19	1234	4	0.32	0.16	1736|7203|8607|10574	DKC1|CCT3|RUVBL1|CCT7	-0.66	MyList
GO Biological Processes	19	GO:0002922	positive regulation of humoral immune response	19_GO:0002376 immune system process	-2.1	4.8	3.5	27994	19	1234	4	0.32	0.16	1236|2208|3263|7124	CCR7|FCER2|HPX|TNF	-0.66	MyList
GO Biological Processes	19	GO:0051188	cofactor biosynthetic process	19_GO:0008152 metabolic process	-2.1	1.7	2.7	27994	321	1234	24	1.9	0.39	1536|1543|2027|2356|3692|4337|4780|5224|5903|6576|6647|7923|8942|9759|23205|23475|25902|51341|54977|55746|79066|83401|339123|494143	CYBB|CYP1A1|ENO3|FPGS|EIF6|MOCS1|NFE2L2|PGAM2|RANBP2|SLC25A1|SOD1|HSD17B8|KYNU|HDAC4|ACSBG1|QPRT|MTHFD1L|ZBTB7A|SLC25A38|NUP133|METTL16|ELOVL3|JMJD8|CHAC2	-0.66	MyList
GO Biological Processes	19	GO:0051223	regulation of protein transport	19_GO:0051179 localization	-2.1	1.5	2.6	27994	648	1234	42	3.4	0.52	18|135|208|347|948|958|1263|2697|3596|3661|3767|3996|4760|4946|5289|5590|5906|5950|6288|7124|7424|8660|9324|9747|10055|10333|11060|11315|23409|23568|28984|29085|29934|54474|55107|57187|57506|81793|84522|84868|114899|164153	ABAT|ADORA2A|AKT2|APOD|CD36|CD40|PLK3|GJA1|IL13|IRF3|KCNJ11|LLGL1|NEUROD1|OAZ1|PIK3C3|PRKCZ|RAP1A|RBP4|SAA1|TNF|VEGFC|IRS2|HMGN3|TCAF1|SAE1|TLR6|WWP2|PARK7|SIRT4|ARL2BP|RGCC|PHPT1|SNX12|KRT20|ANO1|THOC2|MAVS|TLR10|JAGN1|HAVCR2|C1QTNF3|UBL4B	-0.66	MyList
GO Biological Processes	19	GO:0007618	mating	19_GO:0022414 reproductive process	-2.1	3.3	3.2	27994	41	1234	6	0.49	0.2	18|100|1812|9759|55585|282969	ABAT|ADA|DRD1|HDAC4|UBE2Q1|FUOM	-0.66	MyList
GO Biological Processes	19	GO:0051236	establishment of RNA localization	19_GO:0051179 localization	-2.1	1.9	2.8	27994	203	1234	17	1.4	0.33	3087|3692|4904|5903|6432|9295|9785|10211|11260|29890|55339|55341|55746|57187|65110|79228|84946	HHEX|EIF6|YBX1|RANBP2|SRSF7|SRSF11|DHX38|FLOT1|XPOT|RBM15B|WDR33|LSG1|NUP133|THOC2|UPF3A|THOC6|LTV1	-0.66	MyList
GO Biological Processes	19	GO:0030900	forebrain development	19_GO:0032502 developmental process	-2.1	1.6	2.7	27994	392	1234	28	2.3	0.42	547|567|886|1281|1399|1812|2113|2131|2258|2624|3362|4192|4760|4851|5013|6343|8013|8925|8941|22930|26050|27185|84879|113246|140679|146760|221692|317762	KIF1A|B2M|CCKAR|COL3A1|CRKL|DRD1|ETS1|EXT1|FGF13|GATA2|HTR6|MDK|NEUROD1|NOTCH1|OTX1|SCT|NR4A3|HERC1|CDK5R2|RAB3GAP1|SLITRK5|DISC1|MFSD2A|C12orf57|SLC32A1|RTN4RL1|PHACTR1|CCDC85C	-0.66	MyList
GO Biological Processes	19	GO:0050821	protein stabilization	19_GO:0065007 biological regulation	-2.1	1.9	2.8	27994	187	1234	16	1.3	0.32	573|1857|3320|6135|6788|7203|7480|8239|9770|10211|10574|11140|11315|55664|84515|149628	BAG1|DVL3|HSP90AA1|RPL11|STK3|CCT3|WNT10B|USP9X|RASSF2|FLOT1|CCT7|CDC37|PARK7|CDC37L1|MCM8|PYHIN1	-0.65	MyList
GO Biological Processes	19	GO:0002790	peptide secretion	19_GO:0051179 localization	-2.1	1.5	2.6	27994	556	1234	37	3	0.49	18|135|958|1363|1908|2697|3596|3661|3767|3996|4760|5289|5660|5799|5906|5950|6288|6343|7124|7424|8291|8660|9324|10333|11315|23409|23568|28984|29085|54474|55107|55585|57506|81793|84522|84868|114899	ABAT|ADORA2A|CD40|CPE|EDN3|GJA1|IL13|IRF3|KCNJ11|LLGL1|NEUROD1|PIK3C3|PSAP|PTPRN2|RAP1A|RBP4|SAA1|SCT|TNF|VEGFC|DYSF|IRS2|HMGN3|TLR6|PARK7|SIRT4|ARL2BP|RGCC|PHPT1|KRT20|ANO1|UBE2Q1|MAVS|TLR10|JAGN1|HAVCR2|C1QTNF3	-0.65	MyList
KEGG Pathway	24	hsa05200	Pathways in cancer		-2	1.5	2.6	27994	575	1234	38	3.1	0.49	208|578|1030|1284|1287|1399|1857|1909|2002|2113|2246|2258|2778|2950|3075|3320|3454|3596|3600|3827|4318|4780|4824|4851|5731|5970|7424|7480|10000|10125|10297|10683|10912|11211|26508|51561|112401|283349	AKT2|BAK1|CDKN2B|COL4A2|COL4A5|CRKL|DVL3|EDNRA|ELK1|ETS1|FGF1|FGF13|GNAS|GSTP1|CFH|HSP90AA1|IFNAR1|IL13|IL15|KNG1|MMP9|NFE2L2|NKX3-1|NOTCH1|PTGER1|RELA|VEGFC|WNT10B|AKT3|RASGRP1|APC2|DLL3|GADD45G|FZD10|HEYL|IL23A|BIRC8|RASSF3	-0.65	MyList
GO Biological Processes	19	GO:0030100	regulation of endocytosis	19_GO:0071840 cellular component organization or biogenesis	-2	1.7	2.7	27994	288	1234	22	1.8	0.38	567|717|948|1175|2624|3071|3190|3600|5533|5869|5906|6014|6456|6647|7124|8291|9765|10211|29934|55423|146395|150696	B2M|C2|CD36|AP2S1|GATA2|NCKAP1L|HNRNPK|IL15|PPP3CC|RAB5B|RAP1A|RIT2|SH3GL2|SOD1|TNF|DYSF|ZFYVE16|FLOT1|SNX12|SIRPG|GSG1L|PROM2	-0.64	MyList
GO Biological Processes	19	GO:0007051	spindle organization	19_GO:0071840 cellular component organization or biogenesis	-2	1.9	2.7	27994	204	1234	17	1.4	0.33	4342|4733|4751|5310|6047|6188|10615|10636|10844|54930|79187|79441|112401|114791|140609|225689|643699	MOS|DRG1|NEK2|PKD1|RNF4|RPS3|SPAG5|RGS14|TUBGCP2|HAUS4|FSD1|HAUS3|BIRC8|TUBGCP5|NEK7|MAPK15|GOLGA8N	-0.64	MyList
GO Biological Processes	19	GO:0030258	lipid modification	19_GO:0008152 metabolic process	-2	1.8	2.7	27994	271	1234	21	1.7	0.37	208|347|1543|2170|5264|5289|6483|8013|8660|10994|11001|23409|27124|55343|57217|84879|139189|219743|253430|285172|375298	AKT2|APOD|CYP1A1|FABP3|PHYH|PIK3C3|ST3GAL2|NR4A3|IRS2|ILVBL|SLC27A2|SIRT4|INPP5J|SLC35C1|TTC7A|MFSD2A|DGKK|TYSND1|IPMK|FAM126B|CERKL	-0.64	MyList
GO Biological Processes	19	GO:1903018	regulation of glycoprotein metabolic process	19_GO:0050789 regulation of biological process	-2	2.9	3.1	27994	54	1234	7	0.57	0.21	1236|1839|3600|9452|10267|10585|29954	CCR7|HBEGF|IL15|ITM2A|RAMP1|POMT1|POMT2	-0.64	MyList
GO Biological Processes	19	GO:0019915	lipid storage	19_GO:0051179 localization	-2	2.5	2.9	27994	81	1234	9	0.73	0.24	123|948|1066|1407|7124|8291|9641|51099|114885	PLIN2|CD36|CES1|CRY1|TNF|DYSF|IKBKE|ABHD5|OSBPL11	-0.64	MyList
GO Biological Processes	19	GO:0002285	lymphocyte activation involved in immune response	19_GO:0002376 immune system process	-2	1.9	2.7	27994	188	1234	16	1.3	0.32	100|604|911|941|958|3109|4192|4242|5590|9452|10892|51010|51111|51561|84868|149840	ADA|BCL6|CD1C|CD80|CD40|HLA-DMB|MDK|MFNG|PRKCZ|ITM2A|MALT1|EXOSC3|KMT5B|IL23A|HAVCR2|SHLD1	-0.64	MyList
GO Biological Processes	19	GO:0043484	regulation of RNA splicing	19_GO:0050789 regulation of biological process	-2	2	2.8	27994	156	1234	14	1.1	0.3	3190|4654|6432|6732|10181|26528|29890|51341|51755|54845|55544|79026|79066|92906	HNRNPK|MYOD1|SRSF7|SRPK1|RBM5|DAZAP1|RBM15B|ZBTB7A|CDK12|ESRP1|RBM38|AHNAK|METTL16|HNRNPLL	-0.64	MyList
GO Biological Processes	19	GO:0006664	glycolipid metabolic process	19_GO:0008152 metabolic process	-2	2.3	2.9	27994	110	1234	11	0.89	0.27	4758|5279|5660|6483|6609|8706|8733|9488|25870|51604|89792	NEU1|PIGC|PSAP|ST3GAL2|SMPD1|B3GALNT1|GPAA1|PIGB|SUMF2|PIGT|GAL3ST3	-0.64	MyList
GO Biological Processes	19	GO:0070304	positive regulation of stress-activated protein kinase signaling cascade	19_GO:0048518 positive regulation of biological process	-2	2	2.8	27994	172	1234	15	1.2	0.31	1236|1857|4296|6188|6788|7124|9258|9770|10125|10333|10912|11211|55504|90441|284361	CCR7|DVL3|MAP3K11|RPS3|STK3|TNF|MFHAS1|RASSF2|RASGRP1|TLR6|GADD45G|FZD10|TNFRSF19|ZNF622|EMC10	-0.64	MyList
GO Biological Processes	19	GO:0032728	positive regulation of interferon-beta production	19_GO:0048518 positive regulation of biological process	-2	3.8	3.3	27994	30	1234	5	0.41	0.18	3148|3661|10211|10623|57506	HMGB2|IRF3|FLOT1|POLR3C|MAVS	-0.64	MyList
GO Biological Processes	19	GO:0036475	neuron death in response to oxidative stress	19_GO:0050896 response to stimulus	-2	3.8	3.3	27994	30	1234	5	0.41	0.18	468|8013|10333|11315|25793	ATF4|NR4A3|TLR6|PARK7|FBXO7	-0.64	MyList
GO Biological Processes	19	GO:0043372	positive regulation of CD4-positive, alpha-beta T cell differentiation	19_GO:0022610 biological adhesion	-2	3.8	3.3	27994	30	1234	5	0.41	0.18	941|3071|5590|10892|51561	CD80|NCKAP1L|PRKCZ|MALT1|IL23A	-0.64	MyList
GO Biological Processes	19	GO:0060142	regulation of syncytium formation by plasma membrane fusion	19_GO:0032502 developmental process	-2	3.8	3.3	27994	30	1234	5	0.41	0.18	4654|4773|8837|10211|92304	MYOD1|NFATC2|CFLAR|FLOT1|SCGB3A1	-0.64	MyList
GO Biological Processes	19	GO:0010466	negative regulation of peptidase activity	19_GO:0048519 negative regulation of biological process	-2	1.8	2.7	27994	272	1234	21	1.7	0.37	2|12|135|960|1378|1469|3476|3827|4102|4318|5275|5627|7124|8837|11315|22900|27290|51035|51499|83596|112401	A2M|SERPINA3|ADORA2A|CD44|CR1|CST1|IGBP1|KNG1|MAGEA3|MMP9|SERPINB13|PROS1|TNF|CFLAR|PARK7|CARD8|SPINK4|UBXN1|TRIAP1|BCL2L12|BIRC8	-0.63	MyList
GO Biological Processes	19	GO:0001889	liver development	19_GO:0032502 developmental process	-2	2.1	2.8	27994	141	1234	13	1.1	0.29	100|790|1543|2246|2356|4192|4851|5106|5310|5906|5970|8837|10370	ADA|CAD|CYP1A1|FGF1|FPGS|MDK|NOTCH1|PCK2|PKD1|RAP1A|RELA|CFLAR|CITED2	-0.63	MyList
GO Biological Processes	19	GO:1903532	positive regulation of secretion by cell	19_GO:0048518 positive regulation of biological process	-2	1.7	2.6	27994	342	1234	25	2	0.4	18|135|1908|2624|2697|3596|3661|4824|4828|5950|6288|6343|7124|7424|7879|8660|8673|8941|22930|28984|29085|55107|57506|84868|114899	ABAT|ADORA2A|EDN3|GATA2|GJA1|IL13|IRF3|NKX3-1|NMB|RBP4|SAA1|SCT|TNF|VEGFC|RAB7A|IRS2|VAMP8|CDK5R2|RAB3GAP1|RGCC|PHPT1|ANO1|MAVS|HAVCR2|C1QTNF3	-0.62	MyList
GO Biological Processes	19	GO:0035249	synaptic transmission, glutamatergic	19_GO:0023052 signaling	-2	2.4	2.9	27994	96	1234	10	0.81	0.26	135|1812|2911|2914|2915|7124|22930|27091|27185|57616	ADORA2A|DRD1|GRM1|GRM4|GRM5|TNF|RAB3GAP1|CACNG5|DISC1|TSHZ3	-0.62	MyList
GO Biological Processes	19	GO:0072595	maintenance of protein localization in organelle	19_GO:0051179 localization	-2	3.2	3.1	27994	42	1234	6	0.49	0.2	2697|8733|9913|11315|23568|400916	GJA1|GPAA1|SUPT7L|PARK7|ARL2BP|CHCHD10	-0.62	MyList
GO Biological Processes	19	GO:0000187	activation of MAPK activity	19_GO:0048518 positive regulation of biological process	-2	2	2.8	27994	157	1234	14	1.1	0.3	1399|1852|2246|2911|2914|4296|4342|5606|6288|6647|7124|10454|23118|257397	CRKL|DUSP9|FGF1|GRM1|GRM4|MAP3K11|MOS|MAP2K3|SAA1|SOD1|TNF|TAB1|TAB2|TAB3	-0.62	MyList
KEGG Pathway	24	ko05164	Influenza A		-2	2	2.7	27994	173	1234	15	1.2	0.31	208|3108|3109|3111|3122|3454|3661|5606|5970|7124|7706|8794|9641|10000|57506	AKT2|HLA-DMA|HLA-DMB|HLA-DOA|HLA-DRA|IFNAR1|IRF3|MAP2K3|RELA|TNF|TRIM25|TNFRSF10C|IKBKE|AKT3|MAVS	-0.62	MyList
GO Biological Processes	19	GO:0050851	antigen receptor-mediated signaling pathway	19_GO:0002376 immune system process	-2	1.7	2.6	27994	325	1234	24	1.9	0.39	100|915|919|1236|1399|1540|3071|3120|3122|4690|4773|5695|5720|5970|6188|7535|8631|10892|23118|29085|53347|84433|89857|387357	ADA|CD3D|CD247|CCR7|CRKL|CYLD|NCKAP1L|HLA-DQB2|HLA-DRA|NCK1|NFATC2|PSMB7|PSME1|RELA|RPS3|ZAP70|SKAP1|MALT1|TAB2|PHPT1|UBASH3A|CARD11|KLHL6|THEMIS	-0.62	MyList
GO Biological Processes	19	GO:1903509	liposaccharide metabolic process	19_GO:0008152 metabolic process	-2	2.2	2.8	27994	111	1234	11	0.89	0.27	4758|5279|5660|6483|6609|8706|8733|9488|25870|51604|89792	NEU1|PIGC|PSAP|ST3GAL2|SMPD1|B3GALNT1|GPAA1|PIGB|SUMF2|PIGT|GAL3ST3	-0.62	MyList
GO Biological Processes	19	GO:0034440	lipid oxidation	19_GO:0008152 metabolic process	-2	2.2	2.8	27994	111	1234	11	0.89	0.27	208|347|2170|5264|8013|8660|10994|11001|23409|84879|219743	AKT2|APOD|FABP3|PHYH|NR4A3|IRS2|ILVBL|SLC27A2|SIRT4|MFSD2A|TYSND1	-0.62	MyList

## Sheet: Severe vs Normal-GO and KEGG
Category	CategoryID	GO	Description	PARENT_GO	LogP	Enrichment	Z-score	#TotalGeneInLibrary	#GeneInGO	#GeneInHitList	#GeneInGOAndHitList	%InGO	STDV %InGO	GeneID	Hits	Log(q-value)	GeneList
Reactome Gene Sets	6	R-HSA-1280218	Adaptive Immune System		-12	2.1	8.2	27994	756	1776	102	5.7	0.55	160|162|208|567|642|911|915|919|926|941|948|958|975|991|1175|1280|1281|1326|1509|1536|2214|3109|3111|3120|3122|3123|3693|3811|3932|4690|4773|5683|5695|5720|5795|5906|5970|6047|6396|6456|6468|6786|7097|7278|7316|7318|7326|7409|7454|7535|7704|7879|8503|8673|8722|8778|8925|9371|9616|9870|10000|10125|10193|10225|10333|10376|10892|11024|11258|11314|23118|23295|25793|25897|27040|27246|29882|29990|50489…	AP2A1|AP1B1|AKT2|B2M|BLMH|CD1C|CD3D|CD247|CD8B|CD80|CD36|CD40|CD81|CDC20|AP2S1|COL2A1|COL3A1|MAP3K8|CTSD|CYBB|FCGR3A|HLA-DMB|HLA-DOA|HLA-DQB2|HLA-DRA|HLA-DRB1|ITGB5|KIR3DL1|LCK|NCK1|NFATC2|PSMA2|PSMB7|PSME1|PTPRJ|RAP1A|RELA|RNF4|SEC13|SH3GL2|FBXW4|STIM1|TLR2|TUBA3C|UBC|UBA7|UBE2G1|VAV1|WAS|ZAP70|ZBTB16|RAB7A|PIK3R3|VAMP8|CTSF|SIGLEC5|HERC1|KIF3B|RNF7|AREL1|AKT3|RASGRP1|RNF41|CD96|TLR6|TUBA1B|MALT…	-8.1	MyList
GO Biological Processes	19	GO:0002366	leukocyte activation involved in immune response	19_GO:0002376 immune system process	-12	2.1	8	27994	718	1776	97	5.5	0.54	1|12|100|567|604|911|932|941|948|958|960|961|975|1378|1509|1511|1522|1536|1667|1675|1938|1991|2067|2215|2358|2624|2799|2950|3071|3109|3320|3577|3596|3615|3735|3934|4048|4069|4125|4192|4242|4311|4318|4683|4758|5547|5590|5660|5683|5695|5734|5795|5799|5869|5906|5914|6093|6590|6830|6993|7097|7130|7374|7879|8013|8288|8291|8673|8778|9452|9725|10039|10125|10892|11001|11314|11322|22976|23317|23412|27040|…	A1BG|SERPINA3|ADA|B2M|BCL6|CD1C|MS4A3|CD80|CD36|CD40|CD44|CD47|CD81|CR1|CTSD|CTSG|CTSZ|CYBB|DEFA1|CFD|EEF2|ELANE|ERCC1|FCGR3B|FPR2|GATA2|GNS|GSTP1|NCKAP1L|HLA-DMB|HSP90AA1|CXCR1|IL13|IMPDH2|KARS1|LCN2|LTA4H|LYZ|MAN2B1|MDK|MFNG|MME|MMP9|NBN|NEU1|PRCP|PRKCZ|PSAP|PSMA2|PSMB7|PTGER4|PTPRJ|PTPRN2|RAB5B|RAP1A|RARA|ROCK1|SLPI|SUPT6H|DYNLT1|TLR2|TNFAIP6|UNG|RAB7A|NR4A3|EPX|DYSF|VAMP8|SIGLEC5|ITM2A|TMEM63…	-7.8	MyList
GO Biological Processes	19	GO:0002263	cell activation involved in immune response	19_GO:0002376 immune system process	-12	2.1	7.9	27994	722	1776	97	5.5	0.54	1|12|100|567|604|911|932|941|948|958|960|961|975|1378|1509|1511|1522|1536|1667|1675|1938|1991|2067|2215|2358|2624|2799|2950|3071|3109|3320|3577|3596|3615|3735|3934|4048|4069|4125|4192|4242|4311|4318|4683|4758|5547|5590|5660|5683|5695|5734|5795|5799|5869|5906|5914|6093|6590|6830|6993|7097|7130|7374|7879|8013|8288|8291|8673|8778|9452|9725|10039|10125|10892|11001|11314|11322|22976|23317|23412|27040|…	A1BG|SERPINA3|ADA|B2M|BCL6|CD1C|MS4A3|CD80|CD36|CD40|CD44|CD47|CD81|CR1|CTSD|CTSG|CTSZ|CYBB|DEFA1|CFD|EEF2|ELANE|ERCC1|FCGR3B|FPR2|GATA2|GNS|GSTP1|NCKAP1L|HLA-DMB|HSP90AA1|CXCR1|IL13|IMPDH2|KARS1|LCN2|LTA4H|LYZ|MAN2B1|MDK|MFNG|MME|MMP9|NBN|NEU1|PRCP|PRKCZ|PSAP|PSMA2|PSMB7|PTGER4|PTPRJ|PTPRN2|RAB5B|RAP1A|RARA|ROCK1|SLPI|SUPT6H|DYNLT1|TLR2|TNFAIP6|UNG|RAB7A|NR4A3|EPX|DYSF|VAMP8|SIGLEC5|ITM2A|TMEM63…	-7.8	MyList
GO Biological Processes	19	GO:0045785	positive regulation of cell adhesion	19_GO:0022610 biological adhesion	-10	2.4	7.6	27994	428	1776	65	3.7	0.45	100|399|604|655|708|923|941|948|960|961|975|1236|1326|1399|1540|1803|1991|2113|2319|2651|3071|3109|3600|3611|3932|4192|4690|5578|5590|5795|5914|5970|6093|6188|6352|7010|7124|7168|7409|7535|7704|8013|8291|8631|10125|10148|10211|10370|10630|10892|11078|22890|25890|27185|51561|55423|55604|57580|64926|80005|84433|84466|84868|151888|285613	ADA|RHOH|BCL6|BMP7|C1QBP|CD6|CD80|CD36|CD44|CD47|CD81|CCR7|MAP3K8|CRKL|CYLD|DPP4|ELANE|ETS1|FLOT2|GCNT2|NCKAP1L|HLA-DMB|IL15|ILK|LCK|MDK|NCK1|PRKCA|PRKCZ|PTPRJ|RARA|RELA|ROCK1|RPS3|CCL5|TEK|TNF|TPM1|VAV1|ZAP70|ZBTB16|NR4A3|DYSF|SKAP1|RASGRP1|EBI3|FLOT1|CITED2|PDPN|MALT1|TRIOBP|ZBTB1|ABI3BP|DISC1|IL23A|SIRPG|CARMIL1|PREX1|RASAL3|DOCK5|CARD11|MEGF10|HAVCR2|BTLA|RELL2	-6.5	MyList
Reactome Gene Sets	6	R-HSA-8953854	Metabolism of RNA		-10	2.1	7.3	27994	673	1776	88	5	0.51	1207|1736|1787|1975|1981|2071|3028|3190|3921|4736|4809|4839|4904|5094|5437|5578|5683|5695|5720|5903|6124|6135|6137|6142|6158|6171|6187|6188|6191|6217|6218|6222|6227|6230|6234|6235|6396|6418|6432|6627|6628|6632|6638|6829|7316|8125|9136|9295|9716|9785|10181|10465|10713|11260|22984|23020|23511|23521|23536|25804|25926|26121|28987|51010|51202|51367|51690|54464|55181|55339|55651|55746|55802|56902|57187…	CLNS1A|DKC1|TRDMT1|EIF4B|EIF4G1|ERCC3|HSD17B10|HNRNPK|RPSA|RPL10A|SNU13|NOP2|YBX1|PCBP2|POLR2H|PRKCA|PSMA2|PSMB7|PSME1|RANBP2|RPL4|RPL11|RPL13|RPL18A|RPL28|RPL41|RPS2|RPS3|RPS4X|RPS16|RPS17|RPS18|RPS21|RPS25|RPS28|RPS29|SEC13|SET|SRSF7|SNRPA1|SNRPB|SNRPD1|SNRPN|SUPT5H|UBC|ANP32A|RRP9|SRSF11|AQR|DHX38|RBM5|PPIH|USP39|XPOT|PDCD11|SNRNP200|NUP188|RPL13A|ADAT1|LSM4|NOL11|PRPF31|NOB1|EXOSC3|DDX47|POP5…	-6.4	MyList
GO Biological Processes	19	GO:0032496	response to lipopolysaccharide	19_GO:0051704 multi-organism process	-9.7	2.5	7.4	27994	334	1776	54	3	0.41	19|923|941|948|958|1236|1511|1543|1667|1670|1991|2326|2687|2697|2950|3148|3394|3454|3587|3596|3661|3934|4791|4795|4851|5467|5578|5731|5734|5914|5970|6352|6372|6590|6868|7056|7097|7124|9516|10221|10225|10417|10891|10892|22900|23097|23118|27179|55970|57402|59307|84868|342979|389643	ABCA1|CD6|CD80|CD36|CD40|CCR7|CTSG|CYP1A1|DEFA1|DEFA5|ELANE|FMO1|GGT5|GJA1|GSTP1|HMGB2|IRF8|IFNAR1|IL10RA|IL13|IRF3|LCN2|NFKB2|NFKBIL1|NOTCH1|PPARD|PRKCA|PTGER1|PTGER4|RARA|RELA|CCL5|CXCL6|SLPI|ADAM17|THBD|TLR2|TNF|LITAF|TRIB1|CD96|SPON2|PPARGC1A|MALT1|CARD8|CDK19|TAB2|IL36A|GNG12|S100A14|SIGIRR|HAVCR2|PALM3|NUGGC	-6.1	MyList
GO Biological Processes	19	GO:0022409	positive regulation of cell-cell adhesion	19_GO:0022610 biological adhesion	-9.6	2.7	7.5	27994	279	1776	48	2.7	0.38	100|399|604|655|923|941|960|961|975|1236|1326|1540|1803|1991|2113|2319|2651|3071|3109|3600|3932|4192|4690|5590|5914|5970|6188|6352|7124|7409|7535|7704|8013|8631|10125|10148|10211|10370|10630|10892|22890|51561|55423|64926|84433|84466|84868|151888	ADA|RHOH|BCL6|BMP7|CD6|CD80|CD44|CD47|CD81|CCR7|MAP3K8|CYLD|DPP4|ELANE|ETS1|FLOT2|GCNT2|NCKAP1L|HLA-DMB|IL15|LCK|MDK|NCK1|PRKCZ|RARA|RELA|RPS3|CCL5|TNF|VAV1|ZAP70|ZBTB16|NR4A3|SKAP1|RASGRP1|EBI3|FLOT1|CITED2|PDPN|MALT1|ZBTB1|IL23A|SIRPG|RASAL3|CARD11|MEGF10|HAVCR2|BTLA	-6.1	MyList
GO Biological Processes	19	GO:0002237	response to molecule of bacterial origin	19_GO:0051704 multi-organism process	-9.5	2.5	7.3	27994	356	1776	56	3.2	0.41	19|567|923|941|948|958|1236|1511|1543|1667|1670|1991|2326|2687|2697|2950|3148|3394|3454|3587|3596|3661|3934|4791|4795|4851|5467|5578|5731|5734|5914|5970|6352|6372|6590|6868|7056|7097|7124|9516|10221|10225|10333|10417|10891|10892|22900|23097|23118|27179|55970|57402|59307|84868|342979|389643	ABCA1|B2M|CD6|CD80|CD36|CD40|CCR7|CTSG|CYP1A1|DEFA1|DEFA5|ELANE|FMO1|GGT5|GJA1|GSTP1|HMGB2|IRF8|IFNAR1|IL10RA|IL13|IRF3|LCN2|NFKB2|NFKBIL1|NOTCH1|PPARD|PRKCA|PTGER1|PTGER4|RARA|RELA|CCL5|CXCL6|SLPI|ADAM17|THBD|TLR2|TNF|LITAF|TRIB1|CD96|TLR6|SPON2|PPARGC1A|MALT1|CARD8|CDK19|TAB2|IL36A|GNG12|S100A14|SIGIRR|HAVCR2|PALM3|NUGGC	-6.1	MyList
GO Biological Processes	19	GO:0002274	myeloid leukocyte activation	19_GO:0002376 immune system process	-9.3	2	6.9	27994	664	1776	85	4.8	0.51	1|12|399|567|932|948|960|961|1378|1509|1511|1522|1536|1667|1675|1907|1938|1991|2215|2358|2624|2799|2950|3071|3320|3577|3596|3600|3615|3735|3934|4048|4069|4125|4311|4318|4758|5321|5547|5660|5683|5695|5795|5799|5869|5906|6093|6352|6372|6542|6590|6993|7097|7124|7130|7879|8013|8288|8291|8673|8778|9258|9725|10125|10333|10397|11001|11314|11322|23317|23412|27040|29952|51143|51646|54472|57580|79169|83716…	A1BG|SERPINA3|RHOH|B2M|MS4A3|CD36|CD44|CD47|CR1|CTSD|CTSG|CTSZ|CYBB|DEFA1|CFD|EDN2|EEF2|ELANE|FCGR3B|FPR2|GATA2|GNS|GSTP1|NCKAP1L|HSP90AA1|CXCR1|IL13|IL15|IMPDH2|KARS1|LCN2|LTA4H|LYZ|MAN2B1|MME|MMP9|NEU1|PLA2G4A|PRCP|PSAP|PSMA2|PSMB7|PTPRJ|PTPRN2|RAB5B|RAP1A|ROCK1|CCL5|CXCL6|SLC7A2|SLPI|DYNLT1|TLR2|TNF|TNFAIP6|RAB7A|NR4A3|EPX|DYSF|VAMP8|SIGLEC5|MFHAS1|TMEM63A|RASGRP1|TLR6|NDRG1|SLC27A2|CD300A|TMC…	-5.9	MyList
GO Biological Processes	19	GO:0002444	myeloid leukocyte mediated immunity	19_GO:0002376 immune system process	-9.2	2.1	7	27994	557	1776	75	4.2	0.48	1|12|567|932|948|960|961|1378|1509|1511|1522|1536|1667|1675|1938|1991|2215|2358|2624|2799|2950|3071|3320|3577|3596|3615|3934|4048|4069|4125|4311|4318|4758|5547|5660|5683|5695|5795|5799|5869|5906|6093|6372|6590|6868|6993|7097|7130|7879|8013|8288|8673|8778|9725|10125|10417|11001|11314|11322|23317|23412|27040|29952|51143|51646|54472|57506|79169|83716|84522|93100|114790|284021|353189|100049587	A1BG|SERPINA3|B2M|MS4A3|CD36|CD44|CD47|CR1|CTSD|CTSG|CTSZ|CYBB|DEFA1|CFD|EEF2|ELANE|FCGR3B|FPR2|GATA2|GNS|GSTP1|NCKAP1L|HSP90AA1|CXCR1|IL13|IMPDH2|LCN2|LTA4H|LYZ|MAN2B1|MME|MMP9|NEU1|PRCP|PSAP|PSMA2|PSMB7|PTPRJ|PTPRN2|RAB5B|RAP1A|ROCK1|CXCL6|SLPI|ADAM17|DYNLT1|TLR2|TNFAIP6|RAB7A|NR4A3|EPX|VAMP8|SIGLEC5|TMEM63A|RASGRP1|SPON2|SLC27A2|CD300A|TMC6|DNAJC13|COMMD3|LAT|DPP7|DYNC1LI1|YPEL5|TOLLIP|MAVS|C1…	-5.9	MyList
GO Biological Processes	19	GO:0046649	lymphocyte activation	19_GO:0002376 immune system process	-9.2	1.9	6.8	27994	767	1776	94	5.3	0.53	100|135|399|567|578|596|604|911|915|923|924|926|941|958|960|961|975|1209|1236|1326|1378|1540|1803|2067|2319|2648|3071|3087|3109|3111|3123|3140|3149|3476|3596|3600|3615|3932|4192|4242|4683|4690|4773|5590|5660|5734|5795|5914|6188|6352|6647|6830|6868|7374|7409|7454|7535|7704|8660|9452|9759|10039|10125|10148|10193|10892|11314|22890|22976|23240|25793|27040|27434|29781|51010|51111|51341|51561|53833|548…	ADA|ADORA2A|RHOH|B2M|BAK1|BCL2|BCL6|CD1C|CD3D|CD6|CD7|CD8B|CD80|CD40|CD44|CD47|CD81|CLPTM1|CCR7|MAP3K8|CR1|CYLD|DPP4|ERCC1|FLOT2|KAT2A|NCKAP1L|HHEX|HLA-DMB|HLA-DOA|HLA-DRB1|MR1|HMGB3|IGBP1|IL13|IL15|IMPDH2|LCK|MDK|MFNG|NBN|NCK1|NFATC2|PRKCZ|PSAP|PTGER4|PTPRJ|RARA|RPS3|CCL5|SOD1|SUPT6H|ADAM17|UNG|VAV1|WAS|ZAP70|ZBTB16|IRS2|ITM2A|HDAC4|PARP3|RASGRP1|EBI3|RNF41|MALT1|CD300A|ZBTB1|PAXIP1|TMEM131L|FBX…	-5.9	MyList
GO Biological Processes	19	GO:1903039	positive regulation of leukocyte cell-cell adhesion	19_GO:0022610 biological adhesion	-9	2.8	7.3	27994	235	1776	42	2.4	0.36	100|399|604|923|941|960|961|975|1236|1326|1540|1803|1991|2113|2319|3071|3109|3600|3932|4192|4690|5590|5914|5970|6188|6352|7124|7409|7535|7704|8013|8631|10125|10148|10892|22890|51561|55423|64926|84433|84868|151888	ADA|RHOH|BCL6|CD6|CD80|CD44|CD47|CD81|CCR7|MAP3K8|CYLD|DPP4|ELANE|ETS1|FLOT2|NCKAP1L|HLA-DMB|IL15|LCK|MDK|NCK1|PRKCZ|RARA|RELA|RPS3|CCL5|TNF|VAV1|ZAP70|ZBTB16|NR4A3|SKAP1|RASGRP1|EBI3|MALT1|ZBTB1|IL23A|SIRPG|RASAL3|CARD11|HAVCR2|BTLA	-5.7	MyList
GO Biological Processes	19	GO:0034660	ncRNA metabolic process	19_GO:0008152 metabolic process	-8.8	2.1	6.7	27994	580	1776	76	4.3	0.48	1615|1736|1787|2193|2961|2971|2972|3028|3035|3692|3735|4654|4677|4736|4809|4839|5437|5464|5917|5970|6135|6187|6217|6218|6227|6234|6301|8886|9136|9328|22984|23212|23405|23536|25926|26156|27079|28987|51010|51067|51154|51202|51367|54456|54464|54606|55174|55651|55699|56257|56931|63892|64118|64282|64852|64859|65095|65123|79035|79039|79066|80135|80755|81887|81890|84294|84365|114049|127253|143689|203522…	DARS1|DKC1|TRDMT1|FARSA|GTF2E2|GTF3A|BRF1|HSD17B10|HARS1|EIF6|KARS1|MYOD1|NARS1|RPL10A|SNU13|NOP2|POLR2H|PPA1|RARS1|RELA|RPL11|RPS2|RPS16|RPS17|RPS21|RPS28|SARS1|DDX18|RRP9|GTF3C5|PDCD11|RRS1|DICER1|ADAT1|NOL11|RSL1D1|RPUSD2|NOB1|EXOSC3|YARS2|MRTO4|DDX47|POP5|MOV10L1|XRN1|DDX56|INTS10|NHP2|IARS2|MEPCE|DUS3L|THADA|DUS1L|TENT4B|TUT1|NABP1|KRI1|INTS3|NABP2|DDX54|METTL16|RPF1|AARSD1|LAS1L|QTRT1|UTP23…	-5.6	MyList
GO Biological Processes	19	GO:0002275	myeloid cell activation involved in immune response	19_GO:0002376 immune system process	-8.7	2.1	6.7	27994	551	1776	73	4.1	0.47	1|12|567|932|948|960|961|1378|1509|1511|1522|1536|1667|1675|1938|1991|2215|2358|2624|2799|2950|3071|3320|3577|3596|3615|3735|3934|4048|4069|4125|4311|4318|4758|5547|5660|5683|5695|5795|5799|5869|5906|6093|6590|6993|7097|7130|7879|8013|8288|8291|8673|8778|9725|10125|11001|11314|11322|23317|23412|27040|29952|51143|51646|54472|79169|83716|84868|93100|114790|284021|353189|100049587	A1BG|SERPINA3|B2M|MS4A3|CD36|CD44|CD47|CR1|CTSD|CTSG|CTSZ|CYBB|DEFA1|CFD|EEF2|ELANE|FCGR3B|FPR2|GATA2|GNS|GSTP1|NCKAP1L|HSP90AA1|CXCR1|IL13|IMPDH2|KARS1|LCN2|LTA4H|LYZ|MAN2B1|MME|MMP9|NEU1|PRCP|PSAP|PSMA2|PSMB7|PTPRJ|PTPRN2|RAB5B|RAP1A|ROCK1|SLPI|DYNLT1|TLR2|TNFAIP6|RAB7A|NR4A3|EPX|DYSF|VAMP8|SIGLEC5|TMEM63A|RASGRP1|SLC27A2|CD300A|TMC6|DNAJC13|COMMD3|LAT|DPP7|DYNC1LI1|YPEL5|TOLLIP|C1orf35|CRISPLD…	-5.5	MyList
GO Biological Processes	19	GO:0036230	granulocyte activation	19_GO:0002376 immune system process	-8.7	2.1	6.7	27994	509	1776	69	3.9	0.46	1|12|567|932|948|960|961|1378|1509|1511|1522|1536|1667|1675|1938|1991|2215|2358|2799|2950|3071|3320|3577|3600|3615|3735|3934|4048|4069|4125|4311|4318|4758|5547|5660|5683|5695|5795|5799|5869|5906|6093|6352|6372|6590|6993|7097|7130|7879|8288|8673|8778|9725|11001|11314|11322|23317|23412|29952|51143|51646|54472|57580|79169|83716|93100|114790|353189|100049587	A1BG|SERPINA3|B2M|MS4A3|CD36|CD44|CD47|CR1|CTSD|CTSG|CTSZ|CYBB|DEFA1|CFD|EEF2|ELANE|FCGR3B|FPR2|GNS|GSTP1|NCKAP1L|HSP90AA1|CXCR1|IL15|IMPDH2|KARS1|LCN2|LTA4H|LYZ|MAN2B1|MME|MMP9|NEU1|PRCP|PSAP|PSMA2|PSMB7|PTPRJ|PTPRN2|RAB5B|RAP1A|ROCK1|CCL5|CXCL6|SLPI|DYNLT1|TLR2|TNFAIP6|RAB7A|EPX|VAMP8|SIGLEC5|TMEM63A|SLC27A2|CD300A|TMC6|DNAJC13|COMMD3|DPP7|DYNC1LI1|YPEL5|TOLLIP|PREX1|C1orf35|CRISPLD2|NAPRT|STK1…	-5.5	MyList
GO Biological Processes	19	GO:0042119	neutrophil activation	19_GO:0002376 immune system process	-8.5	2.1	6.7	27994	503	1776	68	3.8	0.46	1|12|567|932|948|960|961|1378|1509|1511|1522|1536|1667|1675|1938|1991|2215|2358|2799|2950|3071|3320|3577|3600|3615|3934|4048|4069|4125|4311|4318|4758|5547|5660|5683|5695|5795|5799|5869|5906|6093|6352|6372|6590|6993|7097|7130|7879|8288|8673|8778|9725|11001|11314|11322|23317|23412|29952|51143|51646|54472|57580|79169|83716|93100|114790|353189|100049587	A1BG|SERPINA3|B2M|MS4A3|CD36|CD44|CD47|CR1|CTSD|CTSG|CTSZ|CYBB|DEFA1|CFD|EEF2|ELANE|FCGR3B|FPR2|GNS|GSTP1|NCKAP1L|HSP90AA1|CXCR1|IL15|IMPDH2|LCN2|LTA4H|LYZ|MAN2B1|MME|MMP9|NEU1|PRCP|PSAP|PSMA2|PSMB7|PTPRJ|PTPRN2|RAB5B|RAP1A|ROCK1|CCL5|CXCL6|SLPI|DYNLT1|TLR2|TNFAIP6|RAB7A|EPX|VAMP8|SIGLEC5|TMEM63A|SLC27A2|CD300A|TMC6|DNAJC13|COMMD3|DPP7|DYNC1LI1|YPEL5|TOLLIP|PREX1|C1orf35|CRISPLD2|NAPRT|STK11IP|SL…	-5.4	MyList
Reactome Gene Sets	6	R-HSA-72766	Translation		-8.5	2.5	6.9	27994	291	1776	47	2.6	0.38	1615|1938|1967|1975|1981|2193|3035|3735|3921|4677|4736|5018|5464|5917|6124|6135|6137|6142|6158|6171|6187|6188|6191|6217|6218|6222|6227|6230|6234|6235|6301|6746|7458|8666|23521|26589|51067|54460|55176|55699|60488|64968|64975|65003|65993|90480|116541	DARS1|EEF2|EIF2B1|EIF4B|EIF4G1|FARSA|HARS1|KARS1|RPSA|NARS1|RPL10A|OXA1L|PPA1|RARS1|RPL4|RPL11|RPL13|RPL18A|RPL28|RPL41|RPS2|RPS3|RPS4X|RPS16|RPS17|RPS18|RPS21|RPS25|RPS28|RPS29|SARS1|SSR2|EIF4H|EIF3G|RPL13A|MRPL46|YARS2|MRPS21|SEC61A2|IARS2|MRPS35|MRPS6|MRPL41|MRPL11|MRPS34|GADD45GIP1|MRPL54	-5.4	MyList
GO Biological Processes	19	GO:0022613	ribonucleoprotein complex biogenesis	19_GO:0071840 cellular component organization or biogenesis	-8.3	2.1	6.6	27994	519	1776	69	3.9	0.46	708|1207|1736|1939|1975|2971|3320|3692|3921|4736|4809|4839|6135|6187|6217|6218|6227|6234|6433|6628|6632|6732|7458|8607|8666|8886|9136|9733|10181|10713|22984|23020|23212|23405|23521|25804|25926|26121|26156|27079|28985|28987|51010|51068|51154|51202|51367|51491|51747|54606|55341|55651|64282|64745|65003|65095|79039|79066|80135|81887|84294|84365|84769|90441|96764|114049|203228|317781|387338	C1QBP|CLNS1A|DKC1|EIF2D|EIF4B|GTF3A|HSP90AA1|EIF6|RPSA|RPL10A|SNU13|NOP2|RPL11|RPS2|RPS16|RPS17|RPS21|RPS28|SFSWAP|SNRPB|SNRPD1|SRPK1|EIF4H|RUVBL1|EIF3G|DDX18|RRP9|SART3|RBM5|USP39|PDCD11|SNRNP200|RRS1|DICER1|RPL13A|LSM4|NOL11|PRPF31|RSL1D1|RPUSD2|MCTS1|NOB1|EXOSC3|NMD3|MRTO4|DDX47|POP5|NOP16|LUC7L3|DDX56|LSG1|NHP2|TENT4B|METTL17|MRPL11|KRI1|DDX54|METTL16|RPF1|LAS1L|UTP23|NIFK|MPV17L2|ZNF622|TGS1…	-5.2	MyList
GO Biological Processes	19	GO:0045055	regulated exocytosis	19_GO:0051179 localization	-8.3	1.9	6.4	27994	798	1776	94	5.3	0.53	1|2|12|87|135|567|932|948|960|961|1378|1509|1511|1521|1522|1536|1667|1675|1812|1938|1991|2215|2358|2624|2799|2950|3071|3320|3577|3596|3615|3827|3934|4048|4069|4125|4311|4318|4758|4851|5547|5627|5660|5683|5695|5795|5799|5869|5906|6093|6590|6647|6854|6861|6993|7097|7130|7424|7879|8013|8288|8673|8778|8941|8973|9144|9725|10125|10916|11001|11314|11322|22930|23317|23412|27040|27072|29952|51143|51646|51…	A1BG|A2M|SERPINA3|ACTN1|ADORA2A|B2M|MS4A3|CD36|CD44|CD47|CR1|CTSD|CTSG|CTSW|CTSZ|CYBB|DEFA1|CFD|DRD1|EEF2|ELANE|FCGR3B|FPR2|GATA2|GNS|GSTP1|NCKAP1L|HSP90AA1|CXCR1|IL13|IMPDH2|KNG1|LCN2|LTA4H|LYZ|MAN2B1|MME|MMP9|NEU1|NOTCH1|PRCP|PROS1|PSAP|PSMA2|PSMB7|PTPRJ|PTPRN2|RAB5B|RAP1A|ROCK1|SLPI|SOD1|SYN2|SYT5|DYNLT1|TLR2|TNFAIP6|VEGFC|RAB7A|NR4A3|EPX|VAMP8|SIGLEC5|CDK5R2|CHRNA6|SYNGR2|TMEM63A|RASGRP1|MAGE…	-5.2	MyList
GO Biological Processes	19	GO:0002446	neutrophil mediated immunity	19_GO:0002376 immune system process	-8.2	2.1	6.5	27994	502	1776	67	3.8	0.45	1|12|567|932|948|960|961|1378|1509|1511|1522|1536|1667|1675|1938|1991|2215|2358|2799|2950|3071|3320|3577|3615|3934|4048|4069|4125|4311|4318|4758|5547|5660|5683|5695|5795|5799|5869|5906|6093|6372|6590|6868|6993|7097|7130|7879|8288|8673|8778|9725|11001|11314|11322|23317|23412|29952|51143|51646|54472|79169|83716|84522|93100|114790|353189|100049587	A1BG|SERPINA3|B2M|MS4A3|CD36|CD44|CD47|CR1|CTSD|CTSG|CTSZ|CYBB|DEFA1|CFD|EEF2|ELANE|FCGR3B|FPR2|GNS|GSTP1|NCKAP1L|HSP90AA1|CXCR1|IMPDH2|LCN2|LTA4H|LYZ|MAN2B1|MME|MMP9|NEU1|PRCP|PSAP|PSMA2|PSMB7|PTPRJ|PTPRN2|RAB5B|RAP1A|ROCK1|CXCL6|SLPI|ADAM17|DYNLT1|TLR2|TNFAIP6|RAB7A|EPX|VAMP8|SIGLEC5|TMEM63A|SLC27A2|CD300A|TMC6|DNAJC13|COMMD3|DPP7|DYNC1LI1|YPEL5|TOLLIP|C1orf35|CRISPLD2|JAGN1|NAPRT|STK11IP|SLCO4…	-5.1	MyList
GO Biological Processes	19	GO:0043299	leukocyte degranulation	19_GO:0002376 immune system process	-8	2	6.4	27994	539	1776	70	3.9	0.46	1|12|567|932|948|960|961|1378|1509|1511|1522|1536|1667|1675|1938|1991|2215|2358|2624|2799|2950|3071|3320|3577|3596|3615|3934|4048|4069|4125|4311|4318|4758|5547|5660|5683|5695|5795|5799|5869|5906|6093|6590|6993|7097|7130|7879|8013|8288|8673|8778|9725|10125|11001|11314|11322|23317|23412|27040|29952|51143|51646|54472|79169|83716|93100|114790|284021|353189|100049587	A1BG|SERPINA3|B2M|MS4A3|CD36|CD44|CD47|CR1|CTSD|CTSG|CTSZ|CYBB|DEFA1|CFD|EEF2|ELANE|FCGR3B|FPR2|GATA2|GNS|GSTP1|NCKAP1L|HSP90AA1|CXCR1|IL13|IMPDH2|LCN2|LTA4H|LYZ|MAN2B1|MME|MMP9|NEU1|PRCP|PSAP|PSMA2|PSMB7|PTPRJ|PTPRN2|RAB5B|RAP1A|ROCK1|SLPI|DYNLT1|TLR2|TNFAIP6|RAB7A|NR4A3|EPX|VAMP8|SIGLEC5|TMEM63A|RASGRP1|SLC27A2|CD300A|TMC6|DNAJC13|COMMD3|LAT|DPP7|DYNC1LI1|YPEL5|TOLLIP|C1orf35|CRISPLD2|NAPRT|STK…	-5	MyList
Canonical Pathways	11	M34	PID TCR PATHWAY		-7.9	4.6	7.6	27994	65	1776	19	1.1	0.24	915|919|941|1326|3122|3123|3932|4690|5578|5906|6786|7409|7454|7535|10125|10892|27040|55503|84433	CD3D|CD247|CD80|MAP3K8|HLA-DRA|HLA-DRB1|LCK|NCK1|PRKCA|RAP1A|STIM1|VAV1|WAS|ZAP70|RASGRP1|MALT1|LAT|TRPV6|CARD11	-4.9	MyList
Canonical Pathways	11	M88	PID CD8 TCR PATHWAY		-7.8	5.1	7.7	27994	53	1776	17	0.96	0.23	567|915|919|926|941|1326|3932|5578|5906|6786|7409|7535|10125|10892|27040|55503|84433	B2M|CD3D|CD247|CD8B|CD80|MAP3K8|LCK|PRKCA|RAP1A|STIM1|VAV1|ZAP70|RASGRP1|MALT1|LAT|TRPV6|CARD11	-4.9	MyList
Reactome Gene Sets	6	R-HSA-6798695	Neutrophil degranulation		-7.8	2.1	6.3	27994	480	1776	64	3.6	0.44	1|12|567|932|948|960|961|1378|1509|1511|1522|1536|1667|1675|1938|1991|2215|2358|2799|2950|3071|3320|3577|3615|3934|4048|4069|4125|4311|4318|4758|5547|5660|5683|5695|5795|5799|5869|5906|6093|6590|6993|7097|7130|7879|8288|8673|8778|9725|11001|11314|11322|23317|23412|29952|51143|51646|54472|79169|83716|93100|114790|353189|100049587	A1BG|SERPINA3|B2M|MS4A3|CD36|CD44|CD47|CR1|CTSD|CTSG|CTSZ|CYBB|DEFA1|CFD|EEF2|ELANE|FCGR3B|FPR2|GNS|GSTP1|NCKAP1L|HSP90AA1|CXCR1|IMPDH2|LCN2|LTA4H|LYZ|MAN2B1|MME|MMP9|NEU1|PRCP|PSAP|PSMA2|PSMB7|PTPRJ|PTPRN2|RAB5B|RAP1A|ROCK1|SLPI|DYNLT1|TLR2|TNFAIP6|RAB7A|EPX|VAMP8|SIGLEC5|TMEM63A|SLC27A2|CD300A|TMC6|DNAJC13|COMMD3|DPP7|DYNC1LI1|YPEL5|TOLLIP|C1orf35|CRISPLD2|NAPRT|STK11IP|SLCO4C1|SIGLEC14	-4.8	MyList
GO Biological Processes	19	GO:0002253	activation of immune response	19_GO:0002376 immune system process	-7.7	1.9	6.1	27994	740	1776	87	4.9	0.51	2|100|596|708|717|731|915|919|948|958|961|975|1236|1378|1379|1399|1540|1675|1967|2214|2319|2358|2359|3071|3075|3120|3122|3123|3320|3661|3665|3932|4690|4773|4795|5289|5627|5683|5695|5720|5795|5906|5970|6188|7097|7316|7409|7454|7535|7706|8013|8631|9258|9641|9958|10211|10333|10454|10458|10614|10892|11314|23118|23151|27040|28984|29085|51279|53347|54900|55666|56667|57402|57506|59338|63916|64005|81622|…	A2M|ADA|BCL2|C1QBP|C2|C8A|CD3D|CD247|CD36|CD40|CD47|CD81|CCR7|CR1|CR1L|CRKL|CYLD|CFD|EIF2B1|FCGR3A|FLOT2|FPR2|FPR3|NCKAP1L|CFH|HLA-DQB2|HLA-DRA|HLA-DRB1|HSP90AA1|IRF3|IRF7|LCK|NCK1|NFATC2|NFKBIL1|PIK3C3|PROS1|PSMA2|PSMB7|PSME1|PTPRJ|RAP1A|RELA|RPS3|TLR2|UBC|VAV1|WAS|ZAP70|TRIM25|NR4A3|SKAP1|MFHAS1|IKBKE|USP15|FLOT1|TLR6|TAB1|BAIAP2|HEXIM1|MALT1|CD300A|TAB2|GRAMD4|LAT|RGCC|PHPT1|C1RL|UBASH3A|LAX1|…	-4.8	MyList
GO Biological Processes	19	GO:0022407	regulation of cell-cell adhesion	19_GO:0022610 biological adhesion	-7.7	2.1	6.3	27994	441	1776	60	3.4	0.43	18|100|135|399|604|655|923|941|960|961|975|1236|1326|1540|1803|1991|2113|2319|2651|3071|3109|3123|3600|3932|4192|4690|4771|4851|5578|5590|5914|5970|6188|6352|7124|7409|7535|7704|8013|8631|10125|10148|10211|10370|10630|10892|11314|22890|23240|28984|51561|53827|53833|54900|55423|64926|84433|84466|84868|151888	ABAT|ADA|ADORA2A|RHOH|BCL6|BMP7|CD6|CD80|CD44|CD47|CD81|CCR7|MAP3K8|CYLD|DPP4|ELANE|ETS1|FLOT2|GCNT2|NCKAP1L|HLA-DMB|HLA-DRB1|IL15|LCK|MDK|NCK1|NF2|NOTCH1|PRKCA|PRKCZ|RARA|RELA|RPS3|CCL5|TNF|VAV1|ZAP70|ZBTB16|NR4A3|SKAP1|RASGRP1|EBI3|FLOT1|CITED2|PDPN|MALT1|CD300A|ZBTB1|TMEM131L|RGCC|IL23A|FXYD5|IL20RB|LAX1|SIRPG|RASAL3|CARD11|MEGF10|HAVCR2|BTLA	-4.8	MyList
GO Biological Processes	19	GO:0002181	cytoplasmic translation	19_GO:0008152 metabolic process	-7.7	3.7	7.1	27994	103	1776	24	1.4	0.27	1802|1938|1939|1975|1981|3921|4690|4733|4736|5936|6135|6142|6171|6227|6234|6235|7458|8666|23521|25946|28985|51389|85451|132864	DPH2|EEF2|EIF2D|EIF4B|EIF4G1|RPSA|NCK1|DRG1|RPL10A|RBM4|RPL11|RPL18A|RPL41|RPS21|RPS28|RPS29|EIF4H|EIF3G|RPL13A|ZNF385A|MCTS1|RWDD1|UNK|CPEB2	-4.8	MyList
GO Biological Processes	19	GO:0042110	T cell activation	19_GO:0002376 immune system process	-7.7	2.1	6.3	27994	484	1776	64	3.6	0.44	100|135|399|567|596|604|911|915|923|924|926|941|960|961|975|1209|1236|1326|1378|1540|1803|2319|2648|3071|3109|3111|3123|3140|3600|3932|4192|4690|4773|5590|5660|5734|5914|6188|6352|6647|6868|7409|7454|7535|7704|10125|10148|10892|11314|22890|23240|27040|29781|51561|53833|54900|55423|57580|64926|79865|84433|84868|151888|387357	ADA|ADORA2A|RHOH|B2M|BCL2|BCL6|CD1C|CD3D|CD6|CD7|CD8B|CD80|CD44|CD47|CD81|CLPTM1|CCR7|MAP3K8|CR1|CYLD|DPP4|FLOT2|KAT2A|NCKAP1L|HLA-DMB|HLA-DOA|HLA-DRB1|MR1|IL15|LCK|MDK|NCK1|NFATC2|PRKCZ|PSAP|PTGER4|RARA|RPS3|CCL5|SOD1|ADAM17|VAV1|WAS|ZAP70|ZBTB16|RASGRP1|EBI3|MALT1|CD300A|ZBTB1|TMEM131L|LAT|NCAPH2|IL23A|IL20RB|LAX1|SIRPG|PREX1|RASAL3|TREML2|CARD11|HAVCR2|BTLA|THEMIS	-4.8	MyList
GO Biological Processes	19	GO:0019080	viral gene expression	19_GO:0051704 multi-organism process	-7.7	2.8	6.7	27994	195	1776	35	2	0.33	1939|3921|4736|5094|5437|5903|6124|6135|6137|6142|6158|6171|6187|6188|6191|6217|6218|6222|6227|6230|6234|6235|6352|6396|6829|7936|8666|23511|23521|25920|28985|51497|55223|55746|64710	EIF2D|RPSA|RPL10A|PCBP2|POLR2H|RANBP2|RPL4|RPL11|RPL13|RPL18A|RPL28|RPL41|RPS2|RPS3|RPS4X|RPS16|RPS17|RPS18|RPS21|RPS25|RPS28|RPS29|CCL5|SEC13|SUPT5H|NELFE|EIF3G|NUP188|RPL13A|NELFB|MCTS1|NELFCD|TRIM62|NUP133|NUCKS1	-4.8	MyList
GO Biological Processes	19	GO:0031349	positive regulation of defense response	19_GO:0048518 positive regulation of biological process	-7.6	2	6.2	27994	528	1776	68	3.8	0.46	708|923|948|958|961|975|1236|1392|1540|2113|2319|2358|2697|3148|3149|3263|3600|3661|3665|3735|4192|4795|5225|5289|5683|5695|5720|5734|5970|6352|7097|7124|7316|7409|7706|8673|9180|9258|9641|9958|10125|10211|10333|10454|10614|10623|10892|11314|11315|23097|23118|23151|51561|55666|56667|57402|57506|63940|81622|81793|84433|84868|89870|127540|149628|222236|257397|259197	C1QBP|CD6|CD36|CD40|CD47|CD81|CCR7|CRH|CYLD|ETS1|FLOT2|FPR2|GJA1|HMGB2|HMGB3|HPX|IL15|IRF3|IRF7|KARS1|MDK|NFKBIL1|PGC|PIK3C3|PSMA2|PSMB7|PSME1|PTGER4|RELA|CCL5|TLR2|TNF|UBC|VAV1|TRIM25|VAMP8|OSMR|MFHAS1|IKBKE|USP15|RASGRP1|FLOT1|TLR6|TAB1|HEXIM1|POLR3C|MALT1|CD300A|PARK7|CDK19|TAB2|GRAMD4|IL23A|NPLOC4|MUC13|S100A14|MAVS|GPSM3|UNC93B1|TLR10|CARD11|HAVCR2|TRIM15|HMGB4|PYHIN1|NAPEPLD|TAB3|NCR3	-4.8	MyList
GO Biological Processes	19	GO:0002699	positive regulation of immune effector process	19_GO:0002376 immune system process	-7.6	2.7	6.6	27994	223	1776	38	2.1	0.34	563|567|911|941|948|958|975|2208|2624|3109|3140|3263|3596|3735|5225|5590|5795|5906|5914|5950|7124|7409|8013|8673|9958|10125|10417|10892|11314|22890|22976|51010|51111|51561|57506|89870|149840|259197	AZGP1|B2M|CD1C|CD80|CD36|CD40|CD81|FCER2|GATA2|HLA-DMB|MR1|HPX|IL13|KARS1|PGC|PRKCZ|PTPRJ|RAP1A|RARA|RBP4|TNF|VAV1|NR4A3|VAMP8|USP15|RASGRP1|SPON2|MALT1|CD300A|ZBTB1|PAXIP1|EXOSC3|KMT5B|IL23A|MAVS|TRIM15|SHLD1|NCR3	-4.8	MyList
GO Biological Processes	19	GO:0072594	establishment of protein localization to organelle	19_GO:0051179 localization	-7.6	2	6.2	27994	563	1776	71	4	0.46	347|596|754|948|1736|1812|1871|3305|3320|3587|3921|4000|4358|4736|4763|5018|5264|5533|5828|5903|6124|6135|6137|6142|6158|6171|6187|6188|6191|6217|6218|6222|6227|6230|6234|6235|6449|7159|7203|7316|7879|8239|9049|9146|9765|10055|10155|10574|11001|22930|23409|23511|23521|25793|26517|27072|27091|51024|51160|54492|55176|55705|55746|55823|57506|79035|131474|134266|164153|219743|503542	APOD|BCL2|PTTG1IP|CD36|DKC1|DRD1|E2F3|HSPA1L|HSP90AA1|IL10RA|RPSA|LMNA|MPV17|RPL10A|NF1|OXA1L|PHYH|PPP3CC|PEX2|RANBP2|RPL4|RPL11|RPL13|RPL18A|RPL28|RPL41|RPS2|RPS3|RPS4X|RPS16|RPS17|RPS18|RPS21|RPS25|RPS28|RPS29|SGTA|TP53BP2|CCT3|UBC|RAB7A|USP9X|AIP|HGS|ZFYVE16|SAE1|TRIM28|CCT7|SLC27A2|RAB3GAP1|SIRT4|NUP188|RPL13A|FBXO7|TIMM13|VPS41|CACNG5|FIS1|VPS28|NEURL1B|SEC61A2|IPO9|NUP133|VPS11|MAVS|NABP2|C…	-4.7	MyList
GO Biological Processes	19	GO:0043312	neutrophil degranulation	19_GO:0002376 immune system process	-7.5	2.1	6.2	27994	488	1776	64	3.6	0.44	1|12|567|932|948|960|961|1378|1509|1511|1522|1536|1667|1675|1938|1991|2215|2358|2799|2950|3071|3320|3577|3615|3934|4048|4069|4125|4311|4318|4758|5547|5660|5683|5695|5795|5799|5869|5906|6093|6590|6993|7097|7130|7879|8288|8673|8778|9725|11001|11314|11322|23317|23412|29952|51143|51646|54472|79169|83716|93100|114790|353189|100049587	A1BG|SERPINA3|B2M|MS4A3|CD36|CD44|CD47|CR1|CTSD|CTSG|CTSZ|CYBB|DEFA1|CFD|EEF2|ELANE|FCGR3B|FPR2|GNS|GSTP1|NCKAP1L|HSP90AA1|CXCR1|IMPDH2|LCN2|LTA4H|LYZ|MAN2B1|MME|MMP9|NEU1|PRCP|PSAP|PSMA2|PSMB7|PTPRJ|PTPRN2|RAB5B|RAP1A|ROCK1|SLPI|DYNLT1|TLR2|TNFAIP6|RAB7A|EPX|VAMP8|SIGLEC5|TMEM63A|SLC27A2|CD300A|TMC6|DNAJC13|COMMD3|DPP7|DYNC1LI1|YPEL5|TOLLIP|C1orf35|CRISPLD2|NAPRT|STK11IP|SLCO4C1|SIGLEC14	-4.7	MyList
GO Biological Processes	19	GO:0043408	regulation of MAPK cascade	19_GO:0023052 signaling	-7.5	1.8	6	27994	758	1776	88	5	0.51	238|655|948|958|960|975|1236|1326|1399|1540|1852|1857|1908|1991|2246|2247|2358|2651|2911|2914|2950|3123|3476|3611|3735|4296|4342|4763|4771|4851|5578|5590|5604|5606|5660|5795|5906|5998|6014|6093|6188|6352|6355|6362|6367|6609|6647|6788|7010|7046|7124|7316|7936|8837|9146|9258|9294|9770|10114|10125|10193|10221|10251|10333|10454|10636|10912|11072|11211|11314|23118|27330|51755|54206|54900|55450|55504|5…	ALK|BMP7|CD36|CD40|CD44|CD81|CCR7|MAP3K8|CRKL|CYLD|DUSP9|DVL3|EDN3|ELANE|FGF1|FGF2|FPR2|GCNT2|GRM1|GRM4|GSTP1|HLA-DRB1|IGBP1|ILK|KARS1|MAP3K11|MOS|NF1|NF2|NOTCH1|PRKCA|PRKCZ|MAP2K1|MAP2K3|PSAP|PTPRJ|RAP1A|RGS3|RIT2|ROCK1|RPS3|CCL5|CCL8|CCL18|CCL22|SMPD1|SOD1|STK3|TEK|TGFBR1|TNF|UBC|NELFE|CFLAR|HGS|MFHAS1|S1PR2|RASSF2|HIPK3|RASGRP1|RNF41|TRIB1|SPRY3|TLR6|TAB1|RGS14|GADD45G|DUSP14|FZD10|CD300A|TAB2…	-4.7	MyList
GO Biological Processes	19	GO:0002283	neutrophil activation involved in immune response	19_GO:0002376 immune system process	-7.4	2.1	6.1	27994	491	1776	64	3.6	0.44	1|12|567|932|948|960|961|1378|1509|1511|1522|1536|1667|1675|1938|1991|2215|2358|2799|2950|3071|3320|3577|3615|3934|4048|4069|4125|4311|4318|4758|5547|5660|5683|5695|5795|5799|5869|5906|6093|6590|6993|7097|7130|7879|8288|8673|8778|9725|11001|11314|11322|23317|23412|29952|51143|51646|54472|79169|83716|93100|114790|353189|100049587	A1BG|SERPINA3|B2M|MS4A3|CD36|CD44|CD47|CR1|CTSD|CTSG|CTSZ|CYBB|DEFA1|CFD|EEF2|ELANE|FCGR3B|FPR2|GNS|GSTP1|NCKAP1L|HSP90AA1|CXCR1|IMPDH2|LCN2|LTA4H|LYZ|MAN2B1|MME|MMP9|NEU1|PRCP|PSAP|PSMA2|PSMB7|PTPRJ|PTPRN2|RAB5B|RAP1A|ROCK1|SLPI|DYNLT1|TLR2|TNFAIP6|RAB7A|EPX|VAMP8|SIGLEC5|TMEM63A|SLC27A2|CD300A|TMC6|DNAJC13|COMMD3|DPP7|DYNC1LI1|YPEL5|TOLLIP|C1orf35|CRISPLD2|NAPRT|STK11IP|SLCO4C1|SIGLEC14	-4.6	MyList
GO Biological Processes	19	GO:0043405	regulation of MAP kinase activity	19_GO:0023052 signaling	-7.3	2.3	6.2	27994	347	1776	50	2.8	0.39	238|655|958|975|1326|1399|1852|1857|1908|1991|2246|2247|2911|2914|2950|3611|3735|4296|4342|4763|5604|5606|5795|5998|6188|6609|6647|7046|7124|7316|9146|9294|10114|10125|10221|10251|10333|10454|10636|10912|11072|11211|11314|23118|51755|54900|64853|161742|200734|257397	ALK|BMP7|CD40|CD81|MAP3K8|CRKL|DUSP9|DVL3|EDN3|ELANE|FGF1|FGF2|GRM1|GRM4|GSTP1|ILK|KARS1|MAP3K11|MOS|NF1|MAP2K1|MAP2K3|PTPRJ|RGS3|RPS3|SMPD1|SOD1|TGFBR1|TNF|UBC|HGS|S1PR2|HIPK3|RASGRP1|TRIB1|SPRY3|TLR6|TAB1|RGS14|GADD45G|DUSP14|FZD10|CD300A|TAB2|CDK12|LAX1|AIDA|SPRED1|SPRED2|TAB3	-4.5	MyList
GO Biological Processes	19	GO:1903037	regulation of leukocyte cell-cell adhesion	19_GO:0022610 biological adhesion	-7.2	2.3	6.2	27994	329	1776	48	2.7	0.38	100|135|399|604|923|941|960|961|975|1236|1326|1540|1803|1991|2113|2319|3071|3109|3123|3600|3932|4192|4690|5590|5914|5970|6188|6352|7124|7409|7535|7704|8013|8631|10125|10148|10892|11314|22890|23240|51561|53833|54900|55423|64926|84433|84868|151888	ADA|ADORA2A|RHOH|BCL6|CD6|CD80|CD44|CD47|CD81|CCR7|MAP3K8|CYLD|DPP4|ELANE|ETS1|FLOT2|NCKAP1L|HLA-DMB|HLA-DRB1|IL15|LCK|MDK|NCK1|PRKCZ|RARA|RELA|RPS3|CCL5|TNF|VAV1|ZAP70|ZBTB16|NR4A3|SKAP1|RASGRP1|EBI3|MALT1|CD300A|ZBTB1|TMEM131L|IL23A|IL20RB|LAX1|SIRPG|RASAL3|CARD11|HAVCR2|BTLA	-4.4	MyList
GO Biological Processes	19	GO:0042254	ribosome biogenesis	19_GO:0071840 cellular component organization or biogenesis	-7.2	2.3	6.2	27994	310	1776	46	2.6	0.38	708|1736|2971|3692|3921|4736|4809|4839|6135|6187|6217|6218|6227|6234|8886|9136|22984|23212|25926|26156|27079|28987|51010|51068|51154|51202|51367|51491|54606|55341|55651|64282|64745|65003|65095|79039|79066|80135|81887|84294|84365|84769|90441|114049|317781|387338	C1QBP|DKC1|GTF3A|EIF6|RPSA|RPL10A|SNU13|NOP2|RPL11|RPS2|RPS16|RPS17|RPS21|RPS28|DDX18|RRP9|PDCD11|RRS1|NOL11|RSL1D1|RPUSD2|NOB1|EXOSC3|NMD3|MRTO4|DDX47|POP5|NOP16|DDX56|LSG1|NHP2|TENT4B|METTL17|MRPL11|KRI1|DDX54|METTL16|RPF1|LAS1L|UTP23|NIFK|MPV17L2|ZNF622|BUD23|DDX51|NSUN4	-4.4	MyList
GO Biological Processes	19	GO:0030155	regulation of cell adhesion	19_GO:0022610 biological adhesion	-7.1	1.8	5.8	27994	738	1776	85	4.8	0.51	18|94|100|135|347|399|596|604|655|708|923|941|948|960|961|975|1236|1326|1399|1540|1803|1991|2113|2319|2651|3071|3109|3123|3600|3611|3827|3932|4192|4690|4763|4771|4851|5310|5364|5578|5590|5795|5914|5970|6093|6188|6352|7010|7124|7168|7409|7535|7704|8013|8291|8631|10125|10148|10154|10211|10370|10630|10892|11078|11314|22890|23240|25890|27185|28984|51561|53827|53833|54900|55423|55604|57580|64926|80005…	ABAT|ACVRL1|ADA|ADORA2A|APOD|RHOH|BCL2|BCL6|BMP7|C1QBP|CD6|CD80|CD36|CD44|CD47|CD81|CCR7|MAP3K8|CRKL|CYLD|DPP4|ELANE|ETS1|FLOT2|GCNT2|NCKAP1L|HLA-DMB|HLA-DRB1|IL15|ILK|KNG1|LCK|MDK|NCK1|NF1|NF2|NOTCH1|PKD1|PLXNB1|PRKCA|PRKCZ|PTPRJ|RARA|RELA|ROCK1|RPS3|CCL5|TEK|TNF|TPM1|VAV1|ZAP70|ZBTB16|NR4A3|DYSF|SKAP1|RASGRP1|EBI3|PLXNC1|FLOT1|CITED2|PDPN|MALT1|TRIOBP|CD300A|ZBTB1|TMEM131L|ABI3BP|DISC1|RGCC|IL2…	-4.4	MyList
GO Biological Processes	19	GO:0050863	regulation of T cell activation	19_GO:0002376 immune system process	-7.1	2.3	6.1	27994	332	1776	48	2.7	0.38	100|135|399|604|923|941|961|975|1209|1236|1326|1378|1540|1803|2319|2648|3071|3109|3111|3123|3600|3932|4192|4690|4773|5590|5914|6188|6352|6647|7409|7535|7704|10125|10148|10892|11314|22890|23240|27040|51561|53833|54900|55423|64926|84433|84868|151888	ADA|ADORA2A|RHOH|BCL6|CD6|CD80|CD47|CD81|CLPTM1|CCR7|MAP3K8|CR1|CYLD|DPP4|FLOT2|KAT2A|NCKAP1L|HLA-DMB|HLA-DOA|HLA-DRB1|IL15|LCK|MDK|NCK1|NFATC2|PRKCZ|RARA|RPS3|CCL5|SOD1|VAV1|ZAP70|ZBTB16|RASGRP1|EBI3|MALT1|CD300A|ZBTB1|TMEM131L|LAT|IL23A|IL20RB|LAX1|SIRPG|RASAL3|CARD11|HAVCR2|BTLA	-4.3	MyList
GO Biological Processes	19	GO:0002697	regulation of immune effector process	19_GO:0002376 immune system process	-7.1	2	6	27994	470	1776	61	3.4	0.43	2|563|567|604|708|717|731|911|941|948|958|961|975|1378|1379|2208|2624|3075|3109|3140|3263|3596|3600|3735|5094|5225|5590|5627|5795|5906|5914|5950|6372|6830|7124|7409|7454|8013|8673|9958|10039|10125|10225|10417|10892|11314|22890|22976|51010|51111|51561|53833|55666|57506|64771|79004|79102|84868|89870|149840|259197	A2M|AZGP1|B2M|BCL6|C1QBP|C2|C8A|CD1C|CD80|CD36|CD40|CD47|CD81|CR1|CR1L|FCER2|GATA2|CFH|HLA-DMB|MR1|HPX|IL13|IL15|KARS1|PCBP2|PGC|PRKCZ|PROS1|PTPRJ|RAP1A|RARA|RBP4|CXCL6|SUPT6H|TNF|VAV1|WAS|NR4A3|VAMP8|USP15|PARP3|RASGRP1|CD96|SPON2|MALT1|CD300A|ZBTB1|PAXIP1|EXOSC3|KMT5B|IL23A|IL20RB|NPLOC4|MAVS|ILRUN|CUEDC2|RNF26|HAVCR2|TRIM15|SHLD1|NCR3	-4.3	MyList
GO Biological Processes	19	GO:0000184	nuclear-transcribed mRNA catabolic process, nonsense-mediated decay	19_GO:0048519 negative regulation of biological process	-6.9	3.3	6.5	27994	120	1776	25	1.4	0.28	1981|3921|4736|6124|6135|6137|6142|6158|6171|6187|6188|6191|6217|6218|6222|6227|6230|6234|6235|23521|51594|55181|55802|65110|85441	EIF4G1|RPSA|RPL10A|RPL4|RPL11|RPL13|RPL18A|RPL28|RPL41|RPS2|RPS3|RPS4X|RPS16|RPS17|RPS18|RPS21|RPS25|RPS28|RPS29|RPL13A|NBAS|SMG8|DCP1A|UPF3A|HELZ2	-4.2	MyList
GO Biological Processes	19	GO:0005975	carbohydrate metabolic process	19_GO:0008152 metabolic process	-6.9	1.9	5.8	27994	631	1776	75	4.2	0.48	160|208|347|468|1407|1431|1486|2027|2131|2648|2806|3418|3425|3692|3705|3767|4123|4125|4191|4668|4758|5016|5106|5224|5321|5467|5903|5950|6396|6483|6524|6576|7124|8291|8534|8660|8706|8898|9446|9563|9759|9963|10585|10678|10891|11091|11188|23171|23511|27090|27124|51341|54928|55347|55746|55790|55808|60343|79660|79690|80183|89792|114899|130589|132158|150094|150223|153743|192134|282969|283871|284004|339…	AP2A1|AKT2|APOD|ATF4|CRY1|CS|CTBS|ENO3|EXT1|KAT2A|GOT2|IDH2|IDUA|EIF6|ITPK1|KCNJ11|MAN2C1|MAN2B1|MDH2|NAGA|NEU1|OVGP1|PCK2|PGAM2|PLA2G4A|PPARD|RANBP2|RBP4|SEC13|ST3GAL2|SLC5A2|SLC25A1|TNF|DYSF|CHST1|IRS2|B3GALNT1|MTMR2|GSTO1|H6PD|HDAC4|SLC23A1|POMT1|B3GNT2|PPARGC1A|WDR5|NISCH|GPD1L|NUP188|ST6GALNAC4|INPP5J|ZBTB7A|BPNT2|ABHD10|NUP133|CSGALNACT1|ST6GALNAC1|FAM3A|PPP1R3B|GAL3ST4|RUBCNL|GAL3ST3|C1QTN…	-4.2	MyList
GO Biological Processes	19	GO:0034470	ncRNA processing	19_GO:0008152 metabolic process	-6.9	2.1	5.9	27994	400	1776	54	3	0.41	1736|1787|3028|3692|3735|4736|4809|4839|6135|6187|6217|6218|6227|6234|6301|8886|9136|22984|23212|23405|23536|25926|26156|27079|28987|51010|51154|51202|51367|54606|55174|55651|56931|63892|64118|64282|64852|65095|65123|79039|79066|80135|81887|81890|84294|84365|114049|127253|203522|283742|283989|317781|387338|102723737	DKC1|TRDMT1|HSD17B10|EIF6|KARS1|RPL10A|SNU13|NOP2|RPL11|RPS2|RPS16|RPS17|RPS21|RPS28|SARS1|DDX18|RRP9|PDCD11|RRS1|DICER1|ADAT1|NOL11|RSL1D1|RPUSD2|NOB1|EXOSC3|MRTO4|DDX47|POP5|DDX56|INTS10|NHP2|DUS3L|THADA|DUS1L|TENT4B|TUT1|KRI1|INTS3|DDX54|METTL16|RPF1|LAS1L|QTRT1|UTP23|NIFK|BUD23|TYW3|INTS6L|FAM98B|TSEN54|DDX51|NSUN4|CT45A8	-4.2	MyList
GO Biological Processes	19	GO:0006413	translational initiation	19_GO:0008152 metabolic process	-6.8	2.7	6.2	27994	192	1776	33	1.9	0.32	468|1939|1967|1975|1981|3692|3921|4690|4736|5936|6124|6135|6137|6142|6158|6171|6187|6188|6191|6217|6218|6222|6227|6230|6234|6235|6352|7124|7458|8666|23521|28985|317649	ATF4|EIF2D|EIF2B1|EIF4B|EIF4G1|EIF6|RPSA|NCK1|RPL10A|RBM4|RPL4|RPL11|RPL13|RPL18A|RPL28|RPL41|RPS2|RPS3|RPS4X|RPS16|RPS17|RPS18|RPS21|RPS25|RPS28|RPS29|CCL5|TNF|EIF4H|EIF3G|RPL13A|MCTS1|EIF4E3	-4.1	MyList
Reactome Gene Sets	6	R-HSA-72312	rRNA processing		-6.7	2.6	6.1	27994	204	1776	34	1.9	0.33	1736|3028|3921|4736|4809|4839|6124|6135|6137|6142|6158|6171|6187|6188|6191|6217|6218|6222|6227|6230|6234|6235|9136|22984|23521|25926|28987|51010|51202|55651|56902|81887|114049|387338	DKC1|HSD17B10|RPSA|RPL10A|SNU13|NOP2|RPL4|RPL11|RPL13|RPL18A|RPL28|RPL41|RPS2|RPS3|RPS4X|RPS16|RPS17|RPS18|RPS21|RPS25|RPS28|RPS29|RRP9|PDCD11|RPL13A|NOL11|NOB1|EXOSC3|DDX47|NHP2|PNO1|LAS1L|BUD23|NSUN4	-4	MyList
GO Biological Processes	19	GO:0007159	leukocyte cell-cell adhesion	19_GO:0022610 biological adhesion	-6.6	2.2	5.8	27994	364	1776	50	2.8	0.39	100|135|399|604|655|923|941|960|961|975|1236|1326|1540|1803|1991|2113|2319|3071|3109|3123|3600|3932|4192|4690|5590|5914|5970|6093|6188|6352|7124|7409|7535|7704|8013|8631|10125|10148|10892|11314|22890|23240|51561|53833|54900|55423|64926|84433|84868|151888	ADA|ADORA2A|RHOH|BCL6|BMP7|CD6|CD80|CD44|CD47|CD81|CCR7|MAP3K8|CYLD|DPP4|ELANE|ETS1|FLOT2|NCKAP1L|HLA-DMB|HLA-DRB1|IL15|LCK|MDK|NCK1|PRKCZ|RARA|RELA|ROCK1|RPS3|CCL5|TNF|VAV1|ZAP70|ZBTB16|NR4A3|SKAP1|RASGRP1|EBI3|MALT1|CD300A|ZBTB1|TMEM131L|IL23A|IL20RB|LAX1|SIRPG|RASAL3|CARD11|HAVCR2|BTLA	-4	MyList
GO Biological Processes	19	GO:0050870	positive regulation of T cell activation	19_GO:0022610 biological adhesion	-6.6	2.6	6	27994	214	1776	35	2	0.33	100|399|604|923|941|961|975|1236|1326|1540|1803|2319|3071|3109|3600|3932|4192|4690|5590|5914|6188|6352|7409|7535|7704|10125|10148|10892|22890|51561|55423|64926|84433|84868|151888	ADA|RHOH|BCL6|CD6|CD80|CD47|CD81|CCR7|MAP3K8|CYLD|DPP4|FLOT2|NCKAP1L|HLA-DMB|IL15|LCK|MDK|NCK1|PRKCZ|RARA|RPS3|CCL5|VAV1|ZAP70|ZBTB16|RASGRP1|EBI3|MALT1|ZBTB1|IL23A|SIRPG|RASAL3|CARD11|HAVCR2|BTLA	-4	MyList
GO Biological Processes	19	GO:0002819	regulation of adaptive immune response	19_GO:0002376 immune system process	-6.6	2.8	6.1	27994	168	1776	30	1.7	0.31	100|563|567|604|911|941|958|962|975|1378|2208|3140|3263|3665|5321|5590|6830|7124|7454|8631|10039|10892|22890|22976|51010|51111|51561|53833|84868|149840	ADA|AZGP1|B2M|BCL6|CD1C|CD80|CD40|CD48|CD81|CR1|FCER2|MR1|HPX|IRF7|PLA2G4A|PRKCZ|SUPT6H|TNF|WAS|SKAP1|PARP3|MALT1|ZBTB1|PAXIP1|EXOSC3|KMT5B|IL23A|IL20RB|HAVCR2|SHLD1	-4	MyList
GO Biological Processes	19	GO:0019083	viral transcription	19_GO:0051704 multi-organism process	-6.6	2.7	6.1	27994	178	1776	31	1.7	0.31	3921|4736|5437|5903|6124|6135|6137|6142|6158|6171|6187|6188|6191|6217|6218|6222|6227|6230|6234|6235|6352|6396|6829|7936|23511|23521|25920|51497|55223|55746|64710	RPSA|RPL10A|POLR2H|RANBP2|RPL4|RPL11|RPL13|RPL18A|RPL28|RPL41|RPS2|RPS3|RPS4X|RPS16|RPS17|RPS18|RPS21|RPS25|RPS28|RPS29|CCL5|SEC13|SUPT5H|NELFE|NUP188|RPL13A|NELFB|NELFCD|TRIM62|NUP133|NUCKS1	-3.9	MyList
GO Biological Processes	19	GO:0016072	rRNA metabolic process	19_GO:0008152 metabolic process	-6.5	2.4	5.9	27994	265	1776	40	2.3	0.35	1736|2971|2972|3692|4736|4809|4839|6135|6187|6217|6218|6227|6234|8886|9136|9328|22984|23212|25926|26156|27079|28987|51010|51154|51202|51367|54464|54606|55651|64282|65095|79039|79066|80135|81887|84294|84365|114049|317781|387338	DKC1|GTF3A|BRF1|EIF6|RPL10A|SNU13|NOP2|RPL11|RPS2|RPS16|RPS17|RPS21|RPS28|DDX18|RRP9|GTF3C5|PDCD11|RRS1|NOL11|RSL1D1|RPUSD2|NOB1|EXOSC3|MRTO4|DDX47|POP5|XRN1|DDX56|NHP2|TENT4B|KRI1|DDX54|METTL16|RPF1|LAS1L|UTP23|NIFK|BUD23|DDX51|NSUN4	-3.9	MyList
GO Biological Processes	19	GO:0030098	lymphocyte differentiation	19_GO:0002376 immune system process	-6.5	2.1	5.7	27994	368	1776	50	2.8	0.39	100|399|567|578|596|604|915|941|1209|1236|1378|1540|2648|3071|3087|3111|3140|3149|3600|3932|4192|4242|4773|5590|5660|5734|5795|5914|6647|6868|7409|7535|7704|9452|9759|10125|10193|10892|22890|23240|25793|27434|29781|51341|51561|54856|56262|57580|84433|387357	ADA|RHOH|B2M|BAK1|BCL2|BCL6|CD3D|CD80|CLPTM1|CCR7|CR1|CYLD|KAT2A|NCKAP1L|HHEX|HLA-DOA|MR1|HMGB3|IL15|LCK|MDK|MFNG|NFATC2|PRKCZ|PSAP|PTGER4|PTPRJ|RARA|SOD1|ADAM17|VAV1|ZAP70|ZBTB16|ITM2A|HDAC4|RASGRP1|RNF41|MALT1|ZBTB1|TMEM131L|FBXO7|POLM|NCAPH2|ZBTB7A|IL23A|GON4L|LRRC8A|PREX1|CARD11|THEMIS	-3.9	MyList
GO Biological Processes	19	GO:0071900	regulation of protein serine/threonine kinase activity	19_GO:0050789 regulation of biological process	-6.5	1.9	5.6	27994	532	1776	65	3.7	0.45	238|655|958|975|1030|1326|1399|1852|1857|1908|1991|2246|2247|2911|2914|2950|3087|3611|3735|4296|4342|4763|5310|5604|5606|5795|5998|6188|6609|6647|6788|6868|7046|7124|7316|8941|9088|9146|9294|10114|10125|10221|10251|10333|10454|10614|10636|10912|11072|11140|11211|11314|23118|25793|26524|28984|51755|54900|57493|64853|79616|81669|161742|200734|257397	ALK|BMP7|CD40|CD81|CDKN2B|MAP3K8|CRKL|DUSP9|DVL3|EDN3|ELANE|FGF1|FGF2|GRM1|GRM4|GSTP1|HHEX|ILK|KARS1|MAP3K11|MOS|NF1|PKD1|MAP2K1|MAP2K3|PTPRJ|RGS3|RPS3|SMPD1|SOD1|STK3|ADAM17|TGFBR1|TNF|UBC|CDK5R2|PKMYT1|HGS|S1PR2|HIPK3|RASGRP1|TRIB1|SPRY3|TLR6|TAB1|HEXIM1|RGS14|GADD45G|DUSP14|CDC37|FZD10|CD300A|TAB2|FBXO7|LATS2|RGCC|CDK12|LAX1|HEG1|AIDA|CCNJL|CCNL2|SPRED1|SPRED2|TAB3	-3.9	MyList
Reactome Gene Sets	6	R-HSA-2408522	Selenoamino acid metabolism		-6.5	3.2	6.2	27994	118	1776	24	1.4	0.27	1615|3735|3921|4736|5917|6124|6135|6137|6142|6158|6171|6187|6188|6191|6217|6218|6222|6227|6230|6234|6235|6301|23521|51540	DARS1|KARS1|RPSA|RPL10A|RARS1|RPL4|RPL11|RPL13|RPL18A|RPL28|RPL41|RPS2|RPS3|RPS4X|RPS16|RPS17|RPS18|RPS21|RPS25|RPS28|RPS29|SARS1|RPL13A|SCLY	-3.9	MyList
GO Biological Processes	19	GO:0043043	peptide biosynthetic process	19_GO:0008152 metabolic process	-6.5	1.8	5.5	27994	764	1776	85	4.8	0.51	208|468|708|1615|1802|1938|1939|1967|1975|1981|1991|2193|2687|2915|3035|3609|3692|3735|3921|4076|4677|4690|4733|4736|4780|4904|5018|5122|5464|5914|5917|5936|6093|6124|6135|6137|6142|6158|6171|6187|6188|6191|6217|6218|6222|6227|6230|6234|6235|6301|6352|7124|7458|8666|9567|10985|23521|25946|26589|28985|51067|51389|54460|54464|55699|60488|64745|64968|64975|65003|65110|65981|65993|79066|80755|84769|8…	AKT2|ATF4|C1QBP|DARS1|DPH2|EEF2|EIF2D|EIF2B1|EIF4B|EIF4G1|ELANE|FARSA|GGT5|GRM5|HARS1|ILF3|EIF6|KARS1|RPSA|CAPRIN1|NARS1|NCK1|DRG1|RPL10A|NFE2L2|YBX1|OXA1L|PCSK1|PPA1|RARA|RARS1|RBM4|ROCK1|RPL4|RPL11|RPL13|RPL18A|RPL28|RPL41|RPS2|RPS3|RPS4X|RPS16|RPS17|RPS18|RPS21|RPS25|RPS28|RPS29|SARS1|CCL5|TNF|EIF4H|EIF3G|GTPBP1|GCN1|RPL13A|ZNF385A|MRPL46|MCTS1|YARS2|RWDD1|MRPS21|XRN1|IARS2|MRPS35|METTL17|MRPS…	-3.9	MyList
GO Biological Processes	19	GO:0006364	rRNA processing	19_GO:0071840 cellular component organization or biogenesis	-6.5	2.5	5.9	27994	227	1776	36	2	0.33	1736|3692|4736|4809|4839|6135|6187|6217|6218|6227|6234|8886|9136|22984|23212|25926|26156|27079|28987|51010|51154|51202|51367|54606|55651|64282|65095|79039|79066|80135|81887|84294|84365|114049|317781|387338	DKC1|EIF6|RPL10A|SNU13|NOP2|RPL11|RPS2|RPS16|RPS17|RPS21|RPS28|DDX18|RRP9|PDCD11|RRS1|NOL11|RSL1D1|RPUSD2|NOB1|EXOSC3|MRTO4|DDX47|POP5|DDX56|NHP2|TENT4B|KRI1|DDX54|METTL16|RPF1|LAS1L|UTP23|NIFK|BUD23|DDX51|NSUN4	-3.9	MyList
Reactome Gene Sets	6	R-HSA-72613	Eukaryotic Translation Initiation		-6.4	3.2	6.2	27994	119	1776	24	1.4	0.27	1967|1975|1981|3921|4736|6124|6135|6137|6142|6158|6171|6187|6188|6191|6217|6218|6222|6227|6230|6234|6235|7458|8666|23521	EIF2B1|EIF4B|EIF4G1|RPSA|RPL10A|RPL4|RPL11|RPL13|RPL18A|RPL28|RPL41|RPS2|RPS3|RPS4X|RPS16|RPS17|RPS18|RPS21|RPS25|RPS28|RPS29|EIF4H|EIF3G|RPL13A	-3.8	MyList
Reactome Gene Sets	6	R-HSA-72737	Cap-dependent Translation Initiation		-6.4	3.2	6.2	27994	119	1776	24	1.4	0.27	1967|1975|1981|3921|4736|6124|6135|6137|6142|6158|6171|6187|6188|6191|6217|6218|6222|6227|6230|6234|6235|7458|8666|23521	EIF2B1|EIF4B|EIF4G1|RPSA|RPL10A|RPL4|RPL11|RPL13|RPL18A|RPL28|RPL41|RPS2|RPS3|RPS4X|RPS16|RPS17|RPS18|RPS21|RPS25|RPS28|RPS29|EIF4H|EIF3G|RPL13A	-3.8	MyList
Reactome Gene Sets	6	R-HSA-156827	L13a-mediated translational silencing of Ceruloplasmin expression		-6.4	3.3	6.2	27994	111	1776	23	1.3	0.27	1975|1981|3921|4736|6124|6135|6137|6142|6158|6171|6187|6188|6191|6217|6218|6222|6227|6230|6234|6235|7458|8666|23521	EIF4B|EIF4G1|RPSA|RPL10A|RPL4|RPL11|RPL13|RPL18A|RPL28|RPL41|RPS2|RPS3|RPS4X|RPS16|RPS17|RPS18|RPS21|RPS25|RPS28|RPS29|EIF4H|EIF3G|RPL13A	-3.8	MyList
GO Biological Processes	19	GO:0002706	regulation of lymphocyte mediated immunity	19_GO:0002376 immune system process	-6.4	2.9	6	27994	154	1776	28	1.6	0.3	563|567|604|911|958|975|1378|2208|3140|3263|5590|6830|7124|7409|7454|10039|10125|10225|10892|22890|22976|51010|51111|51561|53833|84868|149840|259197	AZGP1|B2M|BCL6|CD1C|CD40|CD81|CR1|FCER2|MR1|HPX|PRKCZ|SUPT6H|TNF|VAV1|WAS|PARP3|RASGRP1|CD96|MALT1|ZBTB1|PAXIP1|EXOSC3|KMT5B|IL23A|IL20RB|HAVCR2|SHLD1|NCR3	-3.8	MyList
CORUM	33	CORUM:306	Ribosome, cytoplasmic		-6.4	3.7	6.4	27994	80	1776	19	1.1	0.24	3921|4736|6124|6135|6137|6142|6158|6171|6187|6188|6191|6217|6218|6222|6227|6230|6234|6235|23521	RPSA|RPL10A|RPL4|RPL11|RPL13|RPL18A|RPL28|RPL41|RPS2|RPS3|RPS4X|RPS16|RPS17|RPS18|RPS21|RPS25|RPS28|RPS29|RPL13A	-3.8	MyList
GO Biological Processes	19	GO:0002703	regulation of leukocyte mediated immunity	19_GO:0002376 immune system process	-6.3	2.6	5.9	27994	210	1776	34	1.9	0.33	563|567|604|911|958|975|1378|2208|2624|3140|3263|3596|5590|6372|6830|7124|7409|7454|8673|10039|10125|10225|10892|11314|22890|22976|51010|51111|51561|53833|57506|84868|149840|259197	AZGP1|B2M|BCL6|CD1C|CD40|CD81|CR1|FCER2|GATA2|MR1|HPX|IL13|PRKCZ|CXCL6|SUPT6H|TNF|VAV1|WAS|VAMP8|PARP3|RASGRP1|CD96|MALT1|CD300A|ZBTB1|PAXIP1|EXOSC3|KMT5B|IL23A|IL20RB|MAVS|HAVCR2|SHLD1|NCR3	-3.8	MyList
GO Biological Processes	19	GO:0031400	negative regulation of protein modification process	19_GO:0048519 negative regulation of biological process	-6.3	1.8	5.5	27994	641	1776	74	4.2	0.47	135|578|655|753|1030|1399|1407|1408|1540|1789|1852|1981|2950|3071|3087|3476|3611|4690|4763|4771|5348|5590|5795|5970|5998|6047|6093|6135|6188|6418|6456|6609|6830|7124|8291|9258|9770|9858|10114|10129|10221|10251|10454|10614|10636|10891|11072|11091|11314|11315|23171|23551|25793|26524|27124|27330|51035|51160|54206|54900|55074|55450|55885|56271|57493|57732|64853|85450|153743|161742|200734|203228|22169…	ADORA2A|BAK1|BMP7|LDLRAD4|CDKN2B|CRKL|CRY1|CRY2|CYLD|DNMT3B|DUSP9|EIF4G1|GSTP1|NCKAP1L|HHEX|IGBP1|ILK|NCK1|NF1|NF2|FXYD1|PRKCZ|PTPRJ|RELA|RGS3|RNF4|ROCK1|RPL11|RPS3|SET|SH3GL2|SMPD1|SUPT6H|TNF|DYSF|MFHAS1|RASSF2|PPP1R26|HIPK3|FRY|TRIB1|SPRY3|TAB1|HEXIM1|RGS14|PPARGC1A|DUSP14|WDR5|CD300A|PARK7|GPD1L|RASD2|FBXO7|LATS2|INPP5J|RPS6KA6|UBXN1|VPS28|ERRFI1|LAX1|OXR1|CAMK2N1|LMO3|BEX4|HEG1|ZFYVE28|AIDA|I…	-3.8	MyList
Reactome Gene Sets	6	R-HSA-72706	GTP hydrolysis and joining of the 60S ribosomal subunit		-6.3	3.2	6.2	27994	112	1776	23	1.3	0.27	1975|1981|3921|4736|6124|6135|6137|6142|6158|6171|6187|6188|6191|6217|6218|6222|6227|6230|6234|6235|7458|8666|23521	EIF4B|EIF4G1|RPSA|RPL10A|RPL4|RPL11|RPL13|RPL18A|RPL28|RPL41|RPS2|RPS3|RPS4X|RPS16|RPS17|RPS18|RPS21|RPS25|RPS28|RPS29|EIF4H|EIF3G|RPL13A	-3.8	MyList
Reactome Gene Sets	6	R-HSA-156902	Peptide chain elongation		-6.2	3.5	6.3	27994	89	1776	20	1.1	0.25	1938|3921|4736|6124|6135|6137|6142|6158|6171|6187|6188|6191|6217|6218|6222|6227|6230|6234|6235|23521	EEF2|RPSA|RPL10A|RPL4|RPL11|RPL13|RPL18A|RPL28|RPL41|RPS2|RPS3|RPS4X|RPS16|RPS17|RPS18|RPS21|RPS25|RPS28|RPS29|RPL13A	-3.7	MyList
GO Biological Processes	19	GO:0046700	heterocycle catabolic process	19_GO:0008152 metabolic process	-6.2	1.8	5.4	27994	727	1776	81	4.6	0.5	100|644|1543|1548|1677|1736|1775|1787|1890|1981|2027|2272|3034|3148|3692|3704|3921|4736|4780|4904|5141|5150|5224|5578|5683|5695|5720|5903|6093|6124|6135|6137|6142|6158|6171|6187|6188|6191|6217|6218|6222|6227|6230|6234|6235|6396|6418|7316|7374|8125|8942|9567|9583|9759|10591|10840|10891|22977|22978|23405|23475|23511|23521|25804|51010|51154|51341|51594|51690|54464|54790|55181|55746|55802|64282|64852…	ADA|BLVRA|CYP1A1|CYP2A6|DFFB|DKC1|DNASE1L2|TRDMT1|TYMP|EIF4G1|ENO3|FHIT|HAL|HMGB2|EIF6|ITPA|RPSA|RPL10A|NFE2L2|YBX1|PDE4A|PDE7A|PGAM2|PRKCA|PSMA2|PSMB7|PSME1|RANBP2|ROCK1|RPL4|RPL11|RPL13|RPL18A|RPL28|RPL41|RPS2|RPS3|RPS4X|RPS16|RPS17|RPS18|RPS21|RPS25|RPS28|RPS29|SEC13|SET|UBC|UNG|ANP32A|KYNU|GTPBP1|ENTPD4|HDAC4|DNPH1|ALDH1L1|PPARGC1A|AKR7A3|NT5C2|DICER1|QPRT|NUP188|RPL13A|LSM4|EXOSC3|MRTO4|ZBTB…	-3.7	MyList
GO Biological Processes	19	GO:0001819	positive regulation of cytokine production	19_GO:0048518 positive regulation of biological process	-6.2	2	5.5	27994	463	1776	58	3.3	0.42	468|567|708|923|941|948|958|975|1236|1536|1991|3148|3394|3596|3600|3661|3665|3735|4192|4791|5437|5590|5734|5795|5914|5970|6188|6647|6868|7097|7124|7706|8013|8288|9958|10125|10148|10211|10333|10417|10623|10892|11315|22900|27179|28984|51561|53833|55655|55666|57493|57506|63940|84433|84868|89870|114899|149628	ATF4|B2M|C1QBP|CD6|CD80|CD36|CD40|CD81|CCR7|CYBB|ELANE|HMGB2|IRF8|IL13|IL15|IRF3|IRF7|KARS1|MDK|NFKB2|POLR2H|PRKCZ|PTGER4|PTPRJ|RARA|RELA|RPS3|SOD1|ADAM17|TLR2|TNF|TRIM25|NR4A3|EPX|USP15|RASGRP1|EBI3|FLOT1|TLR6|SPON2|POLR3C|MALT1|PARK7|CARD8|IL36A|RGCC|IL23A|IL20RB|NLRP2|NPLOC4|HEG1|MAVS|GPSM3|CARD11|HAVCR2|TRIM15|C1QTNF3|PYHIN1	-3.7	MyList
Reactome Gene Sets	6	R-HSA-1428517	The citric acid (TCA) cycle and respiratory electron transport		-6.2	2.7	5.9	27994	175	1776	30	1.7	0.31	516|521|539|1351|1431|3418|3420|4191|4519|4537|4538|4696|4697|4705|4713|4715|4716|4720|4722|4724|5467|6341|7351|7385|9016|9123|51241|51295|54539|55967	ATP5MC1|ATP5ME|ATP5PO|COX8A|CS|IDH2|IDH3B|MDH2|CYTB|ND3|ND4|NDUFA3|NDUFA4|NDUFA10|NDUFB7|NDUFB9|NDUFB10|NDUFS2|NDUFS3|NDUFS4|PPARD|SCO1|UCP2|UQCRC2|SLC25A14|SLC16A3|COX16|ECSIT|NDUFB11|NDUFA12	-3.7	MyList
GO Biological Processes	19	GO:0002757	immune response-activating signal transduction	19_GO:0002376 immune system process	-6.2	1.8	5.4	27994	657	1776	75	4.2	0.48	100|596|708|915|919|948|958|961|975|1236|1378|1399|1540|1967|2214|2319|2358|2359|3071|3120|3122|3123|3320|3661|3665|3932|4690|4773|4795|5289|5683|5695|5720|5795|5906|5970|6188|7097|7316|7409|7454|7535|7706|8013|8631|9258|9641|9958|10211|10333|10454|10458|10892|11314|23118|23151|27040|29085|53347|54900|55666|56667|57402|59338|63916|64005|81622|81793|84433|84868|89857|89870|257397|259197|387357	ADA|BCL2|C1QBP|CD3D|CD247|CD36|CD40|CD47|CD81|CCR7|CR1|CRKL|CYLD|EIF2B1|FCGR3A|FLOT2|FPR2|FPR3|NCKAP1L|HLA-DQB2|HLA-DRA|HLA-DRB1|HSP90AA1|IRF3|IRF7|LCK|NCK1|NFATC2|NFKBIL1|PIK3C3|PSMA2|PSMB7|PSME1|PTPRJ|RAP1A|RELA|RPS3|TLR2|UBC|VAV1|WAS|ZAP70|TRIM25|NR4A3|SKAP1|MFHAS1|IKBKE|USP15|FLOT1|TLR6|TAB1|BAIAP2|MALT1|CD300A|TAB2|GRAMD4|LAT|PHPT1|UBASH3A|LAX1|NPLOC4|MUC13|S100A14|PLEKHA1|ELMO2|MYO1G|UNC93B…	-3.7	MyList
Reactome Gene Sets	6	R-HSA-8868773	rRNA processing in the nucleus and cytosol		-6.2	2.6	5.8	27994	194	1776	32	1.8	0.32	1736|3921|4736|4809|4839|6124|6135|6137|6142|6158|6171|6187|6188|6191|6217|6218|6222|6227|6230|6234|6235|9136|22984|23521|25926|28987|51010|51202|55651|56902|81887|114049	DKC1|RPSA|RPL10A|SNU13|NOP2|RPL4|RPL11|RPL13|RPL18A|RPL28|RPL41|RPS2|RPS3|RPS4X|RPS16|RPS17|RPS18|RPS21|RPS25|RPS28|RPS29|RRP9|PDCD11|RPL13A|NOL11|NOB1|EXOSC3|DDX47|NHP2|PNO1|LAS1L|BUD23	-3.7	MyList
GO Biological Processes	19	GO:0009617	response to bacterium	19_GO:0051704 multi-organism process	-6.1	1.7	5.3	27994	754	1776	83	4.7	0.5	19|567|923|941|948|958|961|1236|1511|1543|1667|1670|1991|2289|2326|2358|2687|2697|2823|2950|3001|3123|3140|3148|3346|3347|3394|3454|3587|3596|3661|3934|4069|4791|4795|4851|5225|5467|5578|5731|5734|5914|5970|6048|6352|6372|6590|6868|7056|7097|7124|8288|8349|8837|9516|10221|10225|10333|10417|10458|10891|10892|22900|23097|23118|27179|51297|51561|55970|56977|57151|57402|57506|59307|80740|84868|89857|…	ABCA1|B2M|CD6|CD80|CD36|CD40|CD47|CCR7|CTSG|CYP1A1|DEFA1|DEFA5|ELANE|FKBP5|FMO1|FPR2|GGT5|GJA1|GPM6A|GSTP1|GZMA|HLA-DRB1|MR1|HMGB2|HTN1|HTN3|IRF8|IFNAR1|IL10RA|IL13|IRF3|LCN2|LYZ|NFKB2|NFKBIL1|NOTCH1|PGC|PPARD|PRKCA|PTGER1|PTGER4|RARA|RELA|RNF5|CCL5|CXCL6|SLPI|ADAM17|THBD|TLR2|TNF|EPX|H2BC21|CFLAR|LITAF|TRIB1|CD96|TLR6|SPON2|BAIAP2|PPARGC1A|MALT1|CARD8|CDK19|TAB2|IL36A|BPIFA1|IL23A|GNG12|STOX2|LY…	-3.7	MyList
Reactome Gene Sets	6	R-HSA-975957	Nonsense Mediated Decay (NMD) enhanced by the Exon Junction Complex (EJC)		-6.1	3.2	6	27994	115	1776	23	1.3	0.27	1981|3921|4736|6124|6135|6137|6142|6158|6171|6187|6188|6191|6217|6218|6222|6227|6230|6234|6235|23521|55181|55802|65110	EIF4G1|RPSA|RPL10A|RPL4|RPL11|RPL13|RPL18A|RPL28|RPL41|RPS2|RPS3|RPS4X|RPS16|RPS17|RPS18|RPS21|RPS25|RPS28|RPS29|RPL13A|SMG8|DCP1A|UPF3A	-3.6	MyList
Reactome Gene Sets	6	R-HSA-927802	Nonsense-Mediated Decay (NMD)		-6.1	3.2	6	27994	115	1776	23	1.3	0.27	1981|3921|4736|6124|6135|6137|6142|6158|6171|6187|6188|6191|6217|6218|6222|6227|6230|6234|6235|23521|55181|55802|65110	EIF4G1|RPSA|RPL10A|RPL4|RPL11|RPL13|RPL18A|RPL28|RPL41|RPS2|RPS3|RPS4X|RPS16|RPS17|RPS18|RPS21|RPS25|RPS28|RPS29|RPL13A|SMG8|DCP1A|UPF3A	-3.6	MyList
KEGG Pathway	24	ko04010	MAPK signaling pathway		-6.1	2.3	5.6	27994	255	1776	38	2.1	0.34	208|468|774|1326|1399|1852|2002|2246|2247|2258|3305|4296|4342|4763|4791|5321|5533|5578|5604|5606|5906|5970|6788|7046|7124|7850|10000|10125|10454|10912|23118|27091|27330|51295|55799|55970|255189|100137049	AKT2|ATF4|CACNA1B|MAP3K8|CRKL|DUSP9|ELK1|FGF1|FGF2|FGF13|HSPA1L|MAP3K11|MOS|NF1|NFKB2|PLA2G4A|PPP3CC|PRKCA|MAP2K1|MAP2K3|RAP1A|RELA|STK3|TGFBR1|TNF|IL1R2|AKT3|RASGRP1|TAB1|GADD45G|TAB2|CACNG5|RPS6KA6|ECSIT|CACNA2D3|GNG12|PLA2G4F|PLA2G4B	-3.6	MyList
Reactome Gene Sets	6	R-HSA-163200	Respiratory electron transport, ATP synthesis by chemiosmotic coupling, and heat production by uncoupling proteins.		-6.1	3.1	6	27994	124	1776	24	1.4	0.27	516|521|539|1351|4519|4537|4538|4696|4697|4705|4713|4715|4716|4720|4722|4724|6341|7351|7385|9016|51241|51295|54539|55967	ATP5MC1|ATP5ME|ATP5PO|COX8A|CYTB|ND3|ND4|NDUFA3|NDUFA4|NDUFA10|NDUFB7|NDUFB9|NDUFB10|NDUFS2|NDUFS3|NDUFS4|SCO1|UCP2|UQCRC2|SLC25A14|COX16|ECSIT|NDUFB11|NDUFA12	-3.6	MyList
GO Biological Processes	19	GO:0050865	regulation of cell activation	19_GO:0050789 regulation of biological process	-6	1.8	5.3	27994	653	1776	74	4.2	0.47	18|100|135|399|596|604|923|941|958|961|975|1209|1236|1326|1378|1540|1803|2319|2624|2648|3071|3109|3111|3123|3149|3596|3600|3735|3932|4192|4690|4773|5321|5578|5590|5914|6188|6352|6542|6647|6830|7056|7409|7535|7704|8013|8660|8673|9258|10039|10125|10148|10193|10333|10630|10892|11314|22890|22976|23240|25793|27040|51010|51111|51561|53833|54900|55423|64926|84433|84868|149840|151888|284021	ABAT|ADA|ADORA2A|RHOH|BCL2|BCL6|CD6|CD80|CD40|CD47|CD81|CLPTM1|CCR7|MAP3K8|CR1|CYLD|DPP4|FLOT2|GATA2|KAT2A|NCKAP1L|HLA-DMB|HLA-DOA|HLA-DRB1|HMGB3|IL13|IL15|KARS1|LCK|MDK|NCK1|NFATC2|PLA2G4A|PRKCA|PRKCZ|RARA|RPS3|CCL5|SLC7A2|SOD1|SUPT6H|THBD|VAV1|ZAP70|ZBTB16|NR4A3|IRS2|VAMP8|MFHAS1|PARP3|RASGRP1|EBI3|RNF41|TLR6|PDPN|MALT1|CD300A|ZBTB1|PAXIP1|TMEM131L|FBXO7|LAT|EXOSC3|KMT5B|IL23A|IL20RB|LAX1|SIRPG…	-3.6	MyList
GO Biological Processes	19	GO:0071222	cellular response to lipopolysaccharide	19_GO:0051704 multi-organism process	-6	2.5	5.7	27994	208	1776	33	1.9	0.32	19|923|941|948|958|1511|1667|1670|2950|3148|3394|3661|3934|4795|5467|5578|5914|5970|6352|6372|7097|7124|9516|10221|10417|10891|10892|22900|23097|27179|59307|84868|389643	ABCA1|CD6|CD80|CD36|CD40|CTSG|DEFA1|DEFA5|GSTP1|HMGB2|IRF8|IRF3|LCN2|NFKBIL1|PPARD|PRKCA|RARA|RELA|CCL5|CXCL6|TLR2|TNF|LITAF|TRIB1|SPON2|PPARGC1A|MALT1|CARD8|CDK19|IL36A|SIGIRR|HAVCR2|NUGGC	-3.5	MyList
GO Biological Processes	19	GO:0002764	immune response-regulating signaling pathway	19_GO:0002376 immune system process	-6	1.8	5.3	27994	690	1776	77	4.3	0.48	100|596|708|915|919|948|958|961|975|1236|1378|1399|1540|1967|2214|2319|2358|2359|3071|3120|3122|3123|3320|3661|3665|3932|4690|4773|4795|5289|5683|5695|5720|5795|5906|5970|6188|7097|7316|7409|7454|7535|7706|8013|8631|9258|9641|9958|10211|10333|10454|10458|10892|11314|23118|23151|27040|29085|53347|53833|54900|55666|56667|57402|59338|63916|64005|81622|81793|84433|84868|89857|89870|151888|257397|2591…	ADA|BCL2|C1QBP|CD3D|CD247|CD36|CD40|CD47|CD81|CCR7|CR1|CRKL|CYLD|EIF2B1|FCGR3A|FLOT2|FPR2|FPR3|NCKAP1L|HLA-DQB2|HLA-DRA|HLA-DRB1|HSP90AA1|IRF3|IRF7|LCK|NCK1|NFATC2|NFKBIL1|PIK3C3|PSMA2|PSMB7|PSME1|PTPRJ|RAP1A|RELA|RPS3|TLR2|UBC|VAV1|WAS|ZAP70|TRIM25|NR4A3|SKAP1|MFHAS1|IKBKE|USP15|FLOT1|TLR6|TAB1|BAIAP2|MALT1|CD300A|TAB2|GRAMD4|LAT|PHPT1|UBASH3A|IL20RB|LAX1|NPLOC4|MUC13|S100A14|PLEKHA1|ELMO2|MYO1G…	-3.5	MyList
GO Biological Processes	19	GO:0002694	regulation of leukocyte activation	19_GO:0002376 immune system process	-6	1.8	5.3	27994	608	1776	70	3.9	0.46	100|135|399|596|604|923|941|958|961|975|1209|1236|1326|1378|1540|1803|2319|2624|2648|3071|3109|3111|3123|3149|3596|3600|3735|3932|4192|4690|4773|5321|5590|5914|6188|6352|6542|6647|6830|7409|7535|7704|8013|8660|8673|9258|10039|10125|10148|10193|10333|10892|11314|22890|22976|23240|25793|27040|51010|51111|51561|53833|54900|55423|64926|84433|84868|149840|151888|284021	ADA|ADORA2A|RHOH|BCL2|BCL6|CD6|CD80|CD40|CD47|CD81|CLPTM1|CCR7|MAP3K8|CR1|CYLD|DPP4|FLOT2|GATA2|KAT2A|NCKAP1L|HLA-DMB|HLA-DOA|HLA-DRB1|HMGB3|IL13|IL15|KARS1|LCK|MDK|NCK1|NFATC2|PLA2G4A|PRKCZ|RARA|RPS3|CCL5|SLC7A2|SOD1|SUPT6H|VAV1|ZAP70|ZBTB16|NR4A3|IRS2|VAMP8|MFHAS1|PARP3|RASGRP1|EBI3|RNF41|TLR6|MALT1|CD300A|ZBTB1|PAXIP1|TMEM131L|FBXO7|LAT|EXOSC3|KMT5B|IL23A|IL20RB|LAX1|SIRPG|RASAL3|CARD11|HAVCR2…	-3.5	MyList
GO Biological Processes	19	GO:0006120	mitochondrial electron transport, NADH to ubiquinone	19_GO:0008152 metabolic process	-6	4.3	6.4	27994	55	1776	15	0.84	0.22	4537|4538|4696|4697|4705|4713|4715|4716|4720|4722|4724|11315|23479|54539|55967	ND3|ND4|NDUFA3|NDUFA4|NDUFA10|NDUFB7|NDUFB9|NDUFB10|NDUFS2|NDUFS3|NDUFS4|PARK7|ISCU|NDUFB11|NDUFA12	-3.5	MyList
GO Biological Processes	19	GO:0050862	positive regulation of T cell receptor signaling pathway	19_GO:0002376 immune system process	-6	8.4	7.5	27994	15	1776	8	0.45	0.16	100|975|1236|1540|3932|5970|6188|84433	ADA|CD81|CCR7|CYLD|LCK|RELA|RPS3|CARD11	-3.5	MyList
GO Biological Processes	19	GO:0006412	translation	19_GO:0008152 metabolic process	-5.9	1.7	5.2	27994	739	1776	81	4.6	0.5	208|468|708|1615|1802|1938|1939|1967|1975|1981|2193|2687|2915|3035|3609|3692|3735|3921|4076|4677|4690|4733|4736|4904|5018|5464|5914|5917|5936|6093|6124|6135|6137|6142|6158|6171|6187|6188|6191|6217|6218|6222|6227|6230|6234|6235|6301|6352|7124|7458|8666|9567|10985|23521|25946|26589|28985|51067|51389|54460|54464|55699|60488|64745|64968|64975|65003|65110|65981|65993|79066|80755|84769|85451|90480|9290…	AKT2|ATF4|C1QBP|DARS1|DPH2|EEF2|EIF2D|EIF2B1|EIF4B|EIF4G1|FARSA|GGT5|GRM5|HARS1|ILF3|EIF6|KARS1|RPSA|CAPRIN1|NARS1|NCK1|DRG1|RPL10A|YBX1|OXA1L|PPA1|RARA|RARS1|RBM4|ROCK1|RPL4|RPL11|RPL13|RPL18A|RPL28|RPL41|RPS2|RPS3|RPS4X|RPS16|RPS17|RPS18|RPS21|RPS25|RPS28|RPS29|SARS1|CCL5|TNF|EIF4H|EIF3G|GTPBP1|GCN1|RPL13A|ZNF385A|MRPL46|MCTS1|YARS2|RWDD1|MRPS21|XRN1|IARS2|MRPS35|METTL17|MRPS6|MRPL41|MRPL11|UPF…	-3.5	MyList
Reactome Gene Sets	6	R-HSA-168273	Influenza Viral RNA Transcription and Replication		-5.9	2.9	5.8	27994	135	1776	25	1.4	0.28	3320|3921|4736|5437|5903|6124|6135|6137|6142|6158|6171|6187|6188|6191|6217|6218|6222|6227|6230|6234|6235|6396|23511|23521|55746	HSP90AA1|RPSA|RPL10A|POLR2H|RANBP2|RPL4|RPL11|RPL13|RPL18A|RPL28|RPL41|RPS2|RPS3|RPS4X|RPS16|RPS17|RPS18|RPS21|RPS25|RPS28|RPS29|SEC13|NUP188|RPL13A|NUP133	-3.5	MyList
Reactome Gene Sets	6	R-HSA-9633012	Response of EIF2AK4 (GCN2) to amino acid deficiency		-5.9	3.3	6	27994	101	1776	21	1.2	0.26	468|3921|4736|6124|6135|6137|6142|6158|6171|6187|6188|6191|6217|6218|6222|6227|6230|6234|6235|10985|23521	ATF4|RPSA|RPL10A|RPL4|RPL11|RPL13|RPL18A|RPL28|RPL41|RPS2|RPS3|RPS4X|RPS16|RPS17|RPS18|RPS21|RPS25|RPS28|RPS29|GCN1|RPL13A	-3.5	MyList
GO Biological Processes	19	GO:0002822	regulation of adaptive immune response based on somatic recombination of immune receptors built from immunoglobulin superfamily domains	19_GO:0002376 immune system process	-5.9	2.8	5.8	27994	153	1776	27	1.5	0.29	100|563|567|604|911|941|958|975|1378|2208|3140|3263|5321|5590|6830|7124|7454|10039|10892|22890|22976|51010|51111|51561|53833|84868|149840	ADA|AZGP1|B2M|BCL6|CD1C|CD80|CD40|CD81|CR1|FCER2|MR1|HPX|PLA2G4A|PRKCZ|SUPT6H|TNF|WAS|PARP3|MALT1|ZBTB1|PAXIP1|EXOSC3|KMT5B|IL23A|IL20RB|HAVCR2|SHLD1	-3.5	MyList
Reactome Gene Sets	6	R-HSA-156842	Eukaryotic Translation Elongation		-5.9	3.4	6	27994	93	1776	20	1.1	0.25	1938|3921|4736|6124|6135|6137|6142|6158|6171|6187|6188|6191|6217|6218|6222|6227|6230|6234|6235|23521	EEF2|RPSA|RPL10A|RPL4|RPL11|RPL13|RPL18A|RPL28|RPL41|RPS2|RPS3|RPS4X|RPS16|RPS17|RPS18|RPS21|RPS25|RPS28|RPS29|RPL13A	-3.5	MyList
Reactome Gene Sets	6	R-HSA-2408557	Selenocysteine synthesis		-5.9	3.4	6	27994	93	1776	20	1.1	0.25	3921|4736|6124|6135|6137|6142|6158|6171|6187|6188|6191|6217|6218|6222|6227|6230|6234|6235|6301|23521	RPSA|RPL10A|RPL4|RPL11|RPL13|RPL18A|RPL28|RPL41|RPS2|RPS3|RPS4X|RPS16|RPS17|RPS18|RPS21|RPS25|RPS28|RPS29|SARS1|RPL13A	-3.5	MyList
GO Biological Processes	19	GO:0080135	regulation of cellular response to stress	19_GO:0050896 response to stimulus	-5.9	1.7	5.2	27994	778	1776	84	4.7	0.5	267|468|567|573|578|596|604|655|754|817|948|960|1236|1407|1540|1857|1981|2067|2950|3190|3305|3320|3476|3735|4102|4255|4296|4690|4780|4824|4904|5429|5531|5604|5660|5888|5903|6117|6188|6396|6449|6647|6788|7124|7454|8013|9258|9770|10000|10039|10114|10125|10155|10333|10912|11211|11315|22976|23511|25793|25946|26156|51035|51111|51499|55074|55086|55504|55702|55746|56893|56950|64853|65992|83596|90441|116…	AMFR|ATF4|B2M|BAG1|BAK1|BCL2|BCL6|BMP7|PTTG1IP|CAMK2D|CD36|CD44|CCR7|CRY1|CYLD|DVL3|EIF4G1|ERCC1|GSTP1|HNRNPK|HSPA1L|HSP90AA1|IGBP1|KARS1|MAGEA3|MGMT|MAP3K11|NCK1|NFE2L2|NKX3-1|YBX1|POLH|PPP4C|MAP2K1|PSAP|RAD51|RANBP2|RPA1|RPS3|SEC13|SGTA|SOD1|STK3|TNF|WAS|NR4A3|MFHAS1|RASSF2|AKT3|PARP3|HIPK3|RASGRP1|TRIM28|TLR6|GADD45G|FZD10|PARK7|PAXIP1|NUP188|FBXO7|ZNF385A|RSL1D1|UBXN1|KMT5B|TRIAP1|OXR1|RADX|T…	-3.5	MyList
GO Biological Processes	19	GO:0050856	regulation of T cell receptor signaling pathway	19_GO:0002376 immune system process	-5.8	4.8	6.4	27994	43	1776	13	0.73	0.2	100|975|1236|1540|3932|5795|5970|6188|10892|11314|29085|53347|84433	ADA|CD81|CCR7|CYLD|LCK|PTPRJ|RELA|RPS3|MALT1|CD300A|PHPT1|UBASH3A|CARD11	-3.4	MyList
CORUM	33	CORUM:5268	TNF-alpha/NF-kappa B signaling complex 7		-5.8	12	8	27994	8	1776	6	0.34	0.14	2289|3320|10454|11140|23118|257397	FKBP5|HSP90AA1|TAB1|CDC37|TAB2|TAB3	-3.4	MyList
GO Biological Processes	19	GO:0071219	cellular response to molecule of bacterial origin	19_GO:0051704 multi-organism process	-5.8	2.4	5.5	27994	222	1776	34	1.9	0.33	19|923|941|948|958|1511|1667|1670|2950|3148|3394|3661|3934|4795|5467|5578|5914|5970|6352|6372|7097|7124|9516|10221|10333|10417|10891|10892|22900|23097|27179|59307|84868|389643	ABCA1|CD6|CD80|CD36|CD40|CTSG|DEFA1|DEFA5|GSTP1|HMGB2|IRF8|IRF3|LCN2|NFKBIL1|PPARD|PRKCA|RARA|RELA|CCL5|CXCL6|TLR2|TNF|LITAF|TRIB1|TLR6|SPON2|PPARGC1A|MALT1|CARD8|CDK19|IL36A|SIGIRR|HAVCR2|NUGGC	-3.4	MyList
CORUM	33	CORUM:338	40S ribosomal subunit, cytoplasmic		-5.8	5.6	6.7	27994	31	1776	11	0.62	0.19	3921|6187|6188|6191|6217|6218|6222|6227|6230|6234|6235	RPSA|RPS2|RPS3|RPS4X|RPS16|RPS17|RPS18|RPS21|RPS25|RPS28|RPS29	-3.4	MyList
Reactome Gene Sets	6	R-HSA-975956	Nonsense Mediated Decay (NMD) independent of the Exon Junction Complex (EJC)		-5.8	3.3	5.9	27994	95	1776	20	1.1	0.25	1981|3921|4736|6124|6135|6137|6142|6158|6171|6187|6188|6191|6217|6218|6222|6227|6230|6234|6235|23521	EIF4G1|RPSA|RPL10A|RPL4|RPL11|RPL13|RPL18A|RPL28|RPL41|RPS2|RPS3|RPS4X|RPS16|RPS17|RPS18|RPS21|RPS25|RPS28|RPS29|RPL13A	-3.4	MyList
GO Biological Processes	19	GO:0030217	T cell differentiation	19_GO:0002376 immune system process	-5.7	2.3	5.4	27994	253	1776	37	2.1	0.34	100|399|567|596|604|915|941|1209|1236|1378|1540|2648|3071|3111|3140|3600|3932|4192|4773|5590|5660|5734|5914|6647|6868|7409|7535|7704|10125|10892|22890|23240|29781|51561|57580|84433|387357	ADA|RHOH|B2M|BCL2|BCL6|CD3D|CD80|CLPTM1|CCR7|CR1|CYLD|KAT2A|NCKAP1L|HLA-DOA|MR1|IL15|LCK|MDK|NFATC2|PRKCZ|PSAP|PTGER4|RARA|SOD1|ADAM17|VAV1|ZAP70|ZBTB16|RASGRP1|MALT1|ZBTB1|TMEM131L|NCAPH2|IL23A|PREX1|CARD11|THEMIS	-3.4	MyList
GO Biological Processes	19	GO:0006874	cellular calcium ion homeostasis	19_GO:0065007 biological regulation	-5.7	1.9	5.2	27994	457	1776	56	3.2	0.41	468|491|578|596|796|817|887|948|958|1043|1236|1812|1907|1908|1909|1991|2247|2358|2359|2624|2697|2826|2911|2915|3060|3577|3596|3792|3827|3932|4828|5310|5731|5734|5910|6352|6355|6786|7779|9256|9446|10989|27185|51024|55013|55503|57113|57130|57190|63892|79572|80045|84502|84636|91689|94107	ATF4|ATP2B2|BAK1|BCL2|CALCA|CAMK2D|CCKBR|CD36|CD40|CD52|CCR7|DRD1|EDN2|EDN3|EDNRA|ELANE|FGF2|FPR2|FPR3|GATA2|GJA1|CCR10|GRM1|GRM5|HCRT|CXCR1|IL13|KEL|KNG1|LCK|NMB|PKD1|PTGER1|PTGER4|RAP1GDS1|CCL5|CCL8|STIM1|SLC30A1|TSPOAP1|GSTO1|IMMT|DISC1|FIS1|MCUB|TRPV6|TRPC7|ATP13A1|SELENON|THADA|ATP13A3|GPR157|JPH4|GPR174|SMDT1|TMEM203	-3.4	MyList
GO Biological Processes	19	GO:0055074	calcium ion homeostasis	19_GO:0065007 biological regulation	-5.7	1.9	5.2	27994	469	1776	57	3.2	0.42	468|491|578|596|796|817|887|948|958|1043|1236|1812|1907|1908|1909|1991|2247|2358|2359|2624|2697|2826|2911|2915|3060|3577|3596|3792|3827|3932|4828|5310|5731|5734|5910|6352|6355|6786|7779|9256|9446|10989|27185|51024|55013|55503|57113|57130|57190|57402|63892|79572|80045|84502|84636|91689|94107	ATF4|ATP2B2|BAK1|BCL2|CALCA|CAMK2D|CCKBR|CD36|CD40|CD52|CCR7|DRD1|EDN2|EDN3|EDNRA|ELANE|FGF2|FPR2|FPR3|GATA2|GJA1|CCR10|GRM1|GRM5|HCRT|CXCR1|IL13|KEL|KNG1|LCK|NMB|PKD1|PTGER1|PTGER4|RAP1GDS1|CCL5|CCL8|STIM1|SLC30A1|TSPOAP1|GSTO1|IMMT|DISC1|FIS1|MCUB|TRPV6|TRPC7|ATP13A1|SELENON|S100A14|THADA|ATP13A3|GPR157|JPH4|GPR174|SMDT1|TMEM203	-3.3	MyList
KEGG Pathway	24	hsa05166	Human T-cell leukemia virus 1 infection		-5.7	2.2	5.4	27994	295	1776	41	2.3	0.36	208|468|567|915|958|991|1030|1857|1871|2002|2113|2648|3108|3109|3111|3120|3122|3123|3600|3932|4773|4791|5425|5533|5578|5604|5970|7046|7124|7480|7850|8498|8503|10000|10297|11211|29882|51529|55697|64764|83447	AKT2|ATF4|B2M|CD3D|CD40|CDC20|CDKN2B|DVL3|E2F3|ELK1|ETS1|KAT2A|HLA-DMA|HLA-DMB|HLA-DOA|HLA-DQB2|HLA-DRA|HLA-DRB1|IL15|LCK|NFATC2|NFKB2|POLD2|PPP3CC|PRKCA|MAP2K1|RELA|TGFBR1|TNF|WNT10B|IL1R2|RANBP3|PIK3R3|AKT3|APC2|FZD10|ANAPC2|ANAPC11|VAC14|CREB3L2|SLC25A31	-3.3	MyList
GO Biological Processes	19	GO:0051249	regulation of lymphocyte activation	19_GO:0002376 immune system process	-5.7	1.9	5.2	27994	515	1776	61	3.4	0.43	100|135|399|596|604|923|941|958|961|975|1209|1236|1326|1378|1540|1803|2319|2648|3071|3109|3111|3123|3149|3596|3600|3932|4192|4690|4773|5590|5914|6188|6352|6647|6830|7409|7535|7704|8660|10039|10125|10148|10193|10892|11314|22890|22976|23240|25793|27040|51010|51111|51561|53833|54900|55423|64926|84433|84868|149840|151888	ADA|ADORA2A|RHOH|BCL2|BCL6|CD6|CD80|CD40|CD47|CD81|CLPTM1|CCR7|MAP3K8|CR1|CYLD|DPP4|FLOT2|KAT2A|NCKAP1L|HLA-DMB|HLA-DOA|HLA-DRB1|HMGB3|IL13|IL15|LCK|MDK|NCK1|NFATC2|PRKCZ|RARA|RPS3|CCL5|SOD1|SUPT6H|VAV1|ZAP70|ZBTB16|IRS2|PARP3|RASGRP1|EBI3|RNF41|MALT1|CD300A|ZBTB1|PAXIP1|TMEM131L|FBXO7|LAT|EXOSC3|KMT5B|IL23A|IL20RB|LAX1|SIRPG|RASAL3|CARD11|HAVCR2|SHLD1|BTLA	-3.3	MyList
GO Biological Processes	19	GO:0002521	leukocyte differentiation	19_GO:0002376 immune system process	-5.7	1.8	5.1	27994	539	1776	63	3.5	0.44	100|399|567|578|596|604|915|941|975|1209|1236|1378|1540|2624|2648|2778|3071|3087|3111|3123|3140|3149|3600|3665|3932|4192|4242|4318|4763|4773|5578|5590|5660|5734|5795|5914|6647|6868|7097|7124|7409|7535|7704|9452|9759|9770|10125|10193|10221|10892|22890|23240|25793|27434|29781|51341|51561|54856|56262|57580|84433|84522|387357	ADA|RHOH|B2M|BAK1|BCL2|BCL6|CD3D|CD80|CD81|CLPTM1|CCR7|CR1|CYLD|GATA2|KAT2A|GNAS|NCKAP1L|HHEX|HLA-DOA|HLA-DRB1|MR1|HMGB3|IL15|IRF7|LCK|MDK|MFNG|MMP9|NF1|NFATC2|PRKCA|PRKCZ|PSAP|PTGER4|PTPRJ|RARA|SOD1|ADAM17|TLR2|TNF|VAV1|ZAP70|ZBTB16|ITM2A|HDAC4|RASSF2|RASGRP1|RNF41|TRIB1|MALT1|ZBTB1|TMEM131L|FBXO7|POLM|NCAPH2|ZBTB7A|IL23A|GON4L|LRRC8A|PREX1|CARD11|JAGN1|THEMIS	-3.3	MyList
Reactome Gene Sets	6	R-HSA-72702	Ribosomal scanning and start codon recognition		-5.6	4.1	6.1	27994	58	1776	15	0.84	0.22	1975|1981|3921|6187|6188|6191|6217|6218|6222|6227|6230|6234|6235|7458|8666	EIF4B|EIF4G1|RPSA|RPS2|RPS3|RPS4X|RPS16|RPS17|RPS18|RPS21|RPS25|RPS28|RPS29|EIF4H|EIF3G	-3.3	MyList
Reactome Gene Sets	6	R-HSA-72649	Translation initiation complex formation		-5.6	4.1	6.1	27994	58	1776	15	0.84	0.22	1975|1981|3921|6187|6188|6191|6217|6218|6222|6227|6230|6234|6235|7458|8666	EIF4B|EIF4G1|RPSA|RPS2|RPS3|RPS4X|RPS16|RPS17|RPS18|RPS21|RPS25|RPS28|RPS29|EIF4H|EIF3G	-3.3	MyList
GO Biological Processes	19	GO:0006875	cellular metal ion homeostasis	19_GO:0065007 biological regulation	-5.6	1.8	5.1	27994	586	1776	67	3.8	0.45	468|480|491|578|596|796|817|887|948|958|1043|1236|1812|1907|1908|1909|1991|2247|2358|2359|2624|2697|2826|2911|2915|3060|3263|3577|3596|3759|3792|3827|3932|3934|4682|4828|5310|5731|5734|5910|6341|6352|6355|6647|6786|7779|9256|9446|10989|23479|27185|51024|55013|55503|55630|57113|57130|57190|57217|63892|79572|80045|84317|84502|84636|91689|94107	ATF4|ATP1A4|ATP2B2|BAK1|BCL2|CALCA|CAMK2D|CCKBR|CD36|CD40|CD52|CCR7|DRD1|EDN2|EDN3|EDNRA|ELANE|FGF2|FPR2|FPR3|GATA2|GJA1|CCR10|GRM1|GRM5|HCRT|HPX|CXCR1|IL13|KCNJ2|KEL|KNG1|LCK|LCN2|NUBP1|NMB|PKD1|PTGER1|PTGER4|RAP1GDS1|SCO1|CCL5|CCL8|SOD1|STIM1|SLC30A1|TSPOAP1|GSTO1|IMMT|ISCU|DISC1|FIS1|MCUB|TRPV6|SLC39A4|TRPC7|ATP13A1|SELENON|TTC7A|THADA|ATP13A3|GPR157|CCDC115|JPH4|GPR174|SMDT1|TMEM203	-3.3	MyList
GO Biological Processes	19	GO:0055065	metal ion homeostasis	19_GO:0065007 biological regulation	-5.6	1.8	5.1	27994	657	1776	73	4.1	0.47	135|468|480|491|567|578|596|796|817|887|948|958|1043|1236|1812|1907|1908|1909|1991|2247|2358|2359|2624|2697|2826|2911|2915|3060|3263|3577|3596|3759|3766|3792|3827|3932|3934|4682|4828|5310|5731|5734|5910|6341|6352|6355|6647|6786|7779|9256|9446|10989|23479|27185|51024|55013|55503|55630|57113|57130|57190|57217|57402|63892|79572|79689|80045|84317|84502|84561|84636|91689|94107	ADORA2A|ATF4|ATP1A4|ATP2B2|B2M|BAK1|BCL2|CALCA|CAMK2D|CCKBR|CD36|CD40|CD52|CCR7|DRD1|EDN2|EDN3|EDNRA|ELANE|FGF2|FPR2|FPR3|GATA2|GJA1|CCR10|GRM1|GRM5|HCRT|HPX|CXCR1|IL13|KCNJ2|KCNJ10|KEL|KNG1|LCK|LCN2|NUBP1|NMB|PKD1|PTGER1|PTGER4|RAP1GDS1|SCO1|CCL5|CCL8|SOD1|STIM1|SLC30A1|TSPOAP1|GSTO1|IMMT|ISCU|DISC1|FIS1|MCUB|TRPV6|SLC39A4|TRPC7|ATP13A1|SELENON|TTC7A|S100A14|THADA|ATP13A3|STEAP4|GPR157|CCDC115|J…	-3.3	MyList
GO Biological Processes	19	GO:1901361	organic cyclic compound catabolic process	19_GO:0008152 metabolic process	-5.6	1.7	5	27994	777	1776	83	4.7	0.5	100|644|1543|1548|1677|1736|1775|1787|1890|1981|2027|2272|3034|3148|3692|3704|3921|4736|4780|4904|5141|5150|5224|5578|5683|5695|5720|5903|6093|6124|6135|6137|6142|6158|6171|6187|6188|6191|6217|6218|6222|6227|6230|6234|6235|6396|6418|7316|7374|8125|8942|9567|9583|9759|10591|10840|10891|22977|22978|23405|23475|23511|23521|25804|26002|51010|51154|51171|51341|51594|51690|54464|54790|55181|55746|55802…	ADA|BLVRA|CYP1A1|CYP2A6|DFFB|DKC1|DNASE1L2|TRDMT1|TYMP|EIF4G1|ENO3|FHIT|HAL|HMGB2|EIF6|ITPA|RPSA|RPL10A|NFE2L2|YBX1|PDE4A|PDE7A|PGAM2|PRKCA|PSMA2|PSMB7|PSME1|RANBP2|ROCK1|RPL4|RPL11|RPL13|RPL18A|RPL28|RPL41|RPS2|RPS3|RPS4X|RPS16|RPS17|RPS18|RPS21|RPS25|RPS28|RPS29|SEC13|SET|UBC|UNG|ANP32A|KYNU|GTPBP1|ENTPD4|HDAC4|DNPH1|ALDH1L1|PPARGC1A|AKR7A3|NT5C2|DICER1|QPRT|NUP188|RPL13A|LSM4|MOXD1|EXOSC3|MRTO…	-3.3	MyList
Reactome Gene Sets	6	R-HSA-192823	Viral mRNA Translation		-5.6	3.4	5.8	27994	89	1776	19	1.1	0.24	3921|4736|6124|6135|6137|6142|6158|6171|6187|6188|6191|6217|6218|6222|6227|6230|6234|6235|23521	RPSA|RPL10A|RPL4|RPL11|RPL13|RPL18A|RPL28|RPL41|RPS2|RPS3|RPS4X|RPS16|RPS17|RPS18|RPS21|RPS25|RPS28|RPS29|RPL13A	-3.3	MyList
KEGG Pathway	24	hsa04660	T cell receptor signaling pathway		-5.6	3	5.7	27994	114	1776	22	1.2	0.26	208|915|919|926|1326|3932|4690|4773|5533|5604|5970|7124|7409|7535|8013|8503|10000|10125|10892|23595|27040|84433	AKT2|CD3D|CD247|CD8B|MAP3K8|LCK|NCK1|NFATC2|PPP3CC|MAP2K1|RELA|TNF|VAV1|ZAP70|NR4A3|PIK3R3|AKT3|RASGRP1|MALT1|ORC3|LAT|CARD11	-3.3	MyList
Reactome Gene Sets	6	R-HSA-72662	Activation of the mRNA upon binding of the cap-binding complex and eIFs, and subsequent binding to 43S		-5.5	4	6	27994	59	1776	15	0.84	0.22	1975|1981|3921|6187|6188|6191|6217|6218|6222|6227|6230|6234|6235|7458|8666	EIF4B|EIF4G1|RPSA|RPS2|RPS3|RPS4X|RPS16|RPS17|RPS18|RPS21|RPS25|RPS28|RPS29|EIF4H|EIF3G	-3.2	MyList
GO Biological Processes	19	GO:0042273	ribosomal large subunit biogenesis	19_GO:0071840 cellular component organization or biogenesis	-5.5	3.6	5.9	27994	74	1776	17	0.96	0.23	2971|3692|4736|4809|4839|6135|8886|23212|26156|51154|51491|55651|65003|80135|81887|84365|90441	GTF3A|EIF6|RPL10A|SNU13|NOP2|RPL11|DDX18|RRS1|RSL1D1|MRTO4|NOP16|NHP2|MRPL11|RPF1|LAS1L|NIFK|ZNF622	-3.2	MyList
GO Biological Processes	19	GO:0097530	granulocyte migration	19_GO:0040011 locomotion	-5.5	2.7	5.5	27994	151	1776	26	1.5	0.28	399|708|1236|1803|1907|1908|3071|3577|3680|3735|4192|5734|6352|6355|6362|6367|6372|7409|8288|8291|11314|51561|57402|57580|83700|84522	RHOH|C1QBP|CCR7|DPP4|EDN2|EDN3|NCKAP1L|CXCR1|ITGA9|KARS1|MDK|PTGER4|CCL5|CCL8|CCL18|CCL22|CXCL6|VAV1|EPX|DYSF|CD300A|IL23A|S100A14|PREX1|JAM3|JAGN1	-3.2	MyList
GO Biological Processes	19	GO:0008380	RNA splicing	19_GO:0008152 metabolic process	-5.5	1.9	5.1	27994	487	1776	58	3.3	0.42	708|1207|3190|4654|4809|4904|5094|5437|5936|6432|6433|6627|6628|6632|6638|6732|6830|8899|9295|9716|9733|9785|10147|10181|10465|10713|10891|11319|23013|23020|25804|25862|26121|26528|29890|51202|51329|51341|51634|51690|51747|51755|54845|55147|55339|55544|55702|57187|58506|79026|79066|79228|83443|84844|92906|96764|283742|283989	C1QBP|CLNS1A|HNRNPK|MYOD1|SNU13|YBX1|PCBP2|POLR2H|RBM4|SRSF7|SFSWAP|SNRPA1|SNRPB|SNRPD1|SNRPN|SRPK1|SUPT6H|PRPF4B|SRSF11|AQR|SART3|DHX38|SUGP2|RBM5|PPIH|USP39|PPARGC1A|ECD|SPEN|SNRNP200|LSM4|USP49|PRPF31|DAZAP1|RBM15B|DDX47|ARL6IP4|ZBTB7A|RBMX2|LSM7|LUC7L3|CDK12|ESRP1|RBM23|WDR33|RBM38|YJU2|THOC2|SCAF1|AHNAK|METTL16|THOC6|SF3B5|PHF5A|HNRNPLL|TGS1|FAM98B|TSEN54	-3.2	MyList
GO Biological Processes	19	GO:0023061	signal release	19_GO:0023052 signaling	-5.5	1.9	5.1	27994	476	1776	57	3.2	0.42	18|19|135|774|886|1103|1363|1392|1407|1803|1812|1908|2697|2778|2914|3060|3123|3767|4160|4760|4763|4824|4828|5467|5578|5799|5906|5950|6343|6352|6854|6861|7124|7779|8660|8673|8825|8973|9256|9324|11315|22930|23409|23568|27163|29085|51760|55107|55585|56943|57555|64130|84446|84522|114899|140679|341359	ABAT|ABCA1|ADORA2A|CACNA1B|CCKAR|CHAT|CPE|CRH|CRY1|DPP4|DRD1|EDN3|GJA1|GNAS|GRM4|HCRT|HLA-DRB1|KCNJ11|MC4R|NEUROD1|NF1|NKX3-1|NMB|PPARD|PRKCA|PTPRN2|RAP1A|RBP4|SCT|CCL5|SYN2|SYT5|TNF|SLC30A1|IRS2|VAMP8|LIN7A|CHRNA6|TSPOAP1|HMGN3|PARK7|RAB3GAP1|SIRT4|ARL2BP|NAAA|PHPT1|SYT17|ANO1|UBE2Q1|ENY2|NLGN2|LIN7B|BRSK1|JAGN1|C1QTNF3|SLC32A1|SYT10	-3.2	MyList
GO Biological Processes	19	GO:1901796	regulation of signal transduction by p53 class mediator	19_GO:0023052 signaling	-5.5	2.5	5.4	27994	180	1776	29	1.6	0.3	596|754|960|1108|1263|3190|4683|4839|5564|5810|6117|6135|6749|6873|7159|10614|23212|25946|29117|51499|55702|56950|80010|83596|84289|116028|149628|161742|200734	BCL2|PTTG1IP|CD44|CHD4|PLK3|HNRNPK|NBN|NOP2|PRKAB1|RAD1|RPA1|RPL11|SSRP1|TAF2|TP53BP2|HEXIM1|RRS1|ZNF385A|BRD7|TRIAP1|YJU2|SMYD2|RMI1|BCL2L12|ING5|RMI2|PYHIN1|SPRED1|SPRED2	-3.2	MyList
CORUM	33	CORUM:305	40S ribosomal subunit, cytoplasmic		-5.5	5.3	6.4	27994	33	1776	11	0.62	0.19	3921|6187|6188|6191|6217|6218|6222|6227|6230|6234|6235	RPSA|RPS2|RPS3|RPS4X|RPS16|RPS17|RPS18|RPS21|RPS25|RPS28|RPS29	-3.2	MyList
GO Biological Processes	19	GO:0002705	positive regulation of leukocyte mediated immunity	19_GO:0002376 immune system process	-5.4	2.8	5.5	27994	135	1776	24	1.4	0.27	563|567|911|958|975|2208|2624|3140|3263|3596|5590|7124|7409|8673|10125|10892|22890|22976|51010|51111|51561|57506|149840|259197	AZGP1|B2M|CD1C|CD40|CD81|FCER2|GATA2|MR1|HPX|IL13|PRKCZ|TNF|VAV1|VAMP8|RASGRP1|MALT1|ZBTB1|PAXIP1|EXOSC3|KMT5B|IL23A|MAVS|SHLD1|NCR3	-3.1	MyList
GO Biological Processes	19	GO:0019439	aromatic compound catabolic process	19_GO:0008152 metabolic process	-5.4	1.7	4.9	27994	740	1776	79	4.4	0.49	100|644|1543|1548|1677|1736|1775|1787|1890|1981|2027|2272|3034|3148|3692|3704|3921|4736|4904|5141|5150|5224|5578|5683|5695|5720|5903|6093|6124|6135|6137|6142|6158|6171|6187|6188|6191|6217|6218|6222|6227|6230|6234|6235|6396|6418|7316|7374|8125|8942|9567|9583|9759|10591|10840|10891|22978|23405|23511|23521|25804|26002|51010|51154|51341|51594|51690|54464|54790|55181|55746|55802|64282|64852|65110|7906…	ADA|BLVRA|CYP1A1|CYP2A6|DFFB|DKC1|DNASE1L2|TRDMT1|TYMP|EIF4G1|ENO3|FHIT|HAL|HMGB2|EIF6|ITPA|RPSA|RPL10A|YBX1|PDE4A|PDE7A|PGAM2|PRKCA|PSMA2|PSMB7|PSME1|RANBP2|ROCK1|RPL4|RPL11|RPL13|RPL18A|RPL28|RPL41|RPS2|RPS3|RPS4X|RPS16|RPS17|RPS18|RPS21|RPS25|RPS28|RPS29|SEC13|SET|UBC|UNG|ANP32A|KYNU|GTPBP1|ENTPD4|HDAC4|DNPH1|ALDH1L1|PPARGC1A|NT5C2|DICER1|NUP188|RPL13A|LSM4|MOXD1|EXOSC3|MRTO4|ZBTB7A|NBAS|LSM7|…	-3.1	MyList
GO Biological Processes	19	GO:0006613	cotranslational protein targeting to membrane	19_GO:0051179 localization	-5.4	3	5.5	27994	109	1776	21	1.2	0.26	3921|4736|6124|6135|6137|6142|6158|6171|6187|6188|6191|6217|6218|6222|6227|6230|6234|6235|6746|23521|55176	RPSA|RPL10A|RPL4|RPL11|RPL13|RPL18A|RPL28|RPL41|RPS2|RPS3|RPS4X|RPS16|RPS17|RPS18|RPS21|RPS25|RPS28|RPS29|SSR2|RPL13A|SEC61A2	-3.1	MyList
GO Biological Processes	19	GO:0007610	behavior	19_GO:0007610 behavior	-5.4	1.8	4.9	27994	609	1776	68	3.8	0.46	18|100|135|238|267|372|460|567|596|774|796|1392|1803|1812|1981|2258|2628|2648|2697|2911|2915|3060|3766|4125|4160|4192|4311|4763|5590|5660|5730|6647|7097|7122|8013|8932|9759|9975|10522|10636|11315|23152|23551|25946|26050|26090|29105|55074|55585|56172|57555|60626|64854|80010|80045|84446|84502|84879|89797|113246|123803|127534|139411|166379|222236|282969|283869|338811	ABAT|ADA|ADORA2A|ALK|AMFR|ARCN1|ASTN1|B2M|BCL2|CACNA1B|CALCA|CRH|DPP4|DRD1|EIF4G1|FGF13|GATM|KAT2A|GJA1|GRM1|GRM5|HCRT|KCNJ10|MAN2B1|MC4R|MDK|MME|NF1|PRKCZ|PSAP|PTGDS|SOD1|TLR2|CLDN5|NR4A3|MBD2|HDAC4|NR1D2|DEAF1|RGS14|PARK7|CIC|RASD2|ZNF385A|SLITRK5|ABHD12|CFAP20|OXR1|UBE2Q1|ANKH|NLGN2|RIC8A|USP46|RMI1|GPR157|BRSK1|JPH4|MFSD2A|NAV2|C12orf57|NTAN1|GJB4|PTCHD1|BBS12|NAPEPLD|FUOM|NPW|TAFA2	-3.1	MyList
GO Biological Processes	19	GO:0000956	nuclear-transcribed mRNA catabolic process	19_GO:0048519 negative regulation of biological process	-5.3	2.4	5.2	27994	212	1776	32	1.8	0.32	1981|3921|4736|6124|6135|6137|6142|6158|6171|6187|6188|6191|6217|6218|6222|6227|6230|6234|6235|23521|25804|51010|51154|51594|51690|54464|55181|55802|64282|64852|65110|85441	EIF4G1|RPSA|RPL10A|RPL4|RPL11|RPL13|RPL18A|RPL28|RPL41|RPS2|RPS3|RPS4X|RPS16|RPS17|RPS18|RPS21|RPS25|RPS28|RPS29|RPL13A|LSM4|EXOSC3|MRTO4|NBAS|LSM7|XRN1|SMG8|DCP1A|TENT4B|TUT1|UPF3A|HELZ2	-3.1	MyList
GO Biological Processes	19	GO:0000470	maturation of LSU-rRNA	19_GO:0071840 cellular component organization or biogenesis	-5.3	5.6	6.4	27994	28	1776	10	0.56	0.18	3692|4736|4809|4839|8886|26156|55651|80135|81887|84365	EIF6|RPL10A|SNU13|NOP2|DDX18|RSL1D1|NHP2|RPF1|LAS1L|NIFK	-3.1	MyList
Reactome Gene Sets	6	R-HSA-72689	Formation of a pool of free 40S subunits		-5.3	3.1	5.6	27994	101	1776	20	1.1	0.25	3921|4736|6124|6135|6137|6142|6158|6171|6187|6188|6191|6217|6218|6222|6227|6230|6234|6235|8666|23521	RPSA|RPL10A|RPL4|RPL11|RPL13|RPL18A|RPL28|RPL41|RPS2|RPS3|RPS4X|RPS16|RPS17|RPS18|RPS21|RPS25|RPS28|RPS29|EIF3G|RPL13A	-3.1	MyList
Reactome Gene Sets	6	R-HSA-72764	Eukaryotic Translation Termination		-5.3	3.2	5.6	27994	93	1776	19	1.1	0.24	3921|4736|6124|6135|6137|6142|6158|6171|6187|6188|6191|6217|6218|6222|6227|6230|6234|6235|23521	RPSA|RPL10A|RPL4|RPL11|RPL13|RPL18A|RPL28|RPL41|RPS2|RPS3|RPS4X|RPS16|RPS17|RPS18|RPS21|RPS25|RPS28|RPS29|RPL13A	-3	MyList
GO Biological Processes	19	GO:0002821	positive regulation of adaptive immune response	19_GO:0002376 immune system process	-5.3	3	5.5	27994	110	1776	21	1.2	0.26	100|563|567|911|941|958|975|2208|3140|3263|5321|5590|7124|8631|10892|22890|22976|51010|51111|51561|149840	ADA|AZGP1|B2M|CD1C|CD80|CD40|CD81|FCER2|MR1|HPX|PLA2G4A|PRKCZ|TNF|SKAP1|MALT1|ZBTB1|PAXIP1|EXOSC3|KMT5B|IL23A|SHLD1	-3	MyList
GO Biological Processes	19	GO:0000226	microtubule cytoskeleton organization	19_GO:0071840 cellular component organization or biogenesis	-5.3	1.8	4.9	27994	612	1776	68	3.8	0.46	827|991|1263|1540|2258|2648|2697|3985|3996|4000|4342|4682|4733|4751|5310|5590|6047|6093|6188|6491|6993|7278|8045|9371|9419|9857|10039|10297|10376|10615|10636|10844|11186|23177|25897|26005|27124|27185|29911|51143|54461|54462|54930|58526|79187|79441|79739|79969|84446|84552|84984|85378|90060|112401|114791|116840|137886|140609|146909|164395|219899|225689|246176|283726|286207|399949|440193|643699	CAPN6|CDC20|PLK3|CYLD|FGF13|KAT2A|GJA1|LIMK2|LLGL1|LMNA|MOS|NUBP1|DRG1|NEK2|PKD1|PRKCZ|RNF4|ROCK1|RPS3|STIL|DYNLT1|TUBA3C|RASSF7|KIF3B|CRIPT|CEP350|PARP3|APC2|TUBA1B|SPAG5|RGS14|TUBGCP2|RASSF1|CEP68|RNF19A|C2CD3|INPP5J|DISC1|HOOK2|DYNC1LI1|FBXW5|CCSER2|HAUS4|MID1IP1|FSD1|HAUS3|TTLL7|ATAT1|BRSK1|PARD6G|CEP19|TUBGCP6|CCDC120|BIRC8|TUBGCP5|CNTROB|UBXN2B|NEK7|KIF18B|TTLL9|TBCEL|MAPK15|GAS2L2|SAXO2|CF…	-3	MyList
Reactome Gene Sets	6	R-HSA-6791226	Major pathway of rRNA processing in the nucleolus and cytosol		-5.3	2.5	5.3	27994	184	1776	29	1.6	0.3	3921|4736|4809|6124|6135|6137|6142|6158|6171|6187|6188|6191|6217|6218|6222|6227|6230|6234|6235|9136|22984|23521|25926|28987|51010|51202|56902|81887|114049	RPSA|RPL10A|SNU13|RPL4|RPL11|RPL13|RPL18A|RPL28|RPL41|RPS2|RPS3|RPS4X|RPS16|RPS17|RPS18|RPS21|RPS25|RPS28|RPS29|RRP9|PDCD11|RPL13A|NOL11|NOB1|EXOSC3|DDX47|PNO1|LAS1L|BUD23	-3	MyList
GO Biological Processes	19	GO:0006397	mRNA processing	19_GO:0008152 metabolic process	-5.3	1.8	4.9	27994	554	1776	63	3.5	0.44	708|1207|2071|3190|4654|4809|4904|5094|5437|5936|6432|6433|6627|6628|6632|6638|6732|6829|6830|7936|8899|9295|9716|9733|9785|10147|10181|10465|10713|10891|11319|22984|23013|23020|25804|25862|26121|26528|29890|51202|51329|51341|51634|51690|51747|51755|54845|55147|55339|55544|55702|56903|57187|58506|64282|64852|79066|79228|83443|84844|92906|96764|283989	C1QBP|CLNS1A|ERCC3|HNRNPK|MYOD1|SNU13|YBX1|PCBP2|POLR2H|RBM4|SRSF7|SFSWAP|SNRPA1|SNRPB|SNRPD1|SNRPN|SRPK1|SUPT5H|SUPT6H|NELFE|PRPF4B|SRSF11|AQR|SART3|DHX38|SUGP2|RBM5|PPIH|USP39|PPARGC1A|ECD|PDCD11|SPEN|SNRNP200|LSM4|USP49|PRPF31|DAZAP1|RBM15B|DDX47|ARL6IP4|ZBTB7A|RBMX2|LSM7|LUC7L3|CDK12|ESRP1|RBM23|WDR33|RBM38|YJU2|PAPOLB|THOC2|SCAF1|TENT4B|TUT1|METTL16|THOC6|SF3B5|PHF5A|HNRNPLL|TGS1|TSEN54	-3	MyList
GO Biological Processes	19	GO:0043414	macromolecule methylation	19_GO:0008152 metabolic process	-5.3	2.1	5	27994	318	1776	42	2.4	0.36	1787|1789|2778|3028|4000|4255|4552|4839|6628|6830|7936|8932|9739|10155|11091|11107|22976|23463|23476|27037|29890|51111|54456|54790|55199|56257|56341|56950|57343|63892|63946|79066|79723|79918|80204|84193|96764|114049|127253|143689|283742|387338	TRDMT1|DNMT3B|GNAS|HSD17B10|LMNA|MGMT|MTRR|NOP2|SNRPB|SUPT6H|NELFE|MBD2|SETD1A|TRIM28|WDR5|PRDM5|PAXIP1|ICMT|BRD4|TRMT2A|RBM15B|KMT5B|MOV10L1|TET2|FAM86C1P|MEPCE|PRMT8|SMYD2|ZNF304|THADA|DMRTC2|METTL16|SUV39H2|SETD6|FBXO11|SETD3|TGS1|BUD23|TYW3|PIWIL4|FAM98B|NSUN4	-3	MyList
GO Biological Processes	19	GO:0002696	positive regulation of leukocyte activation	19_GO:0002376 immune system process	-5.2	1.9	5	27994	406	1776	50	2.8	0.39	100|399|596|604|923|941|958|961|975|1236|1326|1540|1803|2319|2624|3071|3109|3596|3600|3735|3932|4192|4690|4773|5321|5590|5914|6188|6352|7409|7535|7704|8013|8660|8673|10125|10148|10333|10892|22890|22976|51010|51111|51561|55423|64926|84433|84868|149840|151888	ADA|RHOH|BCL2|BCL6|CD6|CD80|CD40|CD47|CD81|CCR7|MAP3K8|CYLD|DPP4|FLOT2|GATA2|NCKAP1L|HLA-DMB|IL13|IL15|KARS1|LCK|MDK|NCK1|NFATC2|PLA2G4A|PRKCZ|RARA|RPS3|CCL5|VAV1|ZAP70|ZBTB16|NR4A3|IRS2|VAMP8|RASGRP1|EBI3|TLR6|MALT1|ZBTB1|PAXIP1|EXOSC3|KMT5B|IL23A|SIRPG|RASAL3|CARD11|HAVCR2|SHLD1|BTLA	-3	MyList
KEGG Pathway	24	hsa04620	Toll-like receptor signaling pathway		-5.2	3	5.4	27994	111	1776	21	1.2	0.26	208|941|958|1326|3454|3661|3665|3921|5604|5606|5970|6352|7097|7124|8503|9641|10000|10333|10454|23118|54472	AKT2|CD80|CD40|MAP3K8|IFNAR1|IRF3|IRF7|RPSA|MAP2K1|MAP2K3|RELA|CCL5|TLR2|TNF|PIK3R3|IKBKE|AKT3|TLR6|TAB1|TAB2|TOLLIP	-3	MyList
GO Biological Processes	19	GO:0043410	positive regulation of MAPK cascade	19_GO:0048518 positive regulation of biological process	-5.2	1.8	4.9	27994	556	1776	63	3.5	0.44	238|948|958|960|975|1236|1326|1399|1852|1857|1908|1991|2246|2247|2358|2651|2911|2914|3123|3611|3735|4296|4342|4851|5578|5590|5604|5606|5660|5795|5906|6014|6093|6188|6352|6355|6362|6367|6647|6788|7010|7046|7124|7316|7936|8837|9258|9294|9770|10125|10333|10454|10912|11211|23118|55504|56005|57608|84868|90441|257397|284361|285613	ALK|CD36|CD40|CD44|CD81|CCR7|MAP3K8|CRKL|DUSP9|DVL3|EDN3|ELANE|FGF1|FGF2|FPR2|GCNT2|GRM1|GRM4|HLA-DRB1|ILK|KARS1|MAP3K11|MOS|NOTCH1|PRKCA|PRKCZ|MAP2K1|MAP2K3|PSAP|PTPRJ|RAP1A|RIT2|ROCK1|RPS3|CCL5|CCL8|CCL18|CCL22|SOD1|STK3|TEK|TGFBR1|TNF|UBC|NELFE|CFLAR|MFHAS1|S1PR2|RASSF2|RASGRP1|TLR6|TAB1|GADD45G|FZD10|TAB2|TNFRSF19|MYDGF|JCAD|HAVCR2|ZNF622|TAB3|EMC10|RELL2	-3	MyList
KEGG Pathway	24	ko05166	HTLV-I infection		-5.2	2.2	5.1	27994	256	1776	36	2	0.33	208|468|915|958|991|1030|1857|1871|2002|2113|2648|3108|3109|3111|3122|3123|3600|3932|4773|4791|5425|5533|5970|7046|7124|7480|7850|8498|8503|10000|10297|11211|29882|51529|55697|83447	AKT2|ATF4|CD3D|CD40|CDC20|CDKN2B|DVL3|E2F3|ELK1|ETS1|KAT2A|HLA-DMA|HLA-DMB|HLA-DOA|HLA-DRA|HLA-DRB1|IL15|LCK|NFATC2|NFKB2|POLD2|PPP3CC|RELA|TGFBR1|TNF|WNT10B|IL1R2|RANBP3|PIK3R3|AKT3|APC2|FZD10|ANAPC2|ANAPC11|VAC14|SLC25A31	-3	MyList
KEGG Pathway	24	ko04660	T cell receptor signaling pathway		-5.2	3.1	5.5	27994	103	1776	20	1.1	0.25	208|915|919|926|1326|3932|4690|4773|5533|5604|5970|7124|7409|7535|8503|10000|10125|10892|27040|84433	AKT2|CD3D|CD247|CD8B|MAP3K8|LCK|NCK1|NFATC2|PPP3CC|MAP2K1|RELA|TNF|VAV1|ZAP70|PIK3R3|AKT3|RASGRP1|MALT1|LAT|CARD11	-3	MyList
Reactome Gene Sets	6	R-HSA-1799339	SRP-dependent cotranslational protein targeting to membrane		-5.2	3	5.4	27994	112	1776	21	1.2	0.26	3921|4736|6124|6135|6137|6142|6158|6171|6187|6188|6191|6217|6218|6222|6227|6230|6234|6235|6746|23521|55176	RPSA|RPL10A|RPL4|RPL11|RPL13|RPL18A|RPL28|RPL41|RPS2|RPS3|RPS4X|RPS16|RPS17|RPS18|RPS21|RPS25|RPS28|RPS29|SSR2|RPL13A|SEC61A2	-2.9	MyList
GO Biological Processes	19	GO:0050867	positive regulation of cell activation	19_GO:0048518 positive regulation of biological process	-5.1	1.9	4.9	27994	421	1776	51	2.9	0.4	100|399|596|604|923|941|958|961|975|1236|1326|1540|1803|2319|2624|3071|3109|3596|3600|3735|3932|4192|4690|4773|5321|5590|5914|6188|6352|7409|7535|7704|8013|8660|8673|10125|10148|10333|10630|10892|22890|22976|51010|51111|51561|55423|64926|84433|84868|149840|151888	ADA|RHOH|BCL2|BCL6|CD6|CD80|CD40|CD47|CD81|CCR7|MAP3K8|CYLD|DPP4|FLOT2|GATA2|NCKAP1L|HLA-DMB|IL13|IL15|KARS1|LCK|MDK|NCK1|NFATC2|PLA2G4A|PRKCZ|RARA|RPS3|CCL5|VAV1|ZAP70|ZBTB16|NR4A3|IRS2|VAMP8|RASGRP1|EBI3|TLR6|PDPN|MALT1|ZBTB1|PAXIP1|EXOSC3|KMT5B|IL23A|SIRPG|RASAL3|CARD11|HAVCR2|SHLD1|BTLA	-2.9	MyList
KEGG Pathway	24	ko04620	Toll-like receptor signaling pathway		-5.1	3	5.4	27994	104	1776	20	1.1	0.25	208|941|958|1326|3454|3661|3665|5604|5606|5970|6352|7097|7124|8503|9641|10000|10333|10454|23118|54472	AKT2|CD80|CD40|MAP3K8|IFNAR1|IRF3|IRF7|MAP2K1|MAP2K3|RELA|CCL5|TLR2|TNF|PIK3R3|IKBKE|AKT3|TLR6|TAB1|TAB2|TOLLIP	-2.9	MyList
GO Biological Processes	19	GO:0006605	protein targeting	19_GO:0051179 localization	-5.1	1.9	4.9	27994	444	1776	53	3	0.4	208|3305|3320|3921|4358|4736|5264|5828|6124|6135|6137|6142|6158|6171|6187|6188|6191|6217|6218|6222|6227|6230|6234|6235|6449|6746|7316|7879|8239|9049|9146|9747|9765|10055|11001|11140|23409|23463|23521|25793|26517|27072|51024|51114|55146|55176|55823|64429|131474|134266|164153|219743|253832	AKT2|HSPA1L|HSP90AA1|RPSA|MPV17|RPL10A|PHYH|PEX2|RPL4|RPL11|RPL13|RPL18A|RPL28|RPL41|RPS2|RPS3|RPS4X|RPS16|RPS17|RPS18|RPS21|RPS25|RPS28|RPS29|SGTA|SSR2|UBC|RAB7A|USP9X|AIP|HGS|TCAF1|ZFYVE16|SAE1|SLC27A2|CDC37|SIRT4|ICMT|RPL13A|FBXO7|TIMM13|VPS41|FIS1|ZDHHC9|ZDHHC4|SEC61A2|VPS11|ZDHHC6|CHCHD4|GRPEL2|UBL4B|TYSND1|ZDHHC20	-2.9	MyList
GO Biological Processes	19	GO:0045089	positive regulation of innate immune response	19_GO:0002376 immune system process	-5.1	1.9	4.9	27994	388	1776	48	2.7	0.38	708|948|958|1540|2319|2358|3148|3149|3263|3661|3665|4795|5289|5683|5695|5720|5970|6352|7097|7316|7409|7706|9258|9641|9958|10125|10211|10333|10454|10614|10623|10892|11314|23118|23151|55666|56667|57402|57506|81622|81793|84433|84868|89870|127540|149628|257397|259197	C1QBP|CD36|CD40|CYLD|FLOT2|FPR2|HMGB2|HMGB3|HPX|IRF3|IRF7|NFKBIL1|PIK3C3|PSMA2|PSMB7|PSME1|RELA|CCL5|TLR2|UBC|VAV1|TRIM25|MFHAS1|IKBKE|USP15|RASGRP1|FLOT1|TLR6|TAB1|HEXIM1|POLR3C|MALT1|CD300A|TAB2|GRAMD4|NPLOC4|MUC13|S100A14|MAVS|UNC93B1|TLR10|CARD11|HAVCR2|TRIM15|HMGB4|PYHIN1|TAB3|NCR3	-2.9	MyList
GO Biological Processes	19	GO:0044270	cellular nitrogen compound catabolic process	19_GO:0008152 metabolic process	-5.1	1.7	4.7	27994	728	1776	77	4.3	0.48	100|644|1677|1736|1775|1787|1890|1981|2027|2272|3034|3148|3692|3704|3921|4736|4904|5141|5150|5224|5578|5683|5695|5720|5903|6093|6124|6135|6137|6142|6158|6171|6187|6188|6191|6217|6218|6222|6227|6230|6234|6235|6396|6418|7316|7374|8125|8942|9567|9583|9759|10591|10840|10891|22978|23405|23475|23511|23521|25804|51010|51154|51341|51594|51690|54464|54790|55181|55746|55802|64282|64852|65110|79066|81602|85…	ADA|BLVRA|DFFB|DKC1|DNASE1L2|TRDMT1|TYMP|EIF4G1|ENO3|FHIT|HAL|HMGB2|EIF6|ITPA|RPSA|RPL10A|YBX1|PDE4A|PDE7A|PGAM2|PRKCA|PSMA2|PSMB7|PSME1|RANBP2|ROCK1|RPL4|RPL11|RPL13|RPL18A|RPL28|RPL41|RPS2|RPS3|RPS4X|RPS16|RPS17|RPS18|RPS21|RPS25|RPS28|RPS29|SEC13|SET|UBC|UNG|ANP32A|KYNU|GTPBP1|ENTPD4|HDAC4|DNPH1|ALDH1L1|PPARGC1A|NT5C2|DICER1|QPRT|NUP188|RPL13A|LSM4|EXOSC3|MRTO4|ZBTB7A|NBAS|LSM7|XRN1|TET2|SMG8|…	-2.9	MyList
GO Biological Processes	19	GO:0031667	response to nutrient levels	19_GO:0050896 response to stimulus	-5.1	1.8	4.8	27994	515	1776	59	3.3	0.43	19|100|218|360|468|596|655|717|790|958|1030|1536|1543|1728|1789|1938|1981|2067|2648|2950|3060|3600|3767|3934|4160|4519|4654|4780|5106|5289|5467|5914|5970|6343|6647|7706|8131|8897|8932|8942|9681|10458|10891|10985|11152|27072|51024|54468|54474|55630|57463|58528|80010|81788|84219|84446|84879|122622|150094	ABCA1|ADA|ALDH3A1|AQP3|ATF4|BCL2|BMP7|C2|CAD|CD40|CDKN2B|CYBB|CYP1A1|NQO1|DNMT3B|EEF2|EIF4G1|ERCC1|KAT2A|GSTP1|HCRT|IL15|KCNJ11|LCN2|MC4R|CYTB|MYOD1|NFE2L2|PCK2|PIK3C3|PPARD|RARA|RELA|SCT|SOD1|TRIM25|NPRL3|MTMR3|MBD2|KYNU|DEPDC5|BAIAP2|PPARGC1A|GCN1|WDR45|VPS41|FIS1|MIOS|KRT20|SLC39A4|AMIGO1|RRAGD|RMI1|NUAK2|WDR24|BRSK1|MFSD2A|ADSS1|SIK1	-2.9	MyList
GO Biological Processes	19	GO:0006614	SRP-dependent cotranslational protein targeting to membrane	19_GO:0051179 localization	-5.1	3	5.4	27994	105	1776	20	1.1	0.25	3921|4736|6124|6135|6137|6142|6158|6171|6187|6188|6191|6217|6218|6222|6227|6230|6234|6235|23521|55176	RPSA|RPL10A|RPL4|RPL11|RPL13|RPL18A|RPL28|RPL41|RPS2|RPS3|RPS4X|RPS16|RPS17|RPS18|RPS21|RPS25|RPS28|RPS29|RPL13A|SEC61A2	-2.9	MyList
GO Biological Processes	19	GO:0002824	positive regulation of adaptive immune response based on somatic recombination of immune receptors built from immunoglobulin superfamily domains	19_GO:0002376 immune system process	-5.1	3	5.4	27994	105	1776	20	1.1	0.25	100|563|567|911|941|958|975|2208|3140|3263|5321|5590|7124|10892|22890|22976|51010|51111|51561|149840	ADA|AZGP1|B2M|CD1C|CD80|CD40|CD81|FCER2|MR1|HPX|PLA2G4A|PRKCZ|TNF|MALT1|ZBTB1|PAXIP1|EXOSC3|KMT5B|IL23A|SHLD1	-2.9	MyList
GO Biological Processes	19	GO:0072503	cellular divalent inorganic cation homeostasis	19_GO:0065007 biological regulation	-5	1.8	4.8	27994	493	1776	57	3.2	0.42	468|491|578|596|796|817|887|948|958|1043|1236|1812|1907|1908|1909|1991|2247|2358|2359|2624|2697|2826|2911|2915|3060|3577|3596|3792|3827|3932|4828|5310|5731|5734|5910|6352|6355|6786|7779|9256|9446|10989|27185|51024|55013|55503|55630|57113|57130|57190|63892|79572|80045|84502|84636|91689|94107	ATF4|ATP2B2|BAK1|BCL2|CALCA|CAMK2D|CCKBR|CD36|CD40|CD52|CCR7|DRD1|EDN2|EDN3|EDNRA|ELANE|FGF2|FPR2|FPR3|GATA2|GJA1|CCR10|GRM1|GRM5|HCRT|CXCR1|IL13|KEL|KNG1|LCK|NMB|PKD1|PTGER1|PTGER4|RAP1GDS1|CCL5|CCL8|STIM1|SLC30A1|TSPOAP1|GSTO1|IMMT|DISC1|FIS1|MCUB|TRPV6|SLC39A4|TRPC7|ATP13A1|SELENON|THADA|ATP13A3|GPR157|JPH4|GPR174|SMDT1|TMEM203	-2.8	MyList
KEGG Pathway	24	hsa05200	Pathways in cancer		-5	1.8	4.8	27994	575	1776	64	3.6	0.44	208|238|578|596|817|1030|1284|1287|1399|1728|1857|1871|1909|2002|2113|2246|2247|2258|2773|2778|2941|2950|3075|3320|3454|3596|3600|3827|4318|4780|4791|4824|4851|5467|5578|5604|5731|5734|5888|5914|5970|6093|7046|7424|7480|7704|8288|8503|8718|9446|10000|10125|10297|10587|10683|10912|11186|11211|26508|29882|51561|55970|112401|283349	AKT2|ALK|BAK1|BCL2|CAMK2D|CDKN2B|COL4A2|COL4A5|CRKL|NQO1|DVL3|E2F3|EDNRA|ELK1|ETS1|FGF1|FGF2|FGF13|GNAI3|GNAS|GSTA4|GSTP1|CFH|HSP90AA1|IFNAR1|IL13|IL15|KNG1|MMP9|NFE2L2|NFKB2|NKX3-1|NOTCH1|PPARD|PRKCA|MAP2K1|PTGER1|PTGER4|RAD51|RARA|RELA|ROCK1|TGFBR1|VEGFC|WNT10B|ZBTB16|EPX|PIK3R3|TNFRSF25|GSTO1|AKT3|RASGRP1|APC2|TXNRD2|DLL3|GADD45G|RASSF1|FZD10|HEYL|ANAPC2|IL23A|GNG12|BIRC8|RASSF3	-2.8	MyList
GO Biological Processes	19	GO:0045088	regulation of innate immune response	19_GO:0002376 immune system process	-5	1.9	4.8	27994	459	1776	54	3	0.41	2|708|948|958|1378|1540|2319|2358|3148|3149|3263|3661|3665|4795|5289|5683|5695|5720|5970|6352|7097|7316|7409|7706|9258|9641|9958|10125|10211|10225|10333|10454|10614|10623|10892|11140|11314|23118|23151|55666|56667|57402|57506|60343|79865|81622|81793|84433|84868|89870|127540|149628|257397|259197	A2M|C1QBP|CD36|CD40|CR1|CYLD|FLOT2|FPR2|HMGB2|HMGB3|HPX|IRF3|IRF7|NFKBIL1|PIK3C3|PSMA2|PSMB7|PSME1|RELA|CCL5|TLR2|UBC|VAV1|TRIM25|MFHAS1|IKBKE|USP15|RASGRP1|FLOT1|CD96|TLR6|TAB1|HEXIM1|POLR3C|MALT1|CDC37|CD300A|TAB2|GRAMD4|NPLOC4|MUC13|S100A14|MAVS|FAM3A|TREML2|UNC93B1|TLR10|CARD11|HAVCR2|TRIM15|HMGB4|PYHIN1|TAB3|NCR3	-2.8	MyList
GO Biological Processes	19	GO:0042775	mitochondrial ATP synthesis coupled electron transport	19_GO:0008152 metabolic process	-5	3.1	5.4	27994	97	1776	19	1.1	0.24	1351|4519|4537|4538|4696|4697|4705|4713|4715|4716|4720|4722|4724|7385|11315|23479|54539|55967|790955	COX8A|CYTB|ND3|ND4|NDUFA3|NDUFA4|NDUFA10|NDUFB7|NDUFB9|NDUFB10|NDUFS2|NDUFS3|NDUFS4|UQCRC2|PARK7|ISCU|NDUFB11|NDUFA12|UQCC3	-2.8	MyList
GO Biological Processes	19	GO:0051347	positive regulation of transferase activity	19_GO:0065007 biological regulation	-5	1.7	4.7	27994	696	1776	74	4.2	0.47	238|796|958|975|991|1236|1326|1399|1736|1839|1852|1857|1908|1991|2246|2247|2258|2358|2911|2914|2915|3071|3123|3320|3611|3735|4296|4342|4683|4751|5310|5590|5604|5606|5903|5906|5920|6187|6188|6352|6647|6788|6868|7010|7046|7124|7316|7424|8941|9294|9770|10125|10333|10454|10892|10912|10985|11211|11314|11315|23118|27040|28984|29775|29990|51561|55697|90441|92597|114882|140609|225689|257397|284656	ALK|CALCA|CD40|CD81|CDC20|CCR7|MAP3K8|CRKL|DKC1|HBEGF|DUSP9|DVL3|EDN3|ELANE|FGF1|FGF2|FGF13|FPR2|GRM1|GRM4|GRM5|NCKAP1L|HLA-DRB1|HSP90AA1|ILK|KARS1|MAP3K11|MOS|NBN|NEK2|PKD1|PRKCZ|MAP2K1|MAP2K3|RANBP2|RAP1A|PLAAT4|RPS2|RPS3|CCL5|SOD1|STK3|ADAM17|TEK|TGFBR1|TNF|UBC|VEGFC|CDK5R2|S1PR2|RASSF2|RASGRP1|TLR6|TAB1|MALT1|GADD45G|GCN1|FZD10|CD300A|PARK7|TAB2|LAT|RGCC|CARD10|PILRB|IL23A|VAC14|ZNF622|MOB1B|…	-2.8	MyList
GO Biological Processes	19	GO:0002708	positive regulation of lymphocyte mediated immunity	19_GO:0002376 immune system process	-5	3	5.3	27994	106	1776	20	1.1	0.25	563|567|911|958|975|2208|3140|3263|5590|7124|7409|10125|10892|22890|22976|51010|51111|51561|149840|259197	AZGP1|B2M|CD1C|CD40|CD81|FCER2|MR1|HPX|PRKCZ|TNF|VAV1|RASGRP1|MALT1|ZBTB1|PAXIP1|EXOSC3|KMT5B|IL23A|SHLD1|NCR3	-2.8	MyList
Reactome Gene Sets	6	R-HSA-983169	Class I MHC mediated antigen processing & presentation		-5	2	4.8	27994	370	1776	46	2.6	0.38	567|642|948|991|1536|3693|5683|5695|5720|6047|6396|6468|7097|7316|7318|7326|7704|8673|8925|9616|9870|10193|10333|23295|25793|25897|27246|29882|50489|51529|54461|55176|55284|55585|55819|57542|79654|80204|84078|89910|91694|92369|135892|140691|390594|401036	B2M|BLMH|CD36|CDC20|CYBB|ITGB5|PSMA2|PSMB7|PSME1|RNF4|SEC13|FBXW4|TLR2|UBC|UBA7|UBE2G1|ZBTB16|VAMP8|HERC1|RNF7|AREL1|RNF41|TLR6|MGRN1|FBXO7|RNF19A|RNF115|ANAPC2|CD207|ANAPC11|FBXW5|SEC61A2|UBE2W|UBE2Q1|RNF130|KLHL42|HECTD3|FBXO11|KBTBD7|UBE3B|LONRF1|SPSB4|TRIM50|TRIM69|KBTBD13|ASB18	-2.8	MyList
GO Biological Processes	19	GO:0072599	establishment of protein localization to endoplasmic reticulum	19_GO:0051179 localization	-5	2.8	5.2	27994	124	1776	22	1.2	0.26	3921|4736|6124|6135|6137|6142|6158|6171|6187|6188|6191|6217|6218|6222|6227|6230|6234|6235|6449|22930|23521|55176	RPSA|RPL10A|RPL4|RPL11|RPL13|RPL18A|RPL28|RPL41|RPS2|RPS3|RPS4X|RPS16|RPS17|RPS18|RPS21|RPS25|RPS28|RPS29|SGTA|RAB3GAP1|RPL13A|SEC61A2	-2.8	MyList
GO Biological Processes	19	GO:0070972	protein localization to endoplasmic reticulum	19_GO:0051179 localization	-5	2.6	5.1	27994	152	1776	25	1.4	0.28	2697|3921|4736|6124|6135|6137|6142|6158|6171|6187|6188|6191|6217|6218|6222|6227|6230|6234|6235|6449|8733|22930|23521|55176|65992	GJA1|RPSA|RPL10A|RPL4|RPL11|RPL13|RPL18A|RPL28|RPL41|RPS2|RPS3|RPS4X|RPS16|RPS17|RPS18|RPS21|RPS25|RPS28|RPS29|SGTA|GPAA1|RAB3GAP1|RPL13A|SEC61A2|DDRGK1	-2.8	MyList
KEGG Pathway	24	hsa04658	Th1 and Th2 cell differentiation		-5	3.1	5.3	27994	98	1776	19	1.1	0.24	915|919|3108|3109|3111|3120|3122|3123|3596|3932|4773|4851|5533|5970|7535|10683|23595|27040|55534	CD3D|CD247|HLA-DMA|HLA-DMB|HLA-DOA|HLA-DQB2|HLA-DRA|HLA-DRB1|IL13|LCK|NFATC2|NOTCH1|PPP3CC|RELA|ZAP70|DLL3|ORC3|LAT|MAML3	-2.8	MyList
GO Biological Processes	19	GO:0042773	ATP synthesis coupled electron transport	19_GO:0008152 metabolic process	-5	3.1	5.3	27994	98	1776	19	1.1	0.24	1351|4519|4537|4538|4696|4697|4705|4713|4715|4716|4720|4722|4724|7385|11315|23479|54539|55967|790955	COX8A|CYTB|ND3|ND4|NDUFA3|NDUFA4|NDUFA10|NDUFB7|NDUFB9|NDUFB10|NDUFS2|NDUFS3|NDUFS4|UQCRC2|PARK7|ISCU|NDUFB11|NDUFA12|UQCC3	-2.8	MyList
GO Biological Processes	19	GO:0033674	positive regulation of kinase activity	19_GO:0048518 positive regulation of biological process	-4.9	1.7	4.7	27994	615	1776	67	3.8	0.45	238|796|958|975|1236|1326|1399|1839|1852|1857|1908|1991|2246|2247|2258|2358|2911|2914|2915|3071|3123|3320|3611|3735|4296|4342|4683|5310|5590|5604|5606|5903|5906|6188|6352|6647|6788|6868|7010|7046|7124|7316|7424|8941|9294|9770|10125|10333|10454|10892|10912|10985|11211|11314|11315|23118|27040|28984|29775|29990|51561|55697|90441|92597|114882|257397|284656	ALK|CALCA|CD40|CD81|CCR7|MAP3K8|CRKL|HBEGF|DUSP9|DVL3|EDN3|ELANE|FGF1|FGF2|FGF13|FPR2|GRM1|GRM4|GRM5|NCKAP1L|HLA-DRB1|HSP90AA1|ILK|KARS1|MAP3K11|MOS|NBN|PKD1|PRKCZ|MAP2K1|MAP2K3|RANBP2|RAP1A|RPS3|CCL5|SOD1|STK3|ADAM17|TEK|TGFBR1|TNF|UBC|VEGFC|CDK5R2|S1PR2|RASSF2|RASGRP1|TLR6|TAB1|MALT1|GADD45G|GCN1|FZD10|CD300A|PARK7|TAB2|LAT|RGCC|CARD10|PILRB|IL23A|VAC14|ZNF622|MOB1B|OSBPL8|TAB3|EPHA10	-2.8	MyList
GO Biological Processes	19	GO:0019882	antigen processing and presentation	19_GO:0002376 immune system process	-4.9	2.2	4.9	27994	232	1776	33	1.9	0.32	160|162|563|567|911|948|1175|1236|1509|1536|3108|3109|3111|3120|3122|3123|3140|3693|5660|5683|5695|5720|5869|6396|6456|7454|7879|8673|8722|9371|11258|50489|51143	AP2A1|AP1B1|AZGP1|B2M|CD1C|CD36|AP2S1|CCR7|CTSD|CYBB|HLA-DMA|HLA-DMB|HLA-DOA|HLA-DQB2|HLA-DRA|HLA-DRB1|MR1|ITGB5|PSAP|PSMA2|PSMB7|PSME1|RAB5B|SEC13|SH3GL2|WAS|RAB7A|VAMP8|CTSF|KIF3B|DCTN3|CD207|DYNC1LI1	-2.8	MyList
KEGG Pathway	24	hsa05152	Tuberculosis		-4.9	2.4	5	27994	192	1776	29	1.6	0.3	208|596|817|1263|1378|1509|2214|2215|3108|3109|3111|3120|3122|3123|3313|3587|3921|5289|5533|5869|5970|5993|7097|7124|7879|10000|10333|10892|51561	AKT2|BCL2|CAMK2D|PLK3|CR1|CTSD|FCGR3A|FCGR3B|HLA-DMA|HLA-DMB|HLA-DOA|HLA-DQB2|HLA-DRA|HLA-DRB1|HSPA9|IL10RA|RPSA|PIK3C3|PPP3CC|RAB5B|RELA|RFX5|TLR2|TNF|RAB7A|AKT3|TLR6|MALT1|IL23A	-2.8	MyList
CORUM	33	CORUM:178	Respiratory chain complex I (holoenzyme), mitochondrial		-4.9	4.3	5.7	27994	44	1776	12	0.68	0.19	4537|4696|4697|4705|4713|4715|4716|4720|4722|4724|54539|55967	ND3|NDUFA3|NDUFA4|NDUFA10|NDUFB7|NDUFB9|NDUFB10|NDUFS2|NDUFS3|NDUFS4|NDUFB11|NDUFA12	-2.7	MyList
GO Biological Processes	19	GO:0051348	negative regulation of transferase activity	19_GO:0065007 biological regulation	-4.9	2.1	4.8	27994	297	1776	39	2.2	0.35	135|399|655|1030|1852|2950|3087|3611|4690|4763|4771|5795|5998|6135|6609|8660|10039|10114|10221|10251|10454|10614|10636|11072|11314|11315|25793|26524|29085|54206|54900|55450|57493|57732|64853|85450|113791|161742|200734	ADORA2A|RHOH|BMP7|CDKN2B|DUSP9|GSTP1|HHEX|ILK|NCK1|NF1|NF2|PTPRJ|RGS3|RPL11|SMPD1|IRS2|PARP3|HIPK3|TRIB1|SPRY3|TAB1|HEXIM1|RGS14|DUSP14|CD300A|PARK7|FBXO7|LATS2|PHPT1|ERRFI1|LAX1|CAMK2N1|HEG1|ZFYVE28|AIDA|ITPRIP|PIK3IP1|SPRED1|SPRED2	-2.7	MyList
GO Biological Processes	19	GO:0072507	divalent inorganic cation homeostasis	19_GO:0065007 biological regulation	-4.9	1.8	4.7	27994	512	1776	58	3.3	0.42	468|491|578|596|796|817|887|948|958|1043|1236|1812|1907|1908|1909|1991|2247|2358|2359|2624|2697|2826|2911|2915|3060|3577|3596|3792|3827|3932|4828|5310|5731|5734|5910|6352|6355|6786|7779|9256|9446|10989|27185|51024|55013|55503|55630|57113|57130|57190|57402|63892|79572|80045|84502|84636|91689|94107	ATF4|ATP2B2|BAK1|BCL2|CALCA|CAMK2D|CCKBR|CD36|CD40|CD52|CCR7|DRD1|EDN2|EDN3|EDNRA|ELANE|FGF2|FPR2|FPR3|GATA2|GJA1|CCR10|GRM1|GRM5|HCRT|CXCR1|IL13|KEL|KNG1|LCK|NMB|PKD1|PTGER1|PTGER4|RAP1GDS1|CCL5|CCL8|STIM1|SLC30A1|TSPOAP1|GSTO1|IMMT|DISC1|FIS1|MCUB|TRPV6|SLC39A4|TRPC7|ATP13A1|SELENON|S100A14|THADA|ATP13A3|GPR157|JPH4|GPR174|SMDT1|TMEM203	-2.7	MyList
GO Biological Processes	19	GO:0002700	regulation of production of molecular mediator of immune response	19_GO:0002376 immune system process	-4.8	2.6	5.1	27994	145	1776	24	1.4	0.27	567|604|948|958|975|3263|3596|3735|5225|5590|5950|6830|7124|8013|10039|10225|10417|10892|22976|51010|51111|57506|79004|149840	B2M|BCL6|CD36|CD40|CD81|HPX|IL13|KARS1|PGC|PRKCZ|RBP4|SUPT6H|TNF|NR4A3|PARP3|CD96|SPON2|MALT1|PAXIP1|EXOSC3|KMT5B|MAVS|CUEDC2|SHLD1	-2.7	MyList
Reactome Gene Sets	6	R-HSA-2262752	Cellular responses to stress		-4.8	1.7	4.6	27994	584	1776	64	3.6	0.44	468|573|817|1030|1536|1871|1911|1912|2113|2289|2950|3305|3313|3320|3921|4683|4736|5606|5683|5695|5720|5903|5970|6117|6124|6135|6137|6142|6158|6171|6187|6188|6191|6217|6218|6222|6227|6230|6234|6235|6396|6647|7278|7316|8131|8349|9296|9681|10370|10376|10587|10985|11258|23135|23511|23521|29882|51143|51529|54468|55746|58528|84219|257202	ATF4|BAG1|CAMK2D|CDKN2B|CYBB|E2F3|PHC1|PHC2|ETS1|FKBP5|GSTP1|HSPA1L|HSPA9|HSP90AA1|RPSA|NBN|RPL10A|MAP2K3|PSMA2|PSMB7|PSME1|RANBP2|RELA|RPA1|RPL4|RPL11|RPL13|RPL18A|RPL28|RPL41|RPS2|RPS3|RPS4X|RPS16|RPS17|RPS18|RPS21|RPS25|RPS28|RPS29|SEC13|SOD1|TUBA3C|UBC|NPRL3|H2BC21|ATP6V1F|DEPDC5|CITED2|TUBA1B|TXNRD2|GCN1|DCTN3|KDM6B|NUP188|RPL13A|ANAPC2|DYNC1LI1|ANAPC11|MIOS|NUP133|RRAGD|WDR24|GPX6	-2.7	MyList
Reactome Gene Sets	6	R-HSA-611105	Respiratory electron transport		-4.8	3	5.2	27994	100	1776	19	1.1	0.24	1351|4519|4537|4538|4696|4697|4705|4713|4715|4716|4720|4722|4724|6341|7385|51241|51295|54539|55967	COX8A|CYTB|ND3|ND4|NDUFA3|NDUFA4|NDUFA10|NDUFB7|NDUFB9|NDUFB10|NDUFS2|NDUFS3|NDUFS4|SCO1|UQCRC2|COX16|ECSIT|NDUFB11|NDUFA12	-2.7	MyList
GO Biological Processes	19	GO:0006913	nucleocytoplasmic transport	19_GO:0051179 localization	-4.8	2	4.7	27994	354	1776	44	2.5	0.37	347|754|948|1812|1871|3087|3313|3692|4000|4760|4763|5310|5903|5936|6396|6432|6628|6632|6830|8125|8498|9295|9785|10155|10636|10892|11260|11315|23212|23511|27351|29890|51068|55339|55341|55705|55746|56943|57187|57506|60468|65110|79228|503542	APOD|PTTG1IP|CD36|DRD1|E2F3|HHEX|HSPA9|EIF6|LMNA|NEUROD1|NF1|PKD1|RANBP2|RBM4|SEC13|SRSF7|SNRPB|SNRPD1|SUPT6H|ANP32A|RANBP3|SRSF11|DHX38|TRIM28|RGS14|MALT1|XPOT|PARK7|RRS1|NUP188|DESI1|RBM15B|NMD3|WDR33|LSG1|IPO9|NUP133|ENY2|THOC2|MAVS|BACH2|UPF3A|THOC6|SPRN	-2.7	MyList
GO Biological Processes	19	GO:0002503	peptide antigen assembly with MHC class II protein complex	19_GO:0002376 immune system process	-4.8	16	7.7	27994	4	1776	4	0.23	0.11	3108|3109|3122|3123	HLA-DMA|HLA-DMB|HLA-DRA|HLA-DRB1	-2.7	MyList
GO Biological Processes	19	GO:0002399	MHC class II protein complex assembly	19_GO:0071840 cellular component organization or biogenesis	-4.8	16	7.7	27994	4	1776	4	0.23	0.11	3108|3109|3122|3123	HLA-DMA|HLA-DMB|HLA-DRA|HLA-DRB1	-2.7	MyList
GO Biological Processes	19	GO:0071216	cellular response to biotic stimulus	19_GO:0050896 response to stimulus	-4.8	2.2	4.8	27994	246	1776	34	1.9	0.33	19|923|941|948|958|1511|1667|1670|2950|3148|3394|3661|3934|4795|5467|5578|5914|5970|6352|6372|7097|7124|9516|10221|10333|10417|10891|10892|22900|23097|27179|59307|84868|389643	ABCA1|CD6|CD80|CD36|CD40|CTSG|DEFA1|DEFA5|GSTP1|HMGB2|IRF8|IRF3|LCN2|NFKBIL1|PPARD|PRKCA|RARA|RELA|CCL5|CXCL6|TLR2|TNF|LITAF|TRIB1|TLR6|SPON2|PPARGC1A|MALT1|CARD8|CDK19|IL36A|SIGIRR|HAVCR2|NUGGC	-2.7	MyList
GO Biological Processes	19	GO:0010817	regulation of hormone levels	19_GO:0065007 biological regulation	-4.8	1.7	4.6	27994	550	1776	61	3.4	0.43	18|135|886|1066|1103|1359|1363|1392|1407|1511|1522|1543|1584|1803|1908|2697|2778|3123|3767|4160|4311|4760|4824|4828|5046|5122|5467|5578|5653|5799|5906|5950|6343|6352|7124|7923|8292|8660|8673|9249|9256|9324|9563|10891|11315|23409|23568|29085|51171|51478|54760|55107|55585|56943|57555|59338|79644|84522|112724|114899|389434	ABAT|ADORA2A|CCKAR|CES1|CHAT|CPA3|CPE|CRH|CRY1|CTSG|CTSZ|CYP1A1|CYP11B1|DPP4|EDN3|GJA1|GNAS|HLA-DRB1|KCNJ11|MC4R|MME|NEUROD1|NKX3-1|NMB|PCSK6|PCSK1|PPARD|PRKCA|KLK6|PTPRN2|RAP1A|RBP4|SCT|CCL5|TNF|HSD17B8|COLQ|IRS2|VAMP8|DHRS3|TSPOAP1|HMGN3|H6PD|PPARGC1A|PARK7|SIRT4|ARL2BP|PHPT1|HSD17B14|HSD17B7|PCSK4|ANO1|UBE2Q1|ENY2|NLGN2|PLEKHA1|SRD5A3|JAGN1|RDH13|C1QTNF3|IYD	-2.7	MyList
GO Biological Processes	19	GO:0019884	antigen processing and presentation of exogenous antigen	19_GO:0002376 immune system process	-4.8	2.4	4.9	27994	185	1776	28	1.6	0.3	160|162|567|911|948|1175|1509|1536|3108|3109|3111|3120|3122|3123|3140|3693|5683|5695|5720|6396|6456|7879|8673|8722|9371|11258|50489|51143	AP2A1|AP1B1|B2M|CD1C|CD36|AP2S1|CTSD|CYBB|HLA-DMA|HLA-DMB|HLA-DOA|HLA-DQB2|HLA-DRA|HLA-DRB1|MR1|ITGB5|PSMA2|PSMB7|PSME1|SEC13|SH3GL2|RAB7A|VAMP8|CTSF|KIF3B|DCTN3|CD207|DYNC1LI1	-2.7	MyList
Reactome Gene Sets	6	R-HSA-168255	Influenza Infection		-4.8	2.5	5	27994	156	1776	25	1.4	0.28	3320|3921|4736|5437|5903|6124|6135|6137|6142|6158|6171|6187|6188|6191|6217|6218|6222|6227|6230|6234|6235|6396|23511|23521|55746	HSP90AA1|RPSA|RPL10A|POLR2H|RANBP2|RPL4|RPL11|RPL13|RPL18A|RPL28|RPL41|RPS2|RPS3|RPS4X|RPS16|RPS17|RPS18|RPS21|RPS25|RPS28|RPS29|SEC13|NUP188|RPL13A|NUP133	-2.6	MyList
GO Biological Processes	19	GO:0033673	negative regulation of kinase activity	19_GO:0048519 negative regulation of biological process	-4.8	2.1	4.8	27994	268	1776	36	2	0.33	135|399|655|1030|1852|2950|3087|3611|4690|4763|4771|5795|5998|6609|8660|10114|10221|10251|10454|10614|10636|11072|11314|11315|25793|26524|54206|54900|55450|57493|57732|64853|85450|113791|161742|200734	ADORA2A|RHOH|BMP7|CDKN2B|DUSP9|GSTP1|HHEX|ILK|NCK1|NF1|NF2|PTPRJ|RGS3|SMPD1|IRS2|HIPK3|TRIB1|SPRY3|TAB1|HEXIM1|RGS14|DUSP14|CD300A|PARK7|FBXO7|LATS2|ERRFI1|LAX1|CAMK2N1|HEG1|ZFYVE28|AIDA|ITPRIP|PIK3IP1|SPRED1|SPRED2	-2.6	MyList
GO Biological Processes	19	GO:0072331	signal transduction by p53 class mediator	19_GO:0023052 signaling	-4.8	2.1	4.8	27994	268	1776	36	2	0.33	596|754|960|1108|1263|2272|3190|4683|4839|5564|5810|6117|6135|6749|6873|7159|10397|10614|22976|23212|25946|27330|28984|29117|51499|51741|55702|56950|80010|83596|84289|116028|149628|151126|161742|200734	BCL2|PTTG1IP|CD44|CHD4|PLK3|FHIT|HNRNPK|NBN|NOP2|PRKAB1|RAD1|RPA1|RPL11|SSRP1|TAF2|TP53BP2|NDRG1|HEXIM1|PAXIP1|RRS1|ZNF385A|RPS6KA6|RGCC|BRD7|TRIAP1|WWOX|YJU2|SMYD2|RMI1|BCL2L12|ING5|RMI2|PYHIN1|ZNF385B|SPRED1|SPRED2	-2.6	MyList
GO Biological Processes	19	GO:0044257	cellular protein catabolic process	19_GO:0008152 metabolic process	-4.7	1.6	4.5	27994	795	1776	81	4.6	0.5	160|267|754|975|991|1175|1263|1521|1522|1540|2272|3001|3320|4780|5094|5310|5660|5683|5695|5720|5886|6047|6048|6135|6341|6449|6468|7316|7318|7326|7480|7706|7879|8239|8722|9616|9870|9958|10193|10221|11060|11315|23510|25793|25862|25897|27185|27246|27351|29882|29954|51035|51160|51449|51529|54461|54472|55284|55666|55819|55823|56886|56893|57542|64854|65992|79016|79654|79845|80204|81858|83590|84317|8991…	AP2A1|AMFR|PTTG1IP|CD81|CDC20|AP2S1|PLK3|CTSW|CTSZ|CYLD|FHIT|GZMA|HSP90AA1|NFE2L2|PCBP2|PKD1|PSAP|PSMA2|PSMB7|PSME1|RAD23A|RNF4|RNF5|RPL11|SCO1|SGTA|FBXW4|UBC|UBA7|UBE2G1|WNT10B|TRIM25|RAB7A|USP9X|CTSF|RNF7|AREL1|USP15|RNF41|TRIB1|WWP2|PARK7|KCTD2|FBXO7|USP49|RNF19A|DISC1|RNF115|DESI1|ANAPC2|POMT2|UBXN1|VPS28|PCYOX1|ANAPC11|FBXW5|TOLLIP|UBE2W|NPLOC4|RNF130|VPS11|UGGT1|UBQLN4|KLHL42|USP46|DDRGK1|D…	-2.6	MyList
GO Biological Processes	19	GO:0050852	T cell receptor signaling pathway	19_GO:0002376 immune system process	-4.7	2.3	4.9	27994	206	1776	30	1.7	0.31	100|915|919|975|1236|1399|1540|1967|3120|3122|3123|3932|4690|5683|5695|5720|5795|5970|6188|7454|7535|8631|10892|11314|23118|27040|29085|53347|84433|387357	ADA|CD3D|CD247|CD81|CCR7|CRKL|CYLD|EIF2B1|HLA-DQB2|HLA-DRA|HLA-DRB1|LCK|NCK1|PSMA2|PSMB7|PSME1|PTPRJ|RELA|RPS3|WAS|ZAP70|SKAP1|MALT1|CD300A|TAB2|LAT|PHPT1|UBASH3A|CARD11|THEMIS	-2.6	MyList
GO Biological Processes	19	GO:0034655	nucleobase-containing compound catabolic process	19_GO:0008152 metabolic process	-4.7	1.7	4.5	27994	674	1776	71	4	0.46	100|1677|1736|1775|1787|1890|1981|2027|2272|3148|3692|3704|3921|4736|4904|5141|5150|5224|5578|5683|5695|5720|5903|6093|6124|6135|6137|6142|6158|6171|6187|6188|6191|6217|6218|6222|6227|6230|6234|6235|6396|6418|7316|7374|8125|9567|9583|9759|10591|10891|22978|23405|23511|23521|25804|51010|51154|51341|51594|51690|54464|55181|55746|55802|64282|64852|65110|79066|81602|85441|339123	ADA|DFFB|DKC1|DNASE1L2|TRDMT1|TYMP|EIF4G1|ENO3|FHIT|HMGB2|EIF6|ITPA|RPSA|RPL10A|YBX1|PDE4A|PDE7A|PGAM2|PRKCA|PSMA2|PSMB7|PSME1|RANBP2|ROCK1|RPL4|RPL11|RPL13|RPL18A|RPL28|RPL41|RPS2|RPS3|RPS4X|RPS16|RPS17|RPS18|RPS21|RPS25|RPS28|RPS29|SEC13|SET|UBC|UNG|ANP32A|GTPBP1|ENTPD4|HDAC4|DNPH1|PPARGC1A|NT5C2|DICER1|NUP188|RPL13A|LSM4|EXOSC3|MRTO4|ZBTB7A|NBAS|LSM7|XRN1|SMG8|NUP133|DCP1A|TENT4B|TUT1|UPF3A|ME…	-2.6	MyList
GO Biological Processes	19	GO:0051169	nuclear transport	19_GO:0051179 localization	-4.7	1.9	4.7	27994	357	1776	44	2.5	0.37	347|754|948|1812|1871|3087|3313|3692|4000|4760|4763|5310|5903|5936|6396|6432|6628|6632|6830|8125|8498|9295|9785|10155|10636|10892|11260|11315|23212|23511|27351|29890|51068|55339|55341|55705|55746|56943|57187|57506|60468|65110|79228|503542	APOD|PTTG1IP|CD36|DRD1|E2F3|HHEX|HSPA9|EIF6|LMNA|NEUROD1|NF1|PKD1|RANBP2|RBM4|SEC13|SRSF7|SNRPB|SNRPD1|SUPT6H|ANP32A|RANBP3|SRSF11|DHX38|TRIM28|RGS14|MALT1|XPOT|PARK7|RRS1|NUP188|DESI1|RBM15B|NMD3|WDR33|LSG1|IPO9|NUP133|ENY2|THOC2|MAVS|BACH2|UPF3A|THOC6|SPRN	-2.6	MyList
GO Biological Processes	19	GO:0051251	positive regulation of lymphocyte activation	19_GO:0002376 immune system process	-4.7	1.9	4.7	27994	357	1776	44	2.5	0.37	100|399|596|604|923|941|958|961|975|1236|1326|1540|1803|2319|3071|3109|3596|3600|3932|4192|4690|4773|5590|5914|6188|6352|7409|7535|7704|8660|10125|10148|10892|22890|22976|51010|51111|51561|55423|64926|84433|84868|149840|151888	ADA|RHOH|BCL2|BCL6|CD6|CD80|CD40|CD47|CD81|CCR7|MAP3K8|CYLD|DPP4|FLOT2|NCKAP1L|HLA-DMB|IL13|IL15|LCK|MDK|NCK1|NFATC2|PRKCZ|RARA|RPS3|CCL5|VAV1|ZAP70|ZBTB16|IRS2|RASGRP1|EBI3|MALT1|ZBTB1|PAXIP1|EXOSC3|KMT5B|IL23A|SIRPG|RASAL3|CARD11|HAVCR2|SHLD1|BTLA	-2.6	MyList
KEGG Pathway	24	hsa05012	Parkinson disease		-4.7	2.4	4.9	27994	177	1776	27	1.5	0.29	135|516|539|1351|1812|2773|4519|4537|4538|4696|4697|4705|4713|4715|4716|4720|4722|4724|5578|6570|7318|7326|7385|11315|54539|55967|83447	ADORA2A|ATP5MC1|ATP5PO|COX8A|DRD1|GNAI3|CYTB|ND3|ND4|NDUFA3|NDUFA4|NDUFA10|NDUFB7|NDUFB9|NDUFB10|NDUFS2|NDUFS3|NDUFS4|PRKCA|SLC18A1|UBA7|UBE2G1|UQCRC2|PARK7|NDUFB11|NDUFA12|SLC25A31	-2.6	MyList
GO Biological Processes	19	GO:0045047	protein targeting to ER	19_GO:0051179 localization	-4.7	2.8	5	27994	120	1776	21	1.2	0.26	3921|4736|6124|6135|6137|6142|6158|6171|6187|6188|6191|6217|6218|6222|6227|6230|6234|6235|6449|23521|55176	RPSA|RPL10A|RPL4|RPL11|RPL13|RPL18A|RPL28|RPL41|RPS2|RPS3|RPS4X|RPS16|RPS17|RPS18|RPS21|RPS25|RPS28|RPS29|SGTA|RPL13A|SEC61A2	-2.6	MyList
GO Biological Processes	19	GO:0051091	positive regulation of DNA-binding transcription factor activity	19_GO:0048518 positive regulation of biological process	-4.7	2.1	4.7	27994	270	1776	36	2	0.33	238|948|958|2319|4760|4791|4824|5590|5970|6188|6788|7097|7124|7316|7480|7706|8837|9759|10193|10211|10333|10454|10891|10892|11315|23118|28984|51341|51389|55223|57506|65992|84433|89870|257397|283629	ALK|CD36|CD40|FLOT2|NEUROD1|NFKB2|NKX3-1|PRKCZ|RELA|RPS3|STK3|TLR2|TNF|UBC|WNT10B|TRIM25|CFLAR|HDAC4|RNF41|FLOT1|TLR6|TAB1|PPARGC1A|MALT1|PARK7|TAB2|RGCC|ZBTB7A|RWDD1|TRIM62|MAVS|DDRGK1|CARD11|TRIM15|TAB3|TSSK4	-2.6	MyList
GO Biological Processes	19	GO:0030593	neutrophil chemotaxis	19_GO:0040011 locomotion	-4.6	2.9	5	27994	103	1776	19	1.1	0.24	708|1236|1803|1907|1908|3071|3577|3680|4192|6352|6355|6362|6367|6372|7409|8291|51561|57580|83700	C1QBP|CCR7|DPP4|EDN2|EDN3|NCKAP1L|CXCR1|ITGA9|MDK|CCL5|CCL8|CCL18|CCL22|CXCL6|VAV1|DYSF|IL23A|PREX1|JAM3	-2.5	MyList
GO Biological Processes	19	GO:0055080	cation homeostasis	19_GO:0065007 biological regulation	-4.6	1.6	4.5	27994	739	1776	76	4.3	0.48	135|468|480|491|567|578|596|796|817|887|948|958|1043|1236|1812|1907|1908|1909|1991|2247|2358|2359|2624|2697|2826|2911|2915|3060|3263|3577|3596|3759|3766|3792|3827|3932|3934|4682|4828|5172|5310|5731|5734|5910|6341|6352|6355|6647|6786|7779|7879|9256|9296|9446|10989|23479|27185|51024|55013|55503|55630|57113|57130|57190|57217|57402|63892|79572|79689|80045|84317|84502|84561|84636|91689|94107	ADORA2A|ATF4|ATP1A4|ATP2B2|B2M|BAK1|BCL2|CALCA|CAMK2D|CCKBR|CD36|CD40|CD52|CCR7|DRD1|EDN2|EDN3|EDNRA|ELANE|FGF2|FPR2|FPR3|GATA2|GJA1|CCR10|GRM1|GRM5|HCRT|HPX|CXCR1|IL13|KCNJ2|KCNJ10|KEL|KNG1|LCK|LCN2|NUBP1|NMB|SLC26A4|PKD1|PTGER1|PTGER4|RAP1GDS1|SCO1|CCL5|CCL8|SOD1|STIM1|SLC30A1|RAB7A|TSPOAP1|ATP6V1F|GSTO1|IMMT|ISCU|DISC1|FIS1|MCUB|TRPV6|SLC39A4|TRPC7|ATP13A1|SELENON|TTC7A|S100A14|THADA|ATP13A3|S…	-2.5	MyList
GO Biological Processes	19	GO:0032259	methylation	19_GO:0008152 metabolic process	-4.6	1.9	4.6	27994	371	1776	45	2.5	0.37	1787|1789|2778|3028|4000|4255|4552|4839|5409|6628|6830|7936|8932|9446|9739|10155|11091|11107|22976|23463|23476|27037|29890|51111|54456|54790|55199|56257|56341|56950|57343|63892|63946|64745|79066|79723|79918|80204|84193|96764|114049|127253|143689|283742|387338	TRDMT1|DNMT3B|GNAS|HSD17B10|LMNA|MGMT|MTRR|NOP2|PNMT|SNRPB|SUPT6H|NELFE|MBD2|GSTO1|SETD1A|TRIM28|WDR5|PRDM5|PAXIP1|ICMT|BRD4|TRMT2A|RBM15B|KMT5B|MOV10L1|TET2|FAM86C1P|MEPCE|PRMT8|SMYD2|ZNF304|THADA|DMRTC2|METTL17|METTL16|SUV39H2|SETD6|FBXO11|SETD3|TGS1|BUD23|TYW3|PIWIL4|FAM98B|NSUN4	-2.5	MyList
GO Biological Processes	19	GO:1902532	negative regulation of intracellular signal transduction	19_GO:0048519 negative regulation of biological process	-4.6	1.7	4.5	27994	581	1776	63	3.5	0.44	399|596|604|655|708|754|960|1540|1852|2950|3476|4102|4318|4722|4760|4763|4771|4780|5606|5795|5970|5998|6609|7957|8131|9146|9446|9516|9681|9770|10114|10251|10636|11072|11314|11315|22900|23171|23295|25946|27330|51499|51564|54206|54900|55450|55666|55702|55841|55885|56246|57493|59338|64853|64926|83596|113791|114804|114899|161725|161742|200734|286205	RHOH|BCL2|BCL6|BMP7|C1QBP|PTTG1IP|CD44|CYLD|DUSP9|GSTP1|IGBP1|MAGEA3|MMP9|NDUFS3|NEUROD1|NF1|NF2|NFE2L2|MAP2K3|PTPRJ|RELA|RGS3|SMPD1|EPM2A|NPRL3|HGS|GSTO1|LITAF|DEPDC5|RASSF2|HIPK3|SPRY3|RGS14|DUSP14|CD300A|PARK7|CARD8|GPD1L|MGRN1|ZNF385A|RPS6KA6|TRIAP1|HDAC7|ERRFI1|LAX1|CAMK2N1|NPLOC4|YJU2|WWC3|LMO3|MRAP|HEG1|PLEKHA1|AIDA|RASAL3|BCL2L12|PIK3IP1|RNF157|C1QTNF3|OTUD7A|SPRED1|SPRED2|SCAI	-2.5	MyList
KEGG Pathway	24	ko05152	Tuberculosis		-4.6	2.4	4.8	27994	179	1776	27	1.5	0.29	208|596|817|1263|1378|1509|2214|2215|3108|3109|3111|3122|3123|3313|3587|5289|5533|5869|5970|5993|7097|7124|7879|10000|10333|10892|51561	AKT2|BCL2|CAMK2D|PLK3|CR1|CTSD|FCGR3A|FCGR3B|HLA-DMA|HLA-DMB|HLA-DOA|HLA-DRA|HLA-DRB1|HSPA9|IL10RA|PIK3C3|PPP3CC|RAB5B|RELA|RFX5|TLR2|TNF|RAB7A|AKT3|TLR6|MALT1|IL23A	-2.5	MyList
GO Biological Processes	19	GO:0045580	regulation of T cell differentiation	19_GO:0002376 immune system process	-4.6	2.5	4.9	27994	150	1776	24	1.4	0.27	100|399|604|941|1209|1378|1540|2648|3071|3111|3600|4192|4773|5590|5914|6647|7535|7704|10125|10892|22890|23240|51561|84433	ADA|RHOH|BCL6|CD80|CLPTM1|CR1|CYLD|KAT2A|NCKAP1L|HLA-DOA|IL15|MDK|NFATC2|PRKCZ|RARA|SOD1|ZAP70|ZBTB16|RASGRP1|MALT1|ZBTB1|TMEM131L|IL23A|CARD11	-2.5	MyList
GO Biological Processes	19	GO:0006612	protein targeting to membrane	19_GO:0051179 localization	-4.6	2.3	4.7	27994	210	1776	30	1.7	0.31	208|3921|4736|6124|6135|6137|6142|6158|6171|6187|6188|6191|6217|6218|6222|6227|6230|6234|6235|6449|6746|9747|23463|23521|51024|51114|55146|55176|64429|253832	AKT2|RPSA|RPL10A|RPL4|RPL11|RPL13|RPL18A|RPL28|RPL41|RPS2|RPS3|RPS4X|RPS16|RPS17|RPS18|RPS21|RPS25|RPS28|RPS29|SGTA|SSR2|TCAF1|ICMT|RPL13A|FIS1|ZDHHC9|ZDHHC4|SEC61A2|ZDHHC6|ZDHHC20	-2.5	MyList
GO Biological Processes	19	GO:0009117	nucleotide metabolic process	19_GO:0008152 metabolic process	-4.6	1.6	4.4	27994	717	1776	74	4.2	0.47	100|516|521|539|790|1351|2027|2272|2326|2773|3418|3615|3692|3704|3735|4191|4337|4519|4537|4538|4597|4696|4697|4705|4713|4715|4716|4720|4722|4724|4832|5141|5150|5224|5903|6396|6576|7374|7385|7923|8460|8942|9414|9563|9567|9583|9759|10591|10891|11315|22978|23171|23205|23475|23479|23511|26289|51341|54539|54928|54995|55746|55856|55967|83401|84433|84532|93100|122622|128240|339123|400916|790955|102157402	ADA|ATP5MC1|ATP5ME|ATP5PO|CAD|COX8A|ENO3|FHIT|FMO1|GNAI3|IDH2|IMPDH2|EIF6|ITPA|KARS1|MDH2|MOCS1|CYTB|ND3|ND4|MVD|NDUFA3|NDUFA4|NDUFA10|NDUFB7|NDUFB9|NDUFB10|NDUFS2|NDUFS3|NDUFS4|NME3|PDE4A|PDE7A|PGAM2|RANBP2|SEC13|SLC25A1|UNG|UQCRC2|HSD17B8|TPST1|KYNU|TJP2|H6PD|GTPBP1|ENTPD4|HDAC4|DNPH1|PPARGC1A|PARK7|NT5C2|GPD1L|ACSBG1|QPRT|ISCU|NUP188|AK5|ZBTB7A|NDUFB11|BPNT2|OXSM|NUP133|ACOT13|NDUFA12|ELOVL3|C…	-2.5	MyList
KEGG Pathway	24	hsa05168	Herpes simplex virus 1 infection		-4.6	1.7	4.5	27994	560	1776	61	3.4	0.43	208|567|578|596|708|1967|3108|3109|3111|3120|3122|3123|3190|3454|3600|3661|3665|5818|5970|6352|6432|6732|7097|7124|7553|7561|7710|7738|7752|8503|9641|10000|10172|10454|10795|10838|23118|55422|57209|57343|57506|79088|84914|90075|90233|91120|115196|121274|146540|147686|170960|199704|284459|285267|286075|339559|347344|389114|400720|100131827|100533952	AKT2|B2M|BAK1|BCL2|C1QBP|EIF2B1|HLA-DMA|HLA-DMB|HLA-DOA|HLA-DQB2|HLA-DRA|HLA-DRB1|HNRNPK|IFNAR1|IL15|IRF3|IRF7|NECTIN1|RELA|CCL5|SRSF7|SRPK1|TLR2|TNF|ZNF7|ZNF14|ZNF154|ZNF184|ZNF200|PIK3R3|IKBKE|AKT3|ZNF256|TAB1|ZNF268|ZNF275|TAB2|ZNF331|ZNF248|ZNF304|MAVS|ZNF426|ZNF587|ZNF30|ZNF551|ZNF682|ZNF554|ZNF641|ZNF785|ZNF418|ZNF721|ZNF585A|ZNF875|ZNF619|ZNF707|ZFP69|ZNF81|ZNF662|ZNF772|ZNF717|RBAK-RBAKDN	-2.5	MyList
GO Biological Processes	19	GO:0034116	positive regulation of heterotypic cell-cell adhesion	19_GO:0022610 biological adhesion	-4.6	6.9	6.1	27994	16	1776	7	0.39	0.15	655|960|2651|3932|7124|8631|10211	BMP7|CD44|GCNT2|LCK|TNF|SKAP1|FLOT1	-2.5	MyList
GO Biological Processes	19	GO:1990266	neutrophil migration	19_GO:0040011 locomotion	-4.5	2.7	4.9	27994	123	1776	21	1.2	0.26	399|708|1236|1803|1907|1908|3071|3577|3680|4192|6352|6355|6362|6367|6372|7409|8291|51561|57580|83700|84522	RHOH|C1QBP|CCR7|DPP4|EDN2|EDN3|NCKAP1L|CXCR1|ITGA9|MDK|CCL5|CCL8|CCL18|CCL22|CXCL6|VAV1|DYSF|IL23A|PREX1|JAM3|JAGN1	-2.5	MyList
Reactome Gene Sets	6	R-HSA-9010553	Regulation of expression of SLITs and ROBOs		-4.5	2.4	4.8	27994	171	1776	26	1.5	0.28	1287|1981|3921|4736|5683|5695|5720|6124|6135|6137|6142|6158|6171|6187|6188|6191|6217|6218|6222|6227|6230|6234|6235|7316|23521|65110	COL4A5|EIF4G1|RPSA|RPL10A|PSMA2|PSMB7|PSME1|RPL4|RPL11|RPL13|RPL18A|RPL28|RPL41|RPS2|RPS3|RPS4X|RPS16|RPS17|RPS18|RPS21|RPS25|RPS28|RPS29|UBC|RPL13A|UPF3A	-2.5	MyList
GO Biological Processes	19	GO:0045619	regulation of lymphocyte differentiation	19_GO:0002376 immune system process	-4.5	2.4	4.7	27994	181	1776	27	1.5	0.29	100|399|604|941|1209|1378|1540|2648|3071|3111|3149|3600|4192|4773|5590|5914|6647|7535|7704|10125|10193|10892|22890|23240|25793|51561|84433	ADA|RHOH|BCL6|CD80|CLPTM1|CR1|CYLD|KAT2A|NCKAP1L|HLA-DOA|HMGB3|IL15|MDK|NFATC2|PRKCZ|RARA|SOD1|ZAP70|ZBTB16|RASGRP1|RNF41|MALT1|ZBTB1|TMEM131L|FBXO7|IL23A|CARD11	-2.5	MyList
Reactome Gene Sets	6	R-HSA-6799198	Complex I biogenesis		-4.5	3.7	5.3	27994	55	1776	13	0.73	0.2	4537|4538|4696|4705|4713|4715|4716|4720|4722|4724|51295|54539|55967	ND3|ND4|NDUFA3|NDUFA10|NDUFB7|NDUFB9|NDUFB10|NDUFS2|NDUFS3|NDUFS4|ECSIT|NDUFB11|NDUFA12	-2.5	MyList
GO Biological Processes	19	GO:0043407	negative regulation of MAP kinase activity	19_GO:0048519 negative regulation of biological process	-4.5	3.2	5.1	27994	79	1776	16	0.9	0.22	655|1852|2950|4763|5795|5998|6609|10114|10251|10636|11072|11314|54900|64853|161742|200734	BMP7|DUSP9|GSTP1|NF1|PTPRJ|RGS3|SMPD1|HIPK3|SPRY3|RGS14|DUSP14|CD300A|LAX1|AIDA|SPRED1|SPRED2	-2.5	MyList
Reactome Gene Sets	6	R-HSA-8953897	Cellular responses to external stimuli		-4.5	1.7	4.4	27994	598	1776	64	3.6	0.44	468|573|817|1030|1536|1871|1911|1912|2113|2289|2950|3305|3313|3320|3921|4683|4736|5606|5683|5695|5720|5903|5970|6117|6124|6135|6137|6142|6158|6171|6187|6188|6191|6217|6218|6222|6227|6230|6234|6235|6396|6647|7278|7316|8131|8349|9296|9681|10370|10376|10587|10985|11258|23135|23511|23521|29882|51143|51529|54468|55746|58528|84219|257202	ATF4|BAG1|CAMK2D|CDKN2B|CYBB|E2F3|PHC1|PHC2|ETS1|FKBP5|GSTP1|HSPA1L|HSPA9|HSP90AA1|RPSA|NBN|RPL10A|MAP2K3|PSMA2|PSMB7|PSME1|RANBP2|RELA|RPA1|RPL4|RPL11|RPL13|RPL18A|RPL28|RPL41|RPS2|RPS3|RPS4X|RPS16|RPS17|RPS18|RPS21|RPS25|RPS28|RPS29|SEC13|SOD1|TUBA3C|UBC|NPRL3|H2BC21|ATP6V1F|DEPDC5|CITED2|TUBA1B|TXNRD2|GCN1|DCTN3|KDM6B|NUP188|RPL13A|ANAPC2|DYNC1LI1|ANAPC11|MIOS|NUP133|RRAGD|WDR24|GPX6	-2.4	MyList
GO Biological Processes	19	GO:0007568	aging	19_GO:0032502 developmental process	-4.5	2	4.6	27994	319	1776	40	2.3	0.35	18|100|218|267|347|567|578|596|604|796|1030|1284|1543|1728|1938|2027|2067|2915|3600|3611|4000|4311|4538|4780|4791|4904|5604|5970|6647|8932|8942|9516|10000|10891|26156|51389|80169|83596|140679|222236	ABAT|ADA|ALDH3A1|AMFR|APOD|B2M|BAK1|BCL2|BCL6|CALCA|CDKN2B|COL4A2|CYP1A1|NQO1|EEF2|ENO3|ERCC1|GRM5|IL15|ILK|LMNA|MME|ND4|NFE2L2|NFKB2|YBX1|MAP2K1|RELA|SOD1|MBD2|KYNU|LITAF|AKT3|PPARGC1A|RSL1D1|RWDD1|CTC1|BCL2L12|SLC32A1|NAPEPLD	-2.4	MyList
GO Biological Processes	19	GO:0032102	negative regulation of response to external stimulus	19_GO:0048519 negative regulation of biological process	-4.5	1.9	4.5	27994	398	1776	47	2.6	0.38	18|100|135|347|708|1803|1812|1991|2113|2247|2358|2697|2950|3123|3596|3827|4192|4795|4851|5094|5467|5627|5734|6405|6647|7010|7056|7124|7130|7850|9258|9975|10221|10505|22900|53833|55666|59307|60343|64771|79004|79102|81858|83481|84868|114899|146760	ABAT|ADA|ADORA2A|APOD|C1QBP|DPP4|DRD1|ELANE|ETS1|FGF2|FPR2|GJA1|GSTP1|HLA-DRB1|IL13|KNG1|MDK|NFKBIL1|NOTCH1|PCBP2|PPARD|PROS1|PTGER4|SEMA3F|SOD1|TEK|THBD|TNF|TNFAIP6|IL1R2|MFHAS1|NR1D2|TRIB1|SEMA4F|CARD8|IL20RB|NPLOC4|SIGIRR|FAM3A|ILRUN|CUEDC2|RNF26|SHARPIN|EPPK1|HAVCR2|C1QTNF3|RTN4RL1	-2.4	MyList
Reactome Gene Sets	6	R-HSA-202433	Generation of second messenger molecules		-4.5	4.6	5.5	27994	34	1776	10	0.56	0.18	915|919|3120|3122|3123|3932|4690|7454|7535|27040	CD3D|CD247|HLA-DQB2|HLA-DRA|HLA-DRB1|LCK|NCK1|WAS|ZAP70|LAT	-2.4	MyList
KEGG Pathway	24	hsa04010	MAPK signaling pathway		-4.5	2	4.5	27994	320	1776	40	2.3	0.35	208|468|774|1326|1399|1852|2002|2246|2247|2258|3305|4296|4342|4763|4791|5321|5533|5578|5604|5606|5906|5970|6788|7010|7046|7124|7424|7850|10000|10125|10454|10912|23118|27091|27330|51295|55799|55970|255189|100137049	AKT2|ATF4|CACNA1B|MAP3K8|CRKL|DUSP9|ELK1|FGF1|FGF2|FGF13|HSPA1L|MAP3K11|MOS|NF1|NFKB2|PLA2G4A|PPP3CC|PRKCA|MAP2K1|MAP2K3|RAP1A|RELA|STK3|TEK|TGFBR1|TNF|VEGFC|IL1R2|AKT3|RASGRP1|TAB1|GADD45G|TAB2|CACNG5|RPS6KA6|ECSIT|CACNA2D3|GNG12|PLA2G4F|PLA2G4B	-2.4	MyList
GO Biological Processes	19	GO:0043087	regulation of GTPase activity	19_GO:0065007 biological regulation	-4.5	1.8	4.4	27994	481	1776	54	3	0.41	208|399|604|958|1124|1236|1399|1857|3071|3996|4763|5364|5799|5903|5906|5910|5998|6002|6352|6355|6362|6367|6647|6993|7409|8131|8498|9135|9681|9905|10125|10154|10297|10636|11211|22930|23061|23329|23527|23637|54206|55200|57186|57568|57580|58504|60626|64926|80005|116988|129049|132864|150696|161514	AKT2|RHOH|BCL6|CD40|CHN2|CCR7|CRKL|DVL3|NCKAP1L|LLGL1|NF1|PLXNB1|PTPRN2|RANBP2|RAP1A|RAP1GDS1|RGS3|RGS12|CCL5|CCL8|CCL18|CCL22|SOD1|DYNLT1|VAV1|NPRL3|RANBP3|RABEP1|DEPDC5|SGSM2|RASGRP1|PLXNC1|APC2|RGS14|FZD10|RAB3GAP1|TBC1D9B|TBC1D30|ACAP2|RABGAP1|ERRFI1|PLEKHG6|RALGAPA2|SIPA1L2|PREX1|ARHGAP22|RIC8A|RASAL3|DOCK5|AGAP3|SGSM1|CPEB2|PROM2|TBC1D21	-2.4	MyList
GO Biological Processes	19	GO:0034504	protein localization to nucleus	19_GO:0051179 localization	-4.4	2	4.6	27994	277	1776	36	2	0.33	347|655|754|948|1736|1812|1871|3087|4000|4763|4771|5903|6135|7203|7704|9258|9913|10155|10574|11315|23212|23511|23568|26108|29775|51068|51341|55705|55746|56257|57506|64771|114882|149628|400916|503542	APOD|BMP7|PTTG1IP|CD36|DKC1|DRD1|E2F3|HHEX|LMNA|NF1|NF2|RANBP2|RPL11|CCT3|ZBTB16|MFHAS1|SUPT7L|TRIM28|CCT7|PARK7|RRS1|NUP188|ARL2BP|PYGO1|CARD10|NMD3|ZBTB7A|IPO9|NUP133|MEPCE|MAVS|ILRUN|OSBPL8|PYHIN1|CHCHD10|SPRN	-2.4	MyList
KEGG Pathway	24	hsa05150	Staphylococcus aureus infection		-4.4	3.2	5	27994	80	1776	16	0.9	0.22	717|1667|1670|1675|2214|2215|2358|2359|3075|3108|3109|3111|3120|3122|3123|3858	C2|DEFA1|DEFA5|CFD|FCGR3A|FCGR3B|FPR2|FPR3|CFH|HLA-DMA|HLA-DMB|HLA-DOA|HLA-DQB2|HLA-DRA|HLA-DRB1|KRT10	-2.4	MyList
KEGG Pathway	24	hsa05169	Epstein-Barr virus infection		-4.4	2	4.5	27994	299	1776	38	2.1	0.34	208|567|578|596|915|919|958|960|1871|2208|2961|3108|3109|3111|3120|3122|3123|3305|3454|3587|3661|3665|4791|5437|5606|5970|7097|7124|8503|9641|9759|10000|10454|10623|10912|23118|51082|57506	AKT2|B2M|BAK1|BCL2|CD3D|CD247|CD40|CD44|E2F3|FCER2|GTF2E2|HLA-DMA|HLA-DMB|HLA-DOA|HLA-DQB2|HLA-DRA|HLA-DRB1|HSPA1L|IFNAR1|IL10RA|IRF3|IRF7|NFKB2|POLR2H|MAP2K3|RELA|TLR2|TNF|PIK3R3|IKBKE|HDAC4|AKT3|TAB1|POLR3C|GADD45G|TAB2|POLR1D|MAVS	-2.4	MyList
[truncated: 1,005 more rows]
